# Supplementary material for: Blood lipidome profiling reveals potential biomarkers linked to health and carcass quality traits in pigs
Source: Genet Sel Evol. 2026 Jan 30;58:11. doi: 10.1186/s12711-026-01030-3 (PMC12879389; doi:10.1186/s12711-026-01030-3)
Supplement: Supplementary file 1 — Supplementary Material 1 [file 12711_2026_1030_MOESM1_ESM.xlsx]

## Sheet: SupTabl1 Analysed phenotypes
BLOOD LIPIDOME PROFILING REVEALS POTENTIAL BIOMARKERS LINKED TO HEALTH AND CARCASS QUALITY TRAITS IN PIGS
Carles Hernández-Banqué, Teodor Jové-Juncà, Manel Portero-Otin, Elia Obis, Olga González-Rodríguez, Maria Ballester*, Raquel Quintanilla*
Supplementary table 1. List of analysed health, stress and production phenotypes, abbreviations in bold.
Immunity and haematological traits
IgA in plasma (mg/ml) IgA
IgM in plasma (mg/ml) IgM
IgG in plasma (mg/ml) IgG
Haptoglobin in serum (mg/ml) HP
C-reactive protein in serum (μg/ml) CRP
Leukocytes count (n/μL) LEU
Lymphocytes count (n/μL) LYM
Monocytes count (n/μL) MON
Eosinophils count (n/μL) EOS
Neutrophils count (n/μL) NEU
Haematocrit (%) HCT
Erythrocytes count n/μL ERY
Haemoglobin (g/dL) HB
Mean corpuscular volume (fL) MCV
Mean corpuscular haemoglobin (pg/cell) MCH
Platelets count (n/μL) PLA
Lymphocytes phagocytosis (%) LYM_PHAGO_%
Monocytes phagocytosis (%) MON_PHAGO_%
Lymphocytes phagocytosis FITC LYM_PHAGO_FITC
Monocytes phagocytosis FITC MON_PHAGO_FITC
γδ T-lymphocytes subpopulation (%) γδ T cells
B lymphocytes among PBMCs (%) Bcells_PBMCs
T lymphocytes among PBMCs (%) Tcells_PBMCs
Memory T cells among PBMCs (%) Memory_PBMCs
Naïve T cells among PBMCs (%) NaïveTcells_PBMCs
T helper cells among PBMCs (%) Thelper_PBMCs
Natural killer cells among PBMCs (%) NK_PBMCs
Cytotoxic T lymphocytes among PBMCs (%) CTL_PBMCs
Cortisol in plasma (pg/mg) CORTplasma
Cortisol in hair (pg/mg) CORThair
Carcass and production traits
Cold carcass weight (kg) CW
Lean meat percentage (%) LM
Ham lean meat percentage (%) HLM
Loin lean meat percentage (%) LLM
Shoulder lean meat percentage (%) SLM
Loin depth (mm) LD
Backfat thickness (mm) BFT
Ham-fat thickness (mm) HFT
pH 24h semimembranous pH24
