# Supplementary material for: Blood lipidome profiling reveals potential biomarkers linked to health and carcass quality traits in pigs
Source: Genet Sel Evol. 2026 Jan 30;58:11. doi: 10.1186/s12711-026-01030-3 (PMC12879389; doi:10.1186/s12711-026-01030-3)
Supplement: Supplementary file 2 — Supplementary Material 2 [file 12711_2026_1030_MOESM2_ESM.xlsx]

## Sheet: SupTabl2 Descriptive Statistics
BLOOD LIPIDOME PROFILING REVEALS POTENTIAL BIOMARKERS LINKED TO HEALTH AND CARCASS QUALITY TRAITS IN PIGS
Carles Hernández-Banqué, Teodor Jové-Juncà, Manel Portero-Otin, Elia Obis, Olga González-Rodríguez, Maria Ballester*, Raquel Quintanilla*
Supplementry table 2. List of the lipidic molecules obtained in plasma named by “L_(Ion Mode)_(Neutral Mass)_(RT)”. Reported lipid classes in the mass similarity analysis and MS/MS comparison. Descriptive statistics for the abundance of these lipid metabolites in the population.
Lipidic feature	Ion Mode	Neutral Mass (NM)	RT	Putative lipid class anotation*	Mean	SD	CV		*Lipids in bold were identified by MS/MS comparison
L_N_1003.603_8.190829	N	1003.6	8.19083	MIPC 36:0;O4	0.877002	0.394033	0.449295
L_N_1006.764_10.56211	N	1006.76	10.5621	TG 61:9	0.838908	0.276535	0.329637
L_N_1006.808_10.90127	N	1006.81	10.9013	Unknown	0.748332	0.471387	0.629917
L_N_1013.779_8.817435	N	1013.78	8.81743	Unknown	0.707127	0.49647	0.702094
L_N_1014.831_11.13502	N	1014.83	11.135	Unknown	0.874027	0.323747	0.370408
L_N_1015.797_8.988076	N	1015.8	8.98808	PC(48:1)	0.777529	0.524844	0.675016
L_N_1020.769_10.31907	N	1020.77	10.3191	TG	0.646453	0.564371	0.873027
L_N_1020.769_10.56157	N	1020.77	10.5616	TG	1.03059	0.129641	0.125793
L_N_1024.795_10.5333	N	1024.8	10.5333	Unknown	0.760114	0.37871	0.498228
L_N_1024.795_10.90495	N	1024.8	10.9049	Unknown	0.906364	0.352063	0.388434
L_N_1024.795_9.124822	N	1024.8	9.12482	Unknown	0.981022	0.237368	0.241959
L_N_1027.602_8.042421	N	1027.6	8.04242	MIPC 40:0;O2	0.760036	0.440227	0.579218
L_N_1044.805_10.72932	N	1044.81	10.7293	TG 64:11	0.889378	0.294132	0.330717
L_N_1048.801_10.66797	N	1048.8	10.668	TG 64:9	0.814275	0.421946	0.518186
L_N_1056.877_11.20548	N	1056.88	11.2055	Unknown	1.02342	0.108164	0.10569
L_N_1059.747_10.56444	N	1059.75	10.5644	MIPC 40:0;O4	0.894118	0.341211	0.381618
L_N_1062.725_10.52357	N	1062.72	10.5236	TG 66:16	0.845628	0.438263	0.51827
L_N_1062.816_10.69319	N	1062.82	10.6932	TG	0.824474	0.59358	0.71995
L_N_1062.816_10.86312	N	1062.82	10.8631	TG	1.01902	0.306949	0.301221
L_N_1074.796_10.53526	N	1074.8	10.5353	Unknown	0.942001	0.386747	0.410559
L_N_1080.735_10.49104	N	1080.73	10.491	Unknown	0.995835	0.818654	0.822078
L_N_1122.691_10.44311	N	1122.69	10.4431	Unknown	0.871946	0.297351	0.341021
L_N_1122.779_10.55837	N	1122.78	10.5584	Unknown	0.757849	0.477995	0.630726
L_N_1140.703_10.40811	N	1140.7	10.4081	Unknown	0.9764	0.234761	0.240435
L_N_1176.783_7.609482	N	1176.78	7.60948	Unknown	0.857108	0.357093	0.416625
L_N_1200.669_10.36577	N	1200.67	10.3658	Unknown	0.977272	0.264002	0.270141
L_N_1206.895_11.18327	N	1206.89	11.1833	Unknown	0.942283	0.282125	0.299405
L_N_1248.941_11.25881	N	1248.94	11.2588	Unknown	0.902449	0.347506	0.38507
L_N_1257.055_11.24365	N	1257.06	11.2437	Unknown	0.951444	0.250511	0.263296
L_N_1260.636_10.40241	N	1260.64	10.4024	Unknown	0.938682	0.27073	0.288415
L_N_1317.022_11.27477	N	1317.02	11.2748	Unknown	0.824506	0.428937	0.520235
L_N_1371.009_11.26128	N	1371.01	11.2613	Unknown	0.788224	0.380427	0.482639
L_N_1376.989_11.2861	N	1376.99	11.2861	Unknown	0.802922	0.375403	0.467545
L_N_1436.955_11.24689	N	1436.95	11.2469	Unknown	0.774603	0.363529	0.46931
L_N_1496.922_11.19385	N	1496.92	11.1938	Unknown	0.783585	0.340285	0.434267
L_N_1505.279_7.763437	N	1505.28	7.76344	Unknown	0.778827	0.340673	0.437418
L_N_246.1979_3.371717	N	246.198	3.37172	FA 16:5	0.921095	0.163859	0.177896
L_N_254.2243_7.867106	N	254.224	7.86711	FA, SFE, WE	0.976057	0.121446	0.124425
L_N_256.2398_3.55071	N	256.24	3.55071	Unknown	0.770984	0.417684	0.541755
L_N_280.2399_3.067893	N	280.24	3.06789	FA, SFE, WE	0.974231	0.530055	0.544076
L_N_282.2556_3.784948	N	282.256	3.78495	FA, SFE	0.91985	0.818736	0.890076
L_N_284.2714_4.64012	N	284.271	4.64012	Stearic acid	0.756014	0.429886	0.568621
L_N_286.2833_4.63242	N	286.283	4.63242	FA 17:0;O	0.873169	0.263082	0.301296
L_N_302.2243_3.426004	N	302.224	3.426	FA, ST	0.614465	0.964516	1.56969
L_N_302.2607_4.926622	N	302.261	4.92662	ST 21:1;O	0.951698	0.0929383	0.0976552
L_N_304.2398_4.181857	N	304.24	4.18186	FA, ST	0.933433	5.91704	6.33901
L_N_308.2711_4.037069	N	308.271	4.03707	FA, SFE, WE	0.711804	0.525413	0.738143
L_N_314.0851_7.341741	N	314.085	7.34174	FA	0.660852	0.347981	0.526564
L_N_338.3182_5.743591	N	338.318	5.74359	FA, SFE, WE	0.580363	0.498486	0.858921
L_N_340.3338_6.584711	N	340.334	6.58471	FA, SFE, WE	0.687143	0.362074	0.526927
L_N_364.3335_5.94239	N	364.334	5.94239	FA, WE	0.823265	0.402023	0.488328
L_N_366.3493_6.597988	N	366.349	6.59799	FA, SFE, WE	0.902812	0.277255	0.307102
L_N_368.3647_7.368065	N	368.365	7.36806	Unknown	0.925543	0.283117	0.305893
L_N_380.271_3.972273	N	380.271	3.97227	FA, MG	0.752557	0.310709	0.412871
L_N_396.3962_8.04637	N	396.396	8.04637	FA, SFE, WE	0.89854	0.370944	0.41283
L_N_402.1374_7.347132	N	402.137	7.34713	Unknown	0.829063	0.342462	0.413072
L_N_404.3646_7.199771	N	404.365	7.19977	Unknown	0.872335	0.816318	0.935785
L_N_406.2289_3.653818	N	406.229	3.65382	ST	1.09487	12.2436	11.1828
L_N_420.3037_5.038562	N	420.304	5.03856	ST 27:2;O	0.801423	0.265687	0.33152
L_N_454.2048_3.079863	N	454.205	3.07986	FA 19:2;O10	0.783986	0.834212	1.06406
L_N_458.2362_4.640051	N	458.236	4.64005	LPA, ST	0.600162	0.486209	0.81013
L_N_466.312_4.349639	N	466.312	4.34964	ST	1.0194	0.656681	0.644186
L_N_479.3005_3.153671	N	479.3	3.15367	LPC, LPE	0.983741	0.299499	0.304449
L_N_480.3959_7.265694	N	480.396	7.26569	FA, ST	0.951237	0.0822343	0.0864499
L_N_481.3161_3.948257	N	481.316	3.94826	LPC, LPE	1.06476	0.357569	0.335821
L_N_488.3738_3.76237	N	488.374	3.76237	DG(22:0)	0.826237	0.966276	1.16949
L_N_492.3657_7.348433	N	492.366	7.34843	ST 30:1;O5	0.927099	0.32883	0.354688
L_N_506.3817_7.37145	N	506.382	7.37145	FA 32:5	0.96342	0.168972	0.175388
L_N_508.4962_7.506979	N	508.496	7.50698	FA, WE	0.799091	0.516011	0.645747
L_N_508.521_7.867657	N	508.521	7.86766	FA, WE	1.12539	0.443709	0.394271
L_N_509.3842_7.36974	N	509.384	7.36974	LPC O-18:0	0.83074	0.321826	0.387397
L_N_509.5273_9.68306	N	509.527	9.68306	Cer 32:1;O2	0.94863	0.0999055	0.105315
L_N_530.4689_8.782653	N	530.469	8.78265	Unknown	1.03515	0.284901	0.275226
L_N_534.6364_7.199585	N	534.636	7.19958	Unknown	0.936351	0.280181	0.299226
L_N_535.6423_7.204255	N	535.642	7.20425	Unknown	0.993982	0.3386	0.34065
L_N_536.5274_8.023574	N	536.527	8.02357	FA, WE	0.901268	0.299733	0.332568
L_N_539.5275_7.986835	N	539.528	7.98684	Cer(d34:0)	0.750189	0.868486	1.15769
L_N_550.5427_8.236829	N	550.543	8.23683	FA 37:0	0.672816	0.847292	1.25932
L_N_550.6651_7.466922	N	550.665	7.46692	Unknown	1.10282	0.460217	0.417309
L_N_551.6705_7.462968	N	551.67	7.46297	Unknown	1.20417	0.810661	0.67321
L_N_552.3654_4.39708	N	552.365	4.39708	ST 24:1;O3;GlcA	1.36947	0.992459	0.724701
L_N_563.6741_7.728643	N	563.674	7.72864	Unknown	0.900466	0.246608	0.273867
L_N_564.5587_8.475375	N	564.559	8.47537	FA, WE	0.923851	0.2997	0.324403
L_N_564.6804_7.72965	N	564.68	7.72965	Unknown	0.961241	0.211543	0.220073
L_N_565.3505_6.465521	N	565.351	6.46552	LPC, LPE	0.835615	0.294149	0.352015
L_N_565.6871_7.726455	N	565.687	7.72645	LPG 22:1	0.952231	0.184225	0.193467
L_N_566.3844_7.370727	N	566.384	7.37073	Unknown	0.772978	0.417619	0.540273
L_N_566.6936_7.722545	N	566.694	7.72255	Unknown	0.916864	0.190127	0.207367
L_N_567.6994_7.716656	N	567.699	7.71666	Unknown	0.968938	0.108619	0.112101
L_N_580.3968_5.214464	N	580.397	5.21446	PA 25:1;O2	1.75792	1.20535	0.685671
L_N_581.3684_3.149755	N	581.368	3.14975	LPS 22:0	1.03835	0.560437	0.539737
L_N_582.5327_8.023652	N	582.533	8.02365	DG 33:0	0.894844	0.28361	0.316938
L_N_583.384_3.949072	N	583.384	3.94907	LPC(18:0)	1.15496	0.572077	0.495319
L_N_591.5303_9.68061	N	591.53	9.68061	Cer	0.733026	0.327205	0.446375
L_N_592.5898_8.872804	N	592.59	8.8728	FA, WE	0.947334	0.295668	0.312105
L_N_598.7492_8.19311	N	598.749	8.19311	Unknown	0.950038	0.169113	0.178007
L_N_599.5235_8.027692	N	599.524	8.02769	Cer	0.926264	0.286394	0.309193
L_N_599.7547_8.191481	N	599.755	8.19148	Unknown	1.01086	0.149729	0.148121
L_N_603.5361_8.476083	N	603.536	8.47608	Cer 36:0;O2	0.93168	0.292152	0.313575
L_N_610.5639_8.473312	N	610.564	8.47331	CE 15:0	0.920364	0.338798	0.368114
L_N_613.5392_8.238665	N	613.539	8.23866	Cer 38:1;O	0.765221	0.518641	0.677766
L_N_613.7047_7.716289	N	613.705	7.71629	Unknown	0.969388	0.0770339	0.0794666
L_N_614.55_8.661667	N	614.55	8.66167	FA, WE	0.594476	0.444986	0.748535
L_N_616.545_4.657047	N	616.545	4.65705	DG 33:0	0.711286	0.757766	1.06535
L_N_617.4775_7.205133	N	617.477	7.20513	CerP(d34:1))	1.17413	0.409865	0.349079
L_N_618.5066_8.785359	N	618.507	8.78536	DG 36:3	0.931811	0.288065	0.309145
L_N_621.6055_9.044209	N	621.606	9.04421	Cer 40:1;O2	1.10327	0.464162	0.420715
L_N_625.4971_7.50472	N	625.497	7.50472	Cer	2.19842	1.41581	0.644011
L_N_627.5545_8.474291	N	627.554	8.47429	Cer	0.932116	0.270371	0.290061
L_N_629.5269_7.845031	N	629.527	7.84503	Cer	0.93258	0.121228	0.129992
L_N_630.6948_7.700608	N	630.695	7.70061	Unknown	0.976415	0.160652	0.164533
L_N_631.5672_8.867708	N	631.567	8.86771	Cer(d38:0)	0.935209	0.327378	0.350058
L_N_635.6206_9.228914	N	635.621	9.22891	Cer 41:1;O2	1.00245	0.451618	0.450512
L_N_638.595_8.869277	N	638.595	8.86928	CE 17:0	0.919806	0.315229	0.342713
L_N_644.5218_8.875065	N	644.522	8.87506	DG, CE	0.969144	0.210024	0.216711
L_N_645.605_8.745976	N	645.605	8.74598	Cer-NS(d32:3)	0.965789	0.397993	0.412092
L_N_646.5385_9.12432	N	646.538	9.12432	DG, CE	1.00297	0.0593914	0.0592155
L_N_647.6206_9.028528	N	647.621	9.02853	Cer 42:2;O2	0.972825	0.314516	0.323302
L_N_649.6362_9.379333	N	649.636	9.37933	Cer 42:1;O2	1.02512	0.291126	0.283991
L_N_655.5855_8.871786	N	655.586	8.87179	Cer	0.955053	0.280284	0.293475
L_N_660.5196_7.128117	N	660.52	7.12812	DG(40:8)	1.13609	0.540565	0.475811
L_N_667.646_9.203154	N	667.646	9.20315	Cer-ADS(d42:0)	0.982873	0.48618	0.494652
L_N_672.2738_3.710141	N	672.274	3.71014	PI, PG	0.83629	0.663169	0.792989
L_N_672.4721_7.540639	N	672.472	7.54064	CerPE, PA	0.800076	0.37139	0.464194
L_N_674.5693_9.378987	N	674.569	9.37899	DG(d37:0)	0.975957	0.229924	0.235589
L_N_678.5511_8.473781	N	678.551	8.47378	TG 39:1	0.793224	0.477745	0.602282
L_N_687.5429_4.804956	N	687.543	4.80496	PE O-33:2	0.849271	0.623853	0.734575
L_N_688.551_7.210104	N	688.551	7.2101	CerPE 36:1;O2	1.18714	0.392317	0.330473
L_N_688.5851_9.541472	N	688.585	9.54147	Unknown	1.01287	0.0672327	0.0663785
L_N_689.7353_7.706467	N	689.735	7.70647	Unknown	0.980897	0.0669511	0.068255
L_N_692.5433_9.124555	N	692.543	9.12456	Unknown	1.01013	0.0814247	0.0806078
L_N_693.6258_9.053021	N	693.626	9.05302	Unknown	0.950647	0.628656	0.661293
L_N_694.4588_5.36958	N	694.459	5.36958	PA	0.665216	0.311484	0.468245
L_N_696.3183_3.710125	N	696.318	3.71013	PA, PI	0.808515	0.57959	0.716858
L_N_699.5337_7.576467	N	699.534	7.57647	PC, PE, HexCer	1.92153	1.11682	0.581214
L_N_701.535_8.126649	N	701.535	8.12665	PE O-34:2	0.953516	0.321075	0.336727
L_N_706.5046_9.047499	N	706.505	9.0475	PA(38:4)	0.966868	0.294381	0.304468
L_N_709.5343_9.12251	N	709.534	9.12251	CerP, HexCer	1.01499	0.0805364	0.079347
L_N_710.6161_9.026967	N	710.616	9.02697	CE, DG	0.824982	0.422681	0.512352
L_N_712.6325_9.377685	N	712.633	9.37768	FA, CE, DG	1.03554	0.322821	0.311744
L_N_713.5351_8.003355	N	713.535	8.00336	PE, HexCer	0.987258	0.49654	0.502948
L_N_714.5261_9.127301	N	714.526	9.1273	CerPE, PA, DG, TG	0.864284	0.269194	0.311465
L_N_715.5142_7.447214	N	715.514	7.44721	PE 34:2	0.979385	0.376086	0.384002
L_N_715.5504_8.352448	N	715.55	8.35245	PE, HexCer	0.977037	0.567125	0.580454
L_N_716.2068_3.954115	N	716.207	3.95411	Unknown	0.677628	0.341247	0.50359
L_N_716.6161_9.774805	N	716.616	9.77481	CE, DG	0.947335	0.199778	0.210884
L_N_717.5299_7.837144	N	717.53	7.83714	PE 34:1	0.991099	0.448592	0.452621
L_N_723.5192_7.661376	N	723.519	7.66138	PE(P-36:4)	0.953118	0.534654	0.560953
L_N_725.5349_7.836652	N	725.535	7.83665	PE, HexCer	0.986841	0.302997	0.307038
L_N_726.4647_9.123193	N	726.465	9.12319	CerPE, PA, PI, PG, DG	0.893712	0.36319	0.406383
L_N_727.5507_8.23707	N	727.551	8.23707	PE(P-36:2)	0.976711	0.259972	0.266171
L_N_727.5622_9.540411	N	727.562	9.54041	HexCer 35:2;O3	0.845259	0.31599	0.373838
L_N_728.5407_9.128916	N	728.541	9.12892	CerPE 38:3;O3	1.01162	0.07189	0.0710645
L_N_729.5662_8.575821	N	729.566	8.57582	PE O-36:2	0.95437	0.337598	0.353739
L_N_730.6317_10.01825	N	730.632	10.0183	DG 44:3	0.99802	0.0731432	0.0732883
L_N_734.5901_9.53753	N	734.59	9.53753	CE, DG, TG	0.993851	0.066033	0.0664415
L_N_737.5351_7.935446	N	737.535	7.93545	CerP 40:1;O2	0.916261	0.62259	0.679489
L_N_739.5146_7.117475	N	739.515	7.11747	PC, PE	0.69175	0.516457	0.746594
L_N_739.5148_7.392211	N	739.515	7.39221	PC, PE	0.82297	0.607109	0.737704
L_N_741.5299_7.517528	N	741.53	7.51753	PC, PE	1.04983	0.90749	0.864415
L_N_741.566_8.457631	N	741.566	8.45763	PE, HexCer	0.889436	0.64677	0.727169
L_N_743.5456_7.54499	N	743.546	7.54499	PE 36:2	0.923168	0.364018	0.394314
L_N_743.5457_7.956614	N	743.546	7.95661	PE 36:2	1.00667	0.281414	0.279549
L_N_745.5609_8.295797	N	745.561	8.2958	PE 36:1	0.874371	0.493388	0.564278
L_N_747.5195_7.554895	N	747.519	7.5549	PE O-38:7	1.04541	0.426589	0.40806
L_N_747.7187_7.76618	N	747.719	7.76618	Unknown	0.978507	0.0745349	0.0761721
L_N_748.5516_9.479212	N	748.552	9.47921	PG O-35:1	0.99614	0.164552	0.16519
L_N_749.5354_7.730552	N	749.535	7.73055	PE O-38:6	0.935001	0.410206	0.438723
L_N_751.5508_8.158597	N	751.551	8.1586	PE(P-38:4)	0.989387	0.406799	0.411162
L_N_751.5805_9.540268	N	751.581	9.54027	HexCer 38:3;O2	1.03974	0.07137	0.0686419
L_N_753.5559_6.887213	N	753.556	6.88721	PE O-38:4	0.960451	0.128609	0.133905
L_N_754.4753_7.544865	N	754.475	7.54486	PG	0.878854	0.281261	0.320031
L_N_757.5966_8.972937	N	757.597	8.97294	PE, HexCer	0.80087	0.43254	0.540088
L_N_760.4921_9.073841	N	760.492	9.07384	PA 41:7	0.958548	0.335981	0.35051
L_N_760.5284_9.123908	N	760.528	9.12391	PA O-42:7	0.853174	0.288782	0.33848
L_N_760.5722_6.686161	N	760.572	6.68616	DG 44:6	1.00752	0.397317	0.394353
L_N_761.5353_7.823847	N	761.535	7.82385	PE, PS, HexCer	0.779836	0.562416	0.721198
L_N_762.5882_7.207324	N	762.588	7.20732	DG 44:5	1.23423	0.376656	0.305176
L_N_763.5148_7.286836	N	763.515	7.28684	PC, PE	0.934123	0.704628	0.754321
L_N_765.5317_7.460896	N	765.532	7.4609	PC, PE	0.854999	0.582438	0.681215
L_N_767.5456_7.908434	N	767.546	7.90843	PC, PE	0.982088	0.331469	0.337515
L_N_768.5725_9.125333	N	768.572	9.12533	PA O-39:0	0.88642	0.270245	0.304873
L_N_769.5609_7.607555	N	769.561	7.60755	PC, PE	0.687493	0.537569	0.781926
L_N_770.5869_9.541817	N	770.587	9.54182	PA, TG	0.943009	0.222796	0.236261
L_N_771.577_8.156919	N	771.577	8.15692	PE, DGTS	0.94925	0.382044	0.402469
L_N_773.5349_7.611038	N	773.535	7.61104	PE(P-40:7)	0.961142	0.374379	0.389515
L_N_773.5917_8.596046	N	773.592	8.59605	PE 38:1	0.922123	0.677906	0.735158
L_N_775.5508_8.062197	N	775.551	8.0622	PE O-40:7	0.986992	0.326049	0.330346
L_N_776.6024_7.530133	N	776.602	7.53013	PG, TG, CerPE	1.03231	0.647239	0.626979
L_N_777.5662_8.172699	N	777.566	8.1727	PE O-40:6	0.858143	0.544407	0.634402
L_N_779.5212_6.101436	N	779.521	6.10144	PC, PE, IPC, SHexCer	1.35935	0.555936	0.408973
L_N_779.5838_8.484445	N	779.584	8.48444	PE O-40:5	0.904068	0.383406	0.42409
L_N_779.7738_8.231246	N	779.774	8.23125	Unknown	0.958112	0.181312	0.189239
L_N_783.6111_9.03375	N	783.611	9.03375	PE, HexCer	0.815465	0.447027	0.548186
L_N_784.4824_8.875068	N	784.482	8.87507	PA 40:6	0.878023	0.422767	0.481498
L_N_784.5279_9.623207	N	784.528	9.62321	PG	0.87209	0.333224	0.382099
L_N_788.5093_9.079719	N	788.509	9.07972	PA 40:4	0.958135	0.222438	0.232158
L_N_788.603_7.334061	N	788.603	7.33406	PA, PG	1.02112	0.734764	0.719565
L_N_789.5505_6.947927	N	789.551	6.94793	PS, HexCer	0.734404	0.530429	0.722257
L_N_790.6186_7.842239	N	790.619	7.84224	PG, TG	1.16039	0.508178	0.437938
L_N_791.5481_7.783309	N	791.548	7.78331	DMPE(38:6)	0.936408	0.78047	0.833472
L_N_791.7073_6.837555	N	791.707	6.83756	Unknown	1.35882	1.10759	0.815108
L_N_793.5816_7.968321	N	793.582	7.96832	HexCer 37:1;O3	0.91776	0.40403	0.440235
L_N_793.7818_7.134286	N	793.782	7.13429	Unknown	1.22066	1.11749	0.915478
L_N_795.5157_5.967228	N	795.516	5.96723	PS, SHexCer	1.57582	0.619404	0.393068
L_N_802.5389_9.127483	N	802.539	9.12748	PA 44:7	1.01205	0.181248	0.179089
L_N_805.6158_8.471416	N	805.616	8.47142	PS, HexCer	0.76756	0.427334	0.556743
L_N_808.5187_9.230831	N	808.519	9.23083	PG 39:6	0.888664	0.343504	0.386539
L_N_809.5565_8.253803	N	809.557	8.2538	PC(P-36:5)	0.893657	0.307699	0.344314
L_N_809.6732_8.597796	N	809.673	8.5978	GlcCer(d42:2)	0.949908	0.312482	0.32896
L_N_810.5424_9.143364	N	810.542	9.14336	PG	0.754686	0.321774	0.426368
L_N_811.5491_9.61648	N	811.549	9.61648	PS O-36:1	0.747961	0.427613	0.571705
L_N_811.5691_8.574642	N	811.569	8.57464	PC, PE	0.786247	0.417441	0.530929
L_N_811.6889_8.962816	N	811.689	8.96282	GlcCer(d42:1)	1.14795	0.505753	0.440571
L_N_813.6891_6.84078	N	813.689	6.84078	HexCer 42:0;O2	1.35985	1.27375	0.936684
L_N_815.5667_7.123581	N	815.567	7.12358	PS 38:2	0.978157	0.259698	0.265497
L_N_815.705_7.771173	N	815.705	7.77117	PE O-42:1	0.91568	0.231991	0.253354
L_N_817.5832_7.54557	N	817.583	7.54557	PS 38:1	0.973065	0.242778	0.249499
L_N_819.5979_7.983706	N	819.598	7.98371	PS, HexCer	0.942746	0.330989	0.351091
L_N_823.9384_7.705829	N	823.938	7.70583	Unknown	0.958839	0.239796	0.250089
L_N_826.522_9.185755	N	826.522	9.18576	PA 43:6	0.849556	0.559378	0.658436
L_N_829.558_9.13562	N	829.558	9.13562	PC O-38:5	0.812407	0.342009	0.420982
L_N_829.7206_7.773748	N	829.721	7.77375	PE 42:1	0.872768	0.283735	0.325098
L_N_834.5252_6.36823	N	834.525	6.36823	PI, PG	1.10069	0.643698	0.584815
L_N_836.4965_9.117362	N	836.496	9.11736	PA 44:8	0.871595	0.267872	0.307335
L_N_836.5407_6.754937	N	836.541	6.75494	PI, PG	1.12147	0.684624	0.610471
L_N_839.5667_7.069891	N	839.567	7.06989	PS	0.895307	0.421011	0.470241
L_N_841.5827_7.452511	N	841.583	7.45251	PS	0.933863	0.267488	0.286432
L_N_843.5978_7.619834	N	843.598	7.61983	PS 40:2	0.958739	0.468864	0.489042
L_N_845.6144_8.159369	N	845.614	8.15937	PS 40:1	0.986388	0.222612	0.225683
L_N_847.6285_8.593521	N	847.629	8.59352	PC(36:1)	0.871462	0.470474	0.539867
L_N_851.5673_7.334005	N	851.567	7.33401	PS, SHexCer	0.916312	0.761552	0.831105
L_N_851.969_7.696324	N	851.969	7.69632	Unknown	0.772509	0.37317	0.483063
L_N_853.5822_7.508997	N	853.582	7.509	PS	0.830537	0.430902	0.518823
L_N_853.6188_7.921167	N	853.619	7.92117	PC, PE, PS	0.795603	0.588888	0.740177
L_N_858.5251_6.340528	N	858.525	6.34053	PI	1.00754	0.63655	0.631784
L_N_859.7613_9.664678	N	859.761	9.66468	PE, Acer	0.753457	0.527629	0.700277
L_N_860.5405_6.467087	N	860.54	6.46709	PI	0.98937	0.693896	0.701351
L_N_862.5564_6.908953	N	862.556	6.90895	PI 36:2	1.08487	0.539439	0.497236
L_N_865.5824_7.322534	N	865.582	7.32253	PS	1.00429	0.365085	0.363526
L_N_866.7281_6.694171	N	866.728	6.69417	TG 53:5	1.03897	0.870916	0.838253
L_N_867.598_7.553956	N	867.598	7.55396	PC(38:5)	0.913777	0.373844	0.40912
L_N_869.6145_8.024653	N	869.615	8.02465	PS	0.97754	0.345379	0.353314
L_N_870.6811_8.515112	N	870.681	8.51511	PG, TG	0.938566	0.504483	0.537504
L_N_872.5409_6.611167	N	872.541	6.61117	PI	0.956188	0.938193	0.98118
L_N_873.644_8.696084	N	873.644	8.69608	PS 42:1	0.825873	0.396038	0.479539
L_N_879.5983_7.567506	N	879.598	7.56751	SHexCer 40:1;O3	0.765393	0.457542	0.597788
L_N_879.5991_7.90713	N	879.599	7.90713	SHexCer 40:1;O3	0.679707	0.495532	0.729037
L_N_884.5407_6.419738	N	884.541	6.41974	PI	1.02158	0.713759	0.698682
L_N_885.5704_7.548199	N	885.57	7.5482	PC, PE, PS	0.89728	0.286147	0.318905
L_N_886.5565_6.877529	N	886.557	6.87753	PI	1.05438	0.517105	0.490436
L_N_887.6145_7.208117	N	887.615	7.20812	Sulfatide(d42:3)	0.769169	0.833338	1.08343
L_N_889.524_9.206614	N	889.524	9.20661	PC 42:10	0.73717	0.357284	0.48467
L_N_889.6304_7.54183	N	889.63	7.54183	PC(P-42:7)	1.02705	1.22442	1.19217
L_N_891.5991_7.387659	N	891.599	7.38766	PC(40:7)	0.918476	0.456868	0.497419
L_N_891.6459_7.932758	N	891.646	7.93276	Sulfatide(d42:1)	1.51676	1.5814	1.04262
L_N_893.614_7.91348	N	893.614	7.91348	PS	0.958265	0.356042	0.371548
L_N_897.6439_8.456622	N	897.644	8.45662	PC(40:4)	0.780134	0.481375	0.617041
L_N_899.5853_7.544886	N	899.585	7.54489	IPC, SHexCer	0.981624	0.182386	0.1858
L_N_905.7066_7.765917	N	905.707	7.76592	PC 42:2	0.810571	0.345337	0.426042
L_N_916.6053_6.040212	N	916.605	6.04021	PI	0.896004	0.284655	0.317695
L_N_923.5856_7.454538	N	923.586	7.45454	PC, PS, Hex2Cer	0.928725	0.401001	0.431776
L_N_925.6005_7.616449	N	925.601	7.61645	SHexCer 42:2;O2	0.684018	0.528612	0.772804
L_N_927.6167_8.192058	N	927.617	8.19206	OxPC(40:5)	0.976022	0.289081	0.296183
L_N_929.6308_8.610956	N	929.631	8.61096	IPC , PC, PS	0.827096	0.428755	0.518385
L_N_940.7204_9.123441	N	940.72	9.12344	TG 56:7	1.019	0.168398	0.165259
L_N_942.7906_10.52905	N	942.791	10.529	TG 59:9	1.0195	0.11668	0.114449
L_N_942.7909_9.120673	N	942.791	9.12067	TG 59:9	1.03966	0.107261	0.103169
L_N_942.7919_10.90267	N	942.792	10.9027	TG 59:9	1.03856	0.154227	0.1485
L_N_947.5858_7.341888	N	947.586	7.34189	Unknown	0.94043	0.66588	0.708059
L_N_951.6168_8.043701	N	951.617	8.0437	Unknown	0.941696	0.29761	0.316037
L_N_961.7481_8.70754	N	961.748	8.70754	PC 46:2	0.990334	0.323811	0.326972
L_N_969.871_10.29379	N	969.871	10.2938	Unknown	0.990374	0.575285	0.580876
L_N_970.822_10.63698	N	970.822	10.637	TG 61:9	1.02255	0.173871	0.170036
L_N_970.8224_10.99764	N	970.822	10.9976	TG 61:9	0.786503	0.584544	0.74322
L_N_971.8862_10.45848	N	971.886	10.4585	ACer 64:1;O2	0.928069	0.439928	0.474025
L_N_973.9015_10.56476	N	973.902	10.5648	Unknown	0.787369	0.491672	0.624449
L_N_975.572_7.547054	N	975.572	7.54705	MIPC 34:0;O4	0.941241	0.251568	0.267273
L_N_975.6157_7.914166	N	975.616	7.91417	MIPC 34:0;O4	0.705562	0.46753	0.662635
L_N_981.7697_10.90995	N	981.77	10.91	IPC, Hex2Cer	0.896035	0.395918	0.441856
L_N_984.838_10.72178	N	984.838	10.7218	Unknown	0.952523	0.30034	0.31531
L_N_984.8382_11.12016	N	984.838	11.1202	Unknown	1.0424	0.107046	0.102691
L_N_987.7643_8.746238	N	987.764	8.74624	Unknown	0.979816	0.51969	0.530396
L_N_996.7787_10.53471	N	996.779	10.5347	Unknown	1.02369	0.102882	0.100501
L_N_999.6596_7.786212	N	999.66	7.78621	MIPC 38:0;O2	0.797225	0.390134	0.489365
L_N_999.7799_10.53379	N	999.78	10.5338	PE, Hex2Cer	0.982987	0.200344	0.203811
L_P_1000.28_7.687102	P	1000.28	7.6871	Unknown	0.619667	0.335611	0.541599
L_P_1002.848_10.48571	P	1002.85	10.4857	PC, TG	0.564383	0.405599	0.71866
L_P_1016.928_10.78546	P	1016.93	10.7855	TG 65:5	0.934573	0.209328	0.223982
L_P_1037.796_10.51597	P	1037.8	10.516	MIPC, TG, Hex2Cer	0.995953	0.112752	0.11321
L_P_1042.752_10.51435	P	1042.75	10.5144	TG 64:13	0.978617	0.558963	0.571176
L_P_1050.695_10.23901	P	1050.69	10.239	TG 66:15	0.943662	0.283776	0.300718
L_P_1052.71_10.39267	P	1052.71	10.3927	Unknown	0.920115	0.251601	0.273446
L_P_1053.289_9.865118	P	1053.29	9.86512	Unknown	0.931707	0.295376	0.317026
L_P_1071.299_8.004993	P	1071.3	8.00499	Unknown	0.448089	0.311808	0.695861
L_P_1071.825_7.696928	P	1071.83	7.69693	MIPC 42:0;O3	0.867927	0.30205	0.348013
L_P_1074.694_10.09427	P	1074.69	10.0943	Unknown	0.927053	0.458712	0.494807
L_P_1076.709_10.25689	P	1076.71	10.2569	Unknown	0.931124	0.310626	0.333604
L_P_1078.725_10.41245	P	1078.72	10.4124	Unknown	0.968167	0.277316	0.286434
L_P_1079.843_10.80792	P	1079.84	10.8079	Unknown	0.775281	0.321058	0.414118
L_P_108.0947_10.77904	P	108.095	10.779	FA, SFE	0.955281	0.183915	0.192524
L_P_108.0947_10.9641	P	108.095	10.9641	FA, SFE	0.952563	0.200943	0.21095
L_P_1080.74_10.55935	P	1080.74	10.5594	Unknown	0.829929	0.479246	0.577455
L_P_1086.204_3.725584	P	1086.2	3.72558	Unknown	0.912324	0.194189	0.212851
L_P_1099.687_10.23467	P	1099.69	10.2347	MIPC 44:0;O3	0.905893	0.242952	0.26819
L_P_110.1101_10.78275	P	110.11	10.7828	Unknown	0.918221	0.373593	0.406866
L_P_110.1103_10.96098	P	110.11	10.961	Unknown	0.768355	0.582516	0.758134
L_P_1101.703_10.38998	P	1101.7	10.39	Hex3Cer(38:1)	0.895	0.249132	0.27836
L_P_1103.719_10.55692	P	1103.72	10.5569	Unknown	0.802052	0.367092	0.457691
L_P_1121.671_9.933546	P	1121.67	9.93355	Unknown	0.814145	0.721516	0.886225
L_P_1123.687_10.09534	P	1123.69	10.0953	Unknown	0.883307	0.369528	0.418346
L_P_1125.702_10.26024	P	1125.7	10.2602	Unknown	0.948764	0.230315	0.242752
L_P_1127.308_10.0173	P	1127.31	10.0173	Unknown	1.01606	0.359455	0.353773
L_P_1127.718_10.41398	P	1127.72	10.414	MIPC 46:0;O3	0.939934	0.26907	0.286265
L_P_1129.733_10.57331	P	1129.73	10.5733	Unknown	0.807818	0.370766	0.458972
L_P_1156.375_7.676218	P	1156.38	7.67622	Unknown	1.13423	0.525034	0.462899
L_P_1172.68_10.0932	P	1172.68	10.0932	Unknown	0.857949	0.441143	0.514183
L_P_1174.695_10.25627	P	1174.69	10.2563	Unknown	0.831959	0.395604	0.475509
L_P_1193.812_7.580401	P	1193.81	7.5804	Unknown	0.821241	0.300678	0.366126
L_P_120.0948_10.78145	P	120.095	10.7814	FA 4:0;O2	0.898642	0.227268	0.252901
L_P_120.0949_10.96248	P	120.095	10.9625	FA 4:0;O2	0.828828	0.332813	0.401547
L_P_1201.327_10.14507	P	1201.33	10.1451	Unknown	0.957654	0.373711	0.390236
L_P_122.1105_10.78115	P	122.111	10.7812	FA, SFE, WE	0.967764	0.185162	0.19133
L_P_122.1106_10.96371	P	122.111	10.9637	FA, SFE, WE	0.963376	0.250486	0.260009
L_P_1275.344_10.25633	P	1275.34	10.2563	Unknown	0.92874	0.481733	0.518695
L_P_134.1104_10.96382	P	134.11	10.9638	FA, WE	0.916927	0.239681	0.261396
L_P_134.1105_10.77974	P	134.111	10.7797	FA, WE	0.936066	0.160265	0.171211
L_P_1349.363_10.35879	P	1349.36	10.3588	Unknown	0.916728	0.710525	0.775066
L_P_146.11_10.96464	P	146.11	10.9646	FA, SFE	0.929935	0.211015	0.226914
L_P_148.126_10.79223	P	148.126	10.7922	FA	0.911167	0.263914	0.289644
L_P_148.1262_10.96085	P	148.126	10.9609	FA	0.707922	0.386309	0.545695
L_P_1497.4_10.5327	P	1497.4	10.5327	Unknown	0.570996	0.432627	0.757672
L_P_150.1421_10.95971	P	150.142	10.9597	FA, FOH, SFE, WE	0.83756	0.477442	0.570039
L_P_150.1425_10.78282	P	150.143	10.7828	FA, FOH, SFE, WE	0.936227	0.321643	0.343553
L_P_1553.075_7.520795	P	1553.08	7.52079	Unknown	0.924988	0.321195	0.347242
L_P_1577.074_7.456121	P	1577.07	7.45612	Unknown	0.821043	0.378241	0.460684
L_P_160.126_10.77606	P	160.126	10.7761	FA, SFE	0.957829	0.217317	0.226885
L_P_160.1263_10.96433	P	160.126	10.9643	FA, SFE	0.952447	0.184881	0.194112
L_P_1633.138_8.101273	P	1633.14	8.10127	Unknown	0.703731	0.343674	0.48836
L_P_1657.134_8.009384	P	1657.13	8.00938	Unknown	0.808459	0.519217	0.64223
L_P_174.1415_10.96382	P	174.142	10.9638	alpha-Ionone	0.963837	0.176792	0.183425
L_P_174.1416_10.77939	P	174.142	10.7794	FA 9:0;O	0.949802	0.163994	0.172661
L_P_178.1744_10.78227	P	178.174	10.7823	FA, SFE, WE	0.881449	0.302546	0.343237
L_P_178.1746_10.96221	P	178.175	10.9622	FA, SFE, WE	0.866243	0.338747	0.391053
L_P_202.1733_10.78037	P	202.173	10.7804	FA, SFE	0.95876	0.170482	0.177815
L_P_202.1733_10.96304	P	202.173	10.963	FA, SFE	0.903339	0.250214	0.276988
L_P_204.1886_10.78147	P	204.189	10.7815	MG O-8:0	0.898371	0.230186	0.256226
L_P_206.2061_10.78111	P	206.206	10.7811	FA, SFE, WE	0.904027	0.239511	0.264937
L_P_206.2065_10.96274	P	206.207	10.9627	FA, SFE, WE	0.875314	0.276963	0.316416
L_P_214.1734_10.93562	P	214.173	10.9356	FA 12:1;O	0.941406	0.291737	0.309895
L_P_218.2045_10.96473	P	218.204	10.9647	FA, SFE, WE	0.880333	0.329991	0.374848
L_P_218.2046_10.78064	P	218.205	10.7806	FA, SFE, WE	0.944084	0.169391	0.179424
L_P_2310.635_7.525088	P	2310.64	7.52509	Unknown	0.867252	0.640747	0.738825
L_P_232.2202_10.78109	P	232.22	10.7811	FA, SFE, WE	0.946703	0.163765	0.172984
L_P_232.2203_10.96429	P	232.22	10.9643	FA, SFE, WE	0.93931	0.314581	0.334906
L_P_2334.632_7.510322	P	2334.63	7.51032	Unknown	0.838401	0.546142	0.651409
L_P_234.2377_10.7797	P	234.238	10.7797	FA, SFE, WE	0.876996	0.336542	0.383743
L_P_234.2379_10.96331	P	234.238	10.9633	FA, SFE, WE	0.898882	0.77563	0.862883
L_P_235.1553_4.627676	P	235.155	4.62768	FA	0.524666	0.535279	1.02023
L_P_238.2187_10.78394	P	238.219	10.7839	FA, SFE, WE	0.875347	0.311186	0.3555
L_P_238.2188_10.97249	P	238.219	10.9725	9-Decenoylcholine	0.835631	0.360112	0.430946
L_P_243.1834_4.372364	P	243.183	4.37236	CAR, FA, NAE, SPB, SFE, WE	0.450515	0.54311	1.20553
L_P_243.1836_4.630958	P	243.184	4.63096	CAR, FA, NAE, SPB, SFE, WE	0.492966	0.349207	0.708379
L_P_246.2358_10.78092	P	246.236	10.7809	FA, SFE	0.930795	0.174156	0.187105
L_P_253.2786_3.193093	P	253.279	3.19309	NAE, SPB	0.890054	0.295924	0.332479
L_P_255.2561_3.87643	P	255.256	3.87643	SPB 16:0;O2	0.693576	0.530099	0.764298
L_P_258.2356_10.78051	P	258.236	10.7805	FA, SPB, ST	0.956481	0.154554	0.161587
L_P_258.2356_10.96578	P	258.236	10.9658	FA, SPB, ST	0.94382	0.254482	0.26963
L_P_258.3052_3.193375	P	258.305	3.19338	Unknown	0.986443	0.0685172	0.0694588
L_P_260.2513_10.78427	P	260.251	10.7843	NAE, SPB, ST	0.86993	0.311729	0.358338
L_P_279.2561_3.400166	P	279.256	3.40017	NAE, SPB	0.8928	0.949288	1.06327
L_P_281.2719_4.091919	P	281.272	4.09192	NAE, SPB	0.887955	0.882177	0.993493
L_P_281.2727_7.694711	P	281.273	7.69471	NAE, SPB	0.888737	0.250111	0.281423
L_P_281.2729_7.988321	P	281.273	7.98832	NAE, SPB	0.836119	0.556755	0.66588
L_P_282.2784_7.691851	P	282.278	7.69185	FA, SFE, ST	0.875453	0.335358	0.383068
L_P_284.2513_10.96172	P	284.251	10.9617	FA, FOH, MG, ST	0.868613	0.287018	0.330432
L_P_284.2514_10.78114	P	284.251	10.7811	FA, FOH, MG, ST	0.921906	0.203263	0.220482
L_P_286.2668_10.96465	P	286.267	10.9647	FA, MG, ST	0.932549	0.265226	0.28441
L_P_286.267_10.78062	P	286.267	10.7806	FA, MG ,ST	0.959432	0.156321	0.162931
L_P_298.267_10.78454	P	298.267	10.7845	FA, MG	0.916176	0.262225	0.286217
L_P_305.3201_3.198556	P	305.32	3.19856	NAE 18:2	0.975925	0.16367	0.167708
L_P_306.3268_3.193369	P	306.327	3.19337	FA, SFE, WE	0.982531	0.0670997	0.0682927
L_P_309.3032_5.008524	P	309.303	5.00852	NAE, SPB	0.733557	1.26048	1.71831
L_P_312.2672_8.294167	P	312.267	8.29417	FA, MG	0.749336	0.494508	0.659928
L_P_312.2827_10.78084	P	312.283	10.7808	FA, MG, SPB	0.97361	0.168101	0.172657
L_P_315.2828_7.797414	P	315.283	7.79741	FA, SPB	0.956884	0.0516766	0.0540051
L_P_335.3196_5.225997	P	335.32	5.226	NAE, MG	0.752412	0.625986	0.831972
L_P_336.2675_8.320402	P	336.267	8.3204	FA, MG	0.918981	0.369618	0.402204
L_P_337.3355_5.877714	P	337.336	5.87771	NAE 20:0	0.898721	0.706361	0.785962
L_P_338.283_8.335554	P	338.283	8.33555	FA, MG, WE	0.890385	0.432821	0.486106
L_P_338.283_8.632756	P	338.283	8.63276	FA, MG, WE	1.00743	0.365973	0.363275
L_P_339.3505_6.652238	P	339.351	6.65224	FA 21:2	0.792806	0.700753	0.88389
L_P_348.3733_3.728931	P	348.373	3.72893	Unknown	0.925415	0.176413	0.190632
L_P_352.2591_4.112699	P	352.259	4.1127	FA, MG	0.869685	0.644579	0.741163
L_P_361.296_4.628859	P	361.296	4.62886	FA, FOH, ST	0.515664	0.517616	1.00378
L_P_362.3031_3.055466	P	362.303	3.05547	NAE 20:5	0.870056	0.415725	0.477814
L_P_363.3501_5.635667	P	363.35	5.63567	NAE, MG	0.954391	3.01641	3.16056
L_P_365.3667_6.652185	P	365.367	6.65219	NAE 22:0	0.919429	0.682086	0.741858
L_P_365.3668_6.304663	P	365.367	6.30466	NAE 22:0	0.971741	2.85846	2.94159
L_P_366.3296_9.744337	P	366.33	9.74434	FA, FOH, NAE, ST	0.9194	0.398689	0.43364
L_P_368.3448_7.339883	P	368.345	7.33988	FA, MG, NAE, ST	0.817324	0.273803	0.335
L_P_368.3456_10.96791	P	368.346	10.9679	Cholesterol	0.958206	0.214899	0.224272
L_P_368.3459_10.76453	P	368.346	10.7645	Cholesterol	0.877712	0.327236	0.372829
L_P_372.3234_5.461495	P	372.323	5.4615	FA, MG	0.772243	5.26859	6.82245
L_P_375.0051_5.635993	P	375.005	5.63599	Unknown	0.81536	0.371779	0.455969
L_P_375.261_6.401756	P	375.261	6.40176	SPBP 19:1;O2	0.87859	0.243894	0.277597
L_P_375.389_11.31885	P	375.389	11.3188	MG	0.92416	0.135503	0.146623
L_P_375.3891_10.24455	P	375.389	10.2446	MG	0.91968	0.164721	0.179107
L_P_375.3892_9.896365	P	375.389	9.89636	MG	0.932151	0.107008	0.114797
L_P_375.3899_10.95453	P	375.39	10.9545	MG	0.95986	0.0661924	0.0689605
L_P_376.2589_3.595853	P	376.259	3.59585	FA, MG, ST	0.884315	0.853469	0.965119
L_P_380.2907_5.114621	P	380.291	5.11462	FOH, MG, ST	0.697752	0.459591	0.658673
L_P_382.3609_10.88354	P	382.361	10.8835	Campesterol	0.861466	0.398479	0.462559
L_P_382.361_11.03941	P	382.361	11.0394	FA, MG, ST	0.792434	0.69942	0.882622
L_P_390.2776_4.970128	P	390.278	4.97013	CAR, ST, WE	0.935344	0.347668	0.371701
L_P_393.3415_7.108817	P	393.341	7.10882	MG, ST	0.910774	0.2014	0.221131
L_P_396.3762_10.93373	P	396.376	10.9337	Sitosterol	0.922856	0.316539	0.342999
L_P_404.2941_3.190663	P	404.294	3.19066	FA, ST	0.936802	0.193866	0.206945
L_P_407.3013_4.374472	P	407.301	4.37447	ST 24:2;O4	0.565667	0.585716	1.03544
L_P_409.3667_3.301233	P	409.367	3.30123	CAR, FA	0.800097	0.558577	0.698137
L_P_411.3825_3.95355	P	411.382	3.95355	FA, NAE, ST, WE	0.767109	0.802304	1.04588
L_P_411.7739_8.212353	P	411.774	8.21235	Unknown	1.09032	1.37274	1.25903
L_P_418.3444_8.753222	P	418.344	8.75322	ST	0.888094	0.34484	0.388293
L_P_423.2752_4.370143	P	423.275	4.37014	CAR, LPE, ST	0.515645	0.504232	0.977866
L_P_423.2754_4.603656	P	423.275	4.60366	CAR, LPE, ST	0.622002	0.469194	0.754328
L_P_426.3713_6.69191	P	426.371	6.69191	FA 26:1;O2	0.915662	0.372352	0.406648
L_P_434.387_3.760003	P	434.387	3.76	FA, ST	0.843098	0.962772	1.14195
L_P_435.3032_5.872242	P	435.303	5.87224	CAR 16:1;O	0.65278	0.525829	0.805523
L_P_443.3723_4.373307	P	443.372	4.37331	CAR 18:0;O	0.578592	0.475752	0.822257
L_P_463.3811_7.371783	P	463.381	7.37178	ST 28:2;O4	0.924908	0.158664	0.171546
L_P_466.2375_10.77451	P	466.238	10.7745	FA 23:3;O5	0.837277	0.390415	0.466291
L_P_474.3796_3.762128	P	474.38	3.76213	CAR, FA, ST	0.891729	0.956504	1.07264
L_P_479.3013_3.14363	P	479.301	3.14363	CAR, LPA, LPC, LPE	0.813315	0.505412	0.621422
L_P_481.3172_3.928623	P	481.317	3.92862	CAR, LPA, LPC, LPE	0.931189	0.528199	0.567231
L_P_488.4349_6.693396	P	488.435	6.6934	CAR 20:0;O	1.00252	2.2266	2.22101
L_P_507.3687_3.652428	P	507.369	3.65243	LPC, LPE, ST	1.08438	0.850014	0.783869
L_P_508.4971_7.446908	P	508.497	7.44691	FA 33:1;O	1.00487	0.37534	0.37352
L_P_509.3479_3.503955	P	509.348	3.50395	LPC(17:0)	1.21428	0.865607	0.712857
L_P_510.4507_3.765458	P	510.451	3.76546	DG, FA, FAHFA, WE	0.976031	1.02018	1.04524
L_P_514.4067_8.064591	P	514.407	8.06459	FAHFA, LPE, ST, WE	0.965756	0.141957	0.146991
L_P_518.4342_9.805102	P	518.434	9.8051	FAHFA, DG	0.836599	0.638385	0.763071
L_P_518.4342_9.989747	P	518.434	9.98975	FAHFA, DG	0.957739	0.536601	0.56028
L_P_519.5019_7.757285	P	519.502	7.75729	Cer, WE	1.04067	0.583345	0.560549
L_P_519.6792_7.690324	P	519.679	7.69032	Unknown	0.859965	0.294856	0.34287
L_P_520.4497_10.1642	P	520.45	10.1642	DG 30:1	0.857433	0.619337	0.722316
L_P_521.348_3.175442	P	521.348	3.17544	LPC, LPS, PC	1.19794	0.573316	0.478585
L_P_523.364_3.99596	P	523.364	3.99596	LPC, LPE, PC, ST	1.2509	0.600146	0.47977
L_P_525.4809_7.741503	P	525.481	7.7415	FAHFA 32:1;O	0.923126	0.141378	0.153151
L_P_530.4011_6.77901	P	530.401	6.77901	DG 28:2	0.960324	0.175884	0.183151
L_P_531.6793_7.690196	P	531.679	7.6902	Unknown	0.981555	0.117536	0.119744
L_P_535.1587_7.699719	P	535.159	7.69972	LPS	0.977387	0.180973	0.18516
L_P_536.5289_7.984398	P	536.529	7.9844	DG, FA, FAHFA, WE	1.05627	0.394284	0.37328
L_P_538.0669_5.699761	P	538.067	5.69976	Unknown	1.16984	4.85029	4.14613
L_P_543.4503_7.399974	P	543.45	7.39997	Cer, CerP, DG	0.443197	0.695617	1.56954
L_P_544.1135_4.339502	P	544.114	4.3395	Unknown	0.855415	0.353048	0.412721
L_P_546.3785_8.354482	P	546.379	8.35448	DG, PA	0.949366	0.142301	0.149891
L_P_546.4657_10.18496	P	546.466	10.185	DG, FAHFA	0.692954	0.57643	0.831844
L_P_547.3633_3.402904	P	547.363	3.4029	LPC, LPE, PC	0.99068	0.765009	0.772206
L_P_547.4963_8.753294	P	547.496	8.75329	Cer	0.986929	0.329658	0.334024
L_P_547.5332_8.225133	P	547.533	8.22513	Cer(d36:1)	0.912052	0.629014	0.689669
L_P_548.4811_10.35756	P	548.481	10.3576	DG(32:1)	0.967223	0.742777	0.767947
L_P_549.6905_7.688888	P	549.691	7.68889	Unknown	0.985828	0.0927337	0.0940668
L_P_550.4963_8.568861	P	550.496	8.56886	DG	0.852728	0.264186	0.309812
L_P_550.4964_10.35453	P	550.496	10.3545	DG	0.63138	0.483489	0.765765
L_P_550.4966_10.52998	P	550.497	10.53	DG	0.936036	0.445527	0.475972
L_P_550.544_8.201603	P	550.544	8.2016	Cer, CE, DG, FA	1.1149	0.458341	0.411106
L_P_551.4973_7.808641	P	551.497	7.80864	Cer 34:2;O3	0.955669	0.0519629	0.0543733
L_P_553.5125_8.205691	P	553.513	8.20569	FAHFA(O-34:1)	0.975951	0.0863135	0.0884404
L_P_555.528_10.68804	P	555.528	10.688	Cer, FAHFA	0.971106	0.089246	0.0919014
L_P_555.5281_8.566447	P	555.528	8.56645	Cer, FAHFA	0.95947	0.0886784	0.0924244
L_P_557.6257_7.160976	P	557.626	7.16098	Unknown	0.843431	0.291973	0.346173
L_P_558.4268_7.312521	P	558.427	7.31252	DG	0.862826	0.681385	0.789713
L_P_559.464_8.064539	P	559.464	8.06454	Cer	0.810252	0.390651	0.482135
L_P_562.5331_10.79295	P	562.533	10.7929	DG O-34:1	0.756025	0.610194	0.807108
L_P_564.5605_8.446113	P	564.561	8.44611	DG, FA, FAHFA, WE	1.08341	0.366018	0.337839
L_P_564.6821_7.709323	P	564.682	7.70932	Unknown	0.907647	0.659907	0.727052
L_P_565.6882_7.705738	P	565.688	7.70574	Unknown	0.948907	0.309244	0.325895
L_P_566.5502_7.437956	P	566.55	7.43796	Cer, WE	0.873713	0.496446	0.568202
L_P_566.6946_7.702338	P	566.695	7.70234	Unknown	0.977128	0.29311	0.299971
L_P_567.7006_7.698101	P	567.701	7.6981	FA 37:0	0.972949	0.301567	0.309952
L_P_568.5009_7.809049	P	568.501	7.80905	Cer, CE, DG, FAHFA, WE	0.790038	0.600583	0.760194
L_P_569.5077_7.810389	P	569.508	7.81039	DG 31:1	1.09188	0.537207	0.492001
L_P_570.1945_3.724513	P	570.194	3.72451	LPG 20:4	0.972514	0.192427	0.197866
L_P_572.4816_10.22243	P	572.482	10.2224	DG	0.87243	0.462993	0.530694
L_P_573.4797_8.053025	P	573.48	8.05302	Cer 34:2;O3	0.636963	0.404323	0.634767
L_P_574.0632_3.725667	P	574.063	3.72567	Unknown	0.960125	0.194783	0.202873
L_P_574.4962_7.392815	P	574.496	7.39281	DG, FAHFA	0.819616	0.483944	0.590451
L_P_574.4963_6.347889	P	574.496	6.34789	DG, FAHFA	1.15369	0.813298	0.704951
L_P_574.4965_8.305322	P	574.496	8.30532	DG, FAHFA	0.793952	0.417602	0.525979
L_P_574.4967_10.19108	P	574.497	10.1911	DG, FAHFA	0.650661	0.481193	0.739544
L_P_574.4969_10.385	P	574.497	10.385	DG, FAHFA	0.952987	0.314485	0.33
L_P_575.5644_8.642532	P	575.564	8.64253	Cer(d38:1)	1.01646	0.417683	0.410918
L_P_576.5122_6.866158	P	576.512	6.86616	DG 34:1	0.996372	0.178883	0.179534
L_P_576.5122_8.614326	P	576.512	8.61433	DG 34:1	1.00305	0.323961	0.322976
L_P_576.5126_10.53815	P	576.513	10.5381	DG 34:1	0.970404	0.42623	0.43923
L_P_578.5275_10.69068	P	578.528	10.6907	DG 34:0	0.835503	0.654726	0.783631
L_P_578.5277_8.951965	P	578.528	8.95196	DG(34:0)	0.859446	0.346779	0.403491
L_P_578.5752_8.633216	P	578.575	8.63322	Cer, CE, DG, FA, WE	1.17564	0.522079	0.444081
L_P_581.586_7.98292	P	581.586	7.98292	Cer(d37:0)	0.82796	0.559784	0.676101
L_P_581.7458_8.159684	P	581.746	8.15968	Unknown	0.931851	0.204686	0.219656
L_P_583.5598_10.68789	P	583.56	10.6879	Cer, FAHFA	0.969165	0.0910017	0.093897
L_P_585.2305_3.725928	P	585.231	3.72593	LPS 20:3	0.907465	0.369287	0.406943
L_P_585.4322_7.606284	P	585.432	7.60628	LPE, LPG, PC	1.01659	0.609693	0.599742
L_P_588.4542_6.790666	P	588.454	6.79067	DG, PA	0.936379	0.243827	0.260393
L_P_588.5483_10.81354	P	588.548	10.8135	Cer, FA	0.8267	0.584403	0.706911
L_P_590.4891_8.563007	P	590.489	8.56301	DG(32:0)	0.809857	0.371783	0.459072
L_P_592.5916_8.84531	P	592.592	8.84531	CE, DG, FA, WE	1.12587	0.389947	0.34635
L_P_593.5049_8.216685	P	593.505	8.21669	DG(33:3)	0.88152	0.436502	0.495169
L_P_594.5821_7.985411	P	594.582	7.98541	Cer 37:2;O2	1.06951	0.361365	0.337879
L_P_595.5206_8.567819	P	595.521	8.56782	DG(32:0)	0.956776	0.18715	0.195605
L_P_596.481_10.09374	P	596.481	10.0937	DG, FAHFA, FOH	0.738828	0.759044	1.02736
L_P_598.4962_8.030387	P	598.496	8.03039	DG 36:4	0.828632	0.540596	0.652396
L_P_598.4964_10.121	P	598.496	10.121	DG 36:4	1.03142	0.774839	0.751239
L_P_598.4965_10.3451	P	598.496	10.3451	DG 36:4	0.772989	0.862537	1.11585
L_P_598.4985_9.328884	P	598.499	9.32888	DG 36:4	0.814312	0.954117	1.17169
L_P_599.2462_3.726667	P	599.246	3.72667	LPI, LPS, PE	0.963423	0.216964	0.225201
L_P_600.5123_10.39734	P	600.512	10.3973	DG 36:3	0.94544	0.311109	0.329063
L_P_600.5124_9.549359	P	600.512	9.54936	DG(36:3)	0.779889	1.4156	1.81513
L_P_600.5125_8.360778	P	600.513	8.36078	DG 36:3	0.729237	0.47508	0.651476
L_P_602.0475_5.105961	P	602.048	5.10596	Unknown	0.902184	1.7387	1.92721
L_P_602.1666_4.337481	P	602.167	4.33748	PA 23:3;O3	0.969922	0.262571	0.270714
L_P_602.5279_10.54882	P	602.528	10.5488	DG	0.970111	0.387054	0.398979
L_P_602.5279_6.888953	P	602.528	6.88895	DG	1.18947	0.661814	0.556392
L_P_602.528_7.899782	P	602.528	7.89978	DG	0.964865	0.296951	0.307764
L_P_603.5959_9.018059	P	603.596	9.01806	Cer(d40:1)	1.00501	0.276002	0.274625
L_P_604.5432_8.984521	P	604.543	8.98452	DG 36:1	0.906512	0.447651	0.493817
L_P_604.5434_10.69665	P	604.543	10.6966	DG 36:1	0.97809	0.547847	0.560119
L_P_606.036_5.6177	P	606.036	5.6177	Unknown	0.958132	0.233288	0.243482
L_P_606.3845_8.224927	P	606.385	8.22493	DG, PA, PG, LPG, ST	0.992151	0.182554	0.183998
L_P_606.5589_9.280089	P	606.559	9.28009	DG 36:0	0.739358	0.709829	0.960061
L_P_609.1773_8.200288	P	609.177	8.20029	Unknown	0.995073	0.193619	0.194578
L_P_609.5334_8.29164	P	609.533	8.29164	DG 34:2	0.709951	0.443917	0.625279
L_P_609.6171_8.434284	P	609.617	8.43428	Cer, FA, WE	0.742952	0.616891	0.830324
L_P_609.6172_7.983137	P	609.617	7.98314	Cer, FA, WE	1.03486	0.61909	0.598238
L_P_611.4948_8.567611	P	611.495	8.56761	Cer 37:4;O3	0.831558	0.425172	0.511296
L_P_612.1763_8.199665	P	612.176	8.19966	PA	0.971672	0.318713	0.328005
L_P_613.2618_3.726377	P	613.262	3.72638	PE 23:3;O2	0.946409	0.245305	0.259196
L_P_614.3597_3.182404	P	614.36	3.1824	LPI, ST	1.04761	0.254038	0.242493
L_P_614.4887_8.30811	P	614.489	8.30811	CerPE, DG	0.831259	0.438358	0.527343
L_P_616.505_8.60813	P	616.505	8.60813	DG	0.990746	0.364166	0.367567
L_P_616.5071_8.015021	P	616.507	8.01502	DG	1.01193	0.511327	0.505298
L_P_617.6116_9.186239	P	617.612	9.18624	Cer 41:1;O2	1.01748	0.325927	0.320328
L_P_618.3251_10.98192	P	618.325	10.9819	PG 24:3;O2	0.97257	0.195893	0.201418
L_P_618.3252_10.78367	P	618.325	10.7837	PG 24:3;O2	0.830836	0.315614	0.379875
L_P_618.5203_8.951205	P	618.52	8.9512	DG	0.840441	0.376805	0.448341
L_P_618.5233_8.348399	P	618.523	8.3484	DG(36:3)	0.990509	0.412638	0.416592
L_P_620.3033_5.727974	P	620.303	5.72797	LPI, PG	0.88326	0.632746	0.716376
L_P_620.5387_8.666244	P	620.539	8.66624	DG 36:2	0.784457	0.659888	0.841203
L_P_620.6222_9.201298	P	620.622	9.2013	CE, DG, FA, WE	1.20645	0.526269	0.436214
L_P_622.6134_8.441254	P	622.613	8.44125	Cer 39:2;O2	1.07188	0.30821	0.287541
L_P_623.6333_7.974726	P	623.633	7.97473	Cer(d40:0)	1.1241	0.576259	0.51264
L_P_625.3687_10.95213	P	625.369	10.9521	PG 23:2;O	0.944876	0.249344	0.263891
L_P_625.7532_7.665877	P	625.753	7.66588	Unknown	0.897966	0.29004	0.322996
L_P_626.5277_7.853728	P	626.528	7.85373	DG(38:4)	0.948464	0.364704	0.384521
L_P_626.528_6.856453	P	626.528	6.85645	DG 38:4	1.13917	0.62114	0.545255
L_P_627.5959_8.710031	P	627.596	8.71003	Cer, CE, DG	0.95191	0.308452	0.324035
L_P_628.5287_9.490817	P	628.529	9.49082	CerPE, CE, DG, PA, SM, WE	0.779924	0.372849	0.478058
L_P_628.5805_7.816679	P	628.581	7.81668	Cer, CE, DG, WE	0.783363	0.372898	0.476022
L_P_629.0252_5.634289	P	629.025	5.63429	Unknown	0.871721	0.286362	0.328502
L_P_629.6116_9.005734	P	629.612	9.00573	Cer	0.945626	0.288705	0.305306
L_P_631.2186_4.342435	P	631.219	4.34244	PE	0.72779	0.474472	0.651935
L_P_631.5207_6.789967	P	631.521	6.78997	DG 36:5	0.770281	0.371889	0.482797
L_P_631.6272_9.346694	P	631.627	9.34669	Cer	1.01387	0.307285	0.30308
L_P_632.3409_10.79987	P	632.341	10.7999	PG 25:3;O2	0.904028	0.291001	0.321893
L_P_634.6374_7.733474	P	634.637	7.73347	CE, DG, FA	0.930671	0.138021	0.148302
L_P_636.2982_3.69281	P	636.298	3.69281	DG, LPI, PG	0.854169	0.502299	0.588055
L_P_637.649_7.980815	P	637.649	7.98081	Cer, FA, WE	1.13692	0.654629	0.57579
L_P_637.649_8.441482	P	637.649	8.44148	Cer, FA, WE	1.01255	0.352076	0.347713
L_P_638.0071_4.402683	P	638.007	4.40268	Unknown	0.928567	0.329689	0.355051
L_P_639.5149_7.581213	P	639.515	7.58121	CerP 34:1;O2	1.16978	0.562704	0.481035
L_P_640.3046_3.185573	P	640.305	3.18557	LPI, PA, PG, PS	0.634119	0.422944	0.666979
L_P_643.5883_9.018572	P	643.588	9.01857	Cer 40:1;O2	0.978626	0.351756	0.359438
L_P_644.9989_5.623112	P	644.999	5.62311	Unknown	0.909737	0.309255	0.339939
L_P_646.4518_9.333472	P	646.452	9.33347	CerPE, DG, PA, PG	0.975048	0.367424	0.376827
L_P_646.5394_9.074987	P	646.539	9.07499	CerPE, CE, DG, FA, PA, TG, SM	1.0057	0.392666	0.390442
L_P_646.5397_9.490734	P	646.54	9.49073	CerPE, CE, DG, FA, PA, TG, SM	1.0364	0.341821	0.329816
L_P_646.5501_9.275931	P	646.55	9.27593	DG 36:0	0.615395	0.630652	1.02479
L_P_646.5667_11.01496	P	646.567	11.015	CE, FA, DG, TG	0.98138	0.147346	0.150141
L_P_648.586_10.80016	P	648.586	10.8002	CE, DG, TG	1.11923	1.0559	0.943415
L_P_648.6527_7.930273	P	648.653	7.93027	Cer 42:2;O	0.938671	0.170039	0.181149
L_P_650.6001_10.96551	P	650.6	10.9655	CE, DG	1.14412	2.65906	2.32411
L_P_650.6443_8.841384	P	650.644	8.84138	Cer 41:2;O2	1.13641	0.354799	0.312211
L_P_651.6648_8.44443	P	651.665	8.44443	Cer 42:0;O2	1.05156	0.321472	0.305708
L_P_652.2474_3.724869	P	652.247	3.72487	DG 35:13;O	0.957861	0.36737	0.383532
L_P_655.5752_9.110599	P	655.575	9.1106	CerP, Cer, HexCer, DG	0.775276	0.654522	0.844243
L_P_657.427_3.184819	P	657.427	3.18482	PE O-28:1	0.995722	0.165684	0.166396
L_P_657.6032_9.181707	P	657.603	9.18171	Cer 41:1;O2	0.89139	0.406167	0.455656
L_P_659.5489_8.263267	P	659.549	8.26327	DG 38:5	0.799146	0.657519	0.822777
L_P_66.0474_10.85062	P	66.0474	10.8506	Unknown	0.847723	0.418922	0.494173
L_P_662.4479_8.223691	P	662.448	8.22369	DG, PA	0.977323	0.182019	0.186242
L_P_665.6677_7.641302	P	665.668	7.6413	Cer, CE, WE	0.845939	0.369753	0.437092
L_P_665.6796_8.839508	P	665.68	8.83951	Cer, WE	0.937637	0.589059	0.628238
L_P_665.6807_8.448205	P	665.681	8.4482	Cer, WE	1.08669	0.369412	0.339942
L_P_666.6628_7.243563	P	666.663	7.24356	Cer 42:1;O2	0.837915	0.272925	0.325719
L_P_667.4751_7.821486	P	667.475	7.82149	CerP(d38:4)	0.983627	0.130987	0.133167
L_P_667.6476_9.160806	P	667.648	9.16081	Cer, WD	0.869723	0.607787	0.698828
L_P_668.5513_10.63426	P	668.551	10.6343	CE, DG	0.904941	0.332054	0.366935
L_P_669.6037_9.009973	P	669.604	9.00997	Cer(d42:2)	0.9345	0.30648	0.327962
L_P_671.6191_9.345037	P	671.619	9.34504	Cer 42:1;O2	0.990298	0.355765	0.35925
L_P_672.583_10.97521	P	672.583	10.9752	CE, DG, TG	0.965858	0.172436	0.178532
L_P_674.5364_6.583266	P	674.536	6.58327	SM(d32:1)	1.14448	0.474944	0.414986
L_P_674.5973_11.17166	P	674.597	11.1717	CE, DG, FA, TG	0.845301	0.733249	0.867442
L_P_678.4241_8.809757	P	678.424	8.80976	PA, PC, PE	0.971885	0.283622	0.291827
L_P_679.6267_10.96197	P	679.627	10.962	DG 39:2	1.00328	0.163987	0.163451
L_P_679.6959_8.840592	P	679.696	8.84059	Cer 44:0;O2	1.10184	0.419831	0.381028
L_P_68.0633_10.96176	P	68.0633	10.9618	Unknown	0.825989	0.399962	0.484222
L_P_68.0635_10.7819	P	68.0635	10.7819	Unknown	0.884569	0.300005	0.339154
L_P_682.5939_10.14719	P	682.594	10.1472	DG 42:4	0.966617	0.175398	0.181456
L_P_683.1959_8.575891	P	683.196	8.57589	Unknown	1.0031	0.196158	0.195552
L_P_684.5827_10.89376	P	684.583	10.8938	DG	0.969714	0.324287	0.334415
L_P_686.1946_8.575717	P	686.195	8.57572	LPI, PG	1.03188	0.224585	0.217647
L_P_686.5516_7.598929	P	686.552	7.59893	CerPE, CE, HexCer, TG, SM	1.02611	0.657457	0.640726
L_P_686.5979_11.05461	P	686.598	11.0546	DG, TG	0.858947	0.452084	0.526323
L_P_688.5521_6.918765	P	688.552	6.91876	CerPE, DG, PA, SM	1.17365	0.557247	0.474799
L_P_688.5851_9.489034	P	688.585	9.48903	WD 42:0	0.947184	0.334568	0.353223
L_P_691.5533_7.833811	P	691.553	7.83381	PA, PC, PE	0.92187	0.608318	0.659874
L_P_692.0957_3.72317	P	692.096	3.72317	Unknown	0.724867	0.329186	0.454133
L_P_693.6054_9.889183	P	693.605	9.88918	DGTS 32:0	0.828212	0.393161	0.474711
L_P_693.712_8.843793	P	693.712	8.84379	Cer, FA	1.14167	0.40218	0.352272
L_P_694.3511_3.686874	P	694.351	3.68687	LPI, PS	0.822363	0.624934	0.759925
L_P_694.567_10.69342	P	694.567	10.6934	CE, DG, PC, PE	0.97788	0.24723	0.252822
L_P_696.5817_10.83953	P	696.582	10.8395	CE, DG, TG	0.873736	0.394869	0.451932
L_P_698.5976_10.95134	P	698.598	10.9513	CE, DG, TG	0.916511	0.315711	0.344471
L_P_699.5204_7.705113	P	699.52	7.70511	PA, PC, PE	0.963604	0.234721	0.243586
L_P_700.5524_6.712472	P	700.552	6.71247	SM(d34:2)	0.992212	0.479692	0.483457
L_P_702.5686_7.253916	P	702.569	7.25392	CerPE, DG, PA, SM	1.18733	0.387951	0.326743
L_P_704.4939_9.193667	P	704.494	9.19367	DG, PA	0.978035	0.174645	0.178567
L_P_705.5312_7.344995	P	705.531	7.34499	HexCer, DG, PA, PC, PE	1.06435	0.337051	0.316673
L_P_707.5044_8.22067	P	707.504	8.22067	HexCer, PC, PE	0.962938	0.266284	0.276533
L_P_711.6376_9.691235	P	711.638	9.69124	TG(40:0)	0.98477	0.730247	0.74154
L_P_713.536_7.932632	P	713.536	7.93263	PC(P-32:2)	0.907416	0.516885	0.569624
L_P_715.5159_7.395835	P	715.516	7.39583	PA, PC, PE, PS	0.981232	0.383568	0.390905
L_P_715.551_8.30195	P	715.551	8.30195	PA, PC, PE	0.940428	0.771661	0.820543
L_P_715.662_7.200229	P	715.662	7.20023	Cer, CE, DG	0.875854	0.327422	0.373832
L_P_716.5833_7.577303	P	716.583	7.5773	CerPE, DG, PA, SM	1.09178	0.633938	0.580648
L_P_717.5319_7.775038	P	717.532	7.77504	PA, PC, PE, PS	0.895981	0.681909	0.761075
L_P_718.5092_9.300977	P	718.509	9.30098	DG, PA	0.950035	0.164476	0.173126
L_P_718.563_6.944228	P	718.563	6.94423	CerPE, DG, PA, PC, PE, PG, TG	1.30172	0.717594	0.551264
L_P_718.5668_10.61937	P	718.567	10.6194	CerPE, CE, DG, PA, PC, PE, PG, TG	1.00357	0.417272	0.415787
L_P_719.5467_7.683875	P	719.547	7.68387	HexCer, PA, PC, PE	0.712437	0.562457	0.789483
L_P_719.5829_8.544764	P	719.583	8.54476	Cer, PA, PC, PE	0.967802	0.490203	0.506512
L_P_720.4708_9.797586	P	720.471	9.79759	PA, PC, PI, PS	0.975419	0.160524	0.164569
L_P_720.5007_8.215665	P	720.501	8.21566	PG 32:1	0.956079	0.193625	0.20252
L_P_721.4238_5.73421	P	721.424	5.73421	PE 32:4	0.815106	0.630944	0.774064
L_P_722.9971_9.146453	P	722.997	9.14645	Unknown	0.906058	0.167659	0.185043
L_P_723.5322_9.003006	P	723.532	9.00301	PA, PC, PE	0.741303	0.397325	0.535982
L_P_725.5365_7.779142	P	725.537	7.77914	PA, PC, PE, PG	0.961583	0.252221	0.262298
L_P_726.6579_7.295726	P	726.658	7.29573	CerPE, Cer, CE, DG, TG, SM	0.896423	0.584893	0.652474
L_P_727.552_8.188582	P	727.552	8.18858	PE(P-36:2)	0.921147	0.310612	0.337202
L_P_728.583_7.352807	P	728.583	7.35281	CerPE, DG, PA, SM	1.02584	0.416053	0.405573
L_P_729.5312_6.923966	P	729.531	6.92397	DG, PA, PC, PE, PS	0.932483	0.340217	0.364851
L_P_729.5674_8.519127	P	729.567	8.51913	PA, PC, PE	0.974456	0.31647	0.324765
L_P_729.6771_9.892749	P	729.677	9.89275	Acer, Cer, DG	0.845833	0.340435	0.402485
L_P_730.599_7.879815	P	730.599	7.87981	CerPE, DG, PA, SM	1.32369	0.646491	0.488399
L_P_731.5468_7.411574	P	731.547	7.41157	PC(32:1)	0.957687	0.349779	0.365233
L_P_731.69_7.461943	P	731.69	7.46194	Cer, DG	0.734732	0.313917	0.427253
L_P_732.7556_7.185513	P	732.756	7.18551	Unknown	1.18953	1.19843	1.00749
L_P_733.5629_7.970038	P	733.563	7.97004	DG, PA, PC, PE, HexCer	1.15896	0.303969	0.262277
L_P_733.6205_9.279637	P	733.62	9.27964	CerPE, TG, SM	0.885182	0.852224	0.962768
L_P_733.762_7.177877	P	733.762	7.17788	Unknown	1.3019	1.20569	0.9261
L_P_735.537_8.231619	P	735.537	8.23162	PC, PE, HexCer	0.986291	0.219882	0.222938
L_P_735.6379_9.488051	P	735.638	9.48805	TG, SM	1.00075	0.843314	0.842678
L_P_737.5368_7.878822	P	737.537	7.87882	PC, PE, PG, HexCer	0.832835	0.485836	0.583352
L_P_737.5412_7.017515	P	737.541	7.01752	PC(P-34:4)	0.990679	0.528466	0.533438
L_P_737.6532_9.708315	P	737.653	9.70832	TG 42:1	0.990753	0.755286	0.762335
L_P_739.5163_7.338486	P	739.516	7.33849	PA, PC, PE, PS	0.758148	0.49996	0.65945
L_P_739.6688_9.934196	P	739.669	9.9342	TG 42:0	0.95148	0.562453	0.591135
L_P_740.0721_5.643229	P	740.072	5.64323	Unknown	0.911678	0.260875	0.286148
L_P_740.5136_7.249957	P	740.514	7.24996	PA, PC, PE, PG	0.972175	0.864043	0.888773
L_P_740.5931_9.486819	P	740.593	9.48682	CerPE, CE, TG, SM	0.96476	0.781968	0.810531
L_P_741.5324_7.463996	P	741.532	7.464	PA, PC, PE, PS	0.91058	0.616077	0.676577
L_P_741.5451_8.937631	P	741.545	8.93763	PA, PC, PE, PS	0.825049	0.367483	0.445408
L_P_741.5673_7.882841	P	741.567	7.88284	PC, PE	0.850209	0.423009	0.497536
L_P_742.6111_9.727335	P	742.611	9.72734	TG(42:1)	0.696503	0.557972	0.801105
L_P_743.5467_7.264423	P	743.547	7.26442	PA, PC, PE, PS	0.923003	0.509587	0.552097
L_P_743.58_7.998341	P	743.58	7.99834	PA, PC, PE, PS, HexCer, SM	0.850678	0.529446	0.622382
L_P_744.5072_9.075672	P	744.507	9.07567	PA, PG	1.05105	0.207347	0.197276
L_P_745.5624_7.710489	P	745.562	7.71049	PA, PC, PE, PS	0.919769	0.513874	0.558699
L_P_745.5986_8.495386	P	745.599	8.49539	PA, PC, PE	0.939107	0.437606	0.465981
L_P_747.5206_7.51393	P	747.521	7.51393	PC, PE, PG, PS	0.950086	0.367921	0.38725
L_P_747.7199_7.715224	P	747.72	7.71522	Acer, FAHFA	0.97878	0.0491185	0.0501834
L_P_749.5363_7.678824	P	749.536	7.67882	PA, PC, PG, PE, PS, HexCer	0.908034	0.404244	0.445186
L_P_749.5518_8.229856	P	749.552	8.22986	PA, PC, PE, HexCer	1.00574	0.241393	0.240016
L_P_751.552_8.12038	P	751.552	8.12038	PA, PC, PE, PG, HexCer	0.741783	0.573693	0.773397
L_P_755.5469_7.134472	P	755.547	7.13447	PA, PC, PE, PS, HexCer	0.980543	0.31514	0.321393
L_P_755.5827_8.621741	P	755.583	8.62174	DGCC, PA, PC, PE	0.969039	0.320199	0.330429
L_P_757.2148_8.935779	P	757.215	8.93578	Unknown	1.00184	0.143783	0.143519
L_P_757.5635_7.55555	P	757.563	7.55555	PA, PC, PE, PS	0.975136	0.293535	0.30102
L_P_759.5791_7.987426	P	759.579	7.98743	PA, PC, PE, PS	1.00654	0.336915	0.334725
L_P_760.2136_8.935538	P	760.214	8.93554	Unknown	1.00939	0.15937	0.157888
L_P_761.6529_9.55957	P	761.653	9.55957	CerPE, TG, SM	0.892419	0.677225	0.758864
L_P_762.5467_9.191614	P	762.547	9.19161	PG 35:1	0.993872	0.19017	0.191343
L_P_763.5163_7.1556	P	763.516	7.1556	PA, PC, PE, HexCer	0.859802	1.0186	1.1847
L_P_763.5683_8.232004	P	763.568	8.232	PC, PE, HexCer	0.979199	0.261229	0.266779
L_P_763.6689_9.753511	P	763.669	9.75351	TG 44:2	1.00094	0.561263	0.560737
L_P_765.567_7.770198	P	765.567	7.7702	DGCC, PC, PE, PG, HexCer	0.585926	0.552085	0.942244
L_P_765.6846_9.951032	P	765.685	9.95103	TG 44:1	0.993333	0.643834	0.648155
L_P_767.5464_7.165101	P	767.546	7.1651	PA, PC, PE, PS	0.667502	0.551632	0.826412
L_P_767.5781_7.871171	P	767.578	7.87117	PC, PE, PG, HexCer	0.871725	0.369097	0.42341
L_P_767.7004_10.152	P	767.7	10.152	TG 44:0	0.975005	0.609692	0.625322
L_P_768.6243_9.747484	P	768.624	9.74748	TG(44:2)	0.944877	0.571635	0.604984
L_P_769.5621_7.331171	P	769.562	7.33117	PC(35:3)	0.961894	0.447251	0.46497
L_P_769.5979_8.025515	P	769.598	8.02552	PC(O-36:3)/PC(P-36:2)	0.881959	0.418086	0.474042
L_P_771.5786_7.839617	P	771.579	7.83962	PC(35:2)	0.931957	0.493956	0.530019
L_P_773.5361_7.574695	P	773.536	7.5747	PC, PE, PG, PS	1.01759	0.519968	0.510979
L_P_773.5938_8.292474	P	773.594	8.29247	PE(38:1)	0.876248	0.65714	0.749947
L_P_775.2249_6.291937	P	775.225	6.29194	Unknown	0.728413	0.447119	0.613827
L_P_775.5397_6.865007	P	775.54	6.86501	PG, PS	0.887636	0.332646	0.374755
L_P_775.552_8.007615	P	775.552	8.00761	PC, PE, PG, PS	1.03979	0.323596	0.311212
L_P_777.5665_8.145395	P	777.567	8.1454	PA, PC, PE, PG, PS, HexCer	0.807985	0.542691	0.67166
L_P_777.6824_9.874998	P	777.682	9.875	TG, SM	0.899727	0.504935	0.561209
L_P_779.5466_7.15759	P	779.547	7.15759	IPC, PA, PC, PE, PS, HexCer	0.561916	0.61574	1.09579
L_P_779.5819_8.43577	P	779.582	8.43577	PA, PC, PG, PE, HexCer	0.859363	0.417078	0.485334
L_P_779.6998_10.05841	P	779.7	10.0584	TG 45:1	0.934221	0.616385	0.659785
L_P_779.7749_8.180626	P	779.775	8.18063	Unknown	0.930143	0.247143	0.265704
L_P_781.5628_7.147868	P	781.563	7.14787	IPC, PA, PC, PE, PS, HexCer	0.930062	0.518936	0.557959
L_P_781.5634_7.412165	P	781.563	7.41216	PC(36:4)	0.937387	0.317193	0.33838
L_P_781.7157_10.23591	P	781.716	10.2359	TG 45:0	0.603569	0.474194	0.785651
L_P_781.7309_9.617278	P	781.731	9.61728	TG 45:0	0.762674	0.422568	0.554061
L_P_783.5788_7.614405	P	783.579	7.6144	PA, PC, PE, PS	0.837248	0.389148	0.464794
L_P_785.5949_8.149321	P	785.595	8.14932	PC(36:2)	0.986991	0.25365	0.256993
L_P_785.6674_7.720725	P	785.667	7.72072	SM(40:2)	0.985034	0.0843361	0.0856175
L_P_787.609_8.60058	P	787.609	8.60058	PA, PC, PE, PS	0.935579	0.543042	0.580434
L_P_787.6656_9.583972	P	787.666	9.58397	SM 39:2;O2	0.8307	0.62823	0.756265
L_P_789.6847_9.799147	P	789.685	9.79915	TG, SM	0.993353	0.574356	0.578199
L_P_790.7022_6.810744	P	790.702	6.81074	PC, PE, TG, HexCer	1.50256	0.901201	0.599777
L_P_791.5467_7.014652	P	791.547	7.01465	PA, PC, PE, HexCer	0.714437	0.640159	0.896033
L_P_791.598_9.167942	P	791.598	9.16794	PC, PE, HexCer	0.915778	0.213447	0.233077
L_P_791.6628_8.558148	P	791.663	8.55815	OxTG(45:2)	0.978113	0.340648	0.348271
L_P_791.7011_9.983725	P	791.701	9.98372	TG 46:2	0.986782	0.555096	0.562531
L_P_791.7083_6.807501	P	791.708	6.8075	TG 46:2	1.51286	0.956825	0.632463
L_P_793.5976_7.881549	P	793.598	7.88155	PC, PE, PG, HexCer	0.848792	0.468483	0.551941
L_P_793.6794_8.927351	P	793.679	8.92735	HexCer 42:1;O2	1.04218	0.427543	0.41024
L_P_793.7164_10.16156	P	793.716	10.1616	TG 46:1	0.999424	0.577649	0.577982
L_P_794.6399_9.794568	P	794.64	9.79457	TG, SM	0.948611	0.524494	0.552908
L_P_795.5166_7.517249	P	795.517	7.51725	PC, PG, PE, PS, SHexCer	0.902868	0.457425	0.506635
L_P_795.5784_7.731816	P	795.578	7.73182	DGCC, PA, PC, PE, HexCer	0.813315	0.52548	0.646097
L_P_795.6138_8.465445	P	795.614	8.46545	PC, PG, PE, HexCer	0.834873	0.478717	0.573401
L_P_795.7313_10.34704	P	795.731	10.347	TG 46:0	0.925377	0.473134	0.511288
L_P_796.6559_9.978703	P	796.656	9.9787	TG	0.97294	0.427517	0.439407
L_P_798.6712_10.15523	P	798.671	10.1552	HexCer, TG, SM	1.04123	0.533156	0.512046
L_P_798.6741_9.808937	P	798.674	9.80894	HexCer TG, SM	1.01305	1.07256	1.05875
L_P_799.609_8.437341	P	799.609	8.43734	PA, PC, PE, PS	0.848362	0.517175	0.609616
L_P_801.5094_8.828464	P	801.509	8.82846	PC(P-36:5)	0.920581	0.207229	0.225107
L_P_803.6991_9.908264	P	803.699	9.90826	TG, SM	0.858974	0.531006	0.618186
L_P_805.5014_6.426127	P	805.501	6.42613	PC, PE, PG, PS	0.71118	0.354355	0.498263
L_P_805.5619_7.044823	P	805.562	7.04482	PC, PE, PS, Hex2Cer	0.748392	0.560944	0.749532
L_P_805.5629_7.31663	P	805.563	7.31663	PC, PE, PS, Hex2Cer	0.846419	0.464248	0.548486
L_P_805.6142_9.200741	P	805.614	9.20074	PC, PE, HexCer	0.9552	0.0886969	0.0928569
L_P_805.7157_10.09472	P	805.716	10.0947	TG, SM	1.00494	0.475305	0.47297
L_P_806.4655_8.838244	P	806.466	8.83824	PG 36:5	0.699387	0.392752	0.561567
L_P_807.5787_7.511572	P	807.579	7.51157	IPC, PA, PC, PE, PS, HexCer	0.843513	0.421833	0.500092
L_P_807.7317_10.27025	P	807.732	10.2703	TG 47:1	0.991412	0.557082	0.561908
L_P_809.5949_8.01695	P	809.595	8.01695	IPC, PC, PE, PS, HexCer	0.947064	0.348632	0.368119
L_P_809.7469_10.43497	P	809.747	10.435	TG 47:0	0.743304	0.397083	0.534214
L_P_810.6616_8.560102	P	810.662	8.5601	SM	0.922231	0.48177	0.522397
L_P_812.6771_9.047339	P	812.677	9.04734	SM(d42:2)	1.00596	0.546837	0.543595
L_P_813.6841_9.633159	P	813.684	9.63316	HexCer, TG	0.935725	0.65725	0.702396
L_P_815.7009_9.813333	P	815.701	9.81333	TG, SM	0.995223	0.621475	0.624458
L_P_817.595_7.728804	P	817.595	7.7288	PC, PG, PS, Hex2Cer	0.850368	0.775116	0.911507
L_P_817.717_9.999645	P	817.717	9.99964	TG, SM	0.986533	0.539672	0.547039
L_P_818.64_9.632084	P	818.64	9.63208	PG, TG	0.78714	0.51713	0.656973
L_P_819.5165_7.375516	P	819.516	7.37552	PS(39:7)	0.781212	0.526811	0.674351
L_P_819.578_7.603246	P	819.578	7.60325	PA, PC, PE	0.793942	0.602194	0.758486
L_P_819.6292_9.303614	P	819.629	9.30361	PC, PE, HexCer	0.975908	0.107377	0.110028
L_P_819.7326_10.18501	P	819.733	10.185	TG 48:2	0.986332	0.454376	0.460673
L_P_82.0789_10.96111	P	82.0789	10.9611	Unknown	0.871387	0.661917	0.759613
L_P_82.0791_10.78193	P	82.0791	10.7819	Unknown	0.888442	0.405276	0.456165
L_P_821.4747_6.425284	P	821.475	6.42528	PS 36:4	0.791191	0.303149	0.383155
L_P_821.5314_7.572708	P	821.531	7.57271	PC, PG, PE, PS	0.761338	0.466126	0.612246
L_P_821.5932_7.784788	P	821.593	7.78479	PC(39:5)	0.869815	0.485388	0.558035
L_P_821.7477_10.35477	P	821.748	10.3548	TG(48:1)	0.983673	0.535716	0.544608
L_P_822.6715_9.992932	P	822.672	9.99293	TG, SM	0.969124	0.440903	0.45495
L_P_823.7632_10.52899	P	823.763	10.529	TG 48:0	0.956803	0.42901	0.448379
L_P_824.6869_10.17374	P	824.687	10.1737	TG	1.0321	0.40243	0.389913
L_P_826.7013_10.34255	P	826.701	10.3425	HexCer, TG, SM	0.966077	0.490621	0.507848
L_P_828.7175_10.53169	P	828.717	10.5317	HexCer, TG, SM	0.94582	0.323492	0.342023
L_P_828.7205_10.21666	P	828.721	10.2167	HexCer, TG, SM	0.648636	0.955136	1.47253
L_P_828.7938_10.52249	P	828.794	10.5225	Unknown	0.89043	0.419124	0.470699
L_P_829.5593_7.444961	P	829.559	7.44496	IPC, PC, PE, PS	0.484861	0.457977	0.944552
L_P_829.5616_6.920692	P	829.562	6.92069	IPC, PC, PE, PS	0.851745	0.425595	0.499675
L_P_829.6565_6.803085	P	829.657	6.80309	PA, PC, PE, PS	1.49399	1.20063	0.803641
L_P_829.7154_9.954986	P	829.715	9.95499	TG, SM	0.8598	0.572377	0.66571
L_P_830.6341_10.05227	P	830.634	10.0523	DGTA, PA, PC, PE, PG, PS, TG	0.837327	0.283729	0.338851
L_P_831.2333_9.238267	P	831.233	9.23827	CoA 5:1	1.00644	0.125097	0.124296
L_P_831.7315_10.13069	P	831.731	10.1307	TG, SM	0.947302	0.490238	0.51751
L_P_833.5942_7.884346	P	833.594	7.88435	PC, PE, PS, Hex2Cer	0.899707	0.525313	0.583872
L_P_833.7473_10.29215	P	833.747	10.2921	TG, SM	1.00886	0.485294	0.481031
L_P_833.7487_9.990858	P	833.749	9.99086	TG, SM	0.797842	0.647072	0.811027
L_P_834.2323_9.238518	P	834.232	9.23852	Unknown	1.00296	0.139494	0.139083
L_P_835.5394_7.583003	P	835.539	7.583	PG, PS	0.67536	0.486776	0.720766
L_P_835.609_8.071864	P	835.609	8.07186	PC(40:5)	0.87709	0.538709	0.6142
L_P_835.7626_10.45076	P	835.763	10.4508	TG 49:1	0.948306	0.540142	0.569587
L_P_837.6241_8.435287	P	837.624	8.43529	PC(40:4)	0.882859	0.700325	0.793247
L_P_837.682_9.579606	P	837.682	9.57961	PG, TG	0.734608	0.58279	0.793335
L_P_837.778_10.60687	P	837.778	10.6069	TG 49:0	0.843633	0.526865	0.624519
L_P_838.6448_9.989747	P	838.645	9.98975	PA, TG, SM	0.817962	0.510094	0.623616
L_P_839.7_9.752948	P	839.7	9.75295	TG(50:6)	0.984514	0.51641	0.524533
L_P_841.7157_9.886955	P	841.716	9.88696	TG(50:5)	0.974075	0.535023	0.549263
L_P_842.8087_10.61177	P	842.809	10.6118	FA, TG	1.11276	1.16571	1.04758
L_P_843.517_7.30332	P	843.517	7.30332	PC, PE, PS, Hex2Cer, TG, SM	0.943319	0.47899	0.507771
L_P_843.732_10.03851	P	843.732	10.0385	Unknown	0.920045	0.46302	0.503258
L_P_844.6559_9.746312	P	844.656	9.74631	PG, TG	0.801031	0.64417	0.804176
L_P_845.748_10.21004	P	845.748	10.21	TG, SM	0.966651	0.431337	0.446218
L_P_846.6708_9.881832	P	846.671	9.88183	PG, TG	0.967784	0.518774	0.536043
L_P_847.5474_8.019421	P	847.547	8.01942	IPC, PC, PE, PS	0.934506	0.570813	0.610818
L_P_847.7642_10.38012	P	847.764	10.3801	TG 50:2	0.984344	0.368263	0.37412
L_P_848.6869_10.03021	P	848.687	10.0302	PG, TG, SM	0.779031	0.498062	0.639336
L_P_848.8384_7.720989	P	848.838	7.72099	ACer 54:1;O2	0.937715	0.312155	0.332888
L_P_849.2433_6.841306	P	849.243	6.84131	CoA	0.894347	0.270938	0.302944
L_P_849.7794_10.53286	P	849.779	10.5329	TG 50:1	0.968301	0.471674	0.487115
L_P_851.794_10.69385	P	851.794	10.6938	TG 50:0	0.975523	0.594694	0.609616
L_P_852.7185_10.37809	P	852.718	10.3781	TG	0.751347	0.352356	0.468966
L_P_852.7205_9.278334	P	852.721	9.27833	TG	0.950632	0.61875	0.650883
L_P_852.7211_10.08443	P	852.721	10.0844	TG	0.647013	0.790835	1.22229
L_P_854.7338_10.53816	P	854.734	10.5382	HexCer, TG	0.732954	0.357804	0.488166
L_P_854.7358_9.433493	P	854.736	9.43349	TG(50:1)	0.797658	0.558169	0.69976
L_P_854.7368_10.23748	P	854.737	10.2375	HexCer, TG	1.00797	1.06173	1.05333
L_P_855.5309_7.525848	P	855.531	7.52585	PC(15:0/6 keto-PGF1a)	0.934517	0.263081	0.281516
L_P_856.75_9.573409	P	856.75	9.57341	HexCer, TG	0.788751	1.10859	1.4055
L_P_856.7523_10.39101	P	856.752	10.391	HexCer, TG	0.938785	0.229724	0.244704
L_P_856.8267_10.68815	P	856.827	10.6882	TG 53:1	0.962759	0.0902434	0.0937342
L_P_857.5929_7.423082	P	857.593	7.42308	PC, PS, Hex2Cer	0.847516	0.461594	0.544643
L_P_857.7466_9.810432	P	857.747	9.81043	TG, SM	0.840409	0.664624	0.790834
L_P_857.7472_10.14695	P	857.747	10.147	TG, SM	0.889749	0.50352	0.565912
L_P_858.7681_10.54901	P	858.768	10.549	HexCer, TG	0.913643	0.49855	0.545673
L_P_859.7631_10.3048	P	859.763	10.3048	TG, SM	0.971839	0.46533	0.478814
L_P_861.5027_7.156678	P	861.503	7.15668	PS, SHexCer	0.654212	0.493606	0.754505
L_P_861.7788_10.46362	P	861.779	10.4636	TG, SM	0.952648	0.548206	0.575454
L_P_861.7816_10.69537	P	861.782	10.6954	TG(51:2)	1.01027	0.208	0.205886
L_P_862.6326_3.185153	P	862.633	3.18515	PC, PE, PI	1.01219	0.182532	0.180333
L_P_862.6976_10.11159	P	862.698	10.1116	SM 44:2;O2	0.924397	0.365717	0.395628
L_P_863.6997_9.661613	P	863.7	9.66161	PG, TG	0.887919	0.722825	0.814067
L_P_864.7182_10.30512	P	864.718	10.3051	TG(51:3)	0.897744	0.449404	0.500593
L_P_865.7156_9.789299	P	865.716	9.7893	TG(52:7)	0.942991	0.643326	0.682219
L_P_866.7347_10.46565	P	866.735	10.4657	TG, SM	0.887778	0.474	0.533917
L_P_867.7317_9.927222	P	867.732	9.92722	TG(52:6)	0.924446	0.534289	0.577956
L_P_868.7141_9.443647	P	868.714	9.44365	PC O-42:4	0.79133	0.793643	1.00292
L_P_869.7484_10.08237	P	869.748	10.0824	TG 52:5	0.774374	0.539473	0.696657
L_P_870.6716_9.781795	P	870.672	9.7818	TG(52:7)	0.795313	0.656919	0.825988
L_P_870.7304_9.610454	P	870.73	9.61045	PC O-42:3	0.83079	0.824324	0.992217
L_P_871.5539_10.79648	P	871.554	10.7965	PC, PE, Hex2Cer	1.09974	0.425376	0.386798
L_P_871.7646_10.23797	P	871.765	10.238	TG(52:4)	0.881335	0.441057	0.500442
L_P_872.2596_9.237829	P	872.26	9.23783	Unknown	0.985491	0.200365	0.203315
L_P_872.6866_9.920592	P	872.687	9.92059	TG(52:6)	0.942863	0.401462	0.42579
L_P_873.5692_10.96946	P	873.569	10.9695	PC, SHexCer, Hex2Cer	1.04746	0.629469	0.600948
L_P_873.7799_10.39206	P	873.78	10.3921	TG 52:3	0.954034	0.328574	0.344405
L_P_875.7955_10.54494	P	875.795	10.5449	TG 52:2	0.96331	0.432103	0.448561
L_P_876.7207_9.095909	P	876.721	9.09591	TG	0.98663	0.7406	0.750636
L_P_877.81_10.69502	P	877.81	10.695	TG 52:1	0.945225	0.607289	0.642481
L_P_878.7361_9.26785	P	878.736	9.26785	TG	0.820288	0.718491	0.875901
L_P_878.7368_10.09112	P	878.737	10.0911	TG	0.819561	0.497166	0.606625
L_P_879.5301_7.392076	P	879.53	7.39208	IPC 36:0;O4	0.799221	0.335384	0.419639
L_P_879.8243_10.84559	P	879.824	10.8456	TG 52:0	0.927913	0.708606	0.763655
L_P_880.6135_10.95404	P	880.614	10.954	PI, TG	0.835573	0.530557	0.634962
L_P_880.7515_9.429129	P	880.751	9.42913	TG	0.742434	0.722147	0.972675
L_P_880.7524_10.25316	P	880.752	10.2532	TG	0.877839	0.590544	0.672725
L_P_882.7666_9.59838	P	882.767	9.59838	TG	0.836789	1.26583	1.51272
L_P_882.7682_10.4118	P	882.768	10.4118	TG	1.0514	1.06192	1.01
L_P_883.5611_8.203073	P	883.561	8.20307	PC, PE, PI	0.780082	0.437962	0.561431
L_P_883.5996_6.933201	P	883.6	6.9332	PC, Hex2Cer	1.23514	0.584219	0.472999
L_P_883.763_10.16848	P	883.763	10.1685	TG(53:5)	0.919318	0.433621	0.471676
L_P_884.7796_10.84753	P	884.78	10.8475	TG(52:0)	0.869939	0.788414	0.906286
L_P_884.7835_10.56555	P	884.784	10.5655	TG	0.8703	0.64244	0.738182
L_P_885.7788_10.32362	P	885.779	10.3236	TG 53:4	0.985642	0.42717	0.433393
L_P_887.7945_10.47592	P	887.794	10.4759	TG 53:3	0.944981	0.455627	0.482154
L_P_888.7183_10.16151	P	888.718	10.1615	TG	0.878845	0.386685	0.439992
L_P_889.7158_9.662786	P	889.716	9.66279	TG 54:9	0.748724	0.766704	1.02401
L_P_889.8098_10.61964	P	889.81	10.6196	TG 53:2	0.973811	0.651538	0.66906
L_P_891.7316_9.793043	P	891.732	9.79304	TG(54:8)	0.953704	0.618788	0.648826
L_P_891.8243_10.76494	P	891.824	10.7649	TG 53:1	0.950903	0.800681	0.842021
L_P_892.7135_9.275016	P	892.713	9.27502	PC, PS, TG	0.861044	0.64728	0.751739
L_P_892.7492_10.47978	P	892.749	10.4798	TG 53:3	0.750217	0.4346	0.579299
L_P_893.536_10.81734	P	893.536	10.8173	PC 42:9	0.793107	0.366493	0.462098
L_P_893.7483_9.937471	P	893.748	9.93747	TG(54:7)	0.951949	0.633763	0.665753
L_P_894.729_9.434602	P	894.729	9.4346	PC O-44:5	1.00252	0.708719	0.706941
L_P_894.7647_10.62801	P	894.765	10.628	TG 53:2	0.887257	0.510421	0.57528
L_P_895.7646_10.09209	P	895.765	10.0921	TG 54:6	0.96341	0.522138	0.541969
L_P_896.687_9.786056	P	896.687	9.78606	TG(54:8)	0.929779	0.565456	0.608162
L_P_896.7441_9.598817	P	896.744	9.59882	PC O-44:4	0.974174	0.775436	0.795993
L_P_897.7798_10.25243	P	897.78	10.2524	TG 54:5	0.935888	0.393125	0.420055
L_P_898.8725_10.69027	P	898.872	10.6903	FA, TG	0.988379	0.146931	0.148659
L_P_899.7955_10.4088	P	899.795	10.4088	TG 54:4	0.952804	0.3437	0.360725
L_P_90.0469_3.724517	P	90.0469	3.72452	Unknown	0.791515	0.371424	0.469257
L_P_901.811_10.55817	P	901.811	10.5582	TG 54:3	0.963203	0.356726	0.370354
L_P_903.8258_10.70274	P	903.826	10.7027	TG 54:2	0.973488	0.492851	0.506273
L_P_905.2518_9.481015	P	905.252	9.48101	Unknown	1.00384	0.187825	0.187106
L_P_905.7464_9.970378	P	905.746	9.97038	TG 55:8	0.777917	0.623739	0.801807
L_P_905.8399_10.84404	P	905.84	10.844	TG(54:1)	0.966817	0.651453	0.673812
L_P_907.5603_8.028546	P	907.56	8.02855	PI(35:2)	0.827201	0.444143	0.536922
L_P_907.7626_10.11359	P	907.763	10.1136	TG 55:7	0.914987	0.417546	0.456341
L_P_908.2507_9.480886	P	908.251	9.48089	CoA	0.991958	0.224099	0.225916
L_P_908.7804_10.71032	P	908.78	10.7103	TG 54:2	0.706112	0.428872	0.607371
L_P_909.7784_10.26259	P	909.778	10.2626	TG 55:6	0.932427	0.38314	0.410907
L_P_910.7954_10.8478	P	910.795	10.8478	TG(54:1)	0.954013	0.581149	0.609162
L_P_911.757_9.465433	P	911.757	9.46543	PC, TG	0.614496	0.913232	1.48615
L_P_911.7927_10.08572	P	911.793	10.0857	TG 55:5	0.784516	0.396744	0.505718
L_P_911.7935_10.37523	P	911.793	10.3752	TG 55:5	0.982869	0.485159	0.493615
L_P_912.888_10.97821	P	912.888	10.9782	Unknown	0.713855	0.393084	0.55065
L_P_913.8092_10.49678	P	913.809	10.4968	TG 55:4	0.959847	0.422975	0.440669
L_P_913.8094_10.24076	P	913.809	10.2408	TG 55:4	0.939253	0.298303	0.317596
L_P_915.7317_9.729505	P	915.732	9.7295	TG(56:10)	0.884877	0.647239	0.731444
L_P_915.8246_10.40189	P	915.825	10.4019	TG(55:3)	0.932628	0.309655	0.332024
L_P_915.8251_10.6321	P	915.825	10.6321	TG 55:3	1.01176	0.505075	0.499207
L_P_916.7125_9.093894	P	916.712	9.09389	PI, PS, TG	0.907781	0.769042	0.847167
L_P_917.7471_9.889049	P	917.747	9.88905	TG 56:9	0.91897	0.505099	0.549637
L_P_917.8401_10.55302	P	917.84	10.553	TG 55:2	0.924803	0.375421	0.405947
L_P_917.8406_10.77565	P	917.841	10.7757	TG 55:2	0.941053	0.594065	0.631276
L_P_918.7281_9.263378	P	918.728	9.26338	PI, PS, TG	0.743341	0.556234	0.748289
L_P_919.763_10.04899	P	919.763	10.049	TG 56:8	0.915139	0.393078	0.429528
L_P_920.7434_9.421	P	920.743	9.421	PS, TG	0.75032	0.679303	0.905352
L_P_921.7789_10.19167	P	921.779	10.1917	TG 56:7	0.934797	0.32273	0.345241
L_P_922.7026_9.883086	P	922.703	9.88309	TG(56:9)	0.887464	0.447588	0.504344
L_P_922.7592_9.595767	P	922.759	9.59577	TG	0.841321	1.03969	1.23579
L_P_923.262_7.306545	P	923.262	7.30654	Unknown	0.884303	0.206559	0.233585
L_P_923.7939_10.33621	P	923.794	10.3362	TG 56:6	0.980618	0.287161	0.292837
L_P_924.7181_10.04029	P	924.718	10.0403	TG	0.92842	0.326765	0.351958
L_P_925.8092_10.44982	P	925.809	10.4498	TG 56:5	0.975256	0.289331	0.296672
L_P_926.2613_7.306925	P	926.261	7.30692	CoA	0.814237	0.284816	0.349795
L_P_926.7338_10.18652	P	926.734	10.1865	TG	0.944953	0.268667	0.284317
L_P_927.8248_10.57276	P	927.825	10.5728	TG 56:4	0.963491	0.336933	0.3497
L_P_928.749_10.33595	P	928.749	10.336	TG 56:6	0.945287	0.246046	0.260287
L_P_929.8408_10.71224	P	929.841	10.7122	TG 56:3	0.963683	0.394664	0.409538
L_P_930.242_3.687853	P	930.242	3.68785	CoA 9:5;O	0.75033	0.59606	0.794398
L_P_930.7641_10.45556	P	930.764	10.4556	TG 56:5	0.915791	0.279399	0.30509
L_P_931.7565_10.04171	P	931.756	10.0417	IPC, TG	0.985116	0.171342	0.173931
L_P_931.856_10.85368	P	931.856	10.8537	TG 56:2	0.943633	0.481121	0.509861
L_P_932.7801_10.58879	P	932.78	10.5888	TG 56:4	0.895875	0.370171	0.413195
L_P_933.7759_10.15327	P	933.776	10.1533	TG 57:8	0.772301	0.476957	0.617578
L_P_933.8712_10.98014	P	933.871	10.9801	TG 56:1	0.819377	0.580649	0.708646
L_P_934.7958_10.71749	P	934.796	10.7175	TG 56:3	0.944519	0.390649	0.413595
L_P_935.7913_9.932582	P	935.791	9.93258	PC, TG	0.888251	0.618835	0.696689
L_P_935.7939_10.29485	P	935.794	10.2949	TG 57:7	0.824779	0.524829	0.636327
L_P_936.8114_10.85587	P	936.811	10.8559	TG 56:2	0.936157	0.458283	0.489536
L_P_937.8093_10.09248	P	937.809	10.0925	TG(57:6)	0.933951	0.421041	0.450817
L_P_938.588_5.998584	P	938.588	5.99858	PI	0.769259	0.359138	0.466862
L_P_939.8247_10.25742	P	939.825	10.2574	TG(57:5)	0.934887	0.336234	0.359652
L_P_94.0789_10.96309	P	94.0789	10.9631	FA 6:2	0.92319	0.236933	0.256645
L_P_94.079_10.78068	P	94.079	10.7807	FA 6:2	0.949808	0.169502	0.178459
L_P_940.6922_10.03354	P	940.692	10.0335	TG 56:8	0.699203	0.420142	0.600887
L_P_941.0215_5.642073	P	941.021	5.64207	Unknown	0.915732	0.367863	0.401715
L_P_941.7472_9.815349	P	941.747	9.81535	TG 58:11	0.868077	0.601606	0.693032
L_P_941.8403_10.41658	P	941.84	10.4166	TG 57:4	0.978191	0.280678	0.286936
L_P_942.5281_10.85418	P	942.528	10.8542	PI 39:2	1.01227	0.440845	0.435499
L_P_942.7924_10.48575	P	942.792	10.4857	PC 46:2	0.94897	0.225622	0.237755
L_P_943.7627_9.966079	P	943.763	9.96608	TG 58:10	0.94081	0.536232	0.569969
L_P_943.8553_10.56114	P	943.855	10.5611	TG 57:3	0.941219	0.307134	0.326315
L_P_945.7783_10.11966	P	945.778	10.1197	TG 58:9	0.941535	0.424224	0.450566
L_P_946.2778_9.479965	P	946.278	9.47996	CoA 9:5;O2	0.87336	0.384904	0.440716
L_P_946.7021_9.812361	P	946.702	9.81236	TG(58:11)	0.775078	0.64955	0.838045
L_P_947.7937_10.24808	P	947.794	10.2481	TG 58:8	0.896164	0.43728	0.487946
L_P_948.7182_9.966626	P	948.718	9.96663	TG	0.893103	0.546506	0.611918
L_P_949.8085_10.35621	P	949.808	10.3562	TG 58:7	0.964868	0.325077	0.336913
L_P_950.7332_10.12217	P	950.733	10.1222	TG 58:9	0.883538	0.408595	0.462453
L_P_951.8244_10.48688	P	951.824	10.4869	TG 58:6	0.94912	0.32912	0.346764
L_P_952.7477_10.24203	P	952.748	10.242	TG 58:8	0.801317	0.522552	0.652116
L_P_952.7835_9.081701	P	952.784	9.0817	TG 56:2	0.82932	0.855421	1.03147
L_P_953.8397_10.59973	P	953.84	10.5997	TG 58:5	0.948106	0.381766	0.402662
L_P_954.7626_10.35329	P	954.763	10.3533	TG(58:7)	0.899107	0.356865	0.396911
L_P_955.856_10.73408	P	955.856	10.7341	TG 58:4	0.923474	0.447714	0.484815
L_P_956.778_10.48657	P	956.778	10.4866	TG	0.698825	0.440863	0.630863
L_P_957.8718_10.8619	P	957.872	10.8619	TG 58:3	0.902652	0.513833	0.569249
L_P_958.6764_10.09369	P	958.676	10.0937	PS(44:2)	0.841324	0.440031	0.523021
L_P_959.8189_10.8623	P	959.819	10.8623	TG 59:9	0.937461	0.179912	0.191914
L_P_959.8864_10.99232	P	959.886	10.9923	TG 58:2	0.802154	0.647867	0.807658
L_P_96.0943_10.96391	P	96.0943	10.9639	Unknown	0.731571	0.507686	0.693967
L_P_96.0952_10.78168	P	96.0952	10.7817	2-Heptanone	0.9165	0.430108	0.469294
L_P_960.6919_10.25546	P	960.692	10.2555	PI, TG	0.716081	0.371268	0.518472
L_P_962.824_10.86328	P	962.824	10.8633	TG	0.961951	0.22965	0.238734
L_P_964.7744_10.86719	P	964.774	10.8672	TG, Hex2Cer	0.963252	0.215069	0.223274
L_P_967.7626_9.90185	P	967.763	9.90185	TG 60:12	0.843872	0.602877	0.714417
L_P_969.7775_10.01447	P	969.778	10.0145	TG 60:11	0.822863	0.51949	0.63132
L_P_971.793_10.13334	P	971.793	10.1333	TG(60:10)	0.904311	0.421895	0.466538
L_P_973.8087_10.26093	P	973.809	10.2609	TG 60:9	0.918436	0.435596	0.474281
L_P_975.8239_10.38773	P	975.824	10.3877	TG 60:8	0.962246	0.431305	0.448227
L_P_977.8335_10.49448	P	977.833	10.4945	TG 60:7	0.948521	0.282891	0.298244
L_P_979.2703_9.687229	P	979.27	9.68723	CoA 11:2;O3	1.02267	0.293079	0.286581
L_P_982.2692_9.687181	P	982.269	9.68718	CoA 12:0;O	0.955979	0.3487	0.364757
L_P_982.7863_10.48603	P	982.786	10.486	IPC, TG	0.94929	0.406117	0.427812
L_P_983.8874_10.8778	P	983.887	10.8778	TG 60:4	0.839642	0.583942	0.695466
L_P_985.903_10.99663	P	985.903	10.9966	TG 60:3	0.927554	0.972313	1.04825
L_P_997.2807_7.688596	P	997.281	7.6886	CoA 14:1	0.818272	0.263644	0.322196

## Sheet: Lipid class abbreviation
List of lipid abbreviation, class and group
Class Abbreviation	Lipid Class	Lipid Group
FA	Fatty acids/esters	Fatty Acyls
CAR	Acyl carnitines	Fatty Acyls
CoA	Acyl CoAs	Fatty Acyls
NAE	N-acyl ethanolamines	Fatty Acyls
WE	Wax esters	Fatty Acyls
FOH	Fatty alcohols	Fatty Acyls
WD	Wax diesters	Fatty Acyls
SFE	Short fatty esters	Fatty Acyls
FAHFA	FA estolides	Fatty Acyls
MG	Mono(acyl|alkyl)glycerols	Glycerolipids
DG	Di(acyl|alkyl)glycerols	Glycerolipids
TG	Tri(acyl|alkyl)glycerols	Glycerolipids
DGTS	Diacylglyceryltrimethylhomoserine	Glycerolipids
DGCC	Diacylglycerylcarboxyhydroxymethylcholine	Glycerolipids
DGTA	Diacylglycerylhydroxy-methyltrimethylalanine	Glycerolipids
PA	Glycerophosphates	Glycerophospholipids
PC	Glycerophosphocholines	Glycerophospholipids
PI	Glycerophosphoinositols	Glycerophospholipids
PS	Glycerophosphoserines	Glycerophospholipids
PE	Glycerophosphoethanolamines	Glycerophospholipids
PG	Glycerophosphoglycerols	Glycerophospholipids
LPA	Lyso-Glycerophosphates	Glycerophospholipids
LPG	Lyso-Glycerophosphoglycerols	Glycerophospholipids
LPI	Lyso-Glycerophosphoinositols	Glycerophospholipids
LPC	Lyso-Glycerophosphocholines	Glycerophospholipids
LPE	Lyso-Glycerophosphoethanolamines	Glycerophospholipids
LPS	Lyso-Glycerophosphoserines	Glycerophospholipids
ACer	1-O-acyl ceramides	Sphingolipids
Hex2Cer	Dihexosyl ceramides	Sphingolipids
MIPC	Mannosyl-PI-ceramides	Sphingolipids
IPC	PI-ceramides	Sphingolipids
SHexCer	Sulfatides	Sphingolipids
SPB	Sphingoid bases	Sphingolipids
Cer	Ceramides	Sphingolipids
CerPE	PE-ceramides	Sphingolipids
CerP	Ceramide phosphates	Sphingolipids
HexCer	Hexosyl ceramides	Sphingolipids
SM	Sphingomyelins	Sphingolipids
ST	Sterols, inc. bile acids	Sterols
CE	Cholesterol esters	Sterols
PR	Prenol lipids	Prenol lipids
