# Supplementary material for: Blood lipidome profiling reveals potential biomarkers linked to health and carcass quality traits in pigs
Source: Genet Sel Evol. 2026 Jan 30;58:11. doi: 10.1186/s12711-026-01030-3 (PMC12879389; doi:10.1186/s12711-026-01030-3)
Supplement: Supplementary file 3 — Supplementary Material 3 [file 12711_2026_1030_MOESM3_ESM.xlsx]

## Sheet: Supplementary table 3. Heatmap 
BLOOD LIPIDOME PROFILING REVEALS POTENTIAL BIOMARKERS LINKED TO HEALTH AND CARCASS QUALITY TRAITS IN PIGS
Carles Hernández-Banqué, Teodor Jové-Juncà, Manel Portero-Otin, Elia Obis, Olga González-Rodríguez, Maria Ballester*, Raquel Quintanilla*
Supplementary table 3. Heatmap of phenotypic correlation coefficients between the metabolites composing the porcine plasma lipidome. Lipid metabolites are grouped by hierarchical clustering.
Lipidic feature	L_P_952.7477_10.24203	L_P_892.7492_10.47978	L_N_808.5187_9.230831	L_N_770.5869_9.541817	L_P_960.6919_10.25546	L_P_543.4503_7.399974	L_N_940.7204_9.123441	L_N_688.5851_9.541472	L_N_734.5901_9.53753	L_P_779.5819_8.43577	L_P_729.5674_8.519127	L_P_727.552_8.188582	L_P_699.5204_7.705113	L_P_725.5365_7.779142	L_P_755.5827_8.621741	L_N_809.5565_8.253803	L_P_715.551_8.30195	L_P_713.536_7.932632	L_P_737.5368_7.878822	L_N_715.5504_8.352448	L_N_713.5351_8.003355	L_N_741.566_8.457631	L_N_737.5351_7.935446	L_N_761.5353_7.823847	L_N_739.5146_7.117475	L_P_767.5464_7.165101	L_N_853.5822_7.508997	L_P_791.5467_7.014652	L_P_819.578_7.603246	L_P_745.5624_7.710489	L_P_773.5938_8.292474	L_P_799.609_8.437341	L_P_743.5467_7.264423	L_P_821.5932_7.784788	L_P_771.5786_7.839617	L_P_769.5621_7.331171	L_P_795.5784_7.731816	L_P_719.5467_7.683875	L_P_857.5929_7.423082	L_N_879.5983_7.567506	L_N_739.5148_7.392211	L_P_717.5319_7.775038	L_P_574.4962_7.392815	L_N_539.5275_7.986835	L_P_659.5489_8.263267	L_P_947.7937_10.24808	L_P_931.7565_10.04171	L_P_950.7332_10.12217	L_P_926.7338_10.18652
L_P_952.7477_10.24203	1	0.171	0.033	-0.035	0.055	0.011	-0.004	-0.025	-0.005	0.051	-0.024	0.011	0.038	-0.004	0.064	-0.04	-0.015	0.043	0.08	-0.013	0.051	0.147	0.13	0.115	-0.02	0.129	0.147	0.055	0.099	0.14	0.08	0.035	0.129	0.107	0.058	0.036	0.086	0.056	0.073	0.104	0.18	0.121	0.009	0.056	0.279	0.34	0.257	0.109	0.39
L_P_892.7492_10.47978	0.171	1	-0.006	-0.01	0.064	-0.048	0.013	0.013	0.034	-0.044	-0.047	-0.041	-0.056	0.005	-0.041	-0.028	0.071	0.095	0.117	0.1	0.111	0.091	0.099	0.072	0.089	0.087	-0.02	0.088	0.123	0.098	0.1	0	0.037	0.121	0.19	0.196	0.126	0.049	0.033	0.165	-0.008	0.022	0.057	-0.106	0.02	0.034	0.012	0.019	0.065
L_N_808.5187_9.230831	0.033	-0.006	1	0.108	0.05	-0.041	0.082	0.169	0.165	0.023	0.044	0.02	0.047	0.021	0.002	0.106	0.035	0.09	0.006	0.046	0.055	0.042	-0.018	0.035	0.051	0.128	-0.009	0.055	0.005	0.043	0.027	-0.03	0.043	0.003	0.06	0.029	0.06	-0.006	-0.093	0.027	0.029	0.016	-0.029	0.154	0.057	0.023	0.078	0.055	0.042
L_N_770.5869_9.541817	-0.035	-0.01	0.108	1	0.157	-0.073	0.12	0.17	0.179	0.115	0.141	0.104	0.071	0.081	0.178	0.121	0.143	0.108	0.171	0.156	0.157	0.07	0.105	0.102	0.175	0.083	0.033	0.064	0.059	0.075	-0.009	-0.057	0.005	-0.013	0.225	0.13	0.078	0.042	0.092	0.154	0.043	0.062	0.074	0.161	0.023	-0.035	0.08	0.11	0.098
L_P_960.6919_10.25546	0.055	0.064	0.05	0.157	1	-0.001	-0.018	0.057	0.029	0.005	0.045	0.061	0.075	0.165	0.193	0.085	0.1	0.213	0.151	0.177	0.196	0.131	0.13	0.108	0.115	0.015	0.001	-0.021	0.028	0.086	-0.008	0.083	0.064	0.082	0.205	0.192	0.007	0.034	0.109	0.13	0.014	0.075	0.047	0.034	-0.072	0.043	-0.074	-0.01	-0.04
L_P_543.4503_7.399974	0.011	-0.048	-0.041	-0.073	-0.001	1	0.212	0.305	0.133	0.007	-0.029	-0.049	-0.045	0.004	0.011	0.074	0.034	-0.007	0.055	0.051	0.011	0.031	-0.013	0.008	0.161	0.141	0.039	0.025	0.117	0.159	0.118	0.134	-0.063	0.04	0.082	0.116	0.177	0.189	0.058	0.087	0.088	0.006	0.143	0.086	0.025	0.138	0.064	0.049	0.119
L_N_940.7204_9.123441	-0.004	0.013	0.082	0.12	-0.018	0.212	1	0.485	0.377	0.111	0.02	0.08	0.117	0.103	-0.002	-0.014	0.061	-0.053	0.073	0.089	0.121	0.117	0.175	0.066	0.006	0.034	0.21	0.227	0.21	0.235	0.214	0.178	0.101	0.164	0.097	0.181	0.135	0.142	0.12	0.025	0.088	-0.032	-0.009	0.118	0.009	0.123	0.195	0.202	0.146
L_N_688.5851_9.541472	-0.025	0.013	0.169	0.17	0.057	0.305	0.485	1	0.637	0.151	-0.013	0.007	0.067	0.061	0.067	0.017	0.14	0.003	0.119	0.05	0.118	0.121	0.125	0.121	0.228	0.135	0.135	0.225	0.196	0.245	0.226	0.174	0.088	0.061	0.242	0.226	0.239	0.218	0.085	0.111	0.161	0.047	0.166	0.192	0.121	0.168	0.197	0.117	0.169
L_N_734.5901_9.53753	-0.005	0.034	0.165	0.179	0.029	0.133	0.377	0.637	1	0.078	0.005	-0.003	0.117	0.07	0.022	-0.058	0.035	0.061	0.093	0.022	0.094	0.111	0.097	0.023	0.168	0.158	0.154	0.225	0.125	0.194	0.145	0.14	0.1	0.106	0.209	0.195	0.165	0.212	0.088	0.042	0.091	0.037	0.115	0.139	0.066	0.157	0.24	0.12	0.139
L_P_779.5819_8.43577	0.051	-0.044	0.023	0.115	0.005	0.007	0.111	0.151	0.078	1	0.447	0.424	0.482	0.427	0.423	0.405	0.114	0.181	0.246	0.201	0.229	0.185	0.298	0.172	0.124	0.093	0.137	0.118	0.131	0.148	0.1	0.041	0.073	0.044	0.13	0.053	0.099	0.079	0.015	0.074	0.112	0.117	0.148	0.182	0.21	0.082	0.07	0.138	0.151
L_P_729.5674_8.519127	-0.024	-0.047	0.044	0.141	0.045	-0.029	0.02	-0.013	0.005	0.447	1	0.687	0.663	0.616	0.589	0.602	0.329	0.222	0.3	0.409	0.319	0.222	0.206	0.189	0.147	0.183	0.092	0.091	0.125	0.351	0.267	0.126	0.268	0.099	0.153	0.222	0.111	0.124	0.008	0.074	0.006	0.053	0.129	0.141	0.142	-0.062	-0.014	0.125	0.027
L_P_727.552_8.188582	0.011	-0.041	0.02	0.104	0.061	-0.049	0.08	0.007	-0.003	0.424	0.687	1	0.66	0.653	0.57	0.449	0.238	0.227	0.257	0.287	0.289	0.219	0.231	0.145	0.095	0.095	0.14	0.076	0.109	0.232	0.217	0.094	0.202	0.101	0.096	0.137	0.109	0.044	0.008	0.061	0.038	0.028	0.075	0.112	0.287	0.044	0.065	0.224	0.105
L_P_699.5204_7.705113	0.038	-0.056	0.047	0.071	0.075	-0.045	0.117	0.067	0.117	0.482	0.663	0.66	1	0.83	0.605	0.448	0.258	0.293	0.238	0.344	0.428	0.343	0.388	0.28	0.217	0.113	0.178	0.068	0.052	0.246	0.296	0.205	0.251	0.074	0.13	0.208	0.09	0.138	0.052	0.016	0.139	0.131	0.175	0.216	0.331	0.122	0.105	0.195	0.214
L_P_725.5365_7.779142	-0.004	0.005	0.021	0.081	0.165	0.004	0.103	0.061	0.07	0.427	0.616	0.653	0.83	1	0.564	0.505	0.322	0.358	0.263	0.413	0.47	0.377	0.346	0.29	0.206	0.141	0.137	0.048	0.071	0.24	0.231	0.214	0.258	0.084	0.17	0.247	0.089	0.122	0.103	0.05	0.035	0.057	0.084	0.21	0.225	0.087	0.048	0.126	0.113
L_P_755.5827_8.621741	0.064	-0.041	0.002	0.178	0.193	0.011	-0.002	0.067	0.022	0.423	0.589	0.57	0.605	0.564	1	0.464	0.286	0.32	0.302	0.413	0.433	0.365	0.3	0.196	0.251	0.137	0.142	-0.01	0.109	0.212	0.258	0.176	0.196	0.118	0.261	0.294	0.175	0.136	0.131	0.079	0.024	0.16	0.206	0.138	0.155	0.032	0.044	0.176	0.138
L_N_809.5565_8.253803	-0.04	-0.028	0.106	0.121	0.085	0.074	-0.014	0.017	-0.058	0.405	0.602	0.449	0.448	0.505	0.464	1	0.299	0.312	0.281	0.376	0.306	0.261	0.253	0.169	0.179	0.115	0.049	0.049	0.084	0.226	0.109	0.011	0.206	0.019	0.134	0.14	0.172	0.15	-0.084	0.129	0.004	0.059	0.101	0.127	0.103	-0.035	0.009	0.031	0.019
L_P_715.551_8.30195	-0.015	0.071	0.035	0.143	0.1	0.034	0.061	0.14	0.035	0.114	0.329	0.238	0.258	0.322	0.286	0.299	1	0.506	0.347	0.632	0.606	0.574	0.419	0.427	0.21	0.051	0.076	0.08	0.197	0.302	0.265	0.349	0.347	0.243	0.356	0.425	0.225	0.244	0.155	0.244	0.154	0.097	0.107	0.123	0.037	-0.001	0.164	0.032	0.08
L_P_713.536_7.932632	0.043	0.095	0.09	0.108	0.213	-0.007	-0.053	0.003	0.061	0.181	0.222	0.227	0.293	0.358	0.32	0.312	0.506	1	0.449	0.628	0.686	0.618	0.537	0.461	0.241	0.182	0.141	0.141	0.194	0.286	0.206	0.286	0.344	0.328	0.418	0.404	0.313	0.231	0.156	0.25	0.144	0.178	0.083	0.157	0.058	-0.015	0.148	0.118	0.176
L_P_737.5368_7.878822	0.08	0.117	0.006	0.171	0.151	0.055	0.073	0.119	0.093	0.246	0.3	0.257	0.238	0.263	0.302	0.281	0.347	0.449	1	0.481	0.442	0.37	0.523	0.336	0.204	0.23	0.157	0.184	0.302	0.301	0.125	0.197	0.324	0.283	0.4	0.375	0.239	0.051	0.259	0.22	0.278	0.22	0.065	0.085	0.033	0.082	0.124	0.145	0.135
L_N_715.5504_8.352448	-0.013	0.1	0.046	0.156	0.177	0.051	0.089	0.05	0.022	0.201	0.409	0.287	0.344	0.413	0.413	0.376	0.632	0.628	0.481	1	0.869	0.755	0.672	0.6	0.316	0.231	0.274	0.204	0.233	0.4	0.326	0.359	0.428	0.373	0.526	0.568	0.435	0.261	0.266	0.306	0.113	0.167	0.1	0.159	0.024	0.002	0.091	0.081	0.133
L_N_713.5351_8.003355	0.051	0.111	0.055	0.157	0.196	0.011	0.121	0.118	0.094	0.229	0.319	0.289	0.428	0.47	0.433	0.306	0.606	0.686	0.442	0.869	1	0.829	0.75	0.655	0.383	0.262	0.343	0.237	0.276	0.438	0.378	0.474	0.515	0.439	0.586	0.603	0.424	0.318	0.301	0.299	0.161	0.169	0.103	0.164	0.106	0.055	0.126	0.143	0.256
L_N_741.566_8.457631	0.147	0.091	0.042	0.07	0.131	0.031	0.117	0.121	0.111	0.185	0.222	0.219	0.343	0.377	0.365	0.261	0.574	0.618	0.37	0.755	0.829	1	0.651	0.59	0.341	0.207	0.257	0.197	0.208	0.369	0.347	0.433	0.444	0.369	0.471	0.517	0.348	0.3	0.25	0.262	0.146	0.139	0.073	0.155	0.085	0.083	0.158	0.109	0.228
L_N_737.5351_7.935446	0.13	0.099	-0.018	0.105	0.13	-0.013	0.175	0.125	0.097	0.298	0.206	0.231	0.388	0.346	0.3	0.253	0.419	0.537	0.523	0.672	0.75	0.651	1	0.582	0.247	0.191	0.31	0.325	0.39	0.373	0.295	0.392	0.421	0.377	0.506	0.489	0.366	0.288	0.292	0.312	0.271	0.246	0.058	0.161	0.118	0.128	0.168	0.18	0.252
L_N_761.5353_7.823847	0.115	0.072	0.035	0.102	0.108	0.008	0.066	0.121	0.023	0.172	0.189	0.145	0.28	0.29	0.196	0.169	0.427	0.461	0.336	0.6	0.655	0.59	0.582	1	0.344	0.211	0.211	0.218	0.296	0.295	0.269	0.327	0.414	0.308	0.427	0.41	0.344	0.18	0.179	0.221	0.157	0.103	0.065	0.12	0.046	0.039	0.067	0.107	0.169
L_N_739.5146_7.117475	-0.02	0.089	0.051	0.175	0.115	0.161	0.006	0.228	0.168	0.124	0.147	0.095	0.217	0.206	0.251	0.179	0.21	0.241	0.204	0.316	0.383	0.341	0.247	0.344	1	0.162	0.159	0.123	0.151	0.24	0.207	0.209	0.199	0.12	0.33	0.276	0.18	0.164	0.162	0.129	0.04	0.22	0.37	0.131	-0.015	-0.13	0.019	-0.004	0.079
L_P_767.5464_7.165101	0.129	0.087	0.128	0.083	0.015	0.141	0.034	0.135	0.158	0.093	0.183	0.095	0.113	0.141	0.137	0.115	0.051	0.182	0.23	0.231	0.262	0.207	0.191	0.211	0.162	1	0.182	0.341	0.27	0.38	0.292	0.237	0.321	0.298	0.452	0.349	0.325	0.207	0.142	0.169	0.116	0.027	0.051	0.001	-0.045	0.132	-0.013	-0.002	0.077
L_N_853.5822_7.508997	0.147	-0.02	-0.009	0.033	0.001	0.039	0.21	0.135	0.154	0.137	0.092	0.14	0.178	0.137	0.142	0.049	0.076	0.141	0.157	0.274	0.343	0.257	0.31	0.211	0.159	0.182	1	0.303	0.275	0.301	0.363	0.388	0.301	0.302	0.274	0.283	0.213	0.134	0.214	0.067	0.083	0.085	-0.03	0.018	0.113	0.152	0.123	0.133	0.184
L_P_791.5467_7.014652	0.055	0.088	0.055	0.064	-0.021	0.025	0.227	0.225	0.225	0.118	0.091	0.076	0.068	0.048	-0.01	0.049	0.08	0.141	0.184	0.204	0.237	0.197	0.325	0.218	0.123	0.341	0.303	1	0.465	0.482	0.39	0.321	0.327	0.409	0.446	0.363	0.336	0.344	0.23	0.249	0.138	-0.012	-0.121	-0.028	-0.009	0.226	0.088	0.132	0.153
L_P_819.578_7.603246	0.099	0.123	0.005	0.059	0.028	0.117	0.21	0.196	0.125	0.131	0.125	0.109	0.052	0.071	0.109	0.084	0.197	0.194	0.302	0.233	0.276	0.208	0.39	0.296	0.151	0.27	0.275	0.465	1	0.496	0.375	0.38	0.352	0.415	0.441	0.432	0.314	0.223	0.319	0.318	0.162	-0.008	-0.005	-0.048	-0.006	0.144	0.13	0.133	0.15
L_P_745.5624_7.710489	0.14	0.098	0.043	0.075	0.086	0.159	0.235	0.245	0.194	0.148	0.351	0.232	0.246	0.24	0.212	0.226	0.302	0.286	0.301	0.4	0.438	0.369	0.373	0.295	0.24	0.38	0.301	0.482	0.496	1	0.583	0.454	0.525	0.417	0.561	0.547	0.456	0.402	0.245	0.294	0.124	0.023	0.075	0.055	0.038	0.083	0.1	0.119	0.165
L_P_773.5938_8.292474	0.08	0.1	0.027	-0.009	-0.008	0.118	0.214	0.226	0.145	0.1	0.267	0.217	0.296	0.231	0.258	0.109	0.265	0.206	0.125	0.326	0.378	0.347	0.295	0.269	0.207	0.292	0.363	0.39	0.375	0.583	1	0.499	0.371	0.345	0.452	0.48	0.363	0.362	0.215	0.154	0.06	0.064	0.024	0.059	0.073	0.065	0.083	0.118	0.166
L_P_799.609_8.437341	0.035	0	-0.03	-0.057	0.083	0.134	0.178	0.174	0.14	0.041	0.126	0.094	0.205	0.214	0.176	0.011	0.349	0.286	0.197	0.359	0.474	0.433	0.392	0.327	0.209	0.237	0.388	0.321	0.38	0.454	0.499	1	0.471	0.472	0.463	0.542	0.362	0.4	0.384	0.191	0.142	0.022	0.012	0.071	-0.027	0.204	0.114	0.097	0.186
L_P_743.5467_7.264423	0.129	0.037	0.043	0.005	0.064	-0.063	0.101	0.088	0.1	0.073	0.268	0.202	0.251	0.258	0.196	0.206	0.347	0.344	0.324	0.428	0.515	0.444	0.421	0.414	0.199	0.321	0.301	0.327	0.352	0.525	0.371	0.471	1	0.379	0.48	0.479	0.341	0.218	0.261	0.246	0.164	0.054	0.022	0.117	0.039	0.107	0.154	0.129	0.243
L_P_821.5932_7.784788	0.107	0.121	0.003	-0.013	0.082	0.04	0.164	0.061	0.106	0.044	0.099	0.101	0.074	0.084	0.118	0.019	0.243	0.328	0.283	0.373	0.439	0.369	0.377	0.308	0.12	0.298	0.302	0.409	0.415	0.417	0.345	0.472	0.379	1	0.508	0.461	0.434	0.206	0.349	0.305	0.073	0.029	-0.05	0.016	-0.008	0.114	0.127	0.081	0.194
L_P_771.5786_7.839617	0.058	0.19	0.06	0.225	0.205	0.082	0.097	0.242	0.209	0.13	0.153	0.096	0.13	0.17	0.261	0.134	0.356	0.418	0.4	0.526	0.586	0.471	0.506	0.427	0.33	0.452	0.274	0.446	0.441	0.561	0.452	0.463	0.48	0.508	1	0.638	0.474	0.412	0.365	0.446	0.089	0.164	0.121	0.081	-0.044	0.043	0.14	0.122	0.162
L_P_769.5621_7.331171	0.036	0.196	0.029	0.13	0.192	0.116	0.181	0.226	0.195	0.053	0.222	0.137	0.208	0.247	0.294	0.14	0.425	0.404	0.375	0.568	0.603	0.517	0.489	0.41	0.276	0.349	0.283	0.363	0.432	0.547	0.48	0.542	0.479	0.461	0.638	1	0.537	0.436	0.38	0.343	0.158	0.134	0.107	0.053	-0.03	0.061	0.128	0.119	0.146
L_P_795.5784_7.731816	0.086	0.126	0.06	0.078	0.007	0.177	0.135	0.239	0.165	0.099	0.111	0.109	0.09	0.089	0.175	0.172	0.225	0.313	0.239	0.435	0.424	0.348	0.366	0.344	0.18	0.325	0.213	0.336	0.314	0.456	0.363	0.362	0.341	0.434	0.474	0.537	1	0.396	0.227	0.38	0.174	0.052	0.125	0.067	0.051	0.093	0.148	0.1	0.196
L_P_719.5467_7.683875	0.056	0.049	-0.006	0.042	0.034	0.189	0.142	0.218	0.212	0.079	0.124	0.044	0.138	0.122	0.136	0.15	0.244	0.231	0.051	0.261	0.318	0.3	0.288	0.18	0.164	0.207	0.134	0.344	0.223	0.402	0.362	0.4	0.218	0.206	0.412	0.436	0.396	1	0.26	0.223	0.108	-0.088	0.051	0.094	-0.011	0.071	0.149	0.006	0.08
L_P_857.5929_7.423082	0.073	0.033	-0.093	0.092	0.109	0.058	0.12	0.085	0.088	0.015	0.008	0.008	0.052	0.103	0.131	-0.084	0.155	0.156	0.259	0.266	0.301	0.25	0.292	0.179	0.162	0.142	0.214	0.23	0.319	0.245	0.215	0.384	0.261	0.349	0.365	0.38	0.227	0.26	1	0.241	0.123	0.081	0.051	0.027	-0.139	0.09	0.104	0.033	0.088
L_N_879.5983_7.567506	0.104	0.165	0.027	0.154	0.13	0.087	0.025	0.111	0.042	0.074	0.074	0.061	0.016	0.05	0.079	0.129	0.244	0.25	0.22	0.306	0.299	0.262	0.312	0.221	0.129	0.169	0.067	0.249	0.318	0.294	0.154	0.191	0.246	0.305	0.446	0.343	0.38	0.223	0.241	1	0.073	-0.055	-0.02	-0.001	-0.017	0.026	0.172	0.023	0.109
L_N_739.5148_7.392211	0.18	-0.008	0.029	0.043	0.014	0.088	0.088	0.161	0.091	0.112	0.006	0.038	0.139	0.035	0.024	0.004	0.154	0.144	0.278	0.113	0.161	0.146	0.271	0.157	0.04	0.116	0.083	0.138	0.162	0.124	0.06	0.142	0.164	0.073	0.089	0.158	0.174	0.108	0.123	0.073	1	0.171	0.151	0.065	0.166	0.183	0.124	0.114	0.228
L_P_717.5319_7.775038	0.121	0.022	0.016	0.062	0.075	0.006	-0.032	0.047	0.037	0.117	0.053	0.028	0.131	0.057	0.16	0.059	0.097	0.178	0.22	0.167	0.169	0.139	0.246	0.103	0.22	0.027	0.085	-0.012	-0.008	0.023	0.064	0.022	0.054	0.029	0.164	0.134	0.052	-0.088	0.081	-0.055	0.171	1	0.464	0.056	0.16	0.065	0.099	0.129	0.208
L_P_574.4962_7.392815	0.009	0.057	-0.029	0.074	0.047	0.143	-0.009	0.166	0.115	0.148	0.129	0.075	0.175	0.084	0.206	0.101	0.107	0.083	0.065	0.1	0.103	0.073	0.058	0.065	0.37	0.051	-0.03	-0.121	-0.005	0.075	0.024	0.012	0.022	-0.05	0.121	0.107	0.125	0.051	0.051	-0.02	0.151	0.464	1	0.082	0.146	-0.086	0.071	0.051	0.126
L_N_539.5275_7.986835	0.056	-0.106	0.154	0.161	0.034	0.086	0.118	0.192	0.139	0.182	0.141	0.112	0.216	0.21	0.138	0.127	0.123	0.157	0.085	0.159	0.164	0.155	0.161	0.12	0.131	0.001	0.018	-0.028	-0.048	0.055	0.059	0.071	0.117	0.016	0.081	0.053	0.067	0.094	0.027	-0.001	0.065	0.056	0.082	1	0.173	0.096	0.159	0.193	0.184
L_P_659.5489_8.263267	0.279	0.02	0.057	0.023	-0.072	0.025	0.009	0.121	0.066	0.21	0.142	0.287	0.331	0.225	0.155	0.103	0.037	0.058	0.033	0.024	0.106	0.085	0.118	0.046	-0.015	-0.045	0.113	-0.009	-0.006	0.038	0.073	-0.027	0.039	-0.008	-0.044	-0.03	0.051	-0.011	-0.139	-0.017	0.166	0.16	0.146	0.173	1	0.335	0.286	0.426	0.621
L_P_947.7937_10.24808	0.34	0.034	0.023	-0.035	0.043	0.138	0.123	0.168	0.157	0.082	-0.062	0.044	0.122	0.087	0.032	-0.035	-0.001	-0.015	0.082	0.002	0.055	0.083	0.128	0.039	-0.13	0.132	0.152	0.226	0.144	0.083	0.065	0.204	0.107	0.114	0.043	0.061	0.093	0.071	0.09	0.026	0.183	0.065	-0.086	0.096	0.335	1	0.301	0.308	0.498
L_P_931.7565_10.04171	0.257	0.012	0.078	0.08	-0.074	0.064	0.195	0.197	0.24	0.07	-0.014	0.065	0.105	0.048	0.044	0.009	0.164	0.148	0.124	0.091	0.126	0.158	0.168	0.067	0.019	-0.013	0.123	0.088	0.13	0.1	0.083	0.114	0.154	0.127	0.14	0.128	0.148	0.149	0.104	0.172	0.124	0.099	0.071	0.159	0.286	0.301	1	0.335	0.437
L_P_950.7332_10.12217	0.109	0.019	0.055	0.11	-0.01	0.049	0.202	0.117	0.12	0.138	0.125	0.224	0.195	0.126	0.176	0.031	0.032	0.118	0.145	0.081	0.143	0.109	0.18	0.107	-0.004	-0.002	0.133	0.132	0.133	0.119	0.118	0.097	0.129	0.081	0.122	0.119	0.1	0.006	0.033	0.023	0.114	0.129	0.051	0.193	0.426	0.308	0.335	1	0.584
L_P_926.7338_10.18652	0.39	0.065	0.042	0.098	-0.04	0.119	0.146	0.169	0.139	0.151	0.027	0.105	0.214	0.113	0.138	0.019	0.08	0.176	0.135	0.133	0.256	0.228	0.252	0.169	0.079	0.077	0.184	0.153	0.15	0.165	0.166	0.186	0.243	0.194	0.162	0.146	0.196	0.08	0.088	0.109	0.228	0.208	0.126	0.184	0.621	0.498	0.437	0.584	1
L_P_921.7789_10.19167	0.345	0.091	0.054	0.118	0.05	0.165	0.199	0.265	0.233	0.19	0.098	0.151	0.276	0.17	0.212	0.112	0.158	0.23	0.191	0.188	0.31	0.258	0.321	0.173	0.107	0.053	0.206	0.161	0.192	0.232	0.195	0.218	0.266	0.217	0.209	0.212	0.268	0.151	0.128	0.162	0.26	0.215	0.203	0.242	0.622	0.481	0.487	0.596	0.875
L_P_945.7783_10.11966	0.269	0.089	0.036	0.184	0.103	0.197	0.235	0.345	0.304	0.223	0.129	0.183	0.265	0.198	0.209	0.112	0.174	0.267	0.259	0.236	0.337	0.307	0.369	0.269	0.261	0.05	0.217	0.162	0.198	0.23	0.206	0.236	0.245	0.19	0.274	0.25	0.227	0.173	0.179	0.187	0.19	0.215	0.281	0.275	0.476	0.359	0.471	0.639	0.716
L_P_948.7182_9.966626	0.284	0.089	0.001	0.183	0.142	0.119	0.181	0.252	0.218	0.186	0.01	0.16	0.239	0.189	0.217	0.07	0.162	0.266	0.221	0.242	0.36	0.337	0.37	0.252	0.207	0.049	0.167	0.156	0.181	0.153	0.133	0.181	0.201	0.194	0.248	0.224	0.207	0.147	0.196	0.174	0.24	0.187	0.213	0.228	0.453	0.43	0.419	0.476	0.715
L_P_943.7627_9.966079	0.27	0.099	0.048	0.17	0.185	0.114	0.204	0.277	0.257	0.189	0.008	0.177	0.257	0.206	0.23	0.075	0.187	0.333	0.253	0.255	0.391	0.362	0.415	0.273	0.205	0.016	0.18	0.175	0.18	0.14	0.13	0.193	0.23	0.189	0.263	0.253	0.227	0.14	0.187	0.181	0.244	0.227	0.239	0.255	0.509	0.446	0.476	0.651	0.748
L_P_919.763_10.04899	0.255	0.107	0.06	0.151	0.182	0.11	0.173	0.25	0.229	0.168	-0.005	0.137	0.239	0.198	0.259	0.074	0.211	0.332	0.263	0.302	0.437	0.396	0.441	0.275	0.197	0.032	0.209	0.175	0.195	0.151	0.152	0.265	0.268	0.246	0.296	0.281	0.252	0.128	0.228	0.183	0.223	0.244	0.198	0.214	0.471	0.449	0.472	0.567	0.776
L_P_924.7181_10.04029	0.308	0.108	0.058	0.153	0.116	0.07	0.126	0.204	0.212	0.158	-0.02	0.095	0.2	0.142	0.214	0.046	0.155	0.31	0.211	0.253	0.394	0.363	0.397	0.219	0.141	0.028	0.198	0.165	0.163	0.149	0.101	0.187	0.283	0.224	0.249	0.241	0.215	0.104	0.192	0.185	0.217	0.255	0.157	0.178	0.498	0.477	0.449	0.548	0.815
L_P_946.7021_9.812361	0.232	0.075	0.032	0.114	0.079	-0.076	0.097	0.056	0.099	0.112	-0.026	0.216	0.225	0.174	0.199	0.019	0.132	0.264	0.132	0.189	0.297	0.302	0.284	0.169	0.052	-0.13	0.09	0.045	0.025	-0.018	0.027	0.054	0.141	0.132	0.117	0.118	0.084	-0.015	0.077	0.033	0.154	0.216	0.088	0.157	0.488	0.372	0.378	0.532	0.65
L_P_889.7158_9.662786	0.13	0.107	0.023	0.158	0.129	-0.023	0.053	0.152	0.129	0.19	0.032	0.236	0.254	0.242	0.22	0.103	0.197	0.325	0.149	0.247	0.335	0.355	0.332	0.168	0.133	-0.123	0.062	0.049	0.018	0.004	0	0.076	0.138	0.118	0.148	0.124	0.107	0.019	0.065	0.099	0.152	0.242	0.189	0.164	0.494	0.307	0.32	0.409	0.54
L_P_915.7317_9.729505	0.185	0.081	0.009	0.141	0.188	0.037	0.112	0.188	0.156	0.141	-0.071	0.138	0.204	0.198	0.266	0.067	0.249	0.376	0.235	0.326	0.459	0.437	0.409	0.253	0.179	-0.062	0.138	0.087	0.07	0.019	0.024	0.181	0.206	0.183	0.24	0.239	0.195	0.084	0.223	0.157	0.189	0.266	0.213	0.191	0.394	0.36	0.41	0.447	0.63
L_P_917.7471_9.889049	0.212	0.113	0.033	0.177	0.226	0.049	0.144	0.229	0.212	0.12	-0.067	0.112	0.196	0.169	0.235	0.051	0.229	0.378	0.254	0.31	0.45	0.411	0.433	0.253	0.193	-0.032	0.167	0.131	0.109	0.083	0.081	0.21	0.249	0.206	0.293	0.282	0.234	0.12	0.234	0.197	0.204	0.266	0.215	0.209	0.407	0.396	0.447	0.525	0.691
L_P_922.7026_9.883086	0.232	0.103	0.016	0.175	0.193	0.014	0.102	0.147	0.152	0.115	-0.076	0.1	0.179	0.154	0.239	0.044	0.209	0.368	0.22	0.308	0.442	0.408	0.413	0.242	0.174	-0.036	0.173	0.137	0.092	0.062	0.068	0.179	0.234	0.218	0.271	0.261	0.212	0.105	0.239	0.17	0.185	0.282	0.201	0.182	0.405	0.372	0.419	0.508	0.716
L_P_941.7472_9.815349	0.254	0.04	0.01	0.152	0.185	0.1	0.158	0.154	0.129	0.153	-0.039	0.158	0.24	0.219	0.253	0.058	0.169	0.319	0.247	0.241	0.382	0.344	0.352	0.249	0.154	-0.055	0.15	0.022	0.032	-0.004	0.011	0.15	0.129	0.129	0.166	0.163	0.105	0.039	0.135	0.08	0.209	0.213	0.208	0.229	0.416	0.391	0.376	0.554	0.652
L_P_967.7626_9.90185	0.236	0.117	-0.001	0.136	0.105	0.058	0.209	0.2	0.198	0.088	-0.047	0.144	0.153	0.12	0.151	0.024	0.12	0.17	0.183	0.15	0.234	0.247	0.264	0.153	0.023	-0.065	0.169	0.099	0.112	0.064	0.043	0.126	0.186	0.094	0.128	0.125	0.122	0.021	0.126	0.075	0.18	0.196	0.114	0.209	0.438	0.456	0.428	0.583	0.632
L_P_971.793_10.13334	0.264	0.11	0.051	0.15	0.046	0.101	0.223	0.241	0.208	0.093	0.034	0.126	0.139	0.11	0.147	0.072	0.098	0.154	0.17	0.125	0.192	0.191	0.233	0.148	0.019	0.048	0.175	0.145	0.189	0.131	0.076	0.14	0.25	0.153	0.183	0.183	0.157	0.089	0.109	0.122	0.198	0.194	0.077	0.159	0.38	0.473	0.396	0.631	0.654
L_P_969.7775_10.01447	0.253	0.042	0.051	0.078	0.066	-0.004	0.116	0.094	0.096	0.086	-0.054	0.114	0.127	0.071	0.103	-0.033	0.019	0.178	0.145	0.051	0.157	0.137	0.219	0.106	0.023	-0.067	0.101	0.117	0.137	0.008	0.019	0.083	0.132	0.153	0.115	0.071	0.091	0.005	0.133	0.099	0.149	0.136	0.08	0.122	0.401	0.393	0.346	0.444	0.617
L_P_852.7211_10.08443	0.013	0.144	-0.023	0.048	0.152	-0.06	0.07	0.13	0.178	-0.035	-0.094	-0.004	0.038	0.004	-0.018	-0.035	0.065	0.114	0.096	0.149	0.174	0.151	0.179	0.071	0.056	-0.005	0.116	0.204	0.104	0.132	0.096	0.115	0.094	0.132	0.151	0.177	0.242	0.146	0.098	0.097	0.109	-0.013	0.036	0.014	0.017	0.127	0.14	0.064	0.145
L_P_1099.687_10.23467	0.255	0.129	0.048	0.085	0.157	-0.03	0.102	0.036	0.134	0.072	0.01	0.043	0.202	0.087	0.103	0.019	0.035	0.188	0.111	0.082	0.146	0.093	0.161	0.028	-0.013	0.093	0.097	0.159	0.099	0.163	0.177	0.022	0.156	0.136	0.171	0.183	0.144	0.129	0.073	0.035	0.21	0.17	0.085	0.06	0.21	0.138	0.217	0.127	0.376
L_P_1127.718_10.41398	0.062	0.119	0.083	0.215	0.242	-0.124	-0.016	0.14	0.243	0.064	0.027	-0.039	0.095	0.055	0.133	0.046	0.057	0.202	0.143	0.153	0.175	0.165	0.199	0.066	0.117	0.052	0.122	0.156	0.027	0.094	0.07	0.044	0.149	0.135	0.267	0.24	0.181	0.123	0.121	0.14	0.053	0.171	0.114	0.061	0.089	0.017	0.176	0.16	0.267
L_P_1125.702_10.26024	0.211	0.114	0.055	0.218	0.37	0	0.072	0.169	0.226	0.051	0.071	0.081	0.178	0.145	0.224	0.042	0.136	0.249	0.258	0.253	0.315	0.275	0.293	0.102	0.193	0.147	0.141	0.178	0.086	0.208	0.168	0.156	0.267	0.214	0.358	0.37	0.234	0.23	0.272	0.195	0.169	0.128	0.11	0.177	0.065	0.077	0.221	0.185	0.318
L_P_1174.695_10.25627	0.12	0.108	0.087	0.211	0.345	0.03	0.111	0.227	0.305	0.071	0.064	0.036	0.157	0.114	0.162	0.026	0.109	0.171	0.151	0.218	0.273	0.22	0.259	0.143	0.289	0.099	0.123	0.238	0.11	0.229	0.161	0.14	0.201	0.196	0.342	0.326	0.23	0.259	0.266	0.139	0.137	0.137	0.138	0.162	0.012	0.089	0.176	0.133	0.318
L_P_574.4965_8.305322	0.089	0.137	0.019	-0.011	0.106	-0.07	-0.029	0.078	0.124	0.044	0.037	0.048	0.093	0.047	0.017	-0.014	0.065	0.167	0.09	0.098	0.153	0.121	0.127	0.041	0.007	0.015	0.089	0.137	0.066	0.083	0.116	0.113	0.203	0.045	0.122	0.147	0.109	0.098	0.044	0.055	0.017	0.183	0.09	0.081	0.193	0.052	0.101	0.125	0.262
L_P_880.7524_10.25316	0.116	0.197	0.136	0.178	0.32	-0.191	0.021	0.073	0.217	-0.016	0.032	0.097	0.129	0.117	0.118	0.054	0.044	0.224	0.117	0.16	0.256	0.195	0.243	0.065	0.096	-0.037	0.148	0.137	0.016	0.11	0.086	0.096	0.23	0.143	0.283	0.256	0.193	0.113	0.154	0.149	0.052	0.176	0.052	0.103	0.186	0.104	0.208	0.319	0.297
L_P_596.481_10.09374	0.136	0.124	0.08	0.058	0.217	-0.162	0.089	0.085	0.204	0.048	0.076	0.174	0.212	0.182	0.15	0.07	0.13	0.268	0.139	0.187	0.262	0.228	0.237	0.093	0.058	-0.118	0.101	0.148	0.079	0.173	0.17	0.145	0.277	0.138	0.211	0.235	0.158	0.12	0.13	0.103	0.094	0.173	0.064	0.168	0.24	0.149	0.286	0.309	0.282
L_P_741.5324_7.463996	0.098	0.083	0.076	0.054	0.142	-0.087	0.003	0.069	0.185	0.071	0.117	0.161	0.241	0.223	0.17	0.055	0.104	0.158	0.085	0.144	0.183	0.096	0.172	0.04	0.228	-0.021	0.076	0.116	0.061	0.133	0.089	0.132	0.026	0.058	0.216	0.234	0.167	0.141	0.114	0.024	0.074	0.306	0.283	0.044	0.157	0.047	0.156	0.19	0.193
L_P_558.4268_7.312521	-0.011	0.072	0.119	0.192	0.284	-0.137	-0.079	0.061	0.158	-0.009	0.055	0.134	0.129	0.096	0.199	0.087	0.093	0.219	0.082	0.105	0.152	0.137	0.101	0.009	0.178	-0.084	-0.053	-0.03	-0.175	-0.041	-0.025	-0.042	0.07	0.026	0.181	0.142	0.07	0.004	0.017	0.025	0.03	0.211	0.265	0.19	0.187	-0.053	0.134	0.164	0.173
L_P_574.4967_10.19108	0.051	0.157	0.112	0.123	0.209	-0.03	-0.019	0.064	0.127	-0.066	0.023	0.05	0.114	0.095	0.155	0.069	0.023	0.111	0.083	0.108	0.199	0.167	0.123	0.099	0.111	-0.078	0.013	0.025	0.027	0.021	0.027	0.066	0.072	0.128	0.136	0.146	0.066	0.024	0.135	0.046	0.001	0.038	0.06	0.082	0.121	0.066	0.073	0.132	0.204
L_P_598.4962_8.030387	0.14	0.185	0.113	0.134	0.235	0.027	-0.042	0.147	0.185	0.023	-0.024	0.059	0.045	0.086	0.178	0.082	0.206	0.283	0.109	0.271	0.31	0.294	0.232	0.139	0.138	-0.1	0.014	0.056	0	0.089	0.024	0.151	0.154	0.17	0.277	0.24	0.231	0.132	0.208	0.223	0.052	0.208	0.21	0.124	0.154	0.134	0.184	0.094	0.255
L_P_616.5071_8.015021	0.111	0.203	0.069	0.175	0.349	0.072	-0.015	0.245	0.214	0.013	-0.071	0.053	0.064	0.102	0.206	0.087	0.232	0.337	0.199	0.238	0.332	0.307	0.3	0.149	0.223	-0.007	0.039	0.087	0.024	0.072	0.034	0.154	0.191	0.174	0.338	0.284	0.248	0.162	0.201	0.233	0.117	0.259	0.304	0.176	0.208	0.194	0.268	0.267	0.393
L_P_878.7368_10.09112	0.102	0.181	0.083	0.164	0.423	-0.057	0.069	0.201	0.272	0.01	-0.019	0.05	0.105	0.136	0.149	0.053	0.104	0.265	0.157	0.258	0.338	0.291	0.319	0.183	0.233	0.098	0.13	0.245	0.139	0.188	0.141	0.165	0.268	0.213	0.395	0.356	0.224	0.177	0.24	0.23	0.135	0.137	0.098	0.139	0.055	0.096	0.192	0.165	0.279
L_P_1123.687_10.09534	0.048	0.137	0.09	0.228	0.355	-0.031	0.1	0.227	0.338	0.057	0.028	0.04	0.164	0.144	0.224	0.081	0.177	0.312	0.212	0.263	0.34	0.296	0.357	0.151	0.243	0.121	0.172	0.237	0.129	0.21	0.142	0.176	0.292	0.218	0.406	0.377	0.282	0.217	0.272	0.204	0.117	0.193	0.17	0.155	0.018	0.084	0.231	0.295	0.237
L_P_1172.68_10.0932	0.011	0.15	0.08	0.19	0.313	0.014	0.071	0.193	0.329	0.03	-0.003	0.019	0.117	0.106	0.178	0.057	0.133	0.267	0.167	0.221	0.288	0.254	0.299	0.128	0.24	0.026	0.139	0.184	0.098	0.164	0.129	0.156	0.188	0.181	0.374	0.337	0.233	0.226	0.212	0.187	0.038	0.148	0.203	0.119	0.026	0.05	0.222	0.232	0.246
L_P_1121.671_9.933546	0.054	0.175	0.056	0.124	0.296	0.027	0.037	0.252	0.278	0.035	-0.1	0.034	0.069	0.061	0.115	-0.042	0.056	0.243	0.118	0.144	0.227	0.235	0.248	0.109	0.193	-0.02	0.098	0.158	0.114	0.111	0.109	0.173	0.133	0.213	0.328	0.288	0.235	0.192	0.214	0.207	0.077	0.131	0.207	0.131	0.077	0.095	0.258	0.185	0.296
L_P_896.687_9.786056	0.132	0.175	0.044	0.176	0.307	-0.011	0.078	0.202	0.223	0.122	-0.023	0.147	0.186	0.172	0.265	0.108	0.222	0.39	0.241	0.333	0.453	0.4	0.453	0.232	0.25	0.002	0.15	0.231	0.168	0.179	0.172	0.208	0.282	0.255	0.391	0.373	0.27	0.208	0.269	0.197	0.17	0.254	0.226	0.187	0.254	0.228	0.322	0.356	0.479
L_P_891.7316_9.793043	0.115	0.152	0.052	0.194	0.332	0.05	0.117	0.285	0.284	0.143	0.005	0.152	0.227	0.21	0.287	0.103	0.26	0.428	0.286	0.362	0.494	0.434	0.476	0.28	0.281	0.042	0.158	0.21	0.171	0.192	0.167	0.268	0.305	0.275	0.416	0.404	0.303	0.223	0.285	0.241	0.192	0.241	0.268	0.209	0.286	0.259	0.373	0.405	0.508
L_P_893.7483_9.937471	0.098	0.219	0.032	0.149	0.392	0.076	0.11	0.288	0.286	0.112	-0.021	0.095	0.183	0.188	0.246	0.07	0.186	0.345	0.27	0.313	0.429	0.368	0.431	0.231	0.331	0.11	0.167	0.214	0.19	0.264	0.179	0.284	0.288	0.259	0.442	0.421	0.283	0.245	0.356	0.27	0.167	0.212	0.228	0.176	0.095	0.198	0.275	0.272	0.355
L_P_895.7646_10.09209	0.098	0.188	0.067	0.177	0.384	0.09	0.106	0.311	0.326	0.095	0.053	0.108	0.207	0.202	0.254	0.093	0.213	0.35	0.262	0.316	0.44	0.375	0.426	0.231	0.322	0.123	0.189	0.236	0.198	0.281	0.24	0.319	0.329	0.271	0.467	0.466	0.324	0.292	0.309	0.244	0.167	0.19	0.256	0.21	0.14	0.199	0.284	0.311	0.395
L_P_1074.694_10.09427	0.031	0.176	0.071	0.206	0.34	0.115	0.149	0.345	0.366	0.092	0.046	0.1	0.171	0.17	0.241	0.094	0.192	0.309	0.251	0.283	0.387	0.337	0.386	0.193	0.31	0.128	0.18	0.225	0.166	0.247	0.204	0.273	0.269	0.273	0.451	0.427	0.33	0.289	0.283	0.247	0.11	0.176	0.254	0.197	0.083	0.141	0.273	0.325	0.339
L_P_935.7913_9.932582	0.045	0.163	0.077	0.157	0.383	0.162	0.118	0.35	0.333	0.048	-0.033	0.087	0.122	0.152	0.256	0.062	0.213	0.31	0.244	0.268	0.354	0.3	0.343	0.201	0.289	0.056	0.136	0.151	0.145	0.157	0.148	0.264	0.21	0.214	0.355	0.362	0.3	0.222	0.289	0.192	0.175	0.126	0.251	0.198	0.061	0.189	0.276	0.225	0.268
L_P_937.8093_10.09248	0.066	0.198	0.1	0.192	0.408	0.205	0.119	0.326	0.307	0.063	0.035	0.095	0.127	0.157	0.246	0.118	0.236	0.339	0.28	0.265	0.343	0.3	0.309	0.125	0.265	0.091	0.097	0.076	0.119	0.152	0.111	0.258	0.218	0.197	0.383	0.407	0.27	0.217	0.237	0.25	0.143	0.202	0.289	0.194	0.097	0.211	0.302	0.255	0.308
L_P_958.6764_10.09369	-0.06	0.202	0.04	0.136	0.316	0.062	0.095	0.211	0.153	0.007	0.045	0.128	0.09	0.149	0.19	0.048	0.176	0.254	0.185	0.227	0.277	0.266	0.267	0.12	0.204	0.047	0.11	0.124	0.119	0.13	0.126	0.227	0.134	0.187	0.334	0.369	0.213	0.239	0.254	0.185	0.022	0.097	0.149	0.119	-0.019	0.025	0.114	0.307	0.117
L_P_598.4964_10.121	-0.005	0.199	0.02	0.072	0.263	0.004	0.11	0.189	0.254	0.149	0.177	0.172	0.219	0.194	0.218	0.119	0.143	0.224	0.231	0.209	0.283	0.222	0.305	0.156	0.113	-0.014	0.076	0.136	0.124	0.18	0.185	0.209	0.145	0.18	0.234	0.252	0.172	0.131	0.167	0.129	0.079	0.179	0.132	0.152	0.147	0.142	0.136	0.249	0.234
L_N_716.6161_9.774805	0.143	0.017	0.11	0.281	0.127	0.021	0.214	0.345	0.444	0.043	0.033	0.066	0.176	0.107	0.149	0.021	0.132	0.14	0.135	0.164	0.237	0.227	0.261	0.051	0.134	0.034	0.173	0.135	0.129	0.163	0.142	0.164	0.141	0.101	0.234	0.232	0.181	0.184	0.188	0.049	0.128	0.154	0.132	0.213	0.265	0.207	0.3	0.233	0.302
L_N_730.6317_10.01825	0.14	0.069	0.168	0.284	0.304	0.078	0.334	0.518	0.478	0.163	0.056	0.164	0.202	0.198	0.243	0.1	0.18	0.251	0.283	0.231	0.305	0.275	0.3	0.181	0.223	0.049	0.189	0.195	0.15	0.194	0.167	0.166	0.148	0.153	0.299	0.276	0.241	0.154	0.152	0.189	0.161	0.183	0.123	0.24	0.202	0.178	0.304	0.33	0.317
L_P_888.7183_10.16151	0.209	0.203	0.02	0.168	0.232	0.047	0.059	0.158	0.168	0.073	0.216	0.16	0.174	0.172	0.254	0.201	0.279	0.386	0.331	0.45	0.479	0.401	0.384	0.317	0.226	0.31	0.244	0.304	0.29	0.469	0.365	0.319	0.426	0.378	0.54	0.525	0.445	0.26	0.256	0.376	0.115	0.121	0.082	-0.008	0.082	0.102	0.123	0.139	0.334
L_P_857.7472_10.14695	0.11	0.274	0.054	0.148	0.194	0.013	0.062	0.251	0.259	0.094	0.131	0.16	0.151	0.149	0.238	0.104	0.305	0.344	0.22	0.395	0.47	0.381	0.383	0.242	0.158	0.15	0.21	0.312	0.31	0.403	0.297	0.321	0.502	0.36	0.509	0.448	0.412	0.233	0.234	0.303	0.116	0.152	0.093	0.069	0.213	0.252	0.294	0.244	0.434
L_P_905.7464_9.970378	0.183	0.185	0.029	0.197	0.117	0.09	0.154	0.256	0.306	0.066	0.01	0.111	0.109	0.099	0.135	0.04	0.212	0.27	0.255	0.301	0.368	0.339	0.331	0.228	0.142	0.086	0.201	0.187	0.13	0.206	0.143	0.202	0.28	0.229	0.328	0.331	0.308	0.14	0.187	0.181	0.182	0.11	0.136	0.085	0.264	0.319	0.407	0.327	0.502
L_P_907.7626_10.11359	0.226	0.149	0.127	0.149	0.096	0.035	0.157	0.199	0.216	0.101	0.061	0.133	0.142	0.081	0.139	0.1	0.243	0.375	0.246	0.307	0.415	0.367	0.402	0.228	0.064	0.099	0.19	0.256	0.249	0.348	0.28	0.3	0.435	0.338	0.4	0.355	0.351	0.201	0.138	0.247	0.153	0.197	0.064	0.174	0.362	0.361	0.434	0.575	0.616
L_P_935.7939_10.29485	0.343	0.192	0.091	0.134	0.026	0.014	0.143	0.155	0.162	0.051	0.109	0.111	0.096	0.049	0.108	0.117	0.217	0.229	0.176	0.233	0.294	0.251	0.294	0.183	0.029	0.154	0.21	0.257	0.319	0.387	0.282	0.283	0.422	0.312	0.383	0.36	0.364	0.193	0.129	0.305	0.125	0.127	0.058	0.073	0.293	0.302	0.409	0.359	0.484
L_P_884.7835_10.56555	0.06	0.039	0.105	0.08	0.112	0.009	0.076	0.142	0.151	0.01	0.062	0.062	0.111	0.096	0.067	0.145	0.067	0.111	0.015	0.062	0.124	0.092	0.108	0.001	0.149	0.065	0.057	0.126	0.103	0.212	0.219	0.133	0.152	0.085	0.146	0.127	0.263	0.206	0.143	0.058	0.089	-0.076	0.026	0.068	0.04	0.069	0.206	0.127	0.144
L_P_882.7682_10.4118	-0.001	0.172	0.007	0.064	0.181	0.162	0.094	0.186	0.194	0.126	0.055	-0.023	0.096	0.085	0.14	0.066	0.11	0.171	0.155	0.188	0.238	0.179	0.256	0.143	0.263	0.075	0.126	0.196	0.185	0.206	0.173	0.149	0.122	0.112	0.286	0.298	0.246	0.107	0.1	0.132	0.02	0.199	0.239	0.105	0.01	0.043	0.095	0.163	0.233
L_P_857.7466_9.810432	-0.002	0.107	0.058	0.193	0.274	0.165	0.156	0.251	0.198	0.11	0.09	0.088	0.227	0.162	0.261	0.098	0.128	0.207	0.199	0.191	0.25	0.181	0.276	0.144	0.257	0.051	0.026	0.08	0.084	0.092	0.154	0.121	0.084	0.155	0.256	0.28	0.194	0.122	0.082	0.07	0.133	0.135	0.259	0.182	0.142	0.065	0.196	0.124	0.186
L_P_833.7487_9.990858	0.011	0.101	0.085	0.159	0.212	0.138	0.119	0.311	0.299	0.116	0.164	0.142	0.188	0.142	0.237	0.09	0.166	0.213	0.258	0.148	0.222	0.184	0.252	0.18	0.197	0.141	0.059	0.119	0.211	0.169	0.19	0.247	0.231	0.174	0.282	0.368	0.253	0.113	0.142	0.17	0.145	0.12	0.308	0.105	0.054	0.077	0.158	0.174	0.195
L_P_798.6741_9.808937	0.029	-0.023	0.097	0.117	0.138	0.158	0.225	0.335	0.326	0.071	0.09	0.06	0.166	0.101	0.138	0.067	0.089	0.142	0.169	0.156	0.213	0.191	0.259	0.159	0.255	0.1	0.193	0.22	0.119	0.167	0.199	0.182	0.185	0.141	0.239	0.278	0.206	0.23	0.112	0.074	0.168	0.105	0.142	0.163	0.037	0.098	0.247	0.295	0.17
L_P_854.7358_9.433493	-0.047	0.117	-0.007	0.171	0.197	0.1	0.058	0.159	0.251	0.097	0.202	0.07	0.189	0.153	0.198	0.06	0.02	0.106	0.18	0.074	0.117	0.059	0.107	0.043	0.243	0.103	0.113	0.23	0.169	0.3	0.187	0.141	0.156	0.15	0.254	0.279	0.174	0.154	0.154	0.07	0.028	0.14	0.276	0.127	0.068	0.028	0.103	0.166	0.138
L_P_819.7326_10.18501	0.103	0.067	0.058	0.166	0.158	0.092	0.131	0.288	0.353	0.192	0.33	0.225	0.372	0.242	0.257	0.164	0.127	0.213	0.169	0.192	0.288	0.19	0.272	0.153	0.277	0.165	0.165	0.226	0.196	0.383	0.335	0.201	0.287	0.173	0.297	0.335	0.282	0.233	0.036	0.089	0.19	0.18	0.315	0.231	0.353	0.125	0.24	0.314	0.364
L_P_789.6847_9.799147	0.071	0.031	0.06	0.213	0.21	0.076	0.185	0.285	0.332	0.15	0.249	0.175	0.273	0.17	0.209	0.166	0.096	0.187	0.175	0.17	0.235	0.156	0.262	0.157	0.278	0.11	0.148	0.192	0.169	0.275	0.243	0.13	0.206	0.133	0.27	0.302	0.255	0.166	-0.006	0.076	0.17	0.139	0.302	0.231	0.259	0.076	0.261	0.305	0.271
L_P_791.7011_9.983725	0.043	0.028	0.041	0.219	0.244	0.075	0.146	0.288	0.35	0.131	0.238	0.174	0.285	0.195	0.236	0.128	0.099	0.192	0.181	0.171	0.25	0.17	0.273	0.146	0.284	0.128	0.137	0.212	0.162	0.277	0.248	0.169	0.213	0.157	0.315	0.325	0.245	0.213	0.05	0.074	0.15	0.138	0.291	0.232	0.224	0.07	0.243	0.308	0.257
L_P_817.717_9.999645	0.055	0.011	0.036	0.196	0.223	0.082	0.151	0.29	0.35	0.157	0.249	0.22	0.3	0.192	0.25	0.129	0.1	0.185	0.175	0.173	0.257	0.184	0.283	0.159	0.288	0.121	0.121	0.204	0.167	0.281	0.255	0.175	0.215	0.155	0.302	0.327	0.247	0.231	0.049	0.103	0.162	0.154	0.301	0.209	0.269	0.117	0.26	0.319	0.3
L_P_761.6529_9.55957	0.042	0.046	0.08	0.186	0.19	0.049	0.104	0.26	0.295	0.136	0.167	0.145	0.251	0.143	0.234	0.115	0.07	0.153	0.131	0.155	0.219	0.137	0.24	0.146	0.302	0.043	0.138	0.195	0.16	0.248	0.25	0.144	0.19	0.122	0.27	0.298	0.271	0.181	0.035	0.047	0.154	0.133	0.264	0.187	0.24	0.061	0.232	0.253	0.24
L_P_763.6689_9.753511	0.032	0.075	0.03	0.207	0.247	0.095	0.136	0.296	0.347	0.119	0.216	0.154	0.287	0.198	0.287	0.136	0.165	0.235	0.197	0.235	0.315	0.237	0.305	0.18	0.34	0.113	0.179	0.215	0.164	0.296	0.292	0.213	0.267	0.175	0.358	0.389	0.288	0.245	0.116	0.101	0.165	0.181	0.316	0.205	0.176	0.053	0.235	0.275	0.225
L_P_815.7009_9.813333	0.049	0.06	0.043	0.235	0.326	0.064	0.152	0.298	0.356	0.122	0.158	0.173	0.271	0.209	0.294	0.12	0.149	0.281	0.241	0.25	0.346	0.273	0.373	0.211	0.327	0.114	0.169	0.243	0.187	0.265	0.249	0.224	0.258	0.22	0.399	0.403	0.283	0.244	0.167	0.137	0.164	0.159	0.285	0.235	0.171	0.093	0.27	0.324	0.287
L_P_518.4342_9.989747	0.059	0.084	0.064	0.181	0.263	-0.044	0.1	0.166	0.289	0.07	0.164	0.182	0.223	0.14	0.223	0.065	0.065	0.207	0.132	0.155	0.208	0.162	0.229	0.094	0.228	0.061	0.106	0.201	0.106	0.21	0.233	0.13	0.191	0.136	0.293	0.316	0.203	0.164	0.107	0.057	0.127	0.157	0.221	0.185	0.172	0.023	0.202	0.292	0.197
L_P_768.6243_9.747484	0.06	0.089	0.049	0.17	0.229	-0.009	0.074	0.197	0.271	0.069	0.169	0.138	0.226	0.145	0.25	0.107	0.089	0.182	0.125	0.178	0.25	0.184	0.238	0.128	0.302	0.065	0.161	0.195	0.132	0.251	0.253	0.125	0.244	0.158	0.305	0.326	0.245	0.182	0.078	0.053	0.088	0.175	0.247	0.143	0.176	-0.008	0.178	0.247	0.203
L_P_813.6841_9.633159	0.02	0.032	0.054	0.225	0.288	0.009	0.058	0.232	0.29	0.032	0.106	0.162	0.194	0.161	0.274	0.116	0.116	0.227	0.235	0.18	0.262	0.213	0.284	0.176	0.324	0.082	0.122	0.194	0.135	0.205	0.179	0.132	0.244	0.156	0.334	0.323	0.204	0.145	0.116	0.066	0.151	0.141	0.234	0.165	0.114	-0.009	0.195	0.256	0.193
L_P_518.4342_9.805102	0.054	0.024	0.077	0.214	0.319	0.024	0.103	0.211	0.3	0.033	0.069	0.136	0.203	0.141	0.215	0.08	0.111	0.218	0.167	0.183	0.257	0.203	0.282	0.124	0.229	0	0.098	0.151	0.084	0.171	0.145	0.161	0.22	0.155	0.311	0.314	0.235	0.144	0.125	0.07	0.144	0.143	0.22	0.203	0.169	0.06	0.22	0.245	0.24
L_P_787.6656_9.583972	0.011	0.002	0.088	0.138	0.155	0.012	0.007	0.093	0.146	0.027	0.133	0.112	0.099	0.037	0.11	0.086	0.013	0.079	0.076	0.089	0.119	0.075	0.102	0.058	0.174	0.032	-0.018	0.109	0.092	0.172	0.092	0.037	0.202	0.109	0.139	0.197	0.179	0.023	-0.044	0.135	0.11	0.184	0.187	0.102	0.291	0.045	0.163	0.287	0.255
L_P_803.6991_9.908264	0.119	0.135	0.107	0.197	0.183	0.024	0.132	0.309	0.371	0.117	0.244	0.202	0.297	0.188	0.245	0.134	0.197	0.287	0.169	0.247	0.362	0.305	0.306	0.205	0.242	0.109	0.172	0.212	0.18	0.365	0.322	0.23	0.323	0.22	0.371	0.392	0.327	0.243	0.075	0.148	0.162	0.153	0.201	0.168	0.355	0.129	0.256	0.321	0.379
L_P_777.6824_9.874998	0.113	0.135	0.101	0.184	0.188	0.137	0.132	0.33	0.365	0.127	0.21	0.143	0.234	0.161	0.231	0.196	0.148	0.255	0.188	0.237	0.313	0.267	0.278	0.185	0.263	0.185	0.151	0.263	0.24	0.375	0.263	0.18	0.312	0.237	0.382	0.402	0.353	0.275	0.109	0.105	0.16	0.09	0.215	0.136	0.243	0.129	0.224	0.271	0.312
L_P_805.7157_10.09472	0.152	0.108	0.084	0.161	0.092	0.187	0.167	0.362	0.38	0.2	0.306	0.189	0.277	0.211	0.244	0.231	0.216	0.303	0.257	0.303	0.381	0.31	0.335	0.237	0.265	0.272	0.222	0.301	0.306	0.481	0.383	0.267	0.39	0.299	0.435	0.44	0.408	0.314	0.097	0.139	0.219	0.162	0.254	0.175	0.261	0.127	0.22	0.257	0.35
L_P_843.732_10.03851	0.113	0.126	0.026	0.112	0.212	0.122	0.119	0.294	0.299	0.123	0.125	0.182	0.248	0.178	0.265	0.123	0.16	0.26	0.202	0.231	0.36	0.278	0.352	0.175	0.267	0.108	0.219	0.272	0.206	0.341	0.327	0.297	0.334	0.233	0.381	0.371	0.32	0.235	0.2	0.166	0.231	0.233	0.269	0.191	0.303	0.217	0.256	0.315	0.455
L_P_871.7646_10.23797	0.084	0.141	0.1	0.123	0.24	0.076	0.145	0.292	0.317	0.102	0.101	0.14	0.217	0.125	0.152	0.066	0.082	0.217	0.127	0.156	0.269	0.198	0.288	0.089	0.226	0.103	0.19	0.221	0.196	0.313	0.226	0.244	0.262	0.182	0.327	0.332	0.262	0.226	0.161	0.139	0.122	0.2	0.289	0.148	0.301	0.17	0.355	0.326	0.393
L_P_897.7798_10.25243	0.089	0.158	0.115	0.159	0.352	0.056	0.087	0.312	0.349	0.103	0.128	0.123	0.256	0.227	0.25	0.098	0.2	0.306	0.23	0.283	0.377	0.301	0.353	0.197	0.285	0.096	0.157	0.178	0.141	0.271	0.22	0.26	0.275	0.203	0.41	0.404	0.271	0.212	0.188	0.195	0.13	0.214	0.263	0.262	0.203	0.196	0.28	0.322	0.373
L_P_1076.709_10.25689	0.184	0.159	0.081	0.206	0.394	0.04	0.07	0.284	0.377	0.11	0.094	0.112	0.245	0.205	0.24	0.072	0.173	0.335	0.254	0.277	0.365	0.307	0.347	0.162	0.249	0.121	0.141	0.219	0.164	0.285	0.221	0.221	0.283	0.239	0.408	0.418	0.288	0.255	0.229	0.224	0.197	0.167	0.202	0.217	0.175	0.183	0.269	0.217	0.402
L_P_1078.725_10.41245	0.059	0.17	0.114	0.211	0.223	-0.005	0.181	0.304	0.372	0.116	0.142	0.091	0.241	0.161	0.188	0.07	0.107	0.187	0.186	0.175	0.255	0.194	0.265	0.082	0.255	0.075	0.172	0.222	0.115	0.252	0.195	0.183	0.216	0.171	0.312	0.348	0.254	0.196	0.177	0.134	0.14	0.201	0.258	0.198	0.203	0.107	0.282	0.308	0.393
L_P_1050.695_10.23901	0.148	0.17	0.053	0.136	0.234	0.069	0.131	0.29	0.362	0.141	0.103	0.12	0.268	0.188	0.204	0.08	0.11	0.262	0.161	0.193	0.316	0.249	0.313	0.145	0.199	0.134	0.175	0.267	0.2	0.318	0.313	0.23	0.28	0.23	0.382	0.377	0.327	0.284	0.165	0.159	0.172	0.173	0.228	0.181	0.293	0.175	0.33	0.294	0.451
L_P_868.7141_9.443647	0.01	0.104	0.083	0.147	0.271	0.022	0.08	0.203	0.315	0.001	0.144	0.124	0.22	0.198	0.172	0.089	0.07	0.21	0.158	0.18	0.249	0.197	0.191	0.094	0.191	0.128	0.107	0.169	0.141	0.288	0.215	0.222	0.26	0.192	0.336	0.356	0.256	0.24	0.16	0.157	0.078	0.037	0.198	0.226	0.151	0.021	0.197	0.192	0.199
L_P_852.7205_9.278334	0.02	0.138	0.093	0.206	0.287	0.105	0.068	0.294	0.356	0.126	0.224	0.121	0.236	0.192	0.188	0.142	0.16	0.239	0.186	0.216	0.301	0.22	0.226	0.132	0.248	0.176	0.157	0.213	0.176	0.363	0.259	0.256	0.335	0.197	0.401	0.407	0.302	0.275	0.135	0.189	0.164	0.172	0.31	0.206	0.163	0.042	0.172	0.248	0.23
L_P_918.7281_9.263378	0.011	0.066	0.089	0.109	0.233	0.072	0.066	0.157	0.269	0.032	0.139	0.081	0.168	0.134	0.148	0.108	0.069	0.157	0.13	0.136	0.199	0.16	0.192	0.059	0.172	0.119	0.134	0.216	0.135	0.289	0.149	0.162	0.283	0.178	0.305	0.313	0.191	0.234	0.17	0.096	0.08	0.097	0.202	0.147	0.077	0.01	0.153	0.183	0.141
L_P_878.7361_9.26785	-0.054	0.108	-0.012	0.124	0.251	0.145	0.035	0.166	0.242	0.032	0.109	0.046	0.103	0.098	0.213	0.015	0.066	0.138	0.177	0.136	0.194	0.169	0.134	0.04	0.209	0.046	0.119	0.138	0.155	0.285	0.15	0.214	0.173	0.181	0.336	0.335	0.211	0.185	0.214	0.122	0.046	0.154	0.251	0.084	0.056	0.048	0.075	0.198	0.143
L_P_876.7207_9.095909	0.017	0.183	0.1	0.234	0.356	0.084	0.12	0.348	0.379	0.101	0.143	0.112	0.208	0.226	0.205	0.146	0.202	0.299	0.241	0.287	0.38	0.292	0.318	0.179	0.333	0.179	0.182	0.239	0.192	0.34	0.236	0.263	0.321	0.23	0.462	0.463	0.316	0.322	0.253	0.231	0.17	0.137	0.291	0.199	0.092	0.045	0.211	0.193	0.229
L_P_892.7135_9.275016	-0.022	0.169	0.07	0.167	0.36	0.083	0.038	0.261	0.337	0.073	0.1	0.08	0.178	0.192	0.189	0.136	0.205	0.331	0.235	0.307	0.391	0.314	0.345	0.21	0.279	0.124	0.128	0.243	0.17	0.282	0.217	0.276	0.289	0.25	0.461	0.421	0.312	0.27	0.202	0.192	0.131	0.156	0.263	0.203	0.076	0.065	0.148	0.212	0.257
L_P_916.7125_9.093894	-0.005	0.164	0.124	0.201	0.343	0.027	0.032	0.252	0.343	0.045	0.092	0.069	0.143	0.145	0.173	0.121	0.166	0.283	0.153	0.264	0.341	0.264	0.271	0.155	0.28	0.124	0.146	0.218	0.123	0.292	0.207	0.203	0.278	0.178	0.428	0.389	0.28	0.275	0.188	0.217	0.124	0.163	0.259	0.193	0.054	-0.023	0.134	0.141	0.194
L_P_952.7835_9.081701	0.045	0.163	0.154	0.168	0.271	0.032	0.138	0.331	0.427	0.067	0.115	0.147	0.215	0.199	0.115	0.121	0.147	0.216	0.136	0.229	0.293	0.251	0.264	0.13	0.191	0.105	0.186	0.282	0.16	0.307	0.243	0.299	0.351	0.228	0.393	0.398	0.317	0.28	0.199	0.226	0.121	0.051	0.139	0.237	0.146	0.117	0.259	0.194	0.215
L_P_896.7441_9.598817	0.04	0.08	0.134	0.074	0.298	0.063	0.058	0.14	0.264	0.134	0.221	0.144	0.197	0.231	0.174	0.169	0.105	0.256	0.233	0.23	0.272	0.221	0.23	0.102	0.159	0.193	0.142	0.193	0.142	0.341	0.157	0.234	0.243	0.185	0.35	0.361	0.248	0.305	0.129	0.11	0.068	0.031	0.087	0.159	0.074	0.037	0.14	0.152	0.176
L_P_894.729_9.434602	0.002	0.17	0.095	0.117	0.285	0.003	-0.002	0.061	0.141	0.091	0.18	0.116	0.222	0.244	0.183	0.128	0.097	0.208	0.218	0.173	0.238	0.125	0.205	0.079	0.131	0.079	0.098	0.17	0.161	0.246	0.145	0.133	0.142	0.172	0.315	0.289	0.17	0.206	0.124	0.109	0.034	0.07	0.161	0.123	0.148	0.017	0.037	0.156	0.217
L_P_870.7304_9.610454	0.061	0.098	0.178	0.148	0.208	-0.094	0.016	0.169	0.288	0.029	0.158	0.118	0.208	0.167	0.125	0.054	0.076	0.146	0.078	0.086	0.16	0.081	0.135	0.032	0.109	0.07	0.101	0.162	0.129	0.183	0.148	0.085	0.141	0.115	0.213	0.231	0.181	0.161	0.068	0.037	0.074	0.075	0.142	0.152	0.207	0.052	0.167	0.164	0.15
L_P_546.4657_10.18496	0.107	0.141	0.116	0.145	0.041	-0.034	0.027	0.145	0.217	0.077	0.178	0.119	0.245	0.135	0.16	0.176	0.153	0.275	0.132	0.216	0.275	0.212	0.259	0.18	0.189	0.059	0.088	0.247	0.173	0.293	0.284	0.13	0.298	0.218	0.283	0.272	0.207	0.157	0.073	0.064	0.142	0.22	0.13	0.12	0.281	0.068	0.189	0.318	0.35
L_P_869.7484_10.08237	0.088	0.063	0.102	0.101	0.086	-0.066	0.053	0.133	0.246	0.099	0.096	0.156	0.209	0.134	0.121	0.077	0.089	0.177	0.066	0.123	0.232	0.195	0.224	0.073	0.11	-0.054	0.081	0.134	0.07	0.149	0.153	0.127	0.244	0.106	0.184	0.201	0.114	0.064	0.045	0.061	0.035	0.207	0.103	0.172	0.35	0.212	0.231	0.319	0.402
L_P_336.2675_8.320402	0.129	0.156	0.075	0.119	0.225	0.016	0.045	0.249	0.277	0.148	0.188	0.227	0.283	0.233	0.258	0.192	0.152	0.256	0.119	0.193	0.275	0.228	0.245	0.101	0.206	0.023	0.128	0.083	0.103	0.284	0.166	0.153	0.228	0.166	0.244	0.257	0.242	0.116	0.117	0.218	0.102	0.218	0.207	0.164	0.406	0.094	0.148	0.215	0.375
L_P_338.283_8.335554	0.255	0.125	0.097	0.14	0.165	0.024	0.098	0.22	0.244	0.181	0.147	0.234	0.33	0.288	0.241	0.18	0.154	0.275	0.108	0.203	0.325	0.259	0.291	0.168	0.182	0.017	0.133	0.13	0.081	0.217	0.166	0.181	0.247	0.101	0.249	0.248	0.289	0.117	0.089	0.149	0.184	0.268	0.27	0.226	0.493	0.301	0.295	0.323	0.491
L_P_312.2672_8.294167	0.038	0.07	0.121	0.085	0.177	0.092	0.101	0.324	0.345	0.129	0.119	0.198	0.288	0.24	0.172	0.12	0.185	0.227	0.088	0.161	0.27	0.206	0.229	0.123	0.276	-0.026	0.059	0.093	0.023	0.194	0.15	0.169	0.161	0.059	0.221	0.204	0.224	0.161	0.011	0.116	0.117	0.279	0.363	0.227	0.414	0.188	0.259	0.326	0.397
L_P_618.5233_8.348399	0.153	0.187	0.111	0.161	0.261	0.081	0.04	0.289	0.257	0.122	0.079	0.119	0.192	0.181	0.219	0.133	0.232	0.3	0.169	0.248	0.328	0.285	0.278	0.146	0.264	0.033	0.063	0.139	0.053	0.227	0.159	0.167	0.23	0.169	0.294	0.296	0.285	0.161	0.174	0.183	0.169	0.256	0.319	0.225	0.345	0.206	0.258	0.276	0.452
L_P_829.7154_9.954986	0.177	0.177	0.108	0.199	0.193	-0.001	0.074	0.24	0.284	0.179	0.209	0.233	0.272	0.211	0.259	0.193	0.275	0.399	0.24	0.366	0.462	0.408	0.417	0.245	0.198	0.115	0.204	0.278	0.235	0.365	0.317	0.286	0.409	0.317	0.441	0.423	0.379	0.241	0.156	0.232	0.162	0.203	0.128	0.161	0.367	0.219	0.335	0.322	0.48
L_P_846.6708_9.881832	0.174	0.171	0.016	0.155	0.214	-0.014	0.068	0.119	0.159	0.177	0.122	0.215	0.292	0.228	0.309	0.154	0.224	0.387	0.206	0.29	0.402	0.351	0.406	0.207	0.238	0.064	0.14	0.185	0.177	0.261	0.237	0.202	0.294	0.209	0.325	0.351	0.253	0.207	0.159	0.171	0.162	0.259	0.271	0.165	0.338	0.131	0.259	0.457	0.502
L_P_872.6866_9.920592	0.219	0.167	0.048	0.174	0.17	0.01	0.064	0.172	0.189	0.182	0.111	0.203	0.299	0.224	0.294	0.128	0.213	0.378	0.203	0.315	0.456	0.383	0.414	0.213	0.225	0.045	0.19	0.188	0.144	0.235	0.219	0.22	0.312	0.221	0.326	0.318	0.232	0.138	0.18	0.148	0.197	0.263	0.232	0.201	0.451	0.275	0.356	0.452	0.662
L_P_865.7156_9.789299	0.189	0.128	0.052	0.188	0.201	0.078	0.138	0.244	0.226	0.207	0.061	0.238	0.302	0.259	0.287	0.152	0.23	0.435	0.237	0.308	0.45	0.395	0.437	0.252	0.229	0.012	0.133	0.159	0.137	0.166	0.168	0.207	0.243	0.219	0.302	0.283	0.254	0.146	0.148	0.185	0.213	0.247	0.256	0.248	0.494	0.31	0.414	0.508	0.649
L_P_867.7317_9.927222	0.144	0.196	0.027	0.169	0.185	0.05	0.119	0.234	0.202	0.143	0.055	0.162	0.259	0.194	0.272	0.103	0.232	0.347	0.228	0.297	0.441	0.37	0.414	0.268	0.279	0.007	0.172	0.217	0.218	0.216	0.209	0.255	0.259	0.231	0.328	0.321	0.25	0.16	0.181	0.155	0.209	0.248	0.243	0.212	0.409	0.321	0.346	0.397	0.605
L_P_841.7157_9.886955	0.179	0.175	0.026	0.195	0.256	0.081	0.106	0.272	0.286	0.193	0.119	0.214	0.318	0.248	0.335	0.143	0.248	0.371	0.286	0.315	0.467	0.389	0.451	0.256	0.281	0.046	0.187	0.19	0.211	0.269	0.263	0.272	0.332	0.261	0.37	0.431	0.312	0.2	0.222	0.191	0.224	0.223	0.278	0.227	0.412	0.252	0.352	0.432	0.572
L_P_839.7_9.752948	0.176	0.095	0.045	0.225	0.239	0.067	0.159	0.279	0.274	0.218	0.123	0.246	0.324	0.257	0.324	0.165	0.211	0.402	0.285	0.306	0.437	0.388	0.449	0.265	0.276	0.052	0.149	0.197	0.18	0.23	0.216	0.214	0.273	0.22	0.335	0.364	0.297	0.173	0.155	0.179	0.241	0.272	0.303	0.248	0.462	0.26	0.38	0.493	0.591
L_P_863.6997_9.661613	0.112	0.063	0.057	0.186	0.184	0.022	0.088	0.252	0.254	0.238	0.102	0.281	0.272	0.23	0.287	0.123	0.181	0.34	0.254	0.225	0.335	0.329	0.35	0.211	0.208	-0.021	0.045	0.146	0.135	0.166	0.185	0.169	0.186	0.154	0.256	0.277	0.185	0.13	0.102	0.084	0.234	0.191	0.228	0.227	0.456	0.246	0.348	0.488	0.483
L_P_837.682_9.579606	0.058	0.046	0.073	0.215	0.162	-0.045	0.076	0.192	0.265	0.178	0.136	0.227	0.252	0.197	0.248	0.185	0.144	0.305	0.173	0.206	0.266	0.251	0.26	0.145	0.136	-0.022	0.044	0.099	0.124	0.144	0.126	0.073	0.15	0.147	0.193	0.234	0.196	0.076	0.072	0.068	0.113	0.167	0.207	0.191	0.367	0.157	0.287	0.373	0.406
L_P_844.6559_9.746312	0.165	0.055	0.09	0.224	0.144	-0.1	0.025	0.166	0.226	0.184	0.117	0.247	0.291	0.211	0.278	0.158	0.129	0.314	0.209	0.243	0.356	0.309	0.347	0.192	0.177	-0.028	0.09	0.153	0.086	0.144	0.149	0.112	0.265	0.154	0.25	0.245	0.208	0.065	0.051	0.084	0.15	0.246	0.171	0.184	0.483	0.179	0.286	0.413	0.511
L_P_870.6716_9.781795	0.227	0.092	0.021	0.166	0.124	-0.088	0.002	0.086	0.146	0.15	0.057	0.228	0.251	0.181	0.261	0.079	0.152	0.326	0.152	0.242	0.359	0.314	0.331	0.167	0.116	-0.064	0.071	0.122	0.056	0.091	0.109	0.105	0.254	0.149	0.202	0.188	0.19	0.048	0.05	0.07	0.179	0.234	0.138	0.166	0.525	0.267	0.323	0.453	0.62
L_P_550.4964_10.35453	0.067	0.015	0.215	0.131	0.083	0.01	0.107	0.221	0.228	0.134	0.104	0.077	0.164	0.158	0.096	0.11	0.07	0.075	0.063	0.087	0.105	0.094	0.067	-0.014	0.07	0.031	0.001	-0.001	-0.062	0.089	0.044	-0.007	0.074	0.01	0.112	0.191	0.094	0.135	-0.017	0.072	0.139	0.028	0.118	0.172	0.191	0.029	0.177	0.095	0.144
L_N_748.5516_9.479212	-0.022	0.152	0.028	0.158	0.024	-0.019	0.044	0.238	0.281	0.101	0.076	0.065	0.126	0.116	0.102	0.081	0.007	0.114	0.076	0.093	0.148	0.112	0.149	0.113	0.194	0.11	0.032	0.168	0.118	0.157	0.143	0.064	0.124	0.092	0.234	0.192	0.151	0.036	0.033	0.042	0.021	0.128	0.103	0.113	0.125	0.071	0.114	0.096	0.191
L_P_818.64_9.632084	0.082	0.018	0.029	0.066	0.249	-0.065	0.094	0.066	0.118	0.009	0.059	0.047	0.11	0.042	0.106	0.009	0.069	0.094	0.092	0.091	0.16	0.129	0.235	0.13	0.075	0.083	0.196	0.231	0.148	0.259	0.213	0.106	0.169	0.097	0.205	0.197	0.154	0.093	0.08	0.105	0.033	0.023	-0.035	-0.014	-0.012	0.003	0.076	0.189	0.085
L_P_943.8553_10.56114	0.068	0.111	0.13	0.14	0.182	0.213	0.18	0.33	0.362	0.138	0.261	0.167	0.255	0.202	0.159	0.152	0.144	0.14	0.129	0.086	0.134	0.07	0.095	-0.017	0.16	0.075	0.039	0.041	0.096	0.263	0.191	0.218	0.145	0.138	0.14	0.261	0.239	0.191	0.013	0.101	0.111	0.076	0.234	0.202	0.217	0.21	0.269	0.218	0.242
L_P_915.8246_10.40189	0.067	0.216	0.129	0.119	0.179	0.204	0.125	0.263	0.263	0.073	0.174	0.164	0.214	0.166	0.133	0.082	0.029	0.118	0.198	0.051	0.063	0.023	0.046	0.023	0.073	0.106	0.055	0.109	0.105	0.169	0.126	0.136	0.099	0.139	0.141	0.249	0.251	0.082	-0.021	0.139	0.128	0.098	0.222	0.13	0.251	0.284	0.231	0.221	0.256
L_P_913.8094_10.24076	0.062	0.156	0.062	0.135	0.31	0.213	0.134	0.337	0.312	0.091	0.111	0.119	0.211	0.165	0.21	0.092	0.142	0.238	0.146	0.186	0.25	0.197	0.186	0.087	0.181	0.037	0.049	-0.009	0.029	0.116	0.106	0.205	0.144	0.143	0.23	0.27	0.236	0.159	0.118	0.156	0.162	0.178	0.298	0.236	0.258	0.194	0.281	0.246	0.333
L_P_941.8403_10.41658	0.024	0.128	0.077	0.175	0.244	0.163	0.195	0.32	0.315	0.035	0.148	0.111	0.213	0.183	0.161	0.088	0.163	0.172	0.12	0.131	0.178	0.135	0.128	0.003	0.149	0.022	0.103	0.038	-0.015	0.124	0.116	0.263	0.153	0.115	0.158	0.286	0.205	0.173	0.123	0.144	0.093	0.136	0.224	0.214	0.142	0.202	0.268	0.204	0.241
L_P_939.8247_10.25742	0.147	0.118	0.084	0.112	0.394	0.235	0.108	0.281	0.271	0.052	0.092	0.096	0.211	0.201	0.198	0.126	0.191	0.279	0.245	0.201	0.261	0.217	0.243	0.122	0.183	0.055	0.038	0.013	0.018	0.091	0.05	0.243	0.157	0.142	0.244	0.284	0.208	0.175	0.189	0.213	0.196	0.181	0.235	0.261	0.128	0.262	0.269	0.131	0.238
L_P_911.7927_10.08572	0.118	0.106	0.052	0.177	0.215	0.235	0.086	0.242	0.109	0.13	0.093	0.049	0.144	0.125	0.192	0.112	0.193	0.21	0.238	0.229	0.271	0.235	0.258	0.2	0.146	0.096	0.04	-0.027	0.058	0.122	0.055	0.161	0.087	0.108	0.214	0.296	0.247	0.12	0.122	0.195	0.213	0.221	0.318	0.177	0.164	0.12	0.216	0.145	0.312
L_P_880.7515_9.429129	-0.01	0.07	-0.052	0.038	0.155	0.112	0.075	0.164	0.109	0.107	0.122	0.064	0.044	0.072	0.1	0.109	0.085	0.143	0.176	0.138	0.154	0.176	0.151	0.104	0.233	0.106	0.144	0.141	0.146	0.291	0.132	0.203	0.126	0.112	0.178	0.267	0.187	0.148	0.156	0.175	0.059	0.048	0.192	0.127	-0.137	-0.011	0.026	0.064	-0.023
L_P_920.7434_9.421	0.012	0.083	0.002	0.053	0.125	0.054	0.078	0.158	0.195	0.052	0.071	0.081	0.035	0.076	0.089	0.078	0.069	0.121	0.175	0.106	0.152	0.186	0.108	0.073	0.246	0.091	0.143	0.142	0.07	0.217	0.112	0.194	0.176	0.089	0.187	0.275	0.166	0.141	0.162	0.115	0.009	0.089	0.178	0.154	-0.05	-0.03	0.079	0.119	0.036
L_P_856.75_9.573409	-0.035	-0.047	0.1	0.14	0.074	0.094	0.131	0.313	0.351	0.08	0.159	0.101	0.034	0.028	0.107	0.149	0.132	0.143	0.147	0.101	0.101	0.138	0.063	0.022	0.223	0.066	0.141	0.154	0.114	0.222	0.115	0.189	0.187	0.122	0.197	0.263	0.191	0.14	0.066	0.093	0.078	0.086	0.217	0.233	0.034	-0.019	0.235	0.151	0.067
L_P_882.7666_9.59838	-0.046	-0.01	0.1	0.139	0.071	0.115	0.093	0.29	0.354	0.084	0.138	0.116	0.017	0.028	0.124	0.131	0.145	0.182	0.169	0.151	0.15	0.187	0.117	0.067	0.259	0.103	0.136	0.203	0.139	0.238	0.127	0.19	0.201	0.185	0.257	0.288	0.234	0.166	0.142	0.146	0.062	0.137	0.205	0.193	-0.01	-0.038	0.234	0.146	0.054
L_P_922.7592_9.595767	0.025	0.067	0.147	0.157	0.083	0.086	0.066	0.285	0.371	0.098	0.15	0.082	0.053	0.065	0.131	0.141	0.112	0.145	0.193	0.116	0.159	0.146	0.105	0.045	0.234	0.154	0.163	0.189	0.142	0.267	0.116	0.171	0.274	0.159	0.277	0.288	0.197	0.174	0.149	0.121	0.065	0.069	0.153	0.186	0.041	0.022	0.203	0.2	0.133
L_P_600.5124_9.549359	-0.013	0.08	0.114	0.055	0.086	0.134	0.044	0.238	0.274	0.071	0.135	0.126	-0.014	0.027	0.104	0.105	0.113	0.154	0.138	0.096	0.134	0.135	0.062	0.053	0.19	0.147	0.095	0.174	0.165	0.211	0.115	0.173	0.131	0.195	0.255	0.283	0.187	0.117	0.142	0.16	0.029	0.08	0.108	0.097	0.034	-0.07	0.18	0.183	0.087
L_P_911.757_9.465433	0.069	0.038	0.007	0.191	0.192	-0.003	0.085	0.208	0.272	-0.013	0.018	0.037	0.005	-0.024	0.153	0.001	0.026	0.09	0.125	0.08	0.128	0.161	0.139	0.076	0.207	0.07	0.096	0.177	0.1	0.182	0.062	0.129	0.193	0.104	0.197	0.228	0.16	0.113	0.197	0.153	0.076	0.155	0.152	0.077	-0.023	0.071	0.165	0.134	0.054
L_P_598.4985_9.328884	-0.039	0.03	-0.027	0.041	-0.016	0.054	-0.012	0.201	0.193	0.033	0.095	0.128	0.058	0.04	0.133	0.102	0.128	0.102	0.054	0.148	0.129	0.135	0.079	0.039	0.096	0.085	0.077	0.115	0.15	0.184	0.113	0.091	0.168	0.113	0.167	0.206	0.167	0.081	0.055	0.141	0.075	0.076	0.173	0.036	-0.026	0.028	0.174	0.085	0.047
L_P_609.5334_8.29164	-0.05	-0.029	-0.005	-0.02	0.048	0.101	0.037	0.118	0.089	0.06	0.077	0.128	0.138	0.097	0.153	0.008	0.131	0.122	0.104	0.155	0.147	0.118	0.159	0.038	0.057	-0.004	0.063	0.113	0.125	0.079	0.133	0.142	0.095	0.088	0.122	0.176	0.116	0.163	0.056	0.128	0.098	0.179	0.156	0.156	0.173	0.114	0.125	0.094	0.161
L_P_975.8239_10.38773	0.212	0.174	0.076	0.118	0.103	0.119	0.215	0.325	0.293	0.072	0.085	0.1	0.106	0.108	0.083	0.017	0.123	0.057	0.213	0.088	0.139	0.118	0.161	0.117	0.153	0.202	0.183	0.314	0.309	0.393	0.264	0.315	0.342	0.238	0.362	0.404	0.303	0.221	0.336	0.296	0.164	0.039	0.086	0.014	0.064	0.266	0.282	0.259	0.301
L_P_973.8087_10.26093	0.361	0.189	0.042	0.109	0.075	0.092	0.147	0.258	0.291	0.05	0.003	0.069	0.077	0.066	0.081	-0.03	0.141	0.14	0.195	0.13	0.206	0.207	0.216	0.16	0.111	0.165	0.214	0.291	0.314	0.31	0.204	0.309	0.34	0.278	0.335	0.355	0.313	0.215	0.351	0.319	0.213	0.063	0.082	0.042	0.227	0.375	0.402	0.329	0.508
L_P_977.8335_10.49448	0.138	0.078	0.096	0.086	0.071	0.002	0.194	0.249	0.223	0.102	0.011	0.082	0.091	0.068	0.035	-0.044	0.003	0.058	0.079	0.042	0.101	0.109	0.163	0.055	0.105	0.134	0.212	0.33	0.284	0.287	0.256	0.184	0.235	0.197	0.278	0.316	0.22	0.179	0.302	0.243	0.14	0	-0.016	0.012	0.115	0.177	0.204	0.211	0.217
L_P_848.6869_10.03021	0.068	0.048	-0.001	0.063	0.003	-0.078	0.066	0.123	0.193	0.072	0.052	0.122	0.236	0.134	0.128	0.023	0.055	0.143	0	0.175	0.27	0.236	0.232	0.099	0.07	0.005	0.148	0.155	0.125	0.232	0.275	0.138	0.179	0.146	0.208	0.161	0.208	0.149	0.143	0.138	0.057	0.065	0.041	0.017	0.18	0.125	0.151	0.149	0.234
L_P_864.7182_10.30512	0.146	0.202	0.033	0.055	0.026	0.07	0.08	0.089	0.121	0.081	0.188	0.093	0.191	0.104	0.136	0.143	0.215	0.221	0.205	0.272	0.302	0.238	0.228	0.188	0.112	0.213	0.158	0.261	0.258	0.462	0.359	0.235	0.367	0.34	0.396	0.372	0.308	0.195	0.077	0.187	0.086	0.142	0.079	0.07	0.123	0.125	0.116	0.047	0.229
L_P_739.5163_7.338486	0.133	0.05	0.031	0.08	-0.015	0.01	0.07	0.12	0.178	0.117	0.112	0.13	0.193	0.1	0.043	0.025	-0.008	0.063	0.124	-0.041	-0.006	0.001	0.217	0.04	-0.031	0.037	-0.002	0.073	0.017	0.147	0.105	0.062	0.073	0.012	0.074	0.05	0.059	0.147	0.092	-0.03	0.235	0.254	0.139	0.089	0.207	0.092	0.135	0.179	0.166
L_N_745.5609_8.295797	0.091	-0.004	0.048	0.102	0.057	0.032	0.119	0.148	0.106	0.278	0.237	0.138	0.324	0.214	0.239	0.153	0.025	0.136	0.217	0.196	0.29	0.177	0.372	0.261	0.337	0.186	0.269	0.215	0.243	0.382	0.318	0.222	0.248	0.168	0.272	0.311	0.194	0.088	0.157	-0.021	0.227	0.335	0.332	0.203	0.187	0.017	-0.021	0.185	0.194
L_N_743.5457_7.956614	0.052	0.091	0.056	0.125	0.116	-0.046	0.127	0.114	0.129	0.213	0.295	0.259	0.405	0.316	0.289	0.134	0.063	0.178	0.144	0.249	0.352	0.195	0.371	0.244	0.281	0.159	0.266	0.239	0.222	0.381	0.369	0.247	0.321	0.238	0.313	0.359	0.197	0.13	0.114	0.006	0.214	0.265	0.361	0.192	0.225	0.048	0.046	0.221	0.229
L_N_741.5299_7.517528	0.034	0.056	0.021	0.105	0.106	0.034	0.153	0.124	0.179	0.137	0.2	0.178	0.313	0.278	0.275	0.094	0.063	0.148	0.157	0.238	0.282	0.186	0.309	0.139	0.32	0.029	0.251	0.226	0.127	0.269	0.272	0.236	0.201	0.144	0.247	0.249	0.206	0.14	0.168	-0.044	-0.035	0.376	0.435	0.128	0.155	0.061	0.008	0.148	0.162
L_N_715.5142_7.447214	0.019	0.086	0.035	0.058	0.095	0.121	0.163	0.205	0.228	0.181	0.233	0.184	0.376	0.292	0.282	0.078	0.144	0.148	0.173	0.247	0.322	0.206	0.295	0.198	0.431	0.117	0.235	0.194	0.197	0.317	0.26	0.244	0.237	0.131	0.275	0.343	0.222	0.199	0.186	0.028	0.248	0.47	0.677	0.11	0.121	0.018	0.082	0.106	0.169
L_N_717.5299_7.837144	0.065	0.041	0.027	0.101	0.051	0.092	0.17	0.165	0.167	0.258	0.259	0.206	0.401	0.287	0.298	0.12	0.133	0.191	0.252	0.244	0.294	0.191	0.394	0.152	0.315	0.058	0.154	0.125	0.134	0.252	0.188	0.158	0.148	0.029	0.213	0.271	0.148	0.156	0.166	0.034	0.279	0.641	0.582	0.128	0.197	0.036	0.095	0.134	0.191
L_P_715.5159_7.395835	0.037	0.078	0.015	0.087	0.128	0.14	0.107	0.199	0.226	0.192	0.258	0.246	0.414	0.322	0.323	0.097	0.162	0.184	0.172	0.22	0.277	0.192	0.232	0.129	0.397	0.073	0.153	0.121	0.105	0.278	0.207	0.218	0.177	0.073	0.245	0.331	0.222	0.217	0.152	0.046	0.251	0.535	0.721	0.127	0.197	0.049	0.147	0.162	0.202
L_P_602.528_7.899782	0.054	0.075	-0.006	0.08	0.122	0.193	0.077	0.286	0.225	0.184	0.21	0.18	0.315	0.225	0.223	0.084	0.102	0.16	0.207	0.173	0.229	0.152	0.265	0.129	0.321	0.115	0.163	0.172	0.178	0.333	0.28	0.283	0.229	0.126	0.274	0.358	0.286	0.243	0.16	0.053	0.24	0.4	0.532	0.116	0.19	0.095	0.168	0.223	0.264
L_P_626.5277_7.853728	0.243	0.066	-0.049	0.047	-0.038	0.114	0.142	0.214	0.166	0.337	0.117	0.189	0.369	0.194	0.22	0.034	-0.002	0.127	0.223	0.026	0.162	0.114	0.397	0.136	0.062	0.06	0.149	0.157	0.186	0.219	0.246	0.254	0.18	0.151	0.167	0.17	0.178	0.156	0.07	0.018	0.33	0.262	0.244	0.132	0.446	0.303	0.179	0.323	0.463
L_N_767.5456_7.908434	0.199	0.075	-0.007	0.033	-0.1	0.042	0.248	0.176	0.164	0.285	0.129	0.199	0.386	0.213	0.152	0.03	-0.031	0.102	0.183	0.079	0.207	0.123	0.445	0.212	0.088	0.082	0.261	0.274	0.266	0.291	0.302	0.269	0.238	0.197	0.173	0.184	0.197	0.109	0.127	-0.021	0.344	0.229	0.196	0.167	0.409	0.307	0.148	0.338	0.455
L_N_791.5481_7.783309	0.073	-0.099	-0.025	0.078	-0.03	0.127	0.093	0.186	0.106	0.051	-0.022	-0.027	-0.001	-0.065	0.001	-0.065	-0.133	-0.089	-0.015	-0.137	-0.094	-0.15	0.021	0.026	0.04	0.043	0.043	0.089	0.185	0.133	0.095	0.056	0.011	0.048	0.066	0.047	0.026	0.006	0.113	0.015	0.189	0.04	0.199	0.099	0.114	0.063	0.057	0.099	0.144
L_P_928.749_10.33595	0.382	0.072	0.097	0.072	-0.096	0.01	0.09	0.102	0.118	0.181	0.171	0.201	0.297	0.14	0.119	0.05	0.025	0.055	0.037	0.041	0.139	0.105	0.162	0.094	-0.001	0.041	0.197	0.147	0.159	0.234	0.232	0.146	0.244	0.165	0.076	0.058	0.138	-0.016	-0.032	0.069	0.17	0.147	0.052	0.158	0.633	0.447	0.359	0.516	0.772
L_P_923.7939_10.33621	0.361	0.102	0.103	0.135	-0.017	0.141	0.22	0.29	0.27	0.2	0.164	0.199	0.32	0.191	0.175	0.084	0.099	0.132	0.118	0.108	0.229	0.194	0.234	0.146	0.098	0.08	0.221	0.168	0.209	0.294	0.29	0.233	0.285	0.195	0.179	0.194	0.232	0.122	0.049	0.133	0.223	0.142	0.128	0.223	0.641	0.513	0.443	0.586	0.843
L_P_949.8085_10.35621	0.384	0.114	0.069	0.144	-0.017	0.165	0.213	0.292	0.302	0.157	0.157	0.119	0.214	0.077	0.121	0.025	0.044	0.075	0.141	0.051	0.154	0.133	0.208	0.123	0.117	0.169	0.248	0.257	0.28	0.356	0.321	0.262	0.29	0.224	0.23	0.249	0.261	0.17	0.106	0.17	0.261	0.148	0.162	0.155	0.483	0.484	0.441	0.514	0.728
L_P_951.8244_10.48688	0.31	0.116	0.168	0.053	-0.037	0.122	0.199	0.29	0.33	0.111	0.168	0.158	0.231	0.125	0.071	0.067	0.063	0.045	0.089	0.049	0.135	0.105	0.178	0.075	0.014	0.105	0.207	0.26	0.255	0.363	0.345	0.274	0.311	0.244	0.212	0.221	0.244	0.196	0.066	0.114	0.171	0.043	0.028	0.163	0.502	0.427	0.337	0.436	0.626
L_P_925.8092_10.44982	0.302	0.115	0.12	0.104	0.014	0.147	0.16	0.318	0.335	0.149	0.178	0.166	0.29	0.147	0.136	0.038	0.084	0.108	0.131	0.085	0.202	0.152	0.238	0.117	0.173	0.12	0.222	0.218	0.252	0.372	0.365	0.292	0.305	0.239	0.28	0.294	0.271	0.198	0.096	0.144	0.197	0.126	0.178	0.206	0.477	0.374	0.394	0.448	0.656
L_P_930.7641_10.45556	0.335	0.157	0.049	0.095	-0.03	0.106	0.142	0.202	0.286	0.094	0.11	0.113	0.217	0.101	0.075	0.025	0.069	0.093	0.093	0.062	0.162	0.143	0.214	0.091	0.092	0.086	0.2	0.155	0.239	0.287	0.289	0.219	0.241	0.22	0.178	0.226	0.189	0.143	0.055	0.084	0.174	0.078	0.062	0.137	0.511	0.367	0.323	0.445	0.645
L_P_954.7626_10.35329	0.256	0.179	0.16	0.135	-0.049	0.028	0.198	0.227	0.212	0.097	0.117	0.117	0.164	0.039	0.044	0.025	0.016	-0.004	0.114	0.023	0.116	0.063	0.155	0.112	0.108	0.051	0.204	0.241	0.191	0.245	0.217	0.159	0.286	0.19	0.151	0.172	0.123	-0.004	-0.007	0.051	0.141	0.121	0.053	0.132	0.449	0.453	0.325	0.475	0.655
L_P_956.778_10.48657	0.299	0.086	0.122	0.072	-0.026	-0.072	0.128	0.149	0.23	0.053	0.112	0.119	0.16	0.051	0.044	-0.005	-0.04	-0.001	0.015	-0.024	0.066	0.03	0.113	0.022	-0.062	0.012	0.165	0.201	0.181	0.264	0.244	0.158	0.266	0.189	0.166	0.158	0.156	0.068	0.009	0.045	0.104	0.053	-0.072	0.035	0.445	0.322	0.304	0.395	0.507
L_P_831.7315_10.13069	0.146	0.208	0.123	0.158	0.12	0.092	0.128	0.302	0.336	0.168	0.283	0.264	0.298	0.215	0.247	0.182	0.274	0.344	0.238	0.325	0.42	0.346	0.369	0.217	0.216	0.231	0.22	0.357	0.329	0.516	0.426	0.342	0.484	0.336	0.481	0.47	0.442	0.325	0.145	0.265	0.198	0.147	0.17	0.139	0.336	0.219	0.292	0.297	0.421
L_P_833.7473_10.29215	0.18	0.201	0.128	0.126	0.13	0.162	0.125	0.305	0.341	0.169	0.274	0.173	0.281	0.194	0.202	0.197	0.231	0.363	0.27	0.313	0.409	0.307	0.351	0.253	0.249	0.301	0.215	0.342	0.338	0.586	0.423	0.362	0.467	0.345	0.48	0.48	0.438	0.325	0.156	0.232	0.208	0.18	0.219	0.142	0.288	0.164	0.243	0.23	0.39
L_P_859.7631_10.3048	0.199	0.173	0.119	0.089	0.084	0.133	0.119	0.288	0.316	0.137	0.251	0.15	0.249	0.15	0.169	0.16	0.252	0.33	0.257	0.309	0.396	0.304	0.38	0.258	0.246	0.278	0.228	0.403	0.389	0.606	0.478	0.414	0.492	0.374	0.51	0.517	0.439	0.334	0.186	0.3	0.2	0.171	0.191	0.137	0.25	0.216	0.289	0.19	0.411
L_P_915.8251_10.6321	0.14	0.199	0.123	0.091	0.088	0.183	0.187	0.33	0.387	0.108	0.25	0.133	0.238	0.159	0.146	0.105	0.23	0.241	0.234	0.26	0.346	0.277	0.321	0.188	0.22	0.292	0.261	0.364	0.385	0.616	0.518	0.448	0.458	0.399	0.508	0.538	0.427	0.344	0.184	0.284	0.14	0.079	0.132	0.113	0.179	0.187	0.256	0.237	0.336
L_P_887.7945_10.47592	0.147	0.185	0.082	0.153	0.081	0.156	0.194	0.32	0.349	0.082	0.178	0.127	0.17	0.073	0.157	0.094	0.194	0.217	0.209	0.26	0.335	0.25	0.34	0.208	0.168	0.257	0.239	0.378	0.42	0.587	0.512	0.414	0.456	0.418	0.568	0.523	0.454	0.352	0.252	0.335	0.131	0.077	0.125	0.111	0.178	0.19	0.305	0.243	0.347
L_P_913.8092_10.49678	0.185	0.172	0.109	0.106	0.086	0.188	0.221	0.342	0.337	0.113	0.196	0.118	0.204	0.148	0.134	0.099	0.299	0.286	0.256	0.338	0.432	0.362	0.382	0.264	0.232	0.268	0.262	0.362	0.385	0.596	0.529	0.49	0.477	0.442	0.564	0.569	0.472	0.417	0.222	0.321	0.2	0.101	0.117	0.136	0.136	0.228	0.312	0.214	0.326
L_P_885.7788_10.32362	0.204	0.273	0.115	0.127	0.203	0.126	0.194	0.321	0.319	0.085	0.199	0.161	0.188	0.159	0.193	0.157	0.316	0.371	0.287	0.395	0.483	0.393	0.444	0.301	0.208	0.291	0.303	0.419	0.394	0.572	0.467	0.455	0.525	0.445	0.608	0.602	0.509	0.358	0.258	0.381	0.152	0.153	0.122	0.095	0.181	0.217	0.33	0.303	0.41
L_P_883.763_10.16848	0.118	0.196	0	0.107	0.163	0.149	0.146	0.287	0.296	0.022	0.049	0.041	0.15	0.101	0.114	0.061	0.252	0.307	0.307	0.313	0.431	0.346	0.402	0.278	0.206	0.179	0.247	0.356	0.304	0.453	0.344	0.412	0.498	0.385	0.492	0.496	0.436	0.306	0.244	0.328	0.176	0.174	0.114	0.068	0.185	0.283	0.341	0.25	0.434
L_P_933.7759_10.15327	0.217	0.091	0.108	0.133	0.127	0.166	0.162	0.246	0.244	0.049	0.086	0.083	0.082	0.037	0.167	0.095	0.14	0.221	0.166	0.215	0.305	0.26	0.265	0.218	0.161	0.157	0.256	0.271	0.328	0.35	0.295	0.295	0.411	0.261	0.396	0.39	0.351	0.275	0.158	0.209	0.184	0.112	0.096	0.167	0.286	0.298	0.265	0.417	0.489
L_P_909.7784_10.26259	0.327	0.172	0.075	0.147	0.093	0.186	0.151	0.291	0.251	0.153	0.181	0.16	0.228	0.176	0.24	0.181	0.315	0.391	0.322	0.358	0.454	0.378	0.452	0.326	0.143	0.246	0.248	0.359	0.389	0.512	0.412	0.406	0.466	0.415	0.503	0.495	0.466	0.32	0.224	0.34	0.257	0.158	0.111	0.102	0.363	0.344	0.389	0.365	0.593
L_P_911.7935_10.37523	0.263	0.165	0.139	0.04	0.035	0.112	0.192	0.3	0.31	0.118	0.202	0.207	0.201	0.113	0.183	0.112	0.253	0.246	0.222	0.238	0.318	0.298	0.293	0.161	0.107	0.172	0.187	0.284	0.296	0.486	0.444	0.381	0.389	0.365	0.384	0.377	0.359	0.281	0.151	0.258	0.154	0.058	0.03	0.097	0.31	0.33	0.395	0.341	0.456
L_P_894.7647_10.62801	0.148	0.099	0.115	0.134	0.059	0.055	0.183	0.223	0.249	0.1	0.235	0.171	0.199	0.104	0.122	0.099	0.137	0.196	0.197	0.198	0.229	0.165	0.278	0.161	0.153	0.27	0.285	0.383	0.388	0.575	0.507	0.38	0.391	0.371	0.474	0.463	0.368	0.264	0.15	0.263	0.141	0.092	0.029	0.042	0.138	0.139	0.259	0.194	0.237
L_P_889.8098_10.61964	0.099	0.1	0.16	0.11	0.056	0.05	0.202	0.253	0.292	0.141	0.305	0.21	0.27	0.156	0.143	0.116	0.117	0.142	0.196	0.171	0.224	0.14	0.241	0.143	0.135	0.259	0.246	0.338	0.328	0.589	0.494	0.36	0.394	0.327	0.432	0.443	0.347	0.261	0.089	0.206	0.077	0.045	0.038	0.089	0.143	0.111	0.217	0.197	0.198
L_P_917.8406_10.77565	0.16	0.193	0.165	0.118	0.088	0.031	0.156	0.248	0.279	0.107	0.281	0.218	0.229	0.157	0.123	0.084	0.122	0.185	0.19	0.181	0.237	0.167	0.228	0.126	0.141	0.256	0.23	0.332	0.346	0.538	0.46	0.32	0.394	0.329	0.423	0.457	0.364	0.261	0.126	0.192	0.095	0.065	0.078	0.108	0.266	0.126	0.192	0.236	0.272
L_P_861.7788_10.46362	0.17	0.191	0.138	0.134	0.073	0.112	0.163	0.271	0.309	0.172	0.274	0.199	0.256	0.152	0.178	0.158	0.19	0.247	0.217	0.249	0.329	0.254	0.303	0.199	0.151	0.269	0.22	0.338	0.353	0.608	0.472	0.341	0.438	0.367	0.454	0.452	0.387	0.297	0.104	0.231	0.138	0.082	0.101	0.099	0.267	0.177	0.249	0.248	0.336
L_P_866.7347_10.46565	0.194	0.244	0.083	0.071	0.023	0.054	0.126	0.149	0.236	0.104	0.232	0.15	0.2	0.098	0.129	0.142	0.204	0.292	0.185	0.268	0.331	0.263	0.316	0.224	0.136	0.219	0.217	0.305	0.366	0.565	0.422	0.27	0.429	0.356	0.421	0.397	0.354	0.224	0.077	0.207	0.169	0.108	0.066	0.036	0.237	0.094	0.229	0.189	0.286
L_P_835.7626_10.45076	0.162	0.156	0.111	0.08	0.004	0.151	0.132	0.277	0.292	0.221	0.358	0.231	0.284	0.184	0.164	0.23	0.141	0.192	0.149	0.174	0.239	0.164	0.217	0.175	0.162	0.253	0.16	0.284	0.28	0.566	0.424	0.216	0.361	0.268	0.338	0.351	0.322	0.263	-0.009	0.14	0.154	0.099	0.145	0.108	0.329	0.142	0.162	0.203	0.31
L_P_837.778_10.60687	0.113	0.071	0.166	0.105	0.015	0.04	0.109	0.214	0.22	0.198	0.354	0.244	0.327	0.216	0.158	0.166	0.09	0.179	0.165	0.149	0.212	0.143	0.184	0.135	0.18	0.252	0.199	0.225	0.227	0.486	0.376	0.236	0.337	0.243	0.331	0.317	0.298	0.212	-0.019	0.108	0.105	0.131	0.137	0.147	0.288	0.11	0.184	0.249	0.294
L_P_891.8243_10.76494	0.094	0.091	0.177	0.056	-0.033	0.094	0.069	0.198	0.26	0.145	0.33	0.164	0.281	0.149	0.087	0.164	0.1	0.143	0.121	0.079	0.12	0.036	0.136	0.073	0.132	0.181	0.062	0.205	0.205	0.454	0.365	0.172	0.219	0.183	0.262	0.275	0.223	0.203	-0.039	0.097	0.102	0.063	0.112	0.1	0.27	0.072	0.163	0.182	0.184
L_P_604.5432_8.984521	0.168	0.102	0.134	0.069	0.003	-0.01	0.148	0.229	0.212	0.181	0.205	0.176	0.299	0.16	0.087	0.069	-0.044	0.053	0.015	-0.004	0.076	0.01	0.125	0.029	0.15	0.084	0.108	0.064	0.093	0.298	0.235	0.066	0.122	0.063	0.121	0.154	0.134	0.059	-0.073	0.001	0.136	0.185	0.233	0.143	0.444	0.09	0.17	0.263	0.324
L_P_576.5122_8.614326	0.138	0.08	0.138	0.114	0.05	0.034	0.094	0.261	0.282	0.259	0.316	0.267	0.398	0.27	0.21	0.158	0.075	0.124	0.065	0.081	0.18	0.08	0.147	0.06	0.185	0.063	0.105	0.107	0.041	0.311	0.239	0.079	0.138	0.07	0.142	0.2	0.16	0.14	-0.035	0.009	0.169	0.207	0.301	0.209	0.54	0.125	0.207	0.308	0.426
L_P_572.4816_10.22243	0.143	0.144	0.095	0.117	0.015	0.039	0.14	0.22	0.269	0.162	0.134	0.06	0.216	0.1	0.096	0.116	0.011	0.07	0.043	0.085	0.166	0.098	0.181	0.103	0.112	0.077	0.116	0.146	0.115	0.277	0.238	0.143	0.147	0.126	0.147	0.179	0.207	0.061	-0.016	0.02	0.174	0.181	0.181	0.163	0.419	0.208	0.227	0.245	0.408
L_P_620.5387_8.666244	0.077	0.11	0.094	0.182	0.081	-0.006	0.026	0.183	0.192	0.147	0.178	0.114	0.173	0.099	0.088	0.064	0.054	0.096	0.053	0.054	0.115	0.024	0.11	0.059	0.131	0.024	0.086	0.141	0.108	0.29	0.195	0.142	0.2	0.133	0.124	0.203	0.153	0.097	0.038	0.058	0.114	0.129	0.191	0.161	0.312	0.047	0.112	0.153	0.292
L_P_856.7523_10.39101	0.08	0.109	0.095	0.113	0.107	0.007	0.111	0.213	0.276	0.195	0.234	0.138	0.313	0.163	0.148	0.086	-0.009	0.113	0.052	0.078	0.172	0.093	0.202	0.077	0.185	0.096	0.155	0.259	0.173	0.351	0.307	0.134	0.227	0.14	0.23	0.247	0.195	0.167	0	0.022	0.123	0.171	0.216	0.175	0.334	0.149	0.189	0.316	0.43
L_P_1052.71_10.39267	0.088	0.109	0.104	0.145	0.147	0.043	0.16	0.295	0.369	0.211	0.189	0.154	0.337	0.17	0.135	0.073	-0.003	0.138	0.072	0.06	0.145	0.073	0.197	0.051	0.173	0.076	0.166	0.211	0.128	0.296	0.258	0.115	0.189	0.126	0.189	0.222	0.216	0.137	0.019	0.069	0.173	0.193	0.26	0.178	0.387	0.168	0.27	0.306	0.454
L_P_962.824_10.86328	0.14	0.109	0.105	0.175	0.186	0.02	0.112	0.252	0.349	0.052	0.119	0.124	0.195	0.144	0.151	0.001	0.029	0.181	0.157	0.185	0.249	0.193	0.254	0.167	0.247	0.22	0.237	0.296	0.233	0.329	0.253	0.178	0.267	0.229	0.364	0.383	0.345	0.223	0.165	0.192	0.141	0.097	0.146	0.127	0.217	0.092	0.215	0.244	0.377
L_P_932.7801_10.58879	0.115	0.124	0.126	0.102	0.117	0.052	0.132	0.213	0.278	0.042	0.216	0.176	0.228	0.198	0.184	0.043	0.022	0.111	0.149	0.097	0.161	0.112	0.156	0.071	0.182	0.185	0.165	0.235	0.204	0.368	0.289	0.223	0.244	0.223	0.329	0.28	0.225	0.162	0.141	0.13	0.084	0.082	0.1	0.123	0.207	0.142	0.16	0.312	0.338
L_P_985.903_10.99663	0.07	0.129	0.088	0.16	0.127	0.107	0.104	0.263	0.334	0.042	0.133	0.083	0.233	0.151	0.096	0.018	0.014	0.12	0.113	0.096	0.18	0.092	0.145	0.105	0.22	0.2	0.183	0.27	0.214	0.382	0.278	0.267	0.285	0.255	0.349	0.351	0.283	0.247	0.156	0.217	0.132	0.067	0.171	0.071	0.234	0.169	0.203	0.163	0.309
L_P_983.8874_10.8778	0.095	0.09	0.105	0.203	0.187	-0.002	0.112	0.244	0.349	0.011	0.113	0.132	0.187	0.147	0.125	0.007	0.056	0.104	0.075	0.108	0.184	0.167	0.134	0.071	0.209	0.194	0.167	0.258	0.161	0.298	0.205	0.266	0.312	0.185	0.345	0.342	0.265	0.223	0.133	0.181	0.114	0.091	0.155	0.081	0.151	0.133	0.207	0.168	0.244
L_P_953.8397_10.59973	0.212	0.091	0.13	0.21	0.211	0.04	0.14	0.285	0.27	0.151	0.254	0.279	0.298	0.235	0.305	0.078	0.086	0.207	0.216	0.176	0.254	0.203	0.232	0.152	0.186	0.209	0.22	0.139	0.207	0.314	0.268	0.251	0.271	0.253	0.322	0.369	0.293	0.114	0.097	0.143	0.133	0.143	0.13	0.156	0.284	0.211	0.256	0.394	0.443
L_P_955.856_10.73408	0.068	0.077	0.095	0.185	0.216	0.078	0.172	0.31	0.361	0.073	0.187	0.18	0.244	0.186	0.207	0.059	0.1	0.173	0.224	0.206	0.288	0.247	0.295	0.171	0.253	0.185	0.185	0.301	0.233	0.355	0.247	0.257	0.297	0.236	0.368	0.416	0.302	0.259	0.21	0.147	0.115	0.109	0.155	0.168	0.2	0.172	0.216	0.287	0.335
L_P_899.7955_10.4088	0.132	0.15	0.082	0.19	0.249	0.071	0.138	0.338	0.349	0.134	0.211	0.153	0.293	0.208	0.207	0.095	0.126	0.222	0.201	0.22	0.333	0.254	0.309	0.159	0.323	0.13	0.211	0.234	0.207	0.369	0.308	0.289	0.333	0.227	0.371	0.393	0.302	0.251	0.184	0.18	0.202	0.189	0.285	0.237	0.274	0.203	0.3	0.339	0.454
L_P_600.5123_10.39734	0.088	0.156	0.104	0.16	0.157	0.071	0.15	0.32	0.372	0.152	0.192	0.156	0.306	0.2	0.168	0.092	0.124	0.186	0.147	0.181	0.293	0.217	0.312	0.137	0.237	0.092	0.215	0.284	0.211	0.358	0.333	0.271	0.309	0.233	0.324	0.351	0.275	0.208	0.136	0.156	0.135	0.187	0.198	0.199	0.339	0.243	0.301	0.38	0.49
L_P_845.748_10.21004	0.161	0.162	0.077	0.142	0.128	0.124	0.136	0.287	0.299	0.223	0.299	0.209	0.369	0.231	0.236	0.168	0.15	0.198	0.17	0.156	0.273	0.18	0.267	0.14	0.235	0.156	0.148	0.199	0.216	0.411	0.358	0.207	0.302	0.154	0.259	0.343	0.249	0.203	0.043	0.105	0.196	0.174	0.307	0.222	0.438	0.203	0.268	0.332	0.479
L_P_574.4969_10.385	0.141	0.15	0.102	0.129	0.168	0.103	0.172	0.3	0.337	0.224	0.286	0.218	0.377	0.259	0.204	0.12	0.121	0.194	0.173	0.164	0.286	0.194	0.287	0.153	0.207	0.139	0.144	0.239	0.206	0.419	0.351	0.261	0.291	0.198	0.313	0.352	0.258	0.231	0.056	0.11	0.194	0.176	0.277	0.243	0.387	0.217	0.247	0.34	0.438
L_P_873.7799_10.39206	0.123	0.122	0.093	0.139	0.149	0.097	0.165	0.302	0.365	0.174	0.23	0.173	0.343	0.21	0.159	0.101	0.068	0.181	0.144	0.136	0.245	0.152	0.263	0.118	0.218	0.134	0.167	0.23	0.169	0.379	0.332	0.22	0.259	0.176	0.271	0.317	0.256	0.202	0.059	0.1	0.198	0.166	0.252	0.233	0.418	0.252	0.297	0.368	0.485
L_P_847.7642_10.38012	0.092	0.126	0.124	0.145	0.165	0.102	0.121	0.284	0.351	0.211	0.288	0.201	0.356	0.234	0.176	0.138	0.101	0.19	0.151	0.141	0.245	0.143	0.241	0.107	0.233	0.158	0.136	0.217	0.186	0.408	0.343	0.196	0.277	0.15	0.286	0.316	0.244	0.223	0.046	0.099	0.182	0.181	0.298	0.228	0.376	0.153	0.231	0.301	0.389
L_P_901.811_10.55817	0.115	0.107	0.095	0.117	0.096	0.129	0.148	0.296	0.366	0.166	0.255	0.135	0.307	0.211	0.135	0.085	0.067	0.103	0.106	0.091	0.188	0.101	0.2	0.079	0.233	0.167	0.14	0.229	0.192	0.386	0.342	0.23	0.255	0.188	0.246	0.294	0.26	0.237	0.039	0.088	0.124	0.097	0.223	0.182	0.302	0.166	0.238	0.279	0.376
L_P_929.8408_10.71224	0.079	0.087	0.128	0.136	0.133	0.092	0.173	0.312	0.375	0.127	0.299	0.184	0.317	0.215	0.151	0.058	0.071	0.096	0.143	0.123	0.202	0.133	0.193	0.096	0.248	0.187	0.181	0.248	0.221	0.42	0.364	0.285	0.284	0.205	0.305	0.376	0.28	0.253	0.11	0.107	0.102	0.081	0.194	0.199	0.255	0.144	0.228	0.283	0.341
L_P_927.8248_10.57276	0.134	0.134	0.139	0.117	0.086	0.141	0.214	0.351	0.39	0.164	0.265	0.18	0.314	0.213	0.17	0.08	0.112	0.118	0.16	0.164	0.253	0.183	0.252	0.122	0.258	0.201	0.216	0.261	0.27	0.445	0.411	0.325	0.312	0.251	0.335	0.399	0.317	0.271	0.141	0.155	0.142	0.107	0.213	0.199	0.315	0.259	0.303	0.364	0.476
L_P_959.8864_10.99232	0.068	0.028	0.085	0.155	0.112	0.072	0.117	0.228	0.325	0.121	0.205	0.129	0.258	0.162	0.11	0.016	-0.011	0.118	0.103	0.104	0.159	0.1	0.179	0.125	0.203	0.205	0.139	0.271	0.211	0.353	0.227	0.236	0.283	0.179	0.274	0.315	0.262	0.201	0.086	0.124	0.104	0.064	0.159	0.12	0.204	0.105	0.202	0.178	0.245
L_P_957.8718_10.8619	0.035	0.043	0.049	0.124	0.194	0.079	0.149	0.23	0.314	0.035	0.116	0.107	0.258	0.183	0.093	-0.048	0.048	0.13	0.081	0.118	0.213	0.15	0.182	0.108	0.257	0.164	0.172	0.196	0.175	0.306	0.275	0.288	0.213	0.196	0.279	0.339	0.225	0.211	0.128	0.146	0.13	0.065	0.189	0.139	0.186	0.104	0.186	0.219	0.306
L_P_931.856_10.85368	0.077	0.055	0.082	0.122	0.12	0.061	0.14	0.248	0.355	0.067	0.213	0.128	0.276	0.196	0.086	0	0.023	0.099	0.085	0.066	0.147	0.079	0.134	0.042	0.21	0.176	0.13	0.224	0.174	0.37	0.275	0.207	0.247	0.149	0.243	0.309	0.215	0.195	0.074	0.068	0.134	0.055	0.18	0.171	0.262	0.095	0.178	0.275	0.296
L_P_936.8114_10.85587	0.093	0.052	0.113	0.144	0.167	-0.033	0.139	0.206	0.31	0.105	0.231	0.159	0.279	0.196	0.118	0.021	-0.01	0.082	0.109	0.056	0.13	0.057	0.146	0.048	0.196	0.168	0.131	0.186	0.155	0.325	0.259	0.139	0.218	0.142	0.244	0.295	0.2	0.134	0.062	0.063	0.14	0.104	0.185	0.187	0.264	0.053	0.177	0.283	0.288
L_P_934.7958_10.71749	0.133	0.145	0.1	0.15	0.204	-0.019	0.065	0.214	0.233	0.133	0.263	0.192	0.253	0.185	0.212	0.097	-0.011	0.081	0.174	0.141	0.175	0.094	0.211	0.067	0.23	0.127	0.124	0.238	0.197	0.311	0.248	0.163	0.242	0.188	0.235	0.323	0.289	0.159	0.064	0.095	0.113	0.115	0.129	0.131	0.243	0.153	0.169	0.21	0.305
L_P_933.8712_10.98014	0.072	0.039	0.108	0.139	0.093	0.008	0.107	0.165	0.315	0.034	0.242	0.162	0.251	0.18	0.06	0.031	-0.032	0.095	0.04	0.05	0.111	0.033	0.093	0.023	0.118	0.138	0.142	0.239	0.136	0.338	0.203	0.129	0.191	0.118	0.205	0.242	0.183	0.137	0.036	0.098	0.097	0.08	0.099	0.035	0.266	0.077	0.116	0.293	0.225
L_P_1080.74_10.55935	0.118	0.06	0.021	0.075	0.001	0.103	0.091	0.209	0.268	0.115	0.124	-0.002	0.174	0.072	0.051	0.021	0.014	0.042	0.065	0.046	0.093	0.084	0.146	0.03	0.145	0.158	0.182	0.185	0.152	0.282	0.227	0.144	0.161	0.118	0.182	0.234	0.221	0.172	0.047	0.078	0.104	0.06	0.056	0.102	0.12	0.125	0.213	0.144	0.287
L_P_550.4963_8.568861	0.043	0.064	0.08	-0.017	-0.051	0.146	0.037	0.136	0.116	0.238	0.221	0.13	0.217	0.177	0.129	0.138	0.081	0.055	0.089	0.13	0.16	0.143	0.116	0.125	0.167	0.15	0.084	0.055	0.075	0.229	0.227	0.111	0.132	0.051	0.163	0.183	0.183	0.143	0.018	-0.008	0.093	0.151	0.25	0.077	0.285	0.083	0.091	0.163	0.291
L_P_828.7175_10.53169	0.038	0.107	0.025	0.085	-0.011	-0.054	-0.025	0.038	0.148	0.148	0.261	0.048	0.203	0.113	0.036	0.109	-0.012	0.056	0.065	0.021	0.06	-0.014	0.04	0.015	0.121	0.175	0.057	0.084	0.062	0.188	0.124	-0.04	0.115	0.042	0.092	0.089	0.095	0.098	-0.067	-0.017	0.113	0.098	0.178	0.09	0.206	-0.052	0.003	0.109	0.194
L_P_824.6869_10.17374	0.081	0.002	0.005	0.097	0.03	-0.036	0.019	0.076	0.181	0.157	0.354	0.176	0.301	0.158	0.196	0.133	0.006	0.076	0.063	0.066	0.1	0.03	0.085	0.047	0.178	0.148	0.108	0.138	0.121	0.291	0.245	0.027	0.169	0.078	0.118	0.178	0.126	0.098	-0.08	-0.053	0.114	0.151	0.239	0.12	0.266	-0.052	0.041	0.174	0.159
L_P_548.4811_10.35756	0.145	0.056	0.086	0.06	-0.04	0.076	0.098	0.164	0.143	0.213	0.299	0.231	0.322	0.166	0.122	0.111	0.028	0.047	0.097	0.034	0.104	-0.003	0.107	0.05	0.114	0.083	0.104	0.122	0.136	0.333	0.299	0.071	0.181	0.055	0.059	0.122	0.129	0.079	-0.095	-0.014	0.155	0.192	0.244	0.138	0.453	0.154	0.16	0.234	0.36
L_P_910.7954_10.8478	0.089	0.025	0.107	0.07	-0.001	-0.059	0.059	0.123	0.209	0.136	0.293	0.156	0.312	0.167	0.048	0.039	-0.068	-0.027	-0.009	-0.067	-0.012	-0.075	-0.017	-0.047	0.095	0.108	0.038	0.094	0.052	0.286	0.238	0.032	0.097	0.006	0.037	0.098	0.061	0.073	-0.122	-0.063	0.118	0.07	0.162	0.145	0.358	0.047	0.102	0.248	0.253
L_P_905.8399_10.84404	0.087	0.023	0.129	0.08	0.003	-0.048	0.082	0.143	0.232	0.134	0.304	0.167	0.319	0.191	0.077	0.061	-0.062	0.012	0.004	-0.049	0.007	-0.055	0.012	-0.043	0.094	0.139	0.056	0.083	0.084	0.303	0.228	0.042	0.138	0.015	0.066	0.113	0.065	0.084	-0.097	-0.029	0.118	0.083	0.178	0.14	0.382	0.051	0.135	0.277	0.295
L_P_338.283_8.632756	0.156	0.086	0.084	0.092	0.028	0.038	0.123	0.195	0.265	0.236	0.32	0.257	0.367	0.223	0.153	0.103	0.023	0.058	0.073	0.035	0.12	0.067	0.128	0.037	0.112	0.116	0.146	0.171	0.116	0.41	0.339	0.146	0.215	0.121	0.142	0.225	0.195	0.134	-0.011	0.016	0.13	0.09	0.155	0.151	0.445	0.142	0.161	0.25	0.328
L_P_604.5434_10.69665	0.11	0.054	0.15	0.108	0.059	0.008	0.123	0.205	0.266	0.202	0.342	0.195	0.337	0.201	0.105	0.1	-0.029	0.015	0.051	-0.009	0.053	-0.028	0.063	0.02	0.105	0.153	0.061	0.15	0.127	0.344	0.283	0.084	0.199	0.039	0.118	0.162	0.147	0.107	-0.094	0.016	0.119	0.055	0.165	0.156	0.367	0.087	0.126	0.247	0.265
L_P_576.5126_10.53815	0.111	0.066	0.121	0.082	0.022	0.074	0.13	0.223	0.275	0.196	0.332	0.208	0.359	0.194	0.103	0.098	0.001	0.034	0.045	0.006	0.087	-0.007	0.101	0.03	0.163	0.127	0.123	0.171	0.146	0.389	0.344	0.129	0.191	0.072	0.132	0.188	0.158	0.137	-0.081	-0.001	0.152	0.135	0.238	0.175	0.413	0.15	0.195	0.28	0.337
L_P_875.7955_10.54494	0.109	0.071	0.118	0.078	0.028	0.108	0.126	0.247	0.31	0.192	0.289	0.152	0.306	0.152	0.092	0.093	-0.004	0.022	0.047	0.002	0.07	-0.025	0.094	0.021	0.163	0.139	0.119	0.187	0.166	0.394	0.329	0.127	0.181	0.088	0.145	0.189	0.174	0.152	-0.047	0.021	0.17	0.097	0.234	0.173	0.367	0.153	0.18	0.248	0.33
L_P_903.8258_10.70274	0.063	0.064	0.122	0.108	0.024	0.113	0.146	0.233	0.29	0.19	0.323	0.158	0.304	0.204	0.078	0.093	0.016	0.009	0.064	0.02	0.084	0	0.093	0.014	0.179	0.15	0.092	0.198	0.202	0.408	0.331	0.172	0.201	0.105	0.173	0.235	0.19	0.18	-0.02	0.066	0.114	0.052	0.221	0.167	0.299	0.097	0.157	0.227	0.292
L_P_602.5279_10.54882	0.108	0.076	0.108	0.112	0.09	0.084	0.159	0.259	0.318	0.196	0.297	0.226	0.306	0.176	0.116	0.079	0.009	0.059	0.089	0.051	0.124	0.044	0.154	0.054	0.182	0.155	0.163	0.212	0.205	0.421	0.371	0.207	0.226	0.151	0.217	0.254	0.215	0.176	0.01	0.076	0.141	0.086	0.208	0.191	0.349	0.146	0.21	0.266	0.327
L_P_877.81_10.69502	0.105	-0.035	0.109	0.107	-0.02	0.026	0.066	0.159	0.242	0.143	0.328	0.15	0.282	0.16	0.047	0.062	-0.054	-0.043	0.005	-0.042	-0.004	-0.081	0.007	-0.012	0.127	0.148	0.065	0.114	0.124	0.318	0.233	0.046	0.129	0.007	0.077	0.106	0.116	0.098	-0.104	-0.048	0.109	0.13	0.222	0.158	0.349	0.114	0.136	0.207	0.254
L_P_851.794_10.69385	0.059	0.047	0.083	0.049	-0.021	0.046	0.081	0.154	0.259	0.183	0.37	0.151	0.296	0.174	0.033	0.097	-0.019	-0.008	0.027	-0.013	0.037	-0.056	0.011	-0.013	0.122	0.178	0.092	0.132	0.121	0.322	0.256	0.083	0.161	0.038	0.078	0.14	0.13	0.128	-0.091	-0.045	0.102	0.087	0.218	0.151	0.332	0.081	0.106	0.214	0.249
L_P_823.7632_10.52899	0.053	0.088	0.083	0.077	0.062	0.05	0.082	0.196	0.296	0.192	0.378	0.182	0.338	0.225	0.097	0.143	0.049	0.087	0.09	0.075	0.143	0.04	0.105	0.054	0.175	0.189	0.121	0.16	0.142	0.359	0.287	0.125	0.221	0.09	0.177	0.227	0.183	0.175	-0.047	0.014	0.131	0.108	0.242	0.186	0.326	0.076	0.132	0.236	0.276
L_P_550.4966_10.52998	0.062	0.069	0.097	0.09	0.028	0.052	0.088	0.178	0.266	0.187	0.385	0.202	0.33	0.207	0.098	0.142	0.028	0.064	0.071	0.053	0.106	0.013	0.093	0.036	0.173	0.154	0.096	0.133	0.13	0.342	0.28	0.091	0.185	0.063	0.114	0.187	0.153	0.148	-0.091	-0.021	0.128	0.114	0.246	0.176	0.358	0.058	0.11	0.26	0.276
L_P_849.7794_10.53286	0.091	0.059	0.097	0.098	0.041	0.038	0.089	0.205	0.304	0.202	0.341	0.183	0.344	0.198	0.105	0.113	0.014	0.063	0.067	0.016	0.086	-0.01	0.079	0.013	0.147	0.133	0.095	0.143	0.117	0.353	0.273	0.087	0.169	0.061	0.11	0.174	0.139	0.14	-0.093	0.002	0.137	0.112	0.228	0.186	0.377	0.116	0.163	0.241	0.295
L_P_821.7477_10.35477	0.109	0.073	0.076	0.102	0.005	0.083	0.119	0.217	0.292	0.242	0.394	0.259	0.386	0.224	0.179	0.176	0.067	0.104	0.068	0.089	0.156	0.068	0.123	0.067	0.192	0.142	0.124	0.156	0.139	0.398	0.327	0.119	0.225	0.09	0.15	0.213	0.195	0.163	-0.088	-0.012	0.165	0.154	0.277	0.197	0.431	0.115	0.178	0.272	0.332
L_P_795.7313_10.34704	0.077	0.031	0.036	0.075	-0.006	0.042	0.06	0.156	0.245	0.171	0.362	0.141	0.287	0.157	0.092	0.135	0.018	0.028	0.044	0.042	0.076	0.001	0.051	0.038	0.183	0.159	0.106	0.136	0.099	0.298	0.246	0.063	0.172	0.048	0.103	0.149	0.144	0.122	-0.108	-0.024	0.113	0.124	0.242	0.142	0.308	0.034	0.122	0.185	0.237
L_P_578.5275_10.69068	0.091	-0.035	0.037	-0.05	-0.044	-0.006	0.03	0.055	0.134	0.149	0.3	0.106	0.267	0.145	0.043	0.119	-0.047	-0.069	-0.01	-0.081	-0.021	-0.085	-0.027	-0.06	0.057	0.141	0.08	0.086	0.085	0.258	0.245	0.051	0.119	-0.024	-0.002	0.046	0.047	0.097	-0.11	-0.082	0.137	0.029	0.113	0.045	0.314	0.027	0.019	0.145	0.19
L_P_879.8243_10.84559	0.078	-0.006	0.095	0.003	-0.068	-0.045	0.038	0.049	0.209	0.119	0.283	0.08	0.238	0.123	0.023	0.048	-0.077	-0.062	-0.034	-0.062	-0.031	-0.098	-0.054	-0.076	0.063	0.187	0.099	0.07	0.059	0.238	0.178	-0.001	0.1	-0.002	0.017	0.067	0.049	0.084	-0.085	-0.125	0.088	0.082	0.154	0.097	0.309	0.031	0.096	0.203	0.202
L_P_884.7796_10.84753	0.131	0.02	0.047	-0.041	-0.08	-0.031	0.049	-0.003	0.127	0.131	0.251	0.071	0.21	0.116	-0.011	0.01	-0.079	-0.061	-0.037	-0.069	-0.02	-0.084	-0.031	-0.023	0.062	0.137	0.108	0.101	0.095	0.256	0.212	0.032	0.127	-0.012	-0.019	0.048	0.053	0.049	-0.058	-0.126	0.126	0.087	0.129	0.035	0.287	0.039	0.044	0.207	0.192
L_P_858.7681_10.54901	0.116	0.06	0.048	-0.003	0.084	-0.096	0.013	0.043	0.076	0.176	0.197	0.14	0.216	0.126	0.079	0.014	-0.076	-0.043	-0.012	-0.102	-0.053	-0.106	0.038	0	0.045	0.079	0.033	0.145	0.156	0.247	0.203	0.001	0.053	0.078	0.023	0.043	0.093	-0.004	-0.094	-0.027	0.104	0.052	0.06	0.011	0.236	0.031	0.035	0.091	0.151
L_N_404.3646_7.199771	-0.041	0.073	-0.035	0.05	-0.024	0.117	0.04	0.138	0.192	0.051	0.163	0.059	0.206	0.116	-0.029	0.041	-0.049	-0.019	-0.03	-0.009	0.053	-0.038	0.038	0.031	0.159	0.149	0.083	0.17	0.105	0.272	0.216	0.141	0.174	0.033	0.13	0.125	0.127	0.143	-0.088	0.03	0.122	0.021	0.229	0.046	0.167	0.022	-0.015	-0.022	0.051
L_P_917.8401_10.55302	0.161	0.01	0.12	0.11	0.09	0.147	0.11	0.175	0.168	0.168	0.318	0.203	0.283	0.143	0.15	0.179	0.016	0.009	0.073	0.03	0.021	-0.038	0.02	0.021	0.08	0.169	0.014	0.023	0.041	0.261	0.156	0.076	0.073	0.064	0.086	0.154	0.177	0.152	-0.073	0.05	0.146	0.09	0.215	0.086	0.309	0.164	0.182	0.145	0.184
L_P_828.7205_10.21666	0.189	0.141	0.087	0.05	0.059	0.07	-0.024	0.07	0.048	0.132	0.157	0.162	0.193	0.093	0.114	0.04	0.137	0.088	0.063	0.112	0.19	0.129	0.174	0.119	0.143	0.05	0.124	0.036	0.059	0.195	0.138	0.126	0.128	0.067	0.123	0.099	0.129	0.069	-0.086	0.068	0.117	0.128	0.128	0.081	0.279	0.125	0.15	0.147	0.297
L_P_838.6448_9.989747	0.06	0.064	-0.037	0.126	0.114	-0.082	0.111	-0.012	0.046	0.122	0.239	0.1	0.178	0.146	0.114	0.109	0.04	0.106	0.128	0.102	0.125	0.067	0.171	0.051	0.147	0.134	0.101	0.196	0.156	0.27	0.167	0.118	0.204	0.22	0.227	0.217	0.124	0.168	0.051	0.07	0.061	0.002	0.081	0.037	-0.032	-0.063	0.018	0.009	0.036
L_P_767.7004_10.152	0.032	-0.023	0.044	0.129	0.041	0.018	0.112	0.183	0.27	0.12	0.33	0.153	0.254	0.13	0.088	0.109	-0.022	0.01	0.043	-0.005	0.026	-0.046	0.025	0.014	0.151	0.124	0.086	0.111	0.106	0.24	0.211	0.024	0.114	0.034	0.09	0.129	0.124	0.093	-0.129	-0.069	0.099	0.059	0.217	0.171	0.245	-0.002	0.135	0.207	0.153
L_P_765.6846_9.951032	0.057	-0.01	0.051	0.131	0.051	0.042	0.127	0.22	0.282	0.13	0.342	0.2	0.299	0.167	0.14	0.131	0.014	0.042	0.044	0.047	0.089	0.009	0.071	0.045	0.177	0.1	0.109	0.12	0.101	0.259	0.227	0.038	0.14	0.058	0.121	0.181	0.163	0.119	-0.069	-0.037	0.106	0.088	0.238	0.178	0.313	0.022	0.187	0.232	0.201
L_P_739.6688_9.934196	0.042	0.035	0.06	0.158	0.094	0.045	0.139	0.223	0.283	0.129	0.279	0.145	0.249	0.121	0.141	0.095	0.003	0.049	0.051	0.055	0.098	0.024	0.087	0.044	0.206	0.096	0.13	0.132	0.11	0.261	0.232	0.053	0.142	0.071	0.16	0.198	0.174	0.138	-0.071	-0.055	0.126	0.092	0.243	0.174	0.263	0.005	0.174	0.242	0.199
L_P_793.7164_10.16156	0.05	-0.014	0.053	0.16	0.089	0.049	0.136	0.239	0.309	0.152	0.333	0.187	0.299	0.172	0.153	0.13	0.025	0.076	0.087	0.058	0.11	0.031	0.111	0.07	0.194	0.134	0.097	0.146	0.131	0.273	0.235	0.065	0.144	0.073	0.157	0.187	0.173	0.141	-0.098	-0.025	0.131	0.089	0.262	0.21	0.294	0.042	0.177	0.253	0.223
L_P_520.4497_10.1642	0.06	-0.033	0.059	0.135	0.058	0.047	0.117	0.216	0.235	0.152	0.255	0.128	0.232	0.118	0.147	0.132	-0.004	0.049	0.095	0.034	0.082	0.013	0.095	0.072	0.174	0.074	0.05	0.195	0.116	0.234	0.204	0.018	0.11	0.09	0.146	0.158	0.211	0.13	-0.095	0.018	0.087	0.071	0.224	0.142	0.254	0.1	0.189	0.226	0.194
L_P_794.6399_9.794568	0.053	0.048	0.014	0.197	0.197	0.012	0.101	0.193	0.259	0.14	0.303	0.169	0.265	0.163	0.223	0.147	0.052	0.135	0.14	0.137	0.195	0.109	0.197	0.125	0.211	0.114	0.141	0.186	0.148	0.306	0.243	0.111	0.19	0.112	0.248	0.28	0.22	0.169	0.006	0.043	0.113	0.106	0.258	0.175	0.239	0.051	0.184	0.288	0.256
L_P_796.6559_9.978703	0.042	-0.012	0.017	0.192	0.186	0	0.078	0.171	0.263	0.109	0.265	0.146	0.244	0.143	0.2	0.11	0.021	0.11	0.128	0.1	0.144	0.062	0.177	0.084	0.238	0.142	0.116	0.194	0.132	0.248	0.213	0.061	0.151	0.109	0.249	0.246	0.173	0.155	-0.014	0.008	0.102	0.112	0.247	0.163	0.162	-0.043	0.133	0.218	0.146
L_P_822.6715_9.992932	0.038	0.019	-0.017	0.178	0.117	0.009	0.139	0.189	0.246	0.117	0.25	0.125	0.21	0.136	0.16	0.066	-0.019	0.133	0.133	0.107	0.151	0.095	0.202	0.101	0.217	0.211	0.16	0.268	0.193	0.339	0.25	0.132	0.216	0.19	0.295	0.252	0.211	0.204	0.072	0.066	0.096	0.026	0.203	0.107	0.095	-0.045	0.146	0.205	0.181
L_P_733.6205_9.279637	-0.018	-0.057	0.049	0.146	0.17	0.008	0.112	0.182	0.223	0.092	0.153	0.15	0.155	0.111	0.203	0.105	0.027	0.083	0.134	0.108	0.121	0.095	0.154	0.052	0.17	0.001	0.055	0.113	0.077	0.074	0.124	0.02	0.077	0.063	0.165	0.204	0.132	0.105	-0.025	-0.049	0.054	0.045	0.141	0.159	0.136	-0.018	0.204	0.235	0.131
L_P_740.5931_9.486819	0.023	-0.079	0.013	0.205	0.153	-0.037	0.122	0.126	0.175	0.064	0.124	0.125	0.167	0.073	0.205	0.054	0.003	0.071	0.101	0.066	0.106	0.074	0.15	0.083	0.184	-0.005	0.073	0.122	0.056	0.063	0.097	0.017	0.054	0.053	0.137	0.157	0.113	0.056	-0.039	-0.055	0.062	0.046	0.152	0.136	0.146	0	0.194	0.267	0.151
L_P_735.6379_9.488051	0.002	-0.089	0.017	0.204	0.173	0.015	0.157	0.203	0.227	0.085	0.15	0.136	0.193	0.107	0.219	0.069	0.042	0.106	0.136	0.094	0.138	0.093	0.176	0.111	0.216	0.019	0.082	0.137	0.093	0.096	0.128	0.065	0.071	0.072	0.163	0.188	0.125	0.096	-0.006	-0.028	0.081	0.072	0.184	0.174	0.137	0.027	0.221	0.267	0.149
L_P_737.6532_9.708315	0.018	-0.079	0.033	0.183	0.109	0.019	0.164	0.198	0.242	0.102	0.216	0.159	0.226	0.119	0.19	0.075	0.002	0.05	0.083	0.05	0.089	0.046	0.112	0.075	0.19	0.042	0.081	0.115	0.081	0.12	0.136	0.032	0.059	0.054	0.112	0.151	0.119	0.083	-0.08	-0.072	0.08	0.055	0.197	0.183	0.206	0.03	0.201	0.27	0.172
L_P_711.6376_9.691235	0.031	-0.075	0.041	0.172	0.086	0.035	0.183	0.209	0.251	0.084	0.189	0.11	0.163	0.057	0.101	0.024	-0.057	-0.017	0.044	-0.033	-0.013	-0.05	0.035	0.019	0.127	0.044	0.066	0.107	0.079	0.119	0.114	-0.012	0.018	0.01	0.065	0.091	0.081	0.054	-0.096	-0.098	0.073	0.032	0.185	0.172	0.186	0.011	0.189	0.256	0.137
L_P_742.6111_9.727335	-0.073	-0.079	0.027	0.135	0.021	-0.061	0.033	0.093	0.173	0.015	0.105	0.051	0.09	0.013	0.065	0.05	-0.042	0.033	-0.012	0.028	0.048	0.005	0.058	0.062	0.065	-0.029	0.061	0.09	0.006	-0.002	0.068	-0.045	0.005	-0.002	0.022	0.033	0.075	0.002	-0.078	-0.045	0.04	-0.025	0.071	0.106	0.179	-0.046	0.062	0.165	0.098
L_P_655.5752_9.110599	0.035	-0.003	0.096	0.097	0.049	-0.032	0.178	0.133	0.189	0.064	0.036	0.105	0.081	0.039	0.048	-0.045	-0.062	0.028	0.047	0.02	0.035	0.012	0.041	-0.033	-0.018	-0.021	0.09	0.118	0.036	0.077	0.036	-0.053	0.035	0.026	0.101	0.114	0.134	0.022	-0.039	-0.079	0.004	0.045	0.037	0.154	0.206	0.007	0.113	0.238	0.188
L_P_1129.733_10.57331	0.145	0.104	0.116	0.16	0.099	-0.19	0.036	0.115	0.313	0.038	0.098	0.063	0.186	0.08	0.062	0.029	-0.036	0.083	0.087	0.046	0.098	0.06	0.112	-0.043	0.057	0.034	0.095	0.151	0.051	0.17	0.134	-0.011	0.201	0.074	0.113	0.139	0.167	0.072	0.013	0.002	0.072	0.124	0.02	0.125	0.239	0.086	0.154	0.219	0.32
L_P_616.505_8.60813	0.146	0.072	0.121	0.095	0.031	-0.089	-0.094	0.074	0.187	0.139	0.203	0.162	0.211	0.105	0.117	0.146	0.024	0.108	0.013	0.025	0.082	0.01	0.046	-0.011	0.108	0	0.025	0.042	-0.06	0.176	0.105	-0.119	0.079	-0.012	0.066	0.062	0.092	0.018	-0.118	-0.038	0.085	0.247	0.244	0.112	0.455	0.01	0.12	0.237	0.377
L_P_1103.719_10.55692	0.19	0.061	0.102	0.065	-0.034	-0.172	0.054	-0.001	0.128	0.043	0.081	0.13	0.142	-0.01	-0.056	-0.054	-0.136	-0.085	-0.071	-0.134	-0.107	-0.107	-0.049	-0.143	-0.042	-0.033	0.053	0.144	-0.001	0.174	0.16	-0.105	0.08	0.043	0.001	-0.038	0.017	-0.039	-0.097	-0.059	0.066	0.102	-0.023	0.033	0.289	0.04	0.095	0.159	0.205
L_P_781.7157_10.23591	0.18	0.067	0.075	0.081	0.008	-0.074	-0.047	0.008	0.077	0.036	0.172	0.091	0.137	0.074	0.084	0.111	-0.006	0.091	0.075	0.102	0.121	0.108	0.082	0.113	0.051	0.154	0.098	0.099	0.107	0.213	0.164	0.022	0.211	0.114	0.146	0.139	0.158	0.057	-0.02	-0.044	0.102	0.111	-0.009	0.029	0.256	0.043	0.033	0.177	0.244
L_P_779.6998_10.05841	0.154	0.096	0.107	0.096	0.017	0.142	0.138	0.245	0.276	0.084	0.223	0.166	0.162	0.09	0.091	0.092	0.02	0.105	0.079	0.095	0.131	0.094	0.106	0.087	0.116	0.169	0.153	0.169	0.144	0.334	0.204	0.039	0.212	0.152	0.218	0.234	0.235	0.151	-0.023	0.007	0.165	0.081	0.14	0.035	0.288	0.059	0.104	0.233	0.279
L_P_807.7317_10.27025	0.168	0.104	0.071	0.052	0.009	0.171	0.078	0.244	0.221	0.109	0.224	0.137	0.179	0.095	0.106	0.165	0.063	0.11	0.108	0.113	0.158	0.105	0.104	0.111	0.137	0.192	0.119	0.161	0.168	0.382	0.243	0.081	0.274	0.154	0.218	0.244	0.257	0.18	-0.006	0.062	0.148	0.093	0.167	0.054	0.272	0.071	0.135	0.163	0.268
L_P_809.7469_10.43497	0.121	0.155	0.074	0.086	-0.024	0.068	0.029	0.143	0.187	0.107	0.214	0.096	0.192	0.126	0.115	0.165	0.071	0.176	0.101	0.134	0.218	0.157	0.162	0.159	0.212	0.286	0.141	0.182	0.194	0.391	0.294	0.155	0.322	0.235	0.285	0.265	0.247	0.178	0.015	0.04	0.153	0.141	0.17	0.072	0.24	0.058	0.084	0.203	0.3
L_P_588.5483_10.81354	0.121	0.019	0.128	0.138	0.018	-0.082	0.079	0.043	0.097	0.256	0.411	0.328	0.407	0.342	0.214	0.304	0.085	0.107	0.074	0.058	0.097	0.036	0.095	0.032	0.026	0.065	0.084	0.001	-0.054	0.144	0.129	-0.036	0.07	-0.033	0.01	0.092	0.002	0.048	-0.078	-0.023	0.078	0.054	0.028	0.149	0.225	0.036	0.126	0.242	0.134
L_P_562.5331_10.79295	0.1	-0.058	0.05	0.149	0.048	-0.045	0.073	0.011	0.018	0.272	0.374	0.329	0.397	0.329	0.241	0.208	0.046	0.058	0.041	0.022	0.074	-0.009	0.062	0.042	0.009	-0.04	0.044	-0.033	-0.014	0.095	0.158	-0.069	-0.013	-0.141	-0.092	-0.028	-0.063	-0.027	-0.16	-0.118	0.142	0.01	0.035	0.141	0.411	0.06	0.16	0.353	0.28
L_P_798.6712_10.15523	0.039	-0.064	0.036	0.068	-0.058	-0.084	0.006	-0.019	0.087	0.075	0.289	0.112	0.175	0.042	0.063	0.076	-0.136	-0.066	-0.056	-0.101	-0.116	-0.155	-0.099	-0.064	0.041	0.077	-0.014	0.008	0.017	0.097	0.065	-0.156	-0.014	-0.047	-0.053	-0.03	-0.002	-0.01	-0.221	-0.156	0.061	0.04	0.12	0.072	0.182	-0.128	-0.014	0.096	0.02
L_P_826.7013_10.34255	0.109	-0.018	0.032	0.001	-0.153	-0.118	-0.041	-0.093	0.045	0.137	0.308	0.158	0.239	0.108	0.048	0.136	-0.066	-0.07	-0.079	-0.099	-0.102	-0.157	-0.107	-0.107	-0.069	0.055	0.003	-0.01	-0.03	0.138	0.106	-0.132	0.026	-0.059	-0.118	-0.078	-0.006	-0.029	-0.204	-0.14	0.065	0.075	0.066	-0.008	0.313	-0.061	-0.016	0.051	0.071
L_P_606.5589_9.280089	-0.042	-0.04	-0.063	-0.11	-0.039	0.096	0.14	-0.054	-0.021	-0.046	0.093	-0.012	0.006	0.059	-0.018	0.009	0.067	-0.029	0.001	0.074	0.036	0.082	0.016	0.035	0.054	0.044	0.082	0.046	0.099	0.123	0.119	0.12	0.104	0.062	0.027	0.094	0.066	0.162	0.039	-0.126	0.018	-0.008	0.086	0.038	-0.031	-0.036	0.045	0.148	0.023
L_P_578.5277_8.951965	-0.058	-0.029	-0.018	-0.133	-0.144	0.166	0.054	0.05	0.047	0.153	0.14	0.049	0.11	0.139	0.008	0.038	0.034	-0.027	0.077	0.016	0.032	0.071	0.062	0.076	0.124	0.139	0.087	0.158	0.159	0.216	0.181	0.14	0.135	0.05	0.071	0.092	0.11	0.149	0.005	-0.061	0.059	0.048	0.169	0.066	0.111	0.037	0.027	0.11	0.108
L_P_618.5203_8.951205	0.053	0.02	-0.004	-0.081	-0.1	0.008	0.025	0.004	-0.009	0.104	0.082	-0.007	0.032	0.04	-0.019	0.017	-0.017	-0.071	0.033	-0.013	-0.004	0.011	-0.004	0.07	0.065	0.116	0.079	0.107	0.113	0.152	0.132	-0.001	0.071	0.026	0.029	0.029	0.083	0.045	-0.03	-0.061	0.057	0.066	0.084	-0.056	0.112	0.001	-0.068	0.109	0.129
L_P_1275.344_10.25633	-0.098	-0.191	-0.014	-0.113	-0.098	0.11	-0.039	0.069	0.071	-0.027	-0.01	-0.16	0.039	-0.022	-0.123	-0.107	-0.008	-0.085	-0.106	-0.006	0.031	0.041	0.061	0.051	0.082	0.046	0.044	0.095	0.076	0.091	0.088	0.079	0.132	0.028	0.002	0.06	-0.02	0.069	0.092	-0.054	0.03	-0.082	0.006	0.057	0.043	0.06	0.018	0.009	0.145
L_P_1349.363_10.35879	-0.07	-0.141	-0.044	-0.11	-0.051	0.141	-0.062	0.116	0.099	0.018	-0.077	-0.169	0.02	-0.051	-0.173	-0.167	-0.055	-0.071	-0.114	-0.056	-0.026	0.025	0.018	0.002	0.1	0.025	0.023	0.121	0.155	0.081	0.055	0.1	0.027	-0.045	-0.024	0.022	-0.02	0.09	0.158	0.06	-0.041	-0.088	0.038	-0.039	-0.028	0.045	-0.012	-0.091	0.084
L_P_640.3046_3.185573	-0.05	-0.053	-0.107	-0.021	-0.146	0.322	0.113	0.16	0.042	0.087	-0.013	-0.078	-0.009	-0.042	-0.034	-0.002	0.021	-0.017	0.062	0.023	0.006	0.037	0.098	0.041	0.095	0.08	0.081	0.096	0.125	0.103	0.07	0.049	-0.06	0.051	0.066	0.073	0.147	0.216	-0.028	0.022	0.087	-0.048	0.138	0.119	0.071	-0.009	0.053	-0.021	0.096
L_P_908.7804_10.71032	0.035	0.038	0.026	0.002	0.136	0.143	0.071	0.12	0.031	0.126	-0.019	-0.096	-0.051	-0.054	-0.038	0.09	0.046	0.053	0.06	0.058	0.051	0.043	0.03	0.062	0.146	0.092	-0.015	0.031	0.158	0.07	0.083	0.072	0.074	0.159	0.137	0.102	0.124	0.079	0.046	0.065	0.136	0.035	0.127	0.175	-0.005	0.015	0.077	-0.029	0.048
L_P_854.7338_10.53816	-0.078	0.069	-0.092	-0.015	0.025	0.074	0.097	0.026	0.096	0.04	0.018	-0.075	-0.05	-0.064	-0.061	-0.039	-0.042	-0.033	0.042	-0.018	-0.047	-0.073	-0.025	0.009	0.11	-0.003	-0.013	0.103	0.105	0.035	0.031	-0.034	0.02	0.096	0	0.069	0.048	0.049	-0.001	-0.044	0.055	-0.06	0.124	-0.011	-0.128	-0.112	0.036	-0.029	-0.026
L_N_853.6188_7.921167	-0.041	-0.038	-0.044	0.04	-0.042	0.082	0.093	0.055	-0.036	0.09	0.098	0.065	0.064	0.063	0.063	0.059	0.096	-0.008	0.14	0.115	0.093	0.147	0.185	0.182	0.03	-0.007	0.068	0.014	0.104	0.036	0.039	0.015	0.041	0.021	-0.01	0.014	0.009	-0.1	0.062	-0.034	0.078	0.005	-0.009	0.022	-0.004	-0.031	-0.057	-0.056	-0.097
L_N_783.6111_9.03375	0.014	-0.022	-0.032	-0.027	0.079	0.092	0.054	0.015	-0.091	0.228	0.372	0.257	0.344	0.405	0.435	0.279	0.248	0.17	0.228	0.373	0.354	0.3	0.303	0.284	0.237	0.227	0.237	0.148	0.165	0.254	0.19	0.286	0.227	0.193	0.187	0.279	0.128	0.124	0.188	0.041	0.099	0.036	0.129	0.071	-0.102	-0.003	-0.075	-0.049	-0.002
L_N_757.5966_8.972937	-0.011	-0.032	-0.05	0.057	-0.024	0.163	0.142	0.064	-0.105	0.273	0.489	0.304	0.321	0.324	0.404	0.381	0.244	0.08	0.277	0.342	0.261	0.185	0.268	0.209	0.219	0.156	0.177	0.134	0.244	0.25	0.218	0.103	0.114	0.155	0.11	0.237	0.177	0.098	0.093	0.09	0.093	0.047	0.101	0.149	-0.046	-0.024	-0.067	0.007	-0.011
L_N_811.5691_8.574642	-0.106	-0.014	-0.06	0.113	-0.071	0.08	0.03	-0.014	-0.033	0.306	0.559	0.343	0.321	0.334	0.334	0.423	0.161	0.051	0.208	0.311	0.214	0.152	0.179	0.203	0.238	0.124	0.18	0.095	0.123	0.189	0.162	0.037	0.115	0.06	0.155	0.126	0.051	0.076	0.005	0.083	0.03	0.033	0.144	0.114	-0.022	-0.105	-0.06	0.029	-0.026
L_N_534.6364_7.199585	-0.016	-0.07	-0.072	0.023	-0.007	0.195	0.208	0.14	0.063	0.075	0.054	-0.006	0.125	0.078	0.125	0.059	0.025	0.057	0.078	0.171	0.193	0.209	0.203	0.206	0.157	0.148	0.201	0.181	0.135	0.146	0.144	0.11	0.135	0.138	0.063	0.099	0.108	0.064	0.054	-0.012	0.087	-0.031	0.084	0.188	-0.008	0.031	-0.079	0.056	0.042
L_N_480.3959_7.265694	0.109	0.032	-0.004	-0.035	-0.063	0.022	0.122	-0.006	-0.095	0.124	0.035	0.008	0.041	0.006	0.113	0.075	-0.079	-0.022	0.018	0.116	0.152	0.107	0.257	0.165	0.09	0.076	0.21	0.037	0.135	0.074	0.121	0.032	0.099	0.153	0.056	0.003	0.058	-0.056	0.004	-0.056	0.092	0.084	0.152	0.116	-0.014	-0.04	-0.063	0.006	0.015
L_N_629.5269_7.845031	0.126	-0.026	-0.014	0.003	0.002	0.02	0.107	-0.004	-0.053	0.143	0.227	0.203	0.2	0.204	0.196	0.067	0.004	0.018	0.091	0.199	0.232	0.144	0.26	0.187	0.089	0.125	0.205	0.098	0.196	0.18	0.244	0.192	0.161	0.202	0.125	0.132	0.079	0.064	0.099	0	0.095	0.05	0.074	0.218	0.078	0.05	-0.059	0.072	0.032
L_N_598.7492_8.19311	0.05	0.059	-0.012	-0.039	-0.027	0.047	0.188	0.055	0.046	0.111	0.088	0.059	0.062	0.088	0.103	0.077	-0.038	-0.004	-0.03	0.103	0.123	0.111	0.148	0.143	0.023	0.091	0.216	0.183	0.127	0.159	0.187	0.13	0.132	0.117	0.074	0.057	0.107	0.015	0.095	0.023	0.049	-0.049	-0.061	0.043	0.032	-0.005	-0.031	0.035	-0.011
L_N_535.6423_7.204255	0.121	-0.045	-0.03	-0.006	0.041	0.022	0.079	0.031	-0.023	0.211	0.098	0.091	0.109	0.135	0.116	0.059	-0.072	0.045	0.031	0.051	0.093	0.124	0.168	0.124	0.025	0.068	0.109	0.129	0.093	0.119	0.092	0.092	0.071	0.078	0.091	0.06	0.021	0.021	0.057	0.015	0.013	0.033	-0.01	0.03	0.071	-0.038	-0.087	0.013	0.032
L_N_599.7547_8.191481	0.022	0.029	-0.095	-0.128	0.001	-0.029	0.109	0.002	-0.079	-0.02	0.008	0.025	0.018	-0.005	0.004	-0.054	-0.023	-0.049	-0.006	0.055	0.027	0.02	0.13	0.063	-0.053	-0.059	0.163	0.123	0.147	0.131	0.112	0.097	0.125	0.151	0.067	0.051	0.1	-0.041	0.068	-0.052	0.051	0.081	-0.016	0.071	0.037	0.021	-0.022	0.068	0.03
L_P_793.5976_7.881549	-0.033	0.044	0.001	0.02	0.09	-0.05	0.007	-0.06	0.021	0.109	0.104	0.123	0.241	0.184	0.132	0.044	-0.055	-0.027	0.1	0.018	0.038	0.009	0.096	0.031	-0.022	0.063	0.097	0.001	-0.011	-0.059	0.057	-0.039	0.029	0.031	-0.01	0.07	-0.094	-0.107	0.182	0.012	0.049	0.03	0.053	0.015	0.081	0.009	0.008	0.051	0.01
L_P_767.5781_7.871171	0.108	-0.032	-0.113	-0.063	-0.014	0.024	0.074	-0.048	-0.008	0.264	0.189	0.191	0.262	0.197	0.165	0.052	-0.142	0.031	0.067	-0.087	-0.051	-0.032	0.039	-0.023	-0.125	0.086	0.075	0.05	0.073	0.058	0.065	-0.015	0.066	-0.018	-0.071	-0.084	0.014	0.007	0.046	-0.012	0.041	0.096	0.093	-0.021	0.217	0.122	0.09	0.133	0.173
L_P_907.5603_8.028546	0.119	-0.011	-0.063	-0.081	-0.067	0.081	0.047	0.038	0.046	0.072	0.019	0.059	0.066	0.048	0.041	-0.126	-0.181	-0.079	-0.012	-0.088	-0.068	-0.067	-0.027	-0.086	-0.057	0.159	0.051	0.043	0.09	-0.037	-0.007	-0.127	-0.089	0.062	-0.122	-0.058	0.036	-0.106	-0.036	-0.038	0.133	-0.012	0.033	-0.046	0.211	0.049	-0.043	0.027	0.137
L_N_466.312_4.349639	0.182	-0.004	-0.014	-0.022	-0.039	0.092	0.243	0.171	0.22	0.047	-0.026	0.03	0.048	0.001	0.039	-0.095	-0.035	-0.087	0.063	-0.062	-0.021	0.04	0.055	0.101	0.012	0.023	0.101	0.221	0.192	0.211	0.128	0.107	0.128	0.136	0.049	0.017	0.031	0.026	0.021	-0.036	0.129	-0.02	-0.03	0.003	0.037	0.114	0.107	0.043	0.079
L_N_773.5917_8.596046	0.117	-0.104	-0.131	-0.038	-0.12	-0.008	0.048	-0.005	0.132	0.037	0.036	-0.019	0.166	0.069	-0.051	-0.154	-0.153	-0.131	-0.115	-0.118	-0.076	-0.125	-0.003	-0.034	-0.116	0.086	0.022	-0.077	0.029	-0.023	0.079	0.038	-0.042	-0.016	-0.078	-0.042	-0.035	-0.019	0.051	-0.1	0.031	-0.056	0.029	-0.022	0.122	0.061	0.099	0.048	0.075
L_N_929.6308_8.610956	-0.065	-0.148	-0.003	-0.075	-0.109	0.077	0.243	0.126	0.146	0.001	0.052	-0.001	0.111	-0.006	-0.087	-0.132	-0.06	-0.084	-0.126	-0.112	-0.066	-0.028	-0.015	-0.071	-0.064	-0.011	0.058	0.051	0.046	0.101	0.138	0.136	0.007	-0.009	-0.115	-0.006	-0.06	0.116	0.021	-0.065	-0.029	-0.193	-0.074	0.159	0.095	0.153	0.173	0.147	0.05
L_N_897.6439_8.456622	0.041	-0.019	0.067	-0.042	-0.189	-0.051	0.202	0.108	0.132	0.056	-0.006	0.012	0.023	-0.079	-0.148	-0.14	-0.192	-0.256	-0.197	-0.29	-0.284	-0.279	-0.192	-0.142	-0.143	-0.041	0.08	0.097	0.039	0.041	0.078	-0.006	-0.07	-0.07	-0.173	-0.165	-0.079	-0.013	-0.037	-0.1	-0.025	-0.174	-0.115	0.05	0.118	0.126	0.029	0.068	0.064
L_P_795.6138_8.465445	0.035	-0.031	-0.122	-0.076	-0.181	0.111	0.169	0.05	0.082	0.161	0.193	0.262	0.195	0.167	0.059	0.008	-0.172	-0.162	-0.074	-0.139	-0.123	-0.12	-0.035	-0.071	-0.112	0.106	0.188	0.169	0.194	0.202	0.251	0.114	-0.001	0.061	-0.057	0.009	0.012	0.013	0.035	-0.036	-0.001	-0.078	-0.099	-0.06	0.166	0.139	0.031	0.118	0.111
L_P_837.6241_8.435287	0.051	-0.106	-0.016	-0.017	-0.207	0.064	0.24	0.137	0.124	0.146	0.161	0.126	0.114	0.057	-0.007	-0.102	-0.152	-0.226	-0.105	-0.188	-0.155	-0.12	-0.089	-0.045	0.001	0.091	0.225	0.242	0.275	0.277	0.37	0.176	0.042	0.056	-0.037	0.009	-0.009	0.037	-0.022	-0.156	0.063	-0.094	-0.047	-0.068	0.14	0.035	-0.026	0.111	0.08
L_N_893.614_7.91348	0.091	-0.086	-0.005	0.011	-0.038	-0.041	0.179	0.037	0.057	-0.003	-0.039	-0.041	0.041	-0.038	-0.138	-0.18	-0.243	-0.15	-0.061	-0.181	-0.176	-0.174	0.048	0.019	-0.066	0.088	0.088	0.167	0.2	0.082	0.083	-0.029	-0.003	0.053	-0.029	-0.021	-0.034	-0.129	0.123	0.009	0.094	-0.088	-0.053	0.065	0.108	0.062	0.077	0.174	0.076
L_N_865.5824_7.322534	0.162	0.015	-0.074	-0.018	-0.063	-0.001	0.178	0.044	0.064	0.033	-0.002	0.001	0.055	-0.035	0.012	-0.163	-0.189	-0.13	-0.019	-0.16	-0.11	-0.139	0.026	-0.031	-0.038	0.065	0.152	0.275	0.3	0.171	0.19	0.068	0.088	0.129	0.038	0.071	0.031	-0.035	0.189	0.044	0.182	-0.019	-0.05	0.025	0.112	0.148	0.072	0.151	0.14
L_P_833.5942_7.884346	0.132	-0.001	0	-0.026	-0.075	0.062	0.195	0.117	0.116	0.168	0.035	0.05	0.145	0.031	-0.032	-0.168	-0.205	-0.144	-0.054	-0.187	-0.148	-0.179	0.015	0.05	-0.045	0.125	0.076	0.239	0.263	0.117	0.198	0.027	0.036	0.103	0.049	0.047	-0.021	-0.047	0.137	0.031	0.11	-0.045	-0.038	0.071	0.13	0.104	0.115	0.187	0.124
L_P_805.5629_7.31663	0.185	0.003	-0.08	-0.056	-0.111	-0.005	0.186	0.119	0.131	0.151	0.048	0.099	0.155	0.065	-0.026	-0.099	-0.149	-0.095	0.022	-0.103	-0.016	-0.008	0.151	0.126	0.01	0.155	0.252	0.336	0.426	0.266	0.254	0.114	0.209	0.125	0.126	0.101	0.044	0.004	0.103	0.058	0.17	0.051	0.019	-0.009	0.175	0.194	0.088	0.21	0.214
L_P_809.5949_8.01695	0.16	-0.001	-0.093	-0.078	-0.129	-0.003	0.234	0.069	0.112	0.215	0.124	0.141	0.314	0.205	0.091	-0.129	-0.209	-0.058	-0.059	-0.051	0.06	-0.006	0.094	0.058	0.043	0.156	0.281	0.174	0.212	0.2	0.259	0.178	0.15	0.158	0.009	0.097	0.006	-0.023	0.14	-0.027	0.124	0.02	0.032	0.036	0.303	0.173	0.064	0.239	0.308
L_P_835.609_8.071864	0.087	-0.103	0.054	-0.083	-0.169	-0.034	0.14	0.095	0.041	0.044	0.044	0.078	0.159	0.012	-0.046	-0.206	-0.176	-0.14	-0.087	-0.128	-0.038	-0.076	0.003	0.083	0.043	0.141	0.217	0.196	0.21	0.138	0.25	0.117	0.081	0.19	0.049	0.003	-0.05	-0.037	0.057	-0.057	0.036	0.005	-0.105	0.112	0.207	0.151	0.038	0.19	0.209
L_N_867.598_7.553956	0.142	-0.016	0.007	-0.064	-0.176	-0.05	0.161	0.027	0.035	0.079	0.064	0.104	0.188	0.115	-0.002	-0.034	-0.108	-0.019	-0.101	0.019	0.084	0.047	0.138	0.136	0.031	0.033	0.272	0.109	0.115	0.145	0.137	0.119	0.127	0.138	-0.053	0.05	0.108	-0.046	0.081	-0.035	0.041	0.047	-0.012	0.08	0.206	0.2	0.133	0.165	0.188
L_N_869.6145_8.024653	0.074	-0.01	-0.173	-0.079	-0.097	-0.114	0.085	-0.108	-0.04	0.129	0.013	0.103	0.153	0.066	0.024	-0.147	-0.207	-0.112	-0.1	-0.107	-0.031	-0.099	0.016	0.01	-0.03	0.059	0.176	0.06	0.115	0.023	0.053	0.017	0.004	0.062	-0.125	-0.058	-0.042	-0.136	0.068	-0.116	0.11	-0.011	0.002	0.015	0.28	0.112	0.004	0.159	0.214
L_N_841.5827_7.452511	0.205	0.099	0.013	-0.053	-0.053	-0.04	0.118	0.037	0.023	0.181	0.15	0.124	0.279	0.237	0.134	0.039	-0.047	0.037	-0.01	0.109	0.193	0.161	0.193	0.222	0.16	0.178	0.269	0.172	0.228	0.237	0.282	0.154	0.213	0.227	0.108	0.138	0.167	0.02	0.085	0.058	0.19	0.019	0.08	0.039	0.266	0.097	-0.016	0.083	0.222
L_P_719.5829_8.544764	-0.081	-0.033	-0.09	-0.029	-0.087	0.075	0.228	0.087	0.123	0.218	0.199	0.157	0.245	0.143	0.136	0.034	-0.039	-0.099	0.03	0.012	0.013	-0.039	0.15	0.014	-0.005	0.109	0.159	0.19	0.162	0.166	0.144	0.215	0.066	0.078	-0.03	0.084	0.043	0.217	0.084	-0.037	0.12	0.007	0.08	0.044	0.038	0.112	0.016	0.102	0.065
L_P_745.5986_8.495386	-0.063	-0.041	0	-0.046	-0.096	-0.007	0.305	0.133	0.162	0.283	0.422	0.375	0.513	0.427	0.262	0.126	-0.02	-0.072	0.074	0.037	0.059	0	0.051	0.004	0.009	0.135	0.205	0.12	0.188	0.23	0.305	0.192	0.151	0.101	0.027	0.14	0.067	0.058	0.039	-0.117	0.063	-0.05	0.044	0.065	0.118	0.115	0.098	0.159	0.088
L_P_812.6771_9.047339	-0.086	-0.066	-0.127	-0.084	-0.182	0.041	0.334	0.124	0.211	0.131	0.069	0.117	0.253	0.176	-0.035	-0.116	-0.056	-0.112	-0.037	-0.017	0.071	0.05	0.134	0.058	-0.059	0.095	0.274	0.284	0.232	0.2	0.319	0.266	0.141	0.203	0.095	0.113	0.091	0.18	0.158	-0.003	-0.003	-0.104	-0.084	0.017	0.032	0.156	0.075	0.093	0.074
L_N_805.6158_8.471416	-0.083	-0.091	-0.082	-0.045	-0.026	0.103	0.174	-0.009	0.109	0.087	0.176	0.182	0.293	0.242	0.054	0.021	-0.007	-0.063	-0.057	0.015	0.026	-0.006	0.027	0.003	-0.045	0.011	0.159	0.099	0.101	0.156	0.148	0.117	0.121	-0.02	-0.099	0.028	0.034	0.088	0.103	-0.021	0.057	-0.201	-0.028	0.003	0.052	0.108	0.041	-0.016	-0.035
L_P_691.5533_7.833811	-0.013	-0.01	-0.057	0.049	-0.115	-0.039	0.212	0.053	0.09	0.077	0.175	0.182	0.271	0.225	0.072	-0.031	-0.006	-0.212	0.016	0.054	0.069	0.018	0.085	0.033	0.028	-0.007	0.241	0.219	0.115	0.176	0.185	0.125	0.079	0.04	0.013	0.041	-0.006	0.051	0.083	-0.032	-0.08	-0.023	-0.039	0.025	0.057	0.1	-0.046	0.062	0.034
L_N_314.0851_7.341741	-0.02	-0.151	0.011	-0.013	-0.039	-0.097	0.019	-0.125	-0.044	-0.008	0.042	0.003	0.08	0.008	0.067	-0.03	-0.036	-0.042	0.013	0.039	0.068	0.037	0.095	0.096	0.028	0.106	0.17	0.071	0.126	0.114	0.146	0.206	0.173	0.14	0.015	0.057	0.017	-0.131	0.069	0.039	0.121	0.058	0.008	-0.004	-0.02	0.046	0.074	-0.006	0.024
L_N_873.644_8.696084	0.02	0.002	-0.03	0.017	-0.091	-0.017	0.172	0.099	0.197	-0.015	-0.095	-0.04	0.093	0.031	-0.136	-0.196	-0.091	0.037	-0.047	-0.018	0.062	0.008	0.079	0.105	0.096	0.025	0.261	0.162	0.143	0.158	0.173	0.225	0.13	0.148	0.131	0.093	0.062	0.086	0.173	0.086	-0.014	-0.083	-0.064	0.082	0.018	0.121	0.19	0.088	0.133
L_N_771.577_8.156919	-0.056	-0.041	-0.09	-0.031	0.011	0.031	0.08	0.051	0.074	0.024	0.079	0.055	0.256	0.201	0.031	-0.029	0.08	0.012	-0.026	0.102	0.167	0.123	0.142	0.134	0.096	-0.014	0.13	0.134	0.151	0.192	0.177	0.175	0.218	0.005	0.137	0.161	-0.01	0.168	0.142	0.141	-0.083	-0.047	0.036	0.119	0.043	0.101	0.148	0.092	0.092
L_N_793.5816_7.968321	-0.093	0.007	0.011	-0.036	-0.007	0.051	0.112	0.015	0.131	0.106	0.125	0.05	0.218	0.194	0.039	0.079	0.001	0.066	0.031	0.061	0.075	0.082	0.102	0.042	0.079	0.035	0.05	0.18	0.024	0.125	0.124	0.065	0.074	0.043	0.05	0.12	0.094	0.123	0.032	0.003	-0.068	0.046	-0.007	0.156	0	0.012	0.068	0.004	0.02
L_P_588.4542_6.790666	-0.007	-0.041	-0.013	0.013	-0.021	0.059	0.329	0.122	0.217	0.182	0.135	0.205	0.321	0.304	0.093	0.028	0.19	0.167	0.154	0.241	0.283	0.276	0.293	0.143	0.058	0.002	0.253	0.329	0.18	0.295	0.266	0.351	0.201	0.217	0.17	0.208	0.226	0.25	0.157	0.144	0.132	-0.017	-0.074	0.149	0.085	0.236	0.286	0.155	0.166
L_N_870.6811_8.515112	-0.005	-0.046	-0.07	0.02	0.022	-0.002	0.1	-0.01	0.098	0.047	-0.095	-0.057	0.074	0.078	0.073	-0.108	0.027	0.061	0.056	0.14	0.2	0.191	0.183	0.088	0.112	0.056	0.232	0.205	0.025	0.095	0.049	0.14	0.17	0.118	0.073	0.062	0.028	0.103	0.194	0.014	0.076	0.02	0.021	-0.008	-0.033	0.048	-0.048	-0.055	0.066
L_P_810.6616_8.560102	-0.008	-0.033	-0.028	0.052	-0.01	0.032	0.19	0.078	0.12	0.27	0.054	0.112	0.206	0.206	0.194	-0.002	0.07	0.083	0.112	0.192	0.245	0.224	0.306	0.163	0.093	0.106	0.225	0.204	0.167	0.116	0.196	0.271	0.135	0.204	0.165	0.19	0.136	0.239	0.178	0.038	0.08	-0.041	0.002	0.069	-0.063	0.054	0.009	0.028	0.07
L_P_639.5149_7.581213	-0.053	-0.076	-0.007	0.074	-0.036	0.088	0.323	0.126	0.057	0.221	0.137	0.103	0.165	0.195	0.089	0.068	0.136	0.104	0.222	0.216	0.254	0.194	0.28	0.13	0.081	0.127	0.17	0.309	0.2	0.24	0.199	0.251	0.169	0.177	0.159	0.175	0.078	0.168	0.196	0.018	0.133	0.016	-0.054	0.099	-0.006	0.042	0.031	0.13	0.096
L_N_866.7281_6.694171	0.047	-0.087	-0.017	0.074	0.058	0.001	0.177	0.011	0.01	0.106	0.076	0.052	0.111	0.173	0.093	0.008	0.018	0.166	0.171	0.215	0.265	0.234	0.24	0.131	0.113	0.105	0.185	0.253	0.149	0.185	0.155	0.185	0.091	0.206	0.177	0.222	0.058	0.124	0.205	0.063	0.125	0.074	-0.036	0.027	-0.066	0.021	-0.079	0.081	0.127
L_P_829.6565_6.803085	0.025	-0.022	-0.013	0.089	-0.018	0.034	0.216	-0.017	0.014	0.21	0.103	0.139	0.14	0.156	0.116	0.067	0.055	0.154	0.216	0.228	0.266	0.253	0.317	0.143	0.075	0.113	0.216	0.37	0.189	0.259	0.19	0.157	0.157	0.222	0.198	0.177	0.178	0.139	0.102	0.082	0.099	0.023	-0.074	0.127	0.007	-0.006	-0.005	0.16	0.108
L_P_790.7022_6.810744	0.034	0.018	-0.086	0.062	-0.013	0.055	0.242	0.008	0.047	0.218	0.132	0.14	0.2	0.202	0.152	0.052	0.11	0.21	0.231	0.267	0.306	0.301	0.351	0.194	0.103	0.135	0.26	0.396	0.244	0.317	0.261	0.198	0.204	0.278	0.225	0.225	0.172	0.167	0.127	0.072	0.114	-0.008	-0.083	0.117	0.019	0.009	-0.019	0.146	0.138
L_P_791.7083_6.807501	0.006	0.008	-0.043	0.041	-0.032	0.029	0.214	-0.018	0.009	0.233	0.128	0.141	0.185	0.206	0.169	0.071	0.091	0.179	0.246	0.263	0.299	0.269	0.319	0.204	0.122	0.11	0.271	0.356	0.218	0.28	0.272	0.199	0.213	0.229	0.204	0.209	0.187	0.163	0.14	0.046	0.066	0.013	-0.064	0.129	-0.01	0.004	-0.037	0.127	0.117
L_N_791.7073_6.837555	0.079	0.052	0.028	0.014	-0.037	0.026	0.22	0.019	0.051	0.139	0.077	0.085	0.149	0.175	0.145	0.029	0.073	0.135	0.276	0.253	0.283	0.271	0.329	0.16	0.128	0.165	0.275	0.308	0.167	0.251	0.249	0.197	0.186	0.197	0.211	0.166	0.105	0.087	0.203	0.077	0.138	-0.008	-0.112	0.137	0.007	0.023	-0.02	0.158	0.136
L_N_813.6891_6.84078	0.077	0.04	-0.065	0.056	-0.074	0.034	0.18	-0.092	-0.002	0.153	0.046	0.04	0.089	0.111	0.033	0.017	0.077	0.113	0.199	0.218	0.258	0.253	0.273	0.176	0.098	0.078	0.235	0.29	0.144	0.213	0.233	0.162	0.158	0.181	0.166	0.14	0.092	0.11	0.168	0.053	0.146	0.008	-0.086	0.104	0.001	-0.003	-0.024	0.136	0.12
L_P_576.5122_6.866158	0.039	-0.036	-0.076	-0.008	-0.065	-0.095	0.176	-0.156	-0.094	0.142	0.157	0.107	0.187	0.198	0.087	0.008	0.12	0.143	0.185	0.286	0.315	0.282	0.329	0.159	0.056	0.113	0.299	0.364	0.243	0.334	0.335	0.276	0.297	0.298	0.215	0.234	0.125	0.116	0.172	-0.022	0.083	0.044	-0.075	0.075	-0.055	0.023	-0.005	0.078	0.13
L_P_775.5397_6.865007	0.129	-0.108	0.09	0.043	-0.048	0.018	0.195	0.018	0.074	0.136	0.114	0.041	0.148	0.11	0.102	0.066	-0.041	0.026	0.131	0.152	0.177	0.179	0.216	0.105	0.132	0.155	0.339	0.249	0.132	0.242	0.21	0.163	0.217	0.198	0.141	0.12	0.116	0.07	0.098	-0.043	0.139	0.039	-0.067	0.067	-0.002	0.057	0.04	0.129	0.205
L_P_481.3172_3.928623	0.143	0.011	0.04	0.015	-0.019	0.057	0.26	0.186	0.179	0.234	0.095	0.112	0.268	0.199	0.082	0.028	0.051	0.19	0.197	0.205	0.3	0.258	0.341	0.199	0.127	0.163	0.285	0.358	0.214	0.415	0.319	0.278	0.283	0.234	0.258	0.226	0.195	0.22	0.119	0.081	0.259	0.084	0.025	0.156	0.191	0.156	0.157	0.22	0.297
L_N_481.3161_3.948257	0.087	0.082	-0.038	-0.012	-0.035	0.018	0.294	0.089	0.144	0.107	0.009	0.084	0.199	0.177	0.039	-0.047	0.015	0.095	0.108	0.166	0.282	0.237	0.287	0.163	0.084	0.068	0.286	0.323	0.089	0.248	0.278	0.229	0.214	0.199	0.194	0.172	0.128	0.176	0.202	0.03	0.139	0.032	0.033	0.133	0.13	0.115	-0.014	0.154	0.212
L_P_507.3687_3.652428	0.041	0.023	-0.045	0.031	-0.052	-0.06	0.184	-0.044	0.061	0.157	0.16	0.119	0.261	0.205	0.123	0.02	0.045	0.111	0.173	0.221	0.28	0.239	0.317	0.175	0.11	0.134	0.273	0.376	0.232	0.327	0.285	0.178	0.25	0.224	0.19	0.202	0.07	0.15	0.211	0.036	0.11	-0.043	-0.112	0.039	-0.027	0.016	-0.094	0.098	0.102
L_N_583.384_3.949072	0.073	-0.018	-0.093	0.005	-0.051	-0.17	0.254	-0.087	0.016	0.07	0	0.052	0.203	0.149	0.041	-0.139	-0.048	0.071	0.08	0.154	0.261	0.209	0.299	0.188	0.05	0.07	0.355	0.373	0.216	0.268	0.277	0.245	0.264	0.257	0.173	0.18	0.079	0.099	0.262	0	0.136	-0.013	-0.136	0.026	0.005	0.063	-0.063	0.147	0.131
L_P_523.364_3.99596	0.097	-0.001	-0.062	0.026	-0.057	-0.107	0.269	-0.015	0.105	0.143	0.026	0.083	0.254	0.191	0.068	-0.126	-0.021	0.137	0.162	0.178	0.283	0.228	0.329	0.182	0.06	0.099	0.346	0.421	0.273	0.321	0.313	0.262	0.286	0.289	0.228	0.228	0.108	0.134	0.275	0.058	0.13	0.006	-0.119	0.037	0.082	0.072	-0.003	0.18	0.217
L_P_521.348_3.175442	0.065	0.003	-0.018	0.075	-0.023	-0.093	0.272	-0.001	0.089	0.249	0.242	0.256	0.39	0.377	0.201	0.076	0.135	0.234	0.249	0.343	0.454	0.372	0.396	0.291	0.167	0.134	0.336	0.389	0.26	0.4	0.365	0.276	0.336	0.289	0.26	0.297	0.141	0.161	0.163	0.053	0.093	-0.005	-0.096	0.089	0.125	0.045	-0.018	0.186	0.191
L_N_581.3684_3.149755	0.031	0.002	-0.016	0.08	-0.031	-0.094	0.234	-0.019	0.019	0.236	0.22	0.204	0.326	0.331	0.159	0.076	0.107	0.195	0.225	0.328	0.417	0.331	0.368	0.291	0.17	0.16	0.322	0.357	0.238	0.355	0.343	0.25	0.308	0.253	0.241	0.236	0.094	0.088	0.167	0.016	0.103	-0.005	-0.113	0.103	0.083	0.033	-0.114	0.184	0.159
L_N_884.5407_6.419738	0.112	0.02	-0.003	0.022	-0.009	-0.081	0.234	0.024	0.105	0.156	0.106	0.034	0.155	0.145	0.133	-0.067	0.086	0.209	0.299	0.324	0.4	0.331	0.432	0.28	0.119	0.172	0.345	0.385	0.278	0.309	0.284	0.304	0.325	0.379	0.292	0.335	0.216	0.122	0.334	0.137	0.186	0.1	-0.07	0.064	-0.043	0.066	0.037	0.084	0.187
L_N_886.5565_6.877529	0.112	0.025	-0.041	0.044	-0.024	-0.098	0.266	-0.036	0.037	0.178	0.125	0.09	0.201	0.183	0.15	-0.054	0.024	0.186	0.233	0.28	0.35	0.291	0.412	0.231	0.091	0.213	0.371	0.384	0.317	0.301	0.306	0.265	0.297	0.373	0.254	0.281	0.173	0.098	0.277	0.091	0.181	0.082	-0.037	0.099	0.021	0.065	0.031	0.157	0.214
L_P_626.528_6.856453	0.118	0.016	-0.097	-0.023	-0.051	-0.033	0.249	-0.021	0.025	0.201	0.143	0.082	0.229	0.186	0.14	-0.057	0.03	0.158	0.21	0.267	0.342	0.289	0.404	0.238	0.119	0.222	0.363	0.432	0.367	0.379	0.355	0.322	0.341	0.372	0.255	0.314	0.177	0.146	0.275	0.089	0.179	0.06	-0.038	0.124	0.026	0.105	0.026	0.166	0.228
L_N_858.5251_6.340528	0.079	-0.045	-0.032	0.041	0.005	-0.008	0.306	0.024	0.114	0.163	0.261	0.172	0.25	0.228	0.193	0.033	0.097	0.118	0.242	0.243	0.28	0.269	0.319	0.165	0.069	0.222	0.287	0.411	0.268	0.353	0.326	0.279	0.295	0.343	0.218	0.334	0.162	0.128	0.248	0.051	0.171	0.047	-0.014	0.072	-0.017	0.101	0.065	0.124	0.165
L_N_836.5407_6.754937	0.01	0.045	0.004	0.059	-0.002	-0.054	0.289	0.008	0.084	0.194	0.293	0.149	0.261	0.273	0.174	0.051	0.16	0.212	0.3	0.396	0.424	0.34	0.411	0.277	0.159	0.237	0.344	0.459	0.332	0.43	0.367	0.324	0.392	0.368	0.344	0.374	0.214	0.207	0.26	0.114	0.142	0.035	-0.018	0.105	-0.066	0.018	-0.011	0.096	0.098
L_P_574.4963_6.347889	0.033	0.051	-0.017	-0.017	0.039	-0.022	0.221	0.007	0.066	0.157	0.205	0.097	0.221	0.234	0.189	0.024	0.174	0.21	0.295	0.382	0.422	0.361	0.421	0.268	0.206	0.23	0.309	0.484	0.355	0.46	0.375	0.397	0.429	0.392	0.406	0.433	0.249	0.278	0.339	0.155	0.136	0.036	-0.009	0.077	-0.155	0.021	-0.051	0.043	0.068
L_P_602.5279_6.888953	0.019	0.056	-0.067	0.006	0.067	-0.019	0.223	-0.004	0.032	0.142	0.17	0.082	0.211	0.239	0.19	0.016	0.154	0.254	0.283	0.412	0.462	0.385	0.454	0.303	0.227	0.24	0.365	0.479	0.379	0.443	0.37	0.403	0.438	0.409	0.415	0.464	0.265	0.258	0.356	0.168	0.136	0.049	0	0.086	-0.167	0.013	-0.027	0.063	0.072
L_N_834.5252_6.36823	-0.007	0.053	0.014	0.061	0.072	-0.024	0.311	0.053	0.137	0.138	0.186	0.096	0.224	0.252	0.18	0.013	0.186	0.265	0.32	0.436	0.485	0.411	0.46	0.309	0.201	0.235	0.359	0.487	0.354	0.431	0.36	0.389	0.425	0.412	0.42	0.451	0.282	0.265	0.358	0.168	0.147	0.036	-0.017	0.1	-0.156	0.024	0.004	0.078	0.096
L_N_862.5564_6.908953	0.023	0.083	-0.027	0.066	0.104	-0.093	0.234	-0.041	0.022	0.114	0.159	0.078	0.175	0.225	0.201	0.023	0.161	0.283	0.316	0.44	0.488	0.402	0.474	0.315	0.186	0.236	0.376	0.424	0.338	0.376	0.322	0.356	0.416	0.425	0.424	0.45	0.259	0.212	0.366	0.177	0.135	0.062	-0.022	0.063	-0.181	-0.023	-0.029	0.062	0.062
L_N_860.5405_6.467087	-0.041	0.103	0.063	0.095	0.136	-0.016	0.249	0.071	0.097	0.136	0.125	0.062	0.133	0.152	0.138	0.024	0.15	0.235	0.307	0.397	0.423	0.336	0.422	0.313	0.257	0.154	0.354	0.388	0.305	0.36	0.295	0.286	0.364	0.339	0.394	0.393	0.257	0.217	0.271	0.157	0.119	0.12	-0.027	0.063	-0.198	-0.069	-0.045	-0.008	-0.039
L_P_547.3633_3.402904	0.078	0.102	0.041	0.006	0.017	-0.034	0.223	0.055	0.126	0.116	0.015	0.043	0.129	0.185	0.043	-0.017	0.182	0.232	0.268	0.352	0.423	0.388	0.348	0.316	0.162	0.147	0.317	0.389	0.211	0.307	0.282	0.307	0.309	0.335	0.397	0.312	0.128	0.211	0.298	0.151	0.062	0.014	-0.111	0.078	-0.101	0.073	0.059	0.11	0.166
L_N_872.5409_6.611167	0.057	0.054	0.017	0.088	0.106	-0.072	0.252	0.059	0.128	0.054	0.051	0.053	0.071	0.093	0.132	-0.023	0.3	0.411	0.347	0.467	0.522	0.439	0.533	0.377	0.076	0.249	0.359	0.47	0.454	0.449	0.364	0.412	0.381	0.525	0.511	0.462	0.374	0.302	0.313	0.259	0.166	0.056	-0.061	0.068	-0.099	0.073	0.062	0.092	0.126
L_P_509.3479_3.503955	0.021	0.097	0.05	0.077	0.114	0.046	0.285	0.157	0.2	0.073	0.075	0.088	0.138	0.186	0.107	0.032	0.304	0.34	0.331	0.484	0.546	0.484	0.508	0.369	0.192	0.283	0.36	0.582	0.423	0.553	0.44	0.462	0.483	0.499	0.588	0.557	0.368	0.352	0.365	0.305	0.095	0.006	-0.119	0.081	-0.114	0.066	0.067	0.139	0.131
L_P_688.5521_6.918765	0.115	0.048	-0.004	0.082	0.009	0.021	0.333	0.156	0.256	0.208	0.042	0.13	0.236	0.21	0.146	-0.014	0.224	0.307	0.323	0.413	0.525	0.478	0.504	0.359	0.212	0.187	0.382	0.47	0.418	0.465	0.382	0.405	0.423	0.418	0.439	0.411	0.333	0.274	0.293	0.201	0.197	0.054	-0.024	0.093	0.11	0.19	0.169	0.211	0.334
L_P_716.5833_7.577303	0.016	-0.038	0.005	0.025	-0.006	0.203	0.285	0.227	0.149	0.096	0.035	0.023	0.124	0.091	0.048	0.013	0.086	0.107	0.233	0.242	0.328	0.236	0.368	0.258	0.209	0.321	0.337	0.454	0.386	0.466	0.406	0.403	0.381	0.377	0.395	0.337	0.287	0.209	0.223	0.112	0.128	0.042	0.019	0.059	0.05	0.127	0.069	0.171	0.221
L_N_776.6024_7.530133	-0.012	0.112	-0.023	0.063	0.037	0.124	0.208	0.095	0.072	0.08	0.022	0.025	0.017	0.036	0.001	-0.001	0.222	0.236	0.25	0.324	0.368	0.287	0.383	0.257	0.163	0.26	0.347	0.367	0.392	0.408	0.323	0.365	0.289	0.399	0.467	0.313	0.251	0.174	0.213	0.235	0.131	0.009	0.014	0.003	-0.023	0.002	0.029	0.098	0.098
L_N_580.3968_5.214464	0.064	0.036	0.011	0.084	-0.064	0.031	0.223	0.045	0.108	0.128	0.124	0.061	0.209	0.127	0.102	0.008	-0.022	0.104	0.114	0.14	0.199	0.151	0.18	0.151	0.051	0.207	0.172	0.203	0.197	0.253	0.172	0.174	0.172	0.208	0.175	0.201	0.172	0.134	0.019	0.019	0.208	0.058	0.141	-0.04	0.122	-0.042	-0.091	0.024	0.086
L_N_552.3654_4.39708	0.012	0.025	0.02	0.038	-0.095	0.052	0.294	0.111	0.204	0.14	0.139	0.089	0.263	0.191	0.04	-0.012	0.021	0.089	0.128	0.165	0.242	0.218	0.241	0.175	0.062	0.163	0.201	0.357	0.237	0.359	0.292	0.247	0.234	0.241	0.229	0.252	0.228	0.238	0.06	0.061	0.198	0.028	0.061	0.019	0.104	0.057	-0.028	0.059	0.115
L_P_674.5364_6.583266	0.035	0.006	-0.068	0.022	-0.058	0.006	0.289	0.034	0.107	0.252	0.134	0.177	0.314	0.269	0.188	-0.069	0.002	0.095	0.162	0.214	0.334	0.235	0.327	0.184	0.099	0.187	0.416	0.331	0.25	0.329	0.302	0.276	0.291	0.301	0.22	0.235	0.112	0.105	0.275	0.033	0.134	0.062	0.012	0.057	0.064	0.084	0.001	0.145	0.225
L_P_700.5524_6.712472	0.021	-0.043	-0.091	-0.045	-0.075	0.022	0.256	0.064	0.096	0.188	0.065	0.106	0.296	0.222	0.075	-0.111	-0.044	0.031	0.041	0.089	0.185	0.161	0.238	0.14	0.084	0.119	0.244	0.276	0.222	0.293	0.236	0.202	0.235	0.166	0.072	0.161	0.093	0.106	0.153	0.003	0.194	0.015	-0.004	0.071	0.116	0.044	-0.011	0.099	0.167
L_P_702.5686_7.253916	0.066	-0.073	-0.021	-0.004	-0.118	0.003	0.364	0.069	0.157	0.246	0.086	0.161	0.319	0.218	0.085	-0.1	-0.136	-0.017	0.08	0.021	0.144	0.116	0.213	0.09	0.065	0.087	0.368	0.376	0.236	0.273	0.285	0.213	0.222	0.204	0.096	0.108	0.055	0.121	0.194	-0.056	0.138	-0.043	-0.058	0.071	0.147	0.126	0.071	0.198	0.242
L_N_779.5212_6.101436	0.041	-0.114	-0.044	0.012	-0.08	-0.022	0.323	0.023	0.061	0.276	0.129	0.196	0.4	0.287	0.231	-0.003	0.089	0.119	0.101	0.189	0.286	0.235	0.268	0.21	0.101	0.03	0.316	0.147	0.101	0.154	0.243	0.144	0.113	0.133	0.083	0.116	0.056	0.038	0.041	-0.016	0.153	0.087	0.036	0.069	0.183	0.056	0.073	0.195	0.205
L_N_795.5157_5.967228	0.057	-0.079	-0.002	0.06	0.003	0.032	0.405	0.087	0.101	0.257	0.162	0.217	0.361	0.314	0.254	0	0.079	0.162	0.192	0.196	0.282	0.237	0.285	0.178	0.078	0.07	0.293	0.187	0.164	0.247	0.228	0.202	0.152	0.186	0.096	0.208	0.143	0.089	0.125	0.007	0.158	0.044	0.045	0.113	0.147	0.01	0.09	0.153	0.178
L_P_728.583_7.352807	0.057	-0.124	-0.081	0.01	-0.179	0.001	0.273	-0.001	0.065	0.172	0.014	0.082	0.22	0.111	0.042	-0.18	-0.231	-0.151	0.003	-0.151	-0.04	-0.035	0.069	-0.057	-0.021	0.047	0.252	0.137	0.113	0.147	0.182	0.097	0.031	0.123	-0.048	-0.062	-0.133	-0.056	0.057	-0.148	0.071	0.001	-0.046	0.054	0.159	0.042	0.044	0.183	0.176
L_P_730.599_7.879815	0.086	-0.114	-0.031	-0.038	-0.152	0.046	0.304	0.034	0.073	0.175	-0.042	0.048	0.189	0.07	-0.066	-0.178	-0.326	-0.189	-0.055	-0.234	-0.142	-0.111	0.049	-0.035	-0.072	0.083	0.203	0.197	0.152	0.099	0.144	0.053	0.039	0.05	-0.108	-0.108	-0.126	-0.044	-0.004	-0.165	0.07	-0.059	-0.096	0.035	0.15	0.11	0.026	0.175	0.187
L_N_790.6186_7.842239	0.035	-0.044	0	-0.05	-0.133	0.011	0.219	-0.065	-0.009	0.114	-0.069	0.032	0.097	0.008	-0.078	-0.123	-0.221	-0.144	-0.036	-0.161	-0.075	-0.061	0.078	-0.027	-0.026	0.024	0.169	0.176	0.119	0.09	0.107	0.023	0.047	0.058	-0.061	-0.078	-0.101	-0.054	-0.02	-0.093	0.07	-0.097	-0.066	0.015	0.046	0.068	-0.036	0.126	0.119
L_N_788.603_7.334061	0.035	-0.085	-0.018	-0.064	-0.166	-0.047	0.236	-0.063	-0.073	0.157	-0.025	0.062	0.182	0.139	-0.06	-0.092	-0.191	-0.121	-0.043	-0.074	0.016	-0.006	0.133	0.056	-0.046	0.006	0.224	0.173	0.129	0.049	0.102	0.023	0.031	0.052	-0.096	-0.12	-0.124	-0.073	-0.037	-0.149	0.116	-0.062	-0.099	-0.007	0.145	0.034	-0.069	0.055	0.134
L_N_660.5196_7.128117	0.053	-0.013	-0.037	-0.074	-0.094	-0.034	0.175	-0.111	-0.096	0.104	-0.027	0.021	0.145	0.064	0.02	-0.105	-0.133	-0.055	0.089	0.03	0.117	0.084	0.258	0.177	0.027	0.048	0.265	0.213	0.222	0.15	0.172	0.135	0.151	0.165	0.063	0.041	0.012	-0.051	0.12	-0.095	0.144	0.021	0.04	-0.013	0.06	0.008	-0.096	0.061	0.115
L_N_617.4775_7.205133	0.009	-0.042	-0.071	-0.048	-0.139	-0.037	0.26	-0.114	-0.063	0.093	-0.021	0.021	0.134	0.101	-0.021	-0.166	-0.138	-0.107	-0.028	-0.004	0.07	0.054	0.156	0.09	-0.031	0.045	0.295	0.274	0.18	0.17	0.221	0.174	0.127	0.172	-0.008	0.024	-0.034	-0.032	0.098	-0.124	0.067	-0.074	-0.101	0.002	0.036	0.036	-0.094	0.077	0.108
L_N_688.551_7.210104	0.051	-0.027	-0.039	-0.016	-0.103	-0.136	0.192	-0.151	-0.07	0.1	0.013	0.08	0.178	0.135	0.058	-0.118	-0.083	-0.01	0.047	0.076	0.145	0.111	0.215	0.135	0.021	0.056	0.312	0.236	0.162	0.18	0.165	0.121	0.198	0.167	0.056	0.067	-0.005	0.003	0.159	-0.1	0.082	-0.011	-0.005	0.032	0.082	-0.017	-0.086	0.074	0.105
L_N_762.5882_7.207324	0.054	-0.026	-0.059	-0.012	-0.094	-0.113	0.231	-0.139	-0.073	0.12	0.007	0.067	0.189	0.137	0.041	-0.1	-0.128	-0.002	0.061	0.061	0.152	0.106	0.233	0.137	0.046	0.065	0.314	0.28	0.195	0.193	0.205	0.151	0.186	0.205	0.074	0.073	-0.005	-0.017	0.147	-0.088	0.115	-0.006	-0.051	0.014	0.076	0.007	-0.092	0.115	0.147
L_N_760.5722_6.686161	0.028	0.044	-0.075	-0.037	-0.087	-0.157	0.232	-0.137	-0.029	0.14	0.028	0.074	0.227	0.185	0.066	-0.126	-0.149	0.011	0.076	0.076	0.175	0.136	0.236	0.142	0.003	0.119	0.308	0.234	0.174	0.174	0.194	0.133	0.178	0.176	0.045	0.063	-0.015	-0.062	0.161	-0.109	0.111	0.042	-0.025	0.006	0.134	0.054	-0.066	0.137	0.166
L_P_718.563_6.944228	0.055	0.081	-0.1	-0.017	-0.079	-0.119	0.211	-0.042	0.021	0.155	0.034	0.068	0.193	0.123	0.01	-0.106	-0.119	-0.105	0.053	-0.008	0.078	0.021	0.167	0.096	-0.02	0.037	0.273	0.277	0.244	0.183	0.178	0.124	0.191	0.198	0.052	0.055	0.036	0.05	0.198	-0.011	0.12	-0.061	-0.054	0.014	0.027	0.031	-0.04	0.1	0.095
L_P_807.5787_7.511572	0.119	-0.006	-0.036	-0.039	-0.109	-0.076	0.166	-0.047	0.025	0.088	0.073	0.114	0.189	0.124	0.038	-0.037	-0.07	0.004	0.05	0.1	0.152	0.099	0.17	0.108	0.041	0.138	0.391	0.164	0.172	0.189	0.168	0.113	0.215	0.173	0.057	0.074	0.072	-0.113	0.02	-0.049	0.096	0.043	-0.117	-0.02	0.143	0.161	0.009	0.04	0.201
L_N_368.3647_7.368065	0.124	0.064	-0.102	-0.056	-0.054	0.005	0.079	0.016	-0.036	0.025	-0.019	-0.015	0.075	0.031	0.083	-0.092	-0.031	0.013	0.096	0.091	0.119	0.123	0.14	0.206	0.147	0.103	0.192	0.18	0.216	0.234	0.171	0.167	0.167	0.178	0.139	0.155	0.118	0.039	0.126	-0.069	0.159	0.01	0.09	-0.01	0.021	-0.014	-0.101	0.023	0.054
L_N_396.3962_8.04637	0.064	0.025	-0.107	-0.047	-0.078	-0.031	0.066	-0.064	-0.075	0.017	0.027	-0.018	0.046	0.007	0.05	-0.073	-0.014	-0.049	0.068	0.125	0.116	0.111	0.124	0.2	0.086	0.099	0.176	0.183	0.196	0.217	0.181	0.136	0.159	0.154	0.11	0.136	0.095	-0.022	0.066	-0.134	0.106	0.013	0.057	0.005	-0.046	-0.04	-0.135	0.043	0.011
L_N_754.4753_7.544865	-0.038	0.03	-0.067	-0.02	0.045	0.064	0.174	0.128	0.057	0.079	0.223	0.102	0.182	0.185	0.166	0.099	0.046	0.027	0.058	0.14	0.146	0.094	0.117	0.183	0.154	0.206	0.119	0.104	0.105	0.191	0.188	0.161	0.163	0.131	0.126	0.183	0.081	0.091	0.057	0.02	-0.048	-0.047	0.038	0.116	-0.078	0.012	-0.065	-0.006	-0.095
L_N_567.6994_7.716656	0.073	0.082	-0.037	0.04	0.092	0.152	0.215	0.258	0.156	0.166	0.174	0.092	0.234	0.201	0.219	0.128	0.102	0.036	0.12	0.17	0.229	0.171	0.221	0.199	0.217	0.162	0.176	0.147	0.173	0.198	0.202	0.203	0.157	0.174	0.168	0.188	0.148	0.119	0.108	0.117	0.145	0.031	0.19	0.159	-0.016	0.068	0.054	0.015	-0.006
L_N_613.7047_7.716289	0.038	0.023	-0.044	0.074	0.039	0.173	0.29	0.24	0.185	0.185	0.165	0.101	0.225	0.238	0.243	0.126	0.11	0.111	0.172	0.219	0.277	0.208	0.299	0.227	0.156	0.172	0.203	0.173	0.289	0.257	0.227	0.214	0.232	0.224	0.215	0.209	0.181	0.142	0.247	0.11	0.199	0.046	0.189	0.17	0	0.098	0.111	0.111	0.07
L_N_1003.603_8.190829	-0.106	-0.023	-0.008	0.07	-0.029	0.017	0.297	0.165	0.047	-0.002	0.013	0.041	0.136	0.098	0.088	-0.015	0.052	0.119	0.066	0.135	0.182	0.177	0.182	0.127	0.185	0.074	0.157	0.077	0.178	0.141	0.204	0.197	0.071	0.095	0.119	0.163	0.085	0.075	0.103	0.009	0.089	-0.01	0.041	0.099	-0.031	0.026	0.058	0.145	0.031
L_N_927.6167_8.192058	-0.035	-0.088	-0.07	-0.018	0.081	-0.05	0.165	0.08	0.014	0.035	0.071	0.095	0.177	0.171	0.17	0.016	0.044	0.064	0.004	0.16	0.209	0.186	0.154	0.125	0.121	0.051	0.16	0.042	0.101	0.109	0.185	0.176	0.145	0.037	0.09	0.129	0.002	0.052	0.1	0.019	0.055	-0.028	0.05	0.115	0.038	-0.031	0.03	-0.051	0.015
L_N_789.5505_6.947927	-0.013	0.08	-0.038	0.098	-0.004	0.119	0.121	0.166	0.087	0.124	0.197	0.138	0.283	0.244	0.203	0.146	0.192	0.165	0.168	0.332	0.364	0.303	0.344	0.281	0.376	0.159	0.247	0.28	0.178	0.247	0.289	0.311	0.301	0.224	0.249	0.291	0.152	0.213	0.267	0.143	0.036	0.088	0.105	0.16	0.007	0.047	0.035	0.049	0.101
L_N_843.5978_7.619834	-0.017	-0.058	-0.093	0.031	0.002	0.059	0.159	0.108	0.071	0.133	0.222	0.112	0.239	0.245	0.194	0.102	0.153	0.121	0.198	0.237	0.276	0.224	0.264	0.261	0.244	0.184	0.178	0.171	0.246	0.324	0.191	0.289	0.351	0.166	0.215	0.235	0.122	0.143	0.209	0.086	0.091	-0.043	0.115	0.158	-0.093	0.088	-0.002	0.056	0.023
L_N_769.5609_7.607555	-0.091	-0.085	-0.044	-0.015	0.096	0.084	0.133	0.113	0.063	0.008	0.088	0.021	0.125	0.123	0.181	-0.034	0.093	0.121	0.17	0.2	0.231	0.201	0.207	0.206	0.185	0.1	0.184	0.141	0.207	0.277	0.225	0.285	0.214	0.231	0.263	0.262	0.107	0.134	0.238	0.102	-0.042	0.075	0.088	0.153	-0.115	-0.04	0.012	0.052	0.063
L_N_925.6005_7.616449	-0.056	-0.061	-0.02	-0.038	0.011	0.113	0.151	0.125	0.06	0.074	0.114	-0.069	0.102	0.109	0.186	0.021	0.158	0.087	0.129	0.247	0.248	0.21	0.237	0.186	0.196	0.174	0.175	0.114	0.183	0.163	0.186	0.22	0.185	0.193	0.172	0.228	0.108	0.168	0.138	0.05	0.105	0.022	0.143	0.083	-0.129	0.04	0.053	0.025	-0.002
L_P_883.5611_8.203073	-0.028	-0.012	-0.082	0.009	-0.016	0.156	0.115	0.062	-0.031	-0.007	0.036	-0.043	0.107	0.093	0.034	-0.043	-0.057	0.032	0.04	0.083	0.115	0.071	0.122	0.114	0.206	0.185	0.207	0.142	0.249	0.145	0.248	0.221	0.178	0.091	0.173	0.176	0.091	0.117	0.15	-0.035	0.074	0.014	0.147	0.077	-0.062	0	-0.004	-0.008	0.106
L_P_2334.632_7.510322	0.155	0.09	0.046	0.044	0.027	-0.11	0.146	0.082	0.093	0.128	0.223	0.156	0.304	0.264	0.186	0.045	0.082	0.079	0.089	0.178	0.255	0.156	0.198	0.177	0.14	0.162	0.221	0.145	0.15	0.228	0.305	0.146	0.332	0.143	0.191	0.257	0.1	0.056	0.05	0.004	0.133	0.104	0.047	0.018	0.115	0.078	0.061	0.113	0.159
L_P_1071.825_7.696928	-0.018	0.013	-0.006	0.029	-0.108	0.002	0.069	0.111	0.244	0.276	0.309	0.253	0.457	0.402	0.241	0.111	0.048	0.139	0.047	0.148	0.208	0.122	0.185	0.142	0.187	0.131	0.125	0.166	0.103	0.312	0.302	0.175	0.19	0.067	0.144	0.233	0.126	0.238	0.06	-0.006	0.038	0.107	0.231	0.076	0.114	0.071	0.145	0.099	0.124
L_P_883.5996_6.933201	0.053	-0.079	-0.011	0.03	-0.123	0.056	0.167	0.07	0.085	0.285	0.162	0.181	0.303	0.215	0.179	0.074	-0.008	0.11	0.136	0.159	0.256	0.193	0.281	0.222	0.147	0.257	0.3	0.33	0.325	0.408	0.348	0.241	0.323	0.272	0.276	0.284	0.222	0.163	0.151	0.099	0.135	0.033	0.09	0.084	0.138	0.091	0.098	0.163	0.293
L_P_1577.074_7.456121	0.114	-0.013	0.008	-0.022	-0.013	0.019	0.124	0.023	0.106	0.146	0.215	0.226	0.373	0.282	0.255	0.038	0.098	0.205	0.109	0.224	0.291	0.204	0.227	0.161	0.113	0.153	0.226	0.21	0.173	0.292	0.335	0.176	0.235	0.174	0.142	0.301	0.133	0.127	0.117	0.012	0.216	0.143	0.11	-0.011	0.186	0.155	0.121	0.148	0.279
L_N_847.6285_8.593521	0.079	-0.038	0.033	-0.008	-0.13	0.006	0.264	0.181	0.191	0.165	0.067	0.053	0.271	0.136	0.016	-0.065	-0.025	-0.002	-0.1	-0.065	0.042	0.008	0.072	0.041	0.049	0.029	0.099	0.067	0.05	0.146	0.159	0.091	0.122	0.036	-0.033	0	-0.006	0.003	0.017	-0.016	0.074	0.003	0.013	0.137	0.19	0.084	0.184	0.134	0.198
L_P_879.5301_7.392076	0.078	-0.063	-0.095	-0.078	-0.137	0.077	0.118	0.108	0.159	0.232	0.185	0.132	0.344	0.227	0.118	-0.016	-0.02	-0.023	0	0.007	0.127	0.05	0.135	0.08	0.098	0.122	0.211	0.14	0.213	0.271	0.253	0.18	0.209	0.129	0.056	0.158	0.094	0.066	0.022	-0.054	0.15	0.042	0.085	0.023	0.286	0.16	0.131	0.155	0.27
L_P_781.5634_7.412165	0.174	0.02	-0.044	-0.049	-0.107	0.017	0.258	0.191	0.212	0.285	0.305	0.316	0.509	0.384	0.215	-0.001	-0.01	0.056	0.086	0.08	0.191	0.126	0.224	0.155	0.078	0.184	0.328	0.255	0.287	0.377	0.355	0.281	0.295	0.23	0.15	0.255	0.191	0.118	0.133	0.072	0.205	0.102	0.096	0.061	0.386	0.249	0.173	0.264	0.345
L_P_785.5949_8.149321	0.048	-0.026	-0.088	0.009	-0.032	-0.053	0.286	0.133	0.185	0.207	0.228	0.276	0.509	0.395	0.267	-0.076	0.01	0.145	0.076	0.166	0.325	0.222	0.293	0.234	0.197	0.187	0.34	0.253	0.33	0.38	0.409	0.386	0.369	0.279	0.265	0.353	0.152	0.157	0.28	0.065	0.132	0.042	0.121	0.086	0.203	0.101	0.154	0.225	0.261
L_P_731.5468_7.411574	0.065	0.002	0.006	0.048	-0.093	0.002	0.271	0.128	0.19	0.356	0.464	0.415	0.565	0.458	0.268	0.163	0.118	0.104	0.147	0.194	0.259	0.175	0.259	0.202	0.14	0.223	0.283	0.309	0.31	0.502	0.475	0.312	0.317	0.214	0.191	0.31	0.13	0.167	0.125	-0.002	0.145	0.058	0.16	0.106	0.27	0.118	0.158	0.248	0.244
L_P_759.5791_7.987426	0.136	0.015	0.017	0.031	-0.079	-0.063	0.24	0.081	0.126	0.318	0.445	0.384	0.543	0.401	0.314	0.116	0.008	0.112	0.118	0.146	0.257	0.137	0.272	0.212	0.14	0.229	0.304	0.268	0.326	0.492	0.486	0.278	0.362	0.261	0.217	0.296	0.125	0.118	0.068	0.01	0.151	0.059	0.07	0.101	0.294	0.127	0.074	0.243	0.234
L_N_819.5979_7.983706	0.119	0.002	0.073	0.04	-0.098	-0.019	0.262	0.121	0.071	0.241	0.332	0.244	0.411	0.303	0.152	0.116	0.037	0.042	0.058	0.122	0.182	0.1	0.228	0.17	0.127	0.209	0.221	0.265	0.229	0.391	0.425	0.167	0.216	0.129	0.143	0.195	0.072	0.055	-0.041	-0.052	0.182	0.052	0.03	0.155	0.192	0.12	0.01	0.154	0.109
L_P_787.609_8.60058	0.059	-0.105	0.001	0.001	-0.164	0.052	0.325	0.17	0.214	0.231	0.192	0.165	0.346	0.188	0.058	-0.125	-0.11	-0.109	-0.077	-0.061	0.036	-0.005	0.099	0.077	0.029	0.121	0.258	0.27	0.3	0.37	0.417	0.247	0.15	0.135	0.079	0.142	0.043	0.098	0.066	-0.099	0.1	-0.119	-0.026	0.081	0.233	0.134	0.076	0.209	0.191
L_N_667.646_9.203154	0.122	0.052	-0.003	0.035	-0.036	0.09	0.112	0.1	0.068	0.118	0.237	0.159	0.297	0.19	0.257	0.034	0.018	-0.049	0.037	0.027	0.079	0.047	0.135	0.095	0.06	0.083	0.106	0.118	0.185	0.293	0.28	0.169	0.168	0.092	0.111	0.132	0.081	0.103	0.079	-0.037	0.161	0.052	0.139	0.122	0.206	0.163	0.056	0.139	0.133
L_P_829.5616_6.920692	0.086	-0.023	-0.079	0.079	0.01	-0.002	0.202	0.104	0.086	0.256	0.213	0.248	0.317	0.207	0.267	0.032	0.022	0.147	0.255	0.117	0.19	0.137	0.329	0.2	0.073	0.178	0.199	0.242	0.384	0.285	0.277	0.234	0.205	0.195	0.207	0.27	0.092	0.113	0.271	0.137	0.234	0.097	0.068	-0.021	0.139	0.113	0.062	0.175	0.166
L_N_775.5508_8.062197	0	-0.111	0.023	0.119	0.043	0.071	0.231	0.142	0.161	0.287	0.371	0.404	0.463	0.385	0.275	0.19	0.055	0.039	0.121	0.11	0.144	0.07	0.207	0.245	0.156	0.171	0.218	0.238	0.265	0.309	0.261	0.155	0.176	0.122	0.094	0.179	0.123	0.104	0.173	0.042	0.156	-0.047	0.049	0.106	0.138	0.069	0.036	0.16	0.04
L_N_747.5195_7.554895	0.024	-0.079	-0.003	0.056	0.012	0.057	0.228	0.025	0.073	0.257	0.332	0.307	0.518	0.404	0.294	0.164	0.028	0.073	0.096	0.033	0.12	0.053	0.21	0.24	0.099	0.055	0.183	0.208	0.234	0.191	0.247	0.139	0.164	0.091	0.057	0.106	0.01	0.056	0.125	-0.001	0.102	-0.046	0.056	0.108	0.164	0.064	0.108	0.205	0.091
L_N_773.5349_7.611038	0.01	0.009	-0.031	0.052	0.061	-0.015	0.195	0.032	0.014	0.243	0.313	0.315	0.522	0.467	0.31	0.186	0.093	0.051	0.163	0.181	0.232	0.172	0.293	0.311	0.162	0.097	0.191	0.157	0.225	0.201	0.196	0.155	0.169	0.077	0.052	0.23	0.059	0.091	0.165	0.028	0.125	-0.007	0.057	0.095	0.113	0.011	0.01	0.133	0.032
L_N_725.5349_7.836652	0	0	0.044	0.037	0.161	-0.049	0.178	0.059	0.039	0.339	0.462	0.486	0.713	0.754	0.479	0.323	0.246	0.269	0.192	0.395	0.503	0.376	0.387	0.384	0.278	0.158	0.23	0.12	0.116	0.267	0.264	0.218	0.253	0.112	0.206	0.26	0.086	0.117	0.204	0.034	0.071	0.019	0.036	0.162	0.145	0.002	-0.028	0.09	0.082
L_N_701.535_8.126649	0.007	-0.042	0.057	0.077	0.056	-0.021	0.125	0.036	0.031	0.394	0.648	0.465	0.618	0.558	0.412	0.368	0.264	0.165	0.251	0.352	0.346	0.2	0.347	0.24	0.148	0.147	0.221	0.149	0.115	0.319	0.271	0.189	0.256	0.1	0.137	0.206	0.133	0.086	0.122	0.005	0.209	0.099	0.188	0.09	0.153	0.021	-0.046	0.115	0.099
L_N_727.5507_8.23707	-0.006	-0.028	0.015	0.091	0.011	0.006	0.201	0.067	0.079	0.439	0.738	0.645	0.767	0.702	0.583	0.454	0.256	0.244	0.24	0.421	0.466	0.351	0.386	0.316	0.242	0.227	0.281	0.206	0.218	0.362	0.362	0.259	0.328	0.18	0.183	0.25	0.138	0.148	0.088	0.044	0.152	-0.016	0.113	0.171	0.212	0.042	-0.028	0.174	0.152
L_N_729.5662_8.575821	-0.028	-0.014	0.018	0.05	-0.018	0.036	0.175	0.005	0.019	0.348	0.773	0.558	0.537	0.486	0.47	0.512	0.273	0.158	0.245	0.387	0.313	0.234	0.248	0.177	0.211	0.15	0.199	0.171	0.2	0.343	0.266	0.128	0.24	0.112	0.108	0.176	0.091	0.094	0.015	0.049	0.1	-0.009	0.124	0.129	0.098	-0.032	-0.008	0.092	0.036
L_P_805.5619_7.044823	-0.052	-0.017	0.007	-0.064	-0.086	0.101	0.279	0.18	0.213	0.111	0.126	0.106	0.27	0.207	0.051	-0.092	0.044	0.018	0.096	0.178	0.235	0.22	0.22	0.215	0.176	0.14	0.264	0.355	0.275	0.35	0.366	0.365	0.256	0.239	0.17	0.279	0.224	0.253	0.202	-0.039	0.141	-0.042	-0.005	0.1	-0.039	0.099	0.004	0.1	0.074
L_N_743.5456_7.54499	-0.079	-0.066	0.02	-0.032	-0.017	0.044	0.221	0.162	0.11	0.149	0.249	0.199	0.298	0.272	0.157	0.049	0.112	0.074	0.078	0.191	0.243	0.169	0.177	0.248	0.153	0.275	0.165	0.215	0.261	0.353	0.33	0.261	0.322	0.2	0.27	0.322	0.166	0.185	0.162	0.126	0.02	-0.125	-0.026	0.062	-0.062	0.041	0.035	-0.04	0.001
L_N_845.6144_8.159369	-0.013	0.004	-0.077	0	-0.038	-0.089	0.218	0.035	0.042	0.112	0.074	0.116	0.315	0.249	0.144	-0.089	0	0.09	0.032	0.182	0.302	0.211	0.287	0.267	0.211	0.161	0.32	0.204	0.263	0.274	0.292	0.286	0.292	0.245	0.218	0.275	0.139	0.057	0.254	0	0.137	0.021	0.14	0.096	0.068	-0.011	0.037	0.069	0.127
L_N_839.5667_7.069891	0.009	0.003	0.024	0.047	0.055	-0.071	0.117	-0.043	-0.055	0.125	0.176	0.112	0.212	0.153	0.166	0.01	0.076	0.116	0.126	0.205	0.268	0.134	0.267	0.284	0.179	0.09	0.19	0.159	0.212	0.233	0.234	0.188	0.263	0.172	0.186	0.253	0.13	0.017	0.114	0.069	0.097	0.031	0.097	0.068	0.054	-0.017	0.091	0.162	0.085
L_N_885.5704_7.548199	-0.052	0.071	-0.044	0.043	0.049	-0.031	0.184	0.155	0.142	0.128	0.318	0.307	0.333	0.314	0.242	0.156	0.151	0.249	0.176	0.267	0.326	0.222	0.298	0.32	0.212	0.146	0.153	0.198	0.28	0.301	0.331	0.266	0.325	0.191	0.242	0.304	0.212	0.181	0.141	0.042	0.188	0.051	0.153	0.031	-0.01	0.004	0.025	0.089	0.02
L_N_672.4721_7.540639	-0.006	0.087	-0.007	0.002	-0.003	0.017	0.201	0.127	0.113	0.039	0.228	0.154	0.25	0.248	0.171	0.066	0.064	0.071	0.12	0.188	0.228	0.151	0.203	0.19	0.151	0.178	0.227	0.186	0.243	0.303	0.258	0.268	0.285	0.1	0.203	0.269	0.092	0.083	0.059	0.071	0.021	0.025	0.07	0.041	-0.039	0.087	0.06	0.127	0.041
L_N_975.572_7.547054	-0.041	0.013	0.038	-0.013	0.091	0.078	0.306	0.209	0.155	0.158	0.288	0.229	0.402	0.398	0.234	0.15	0.16	0.171	0.178	0.329	0.404	0.289	0.369	0.338	0.315	0.293	0.361	0.323	0.365	0.463	0.424	0.385	0.421	0.232	0.334	0.43	0.278	0.248	0.136	0.072	0.119	0.014	0.153	0.112	-0.011	0.075	0.035	0.059	0.033
L_N_899.5853_7.544886	-0.014	0.058	0.035	-0.012	0.027	0.016	0.29	0.14	0.106	0.142	0.295	0.242	0.368	0.325	0.269	0.125	0.106	0.116	0.173	0.275	0.345	0.239	0.324	0.313	0.259	0.271	0.282	0.311	0.329	0.406	0.372	0.286	0.405	0.234	0.303	0.358	0.206	0.167	0.163	0.025	0.164	0.042	0.144	0.103	-0.053	0.047	-0.007	0.051	0.044
L_N_817.5832_7.54557	-0.013	0.069	-0.001	-0.047	0.016	-0.053	0.184	0.072	0.062	0.133	0.319	0.234	0.393	0.345	0.299	0.129	0.125	0.167	0.155	0.326	0.407	0.28	0.373	0.361	0.302	0.25	0.341	0.329	0.331	0.477	0.43	0.346	0.469	0.275	0.36	0.437	0.25	0.213	0.218	0.078	0.134	0.051	0.135	0.079	-0.068	0.008	-0.037	0.031	0.03
L_P_1553.075_7.520795	-0.036	0.006	0.054	-0.015	0.018	0.048	0.248	0.266	0.261	0.164	0.287	0.243	0.405	0.362	0.249	0.097	0.116	0.128	0.179	0.239	0.334	0.238	0.275	0.25	0.255	0.299	0.257	0.356	0.303	0.519	0.48	0.363	0.41	0.232	0.388	0.429	0.262	0.289	0.177	0.072	0.087	0.049	0.144	0.039	0.011	0.122	0.077	0.105	0.086
L_P_2310.635_7.525088	-0.023	0.004	-0.001	-0.081	-0.027	0.062	0.251	0.175	0.189	0.152	0.297	0.246	0.405	0.359	0.203	0.064	0.11	0.099	0.089	0.225	0.308	0.191	0.286	0.265	0.206	0.208	0.28	0.388	0.361	0.457	0.44	0.32	0.393	0.266	0.295	0.375	0.162	0.256	0.116	0.056	0.064	0.004	0.103	0.053	0.065	0.088	0.092	0.143	0.11
L_P_705.5312_7.344995	0.002	0.041	-0.045	0.031	0.01	0.043	0.269	0.213	0.261	0.308	0.408	0.348	0.546	0.444	0.346	0.123	0.162	0.171	0.212	0.283	0.367	0.276	0.35	0.215	0.269	0.225	0.348	0.331	0.302	0.471	0.442	0.386	0.398	0.271	0.311	0.428	0.191	0.298	0.29	0.047	0.176	0.177	0.239	0.143	0.143	0.112	0.172	0.166	0.192
L_P_733.5629_7.970038	0.051	0.078	0.048	0.08	0.076	-0.035	0.201	0.138	0.244	0.3	0.474	0.34	0.516	0.464	0.348	0.177	0.116	0.2	0.317	0.305	0.358	0.251	0.367	0.243	0.247	0.339	0.306	0.37	0.341	0.487	0.421	0.333	0.44	0.283	0.387	0.484	0.205	0.264	0.298	0.103	0.139	0.157	0.143	0.073	0.024	0.048	0.102	0.117	0.116
L_P_757.5635_7.55555	0.078	0.071	-0.016	-0.026	0.03	-0.063	0.217	0.133	0.183	0.233	0.348	0.323	0.509	0.442	0.328	0.097	0.106	0.216	0.179	0.298	0.417	0.32	0.375	0.283	0.268	0.261	0.315	0.368	0.351	0.511	0.501	0.381	0.494	0.313	0.369	0.471	0.249	0.282	0.222	0.059	0.136	0.142	0.158	0.024	0.089	0.127	0.116	0.149	0.161
L_P_855.5309_7.525848	0.078	0.02	-0.002	-0.002	0.064	-0.029	0.189	0.133	0.124	0.182	0.377	0.306	0.445	0.385	0.325	0.184	0.095	0.179	0.157	0.268	0.344	0.255	0.304	0.298	0.282	0.302	0.304	0.304	0.351	0.504	0.426	0.317	0.457	0.313	0.356	0.431	0.256	0.216	0.122	0.08	0.11	0.105	0.187	0.042	0.079	0.059	0.069	0.122	0.157
L_P_755.5469_7.134472	0.09	0.103	-0.014	0.096	0.101	-0.065	0.205	0.161	0.203	0.287	0.397	0.414	0.588	0.539	0.458	0.195	0.284	0.381	0.33	0.455	0.593	0.478	0.519	0.42	0.333	0.258	0.337	0.331	0.369	0.51	0.476	0.466	0.558	0.373	0.471	0.577	0.315	0.295	0.329	0.193	0.167	0.172	0.197	0.137	0.196	0.134	0.178	0.246	0.303
L_P_729.5312_6.923966	0.092	0.087	-0.074	0.089	0.077	0.008	0.183	0.201	0.21	0.273	0.344	0.338	0.457	0.444	0.378	0.234	0.279	0.342	0.293	0.415	0.532	0.455	0.481	0.376	0.298	0.293	0.376	0.423	0.325	0.506	0.396	0.448	0.522	0.362	0.431	0.52	0.282	0.325	0.299	0.167	0.169	0.137	0.196	0.167	0.09	0.151	0.117	0.167	0.241
L_N_815.5667_7.123581	0.014	0.065	0.018	0.094	0.096	-0.012	0.229	0.142	0.08	0.201	0.332	0.288	0.456	0.453	0.368	0.211	0.325	0.349	0.316	0.551	0.641	0.503	0.572	0.505	0.404	0.266	0.349	0.343	0.388	0.471	0.455	0.48	0.508	0.364	0.473	0.534	0.317	0.248	0.306	0.183	0.158	0.129	0.164	0.189	0.067	0.052	0.073	0.149	0.21
L_P_781.5628_7.147868	-0.05	0.048	-0.065	0.062	0.089	-0.057	0.139	0.093	0.153	0.034	0.252	0.218	0.299	0.276	0.272	0.074	0.159	0.189	0.218	0.311	0.372	0.33	0.294	0.271	0.358	0.226	0.277	0.368	0.328	0.373	0.405	0.375	0.364	0.312	0.359	0.423	0.179	0.249	0.287	0.083	0.057	0.102	0.13	0.09	-0.094	-0.013	-0.006	0.06	0.037
L_P_783.5788_7.614405	0.044	0.045	0.006	0.032	0.097	-0.018	0.051	0.103	-0.012	0.223	0.26	0.163	0.266	0.286	0.285	0.14	0.241	0.214	0.197	0.356	0.41	0.345	0.351	0.356	0.29	0.275	0.209	0.309	0.27	0.383	0.335	0.36	0.401	0.291	0.455	0.427	0.198	0.248	0.262	0.157	0.136	0.069	0.009	0.146	-0.016	0.022	0.005	0.001	0.076
L_P_835.5394_7.583003	0.042	0.046	-0.012	0.099	-0.068	-0.025	0.131	0.173	0.175	0.113	0.197	0.105	0.253	0.205	0.087	0.077	0.136	0.057	0.147	0.181	0.232	0.201	0.256	0.264	0.232	0.113	0.259	0.305	0.243	0.284	0.273	0.251	0.257	0.128	0.21	0.303	0.101	0.108	0.133	0.072	0.132	0.06	0.087	-0.02	-0.001	0.095	0.067	0.093	0.109
L_P_479.3013_3.14363	0.113	-0.006	0.004	0.113	0.067	0.026	0.192	0.135	0.15	0.274	0.249	0.289	0.377	0.391	0.204	0.103	0.149	0.188	0.206	0.236	0.331	0.307	0.258	0.226	0.207	0.095	0.182	0.214	0.175	0.313	0.3	0.218	0.207	0.107	0.193	0.251	0.107	0.165	0.045	0.015	0.098	0.002	0.006	0.176	0.202	0.11	0.103	0.183	0.209
L_N_479.3005_3.153671	-0.036	-0.055	0.066	0.124	0.035	0.034	0.364	0.233	0.261	0.274	0.283	0.31	0.434	0.411	0.218	0.153	0.159	0.167	0.223	0.279	0.368	0.326	0.288	0.2	0.256	0.128	0.269	0.256	0.154	0.331	0.309	0.203	0.256	0.167	0.205	0.236	0.137	0.153	0.056	0.016	0.112	0.057	0.072	0.177	0.191	0.035	0.031	0.225	0.208
L_N_765.5317_7.460896	0.118	0.06	-0.091	0.014	0.028	-0.001	0.009	-0.042	-0.044	0.134	0.125	0.102	0.17	0.139	0.001	0.018	0.03	0.048	0.043	0.093	0.129	0.048	0.182	0.115	0.095	0.095	0.129	0.076	0.097	0.113	0.102	0.113	0.091	0.045	0.111	0.081	-0.001	-0.057	0.002	0.009	0.19	0.139	0.132	-0.01	0.134	0.058	-0.084	0.036	0.1
L_N_777.5662_8.172699	0.104	0.004	-0.017	0.086	-0.121	0.017	0.1	0.067	0.023	0.298	0.272	0.205	0.303	0.216	0.246	0.157	0.023	0.091	0.179	0.101	0.169	0.108	0.251	0.193	0.117	0.024	0.131	0.074	0.11	0.103	0.156	0.063	0.111	0.062	0.028	0.05	0.065	-0.014	-0.07	-0.024	0.197	0.165	0.15	0.119	0.232	0.083	0.036	0.176	0.234
L_P_769.5979_8.025515	-0.004	-0.019	-0.035	-0.041	0.051	0.106	0.112	0.013	-0.066	0.234	0.309	0.233	0.348	0.364	0.289	0.181	0.059	0.068	0.193	0.128	0.182	0.101	0.16	0.194	0.126	0.223	0.155	0.011	0.251	0.151	0.076	0.126	0.126	0.157	0.037	0.178	-0.038	-0.012	0.216	0.051	0.142	-0.001	0.098	0.03	-0.003	-0.017	-0.116	0.001	-0.013
L_N_779.5838_8.484445	-0.003	-0.093	-0.031	0.013	-0.016	0.052	0.18	0.035	0.01	0.388	0.331	0.322	0.393	0.31	0.309	0.216	-0.038	0.048	0.22	0.103	0.113	0.081	0.181	0.092	-0.008	0.148	0.136	0.118	0.121	0.197	0.16	0.038	0.071	0.071	0.039	0.04	0.034	-0.023	0.102	-0.04	0.162	0.081	0.016	0.031	0.128	0.069	0.026	0.115	0.052
L_N_723.5192_7.661376	0.059	0.02	-0.079	0.05	-0.081	0.011	0.154	0.104	0.161	0.266	0.145	0.098	0.267	0.131	0.088	0.053	-0.032	0.037	0.2	0.021	0.086	-0.014	0.379	0.081	0.005	0.027	0.144	0.186	0.154	0.129	0.179	0.157	0.088	0.017	0.101	0.082	0.094	0.102	0.122	0.005	0.295	0.219	0.201	0.123	0.14	0.136	0.132	0.147	0.114
L_N_751.5508_8.158597	0.13	-0.027	-0.073	0.07	-0.001	0.031	0.266	0.087	0.153	0.412	0.324	0.312	0.513	0.353	0.28	0.157	-0.046	0.044	0.285	0.097	0.161	0.104	0.441	0.223	0.073	0.12	0.283	0.253	0.238	0.222	0.228	0.156	0.171	0.106	0.142	0.124	0.067	0.083	0.203	-0.029	0.289	0.204	0.115	0.126	0.194	0.178	0.055	0.216	0.196
L_N_749.5354_7.730552	0.098	0.072	-0.03	-0.009	0.011	-0.064	0.22	0.113	0.103	0.318	0.183	0.274	0.38	0.302	0.163	0.042	-0.059	0.05	0.278	0.101	0.155	0.08	0.379	0.153	0.027	0.042	0.126	0.12	0.08	0.119	0.108	0.064	0.054	0.054	0.027	0.081	0.057	0.042	0.108	-0.029	0.272	0.217	0.136	0.072	0.196	0.212	0.032	0.138	0.115
L_P_749.5363_7.678824	0.159	0.021	-0.044	0.068	0.006	-0.063	0.125	0.045	0.113	0.474	0.362	0.373	0.567	0.469	0.292	0.229	0.053	0.187	0.318	0.157	0.191	0.163	0.423	0.241	0.07	0.117	0.09	0.073	0.09	0.117	0.119	0.094	0.079	0.023	0.079	0.102	0.054	0.021	0.063	-0.002	0.231	0.28	0.165	0.141	0.306	0.157	0.086	0.275	0.219
L_P_751.552_8.12038	0.091	0.014	-0.013	-0.003	-0.027	-0.083	0.141	0.02	0.061	0.283	0.201	0.222	0.324	0.25	0.141	0.103	-0.035	0.099	0.24	0.053	0.08	0.064	0.312	0.09	-0.083	0.076	0.086	0.095	0.123	0.018	0.092	0.022	0.08	0.107	0.007	0.036	0.048	-0.006	0.1	0.059	0.181	0.136	0.04	0.078	0.16	0.049	0.074	0.137	0.132
L_P_737.5412_7.017515	-0.083	-0.071	-0.029	0.006	-0.023	0.035	-0.041	-0.019	-0.073	0.17	0.194	0.112	0.247	0.196	0.183	0.165	0.059	0.032	0.095	0.045	0.058	0.014	0.104	0.061	0.087	-0.016	0.009	0.017	0.073	0.101	0.105	0.066	0.099	0.056	0.016	0.073	-0.004	0.009	0.08	-0.063	0.022	0.086	0.139	-0.045	0.099	-0.016	-0.024	0.089	0.123
L_P_646.5667_11.01496	0.116	0.093	0.003	-0.035	0.011	-0.067	0.04	-0.116	-0.015	0.032	0.121	0.067	0.093	0.1	0.103	0.029	-0.079	-0.039	0.079	0.086	0.063	0.048	0.086	0.074	0.033	0.216	0.245	0.322	0.236	0.27	0.156	0.106	0.288	0.241	0.176	0.193	0.107	0.11	0.252	0.079	0.048	0.042	0.029	-0.118	-0.055	0.038	0.006	0.048	0.119
L_P_741.5673_7.882841	0.08	0.003	-0.02	0.009	-0.013	-0.175	0.022	-0.138	-0.049	0.151	0.282	0.236	0.338	0.274	0.294	0.128	0.114	0.181	0.147	0.148	0.198	0.13	0.194	0.123	0.011	0.179	0.148	0.079	0.137	0.063	0.185	0.167	0.202	0.238	0.168	0.13	-0.035	0.011	0.096	0.035	-0.014	0.086	0.019	-0.004	0.069	0.125	0.125	0.07	0.109
L_P_720.5007_8.215665	0.04	-0.018	-0.116	0.037	-0.022	-0.287	-0.038	-0.221	-0.152	0.122	0.21	0.216	0.352	0.252	0.132	-0.023	0.009	0.124	0.032	0.151	0.248	0.163	0.219	0.174	0.162	0.121	0.279	0.166	0.195	0.239	0.316	0.226	0.278	0.245	0.176	0.246	0.068	0.014	0.155	0.002	0.112	0.153	0.018	0.014	0.138	0.072	0.101	0.179	0.213
L_P_743.58_7.998341	0.018	-0.027	-0.023	-0.039	-0.031	-0.146	-0.052	-0.131	-0.105	0.105	0.21	0.191	0.253	0.179	0.187	0.024	-0.002	0.027	0.062	0.017	0.011	0.025	0.039	0.038	-0.065	-0.068	0.071	-0.011	0	0.01	0.043	-0.037	0.044	0.048	-0.078	0.008	-0.082	-0.056	0.006	-0.18	-0.028	0.058	0.014	0.027	0.092	-0.052	-0.049	0.146	0.098
L_N_829.558_9.13562	0.003	0.011	0.01	0.137	-0.051	-0.004	0.128	0.114	0.056	0.113	0.06	0.165	0.17	0.113	0.065	0.014	-0.037	-0.024	0.058	0.069	0.063	0.044	0.082	0.081	0.097	0.05	0.084	0.011	0.091	0.031	0.15	-0.038	-0.017	-0.073	0.053	-0.044	0.092	-0.075	-0.022	-0.038	0.14	0.071	0.062	-0.055	0.141	0.032	-0.065	0.108	0.12
L_N_973.9015_10.56476	0.041	-0.156	0.081	0.059	0.019	0.034	0.243	0.133	0.007	0.163	0.114	0.239	0.236	0.178	0.169	0.04	-0.058	-0.067	-0.047	-0.05	-0.016	-0.057	0.028	0.034	-0.017	-0.003	0.05	0.008	0.137	0.055	0.068	0.016	-0.028	-0.002	-0.109	-0.073	-0.033	-0.068	-0.059	-0.125	0.072	-0.007	0.09	0.05	0.216	0.037	0.099	0.174	0.113
L_N_971.8862_10.45848	0.024	0.01	0.005	0.009	-0.042	0.042	0.178	0.039	-0.043	0.057	-0.093	-0.015	0.071	0.02	0.011	-0.084	-0.138	-0.089	-0.021	-0.13	-0.101	-0.074	0.008	0.045	-0.013	0.01	0.099	-0.027	0.063	-0.073	-0.042	-0.036	-0.066	-0.045	-0.113	-0.186	-0.078	-0.137	0.026	0.035	0.078	-0.126	0.004	0.067	0.056	0.066	-0.058	0.037	0.017
L_P_1657.134_8.009384	0.076	-0.05	-0.046	-0.159	-0.14	0.051	0.04	-0.015	0.011	-0.016	-0.115	-0.079	-0.038	-0.105	-0.091	-0.173	-0.096	-0.079	-0.132	-0.088	-0.065	-0.037	-0.048	-0.056	-0.01	0.08	0.101	0.021	0.015	0.007	0.057	0.07	-0.052	0.104	-0.146	-0.079	0.016	-0.033	0.126	-0.077	0.073	0.069	0.029	-0.006	0.046	0.085	-0.074	0.006	0.092
L_N_951.6168_8.043701	0.018	-0.053	-0.045	-0.065	-0.055	-0.033	0.07	-0.002	-0.066	0.1	0.01	0.036	0.071	0.021	0.021	-0.088	-0.136	-0.12	-0.103	-0.085	-0.05	-0.056	0.02	-0.033	-0.061	0.055	0.093	0.004	0.037	-0.056	0.034	0.023	-0.049	-0.025	-0.107	-0.145	-0.012	-0.058	0.019	0.041	0.063	-0.036	-0.084	0.07	0.232	0.073	0.03	0.062	0.096
L_N_1027.602_8.042421	0.084	-0.068	0.05	-0.054	-0.107	0.026	0.126	-0.034	-0.063	0.061	-0.06	-0.078	-0.005	-0.05	-0.143	-0.107	-0.149	-0.115	-0.096	-0.084	-0.066	-0.077	0.012	-0.03	-0.073	0.016	0.084	0.062	0.057	-0.006	0.053	0.054	-0.109	0.025	-0.061	-0.069	-0.071	0.012	0.003	-0.068	0.047	-0.091	-0.121	0.017	0.099	0.077	0.009	0.091	0.071
L_N_947.5858_7.341888	0.155	0.042	0.018	-0.07	-0.096	0.111	0.147	0.059	-0.033	-0.025	-0.127	-0.113	-0.123	-0.123	-0.156	-0.115	-0.143	-0.14	-0.058	-0.188	-0.149	-0.145	-0.015	0.05	-0.066	0.106	0.007	0.174	0.222	0.085	0.064	0.024	0.002	0.116	-0.008	-0.013	0.001	-0.04	0.11	0.036	0.165	-0.028	0.036	-0.059	0.066	0.135	0.013	0.073	0.09
L_N_975.6157_7.914166	-0.048	-0.068	-0.066	-0.076	-0.006	0.121	0.169	0.075	-0.041	-0.033	-0.107	-0.144	-0.069	-0.116	-0.056	-0.105	-0.221	-0.163	-0.079	-0.157	-0.131	-0.154	-0.02	0.03	-0.01	0.065	0.084	0.128	0.174	0.023	0.08	-0.025	-0.068	0.012	-0.047	-0.004	0.032	0	0.116	-0.051	0.025	-0.151	-0.015	-0.004	-0.047	0.007	0.027	0.119	0.015
L_N_879.5991_7.90713	0.026	0.032	-0.04	-0.039	-0.023	0.043	0.02	0.079	-0.011	-0.08	-0.028	-0.115	-0.058	-0.072	-0.092	-0.119	-0.079	-0.062	0.016	-0.013	-0.021	-0.048	0.046	0.101	0.03	0.144	0.076	0.1	0.15	0.088	0.04	0.02	-0.005	0.114	0.056	0.048	0.001	-0.073	0.093	0.019	0.12	-0.044	0.055	0.044	-0.063	-0.038	-0.042	0.016	-0.006
L_P_1633.138_8.101273	0.005	-0.051	-0.067	0.029	-0.058	0.135	-0.074	0.032	-0.055	0.091	-0.081	-0.145	-0.039	-0.078	-0.055	-0.077	-0.044	0.009	0.052	0.027	0.082	0.058	0.09	0.115	0.111	0.216	0.077	-0.005	0.101	0.007	0.049	0.053	-0.017	0.001	0.051	0.065	0.073	0.012	0.06	0.078	0.189	0.112	0.125	0.021	0.032	-0.051	-0.039	-0.042	0.091
L_N_763.5148_7.286836	0.046	0.051	-0.03	0.005	-0.072	0.177	0.144	0.182	0.123	0.073	-0.065	-0.071	-0.022	-0.054	0.054	-0.042	-0.056	-0.027	0.042	-0.014	0.037	0.023	0.092	0.164	0.148	0.126	0.005	0.144	0.224	0.169	0.139	0.043	0.063	0.067	0.063	0.125	0.106	0.045	0.093	0.041	0.185	0.141	0.235	-0.053	0.004	-0.023	0.056	-0.047	0.086
L_P_765.567_7.770198	-0.021	0.014	0.063	0.057	-0.062	0.094	0.1	0.127	0.107	0.232	0.048	-0.026	0.088	0.075	0.05	0.086	-0.073	-0.017	0.088	0.016	0.039	0.043	0.058	0.028	0.115	0.168	0.142	0.137	0.15	0.168	0.163	0.101	0.083	0.094	0.1	0.043	0.113	0.037	0.101	0.092	0.096	-0.046	0.078	0.067	-0.023	-0.08	0.005	-0.015	0.032
L_P_819.5165_7.375516	0.126	-0.078	-0.068	-0.128	-0.172	0.138	0.031	-0.013	-0.013	0.051	0.034	-0.008	0.088	0.051	-0.04	0.008	0.033	-0.017	-0.003	0.074	0.11	0.06	0.075	0.124	0.095	0.067	0.105	-0.031	0.051	0.127	0.054	0.086	0.142	0.107	0.022	0.053	0.074	-0.002	0.033	-0.058	0.103	0.078	0.101	-0.024	0.094	0.054	0.049	-0.043	0.133
L_N_923.5856_7.454538	0.132	0.15	0.025	0.044	-0.04	-0.039	0.028	-0.026	0.024	0.079	0.077	0.087	0.073	0.074	-0.09	0.018	-0.009	-0.011	0.021	0.082	0.072	0.036	0.066	0.126	-0.009	0.126	0.113	0.119	0.029	0.084	0.079	-0.009	0.057	-0.013	0.002	0.017	0.116	-0.064	0.049	0.032	0.16	-0.024	-0.072	-0.004	0.113	0.093	-0.037	-0.03	0.006
L_N_891.5991_7.387659	0.092	0.082	-0.005	-0.007	-0.028	-0.113	0.123	0.042	0	-0.012	-0.058	0.054	-0.058	0.001	-0.068	-0.099	0.006	0.054	0.097	0.073	0.114	0.042	0.202	0.145	0.019	0.078	0.153	0.249	0.217	0.075	0.099	0.16	0.197	0.174	0.124	0.146	0.123	-0.023	0.338	0.122	0.075	0.006	-0.116	0.026	-0.034	0.089	0.13	-0.002	0.04
L_N_851.5673_7.334005	0.049	0.018	-0.015	-0.107	-0.033	-0.046	0.021	0.036	-0.071	0.086	0.059	0.058	0.072	0.03	0.072	-0.029	-0.057	-0.032	-0.065	-0.078	-0.07	-0.028	0.05	0.068	-0.038	0.038	-0.26	-0.005	0.148	0.11	0.027	0.011	0.045	0.054	0.03	0.066	0.05	0.028	0.074	0.03	0.069	-0.036	0.001	0.047	0.036	0.015	0.008	0.048	0.039
L_P_775.552_8.007615	0.069	-0.05	0.023	0.143	0.097	0.073	0.142	0.087	0.08	0.31	0.424	0.404	0.397	0.346	0.301	0.269	0.039	-0.015	0.144	0.046	0.003	-0.045	0.027	0.128	0.042	0.064	0.104	0.164	0.19	0.224	0.181	-0.008	0.106	0.02	0.039	0.084	0.022	0.015	-0.002	0.07	0.078	-0.025	0.064	0.054	0.221	0.08	0.046	0.198	0.079
L_P_773.5361_7.574695	0.026	-0.086	-0.068	0.023	0.11	0.013	0.082	0.084	0.083	0.278	0.283	0.311	0.501	0.399	0.259	0.197	-0.025	0.041	0.052	0.012	0.065	0.021	0.115	0.157	0.09	-0.02	0.098	0.087	-0.041	0.105	0.141	0.09	0.038	-0.045	-0.038	0.05	0.056	0.105	0.119	-0.001	0.034	0.013	0.116	0.033	0.206	0.112	0.086	0.135	0.066
L_P_747.5206_7.51393	0.008	-0.131	0	0.017	0.025	0.061	0.082	0.026	0.004	0.256	0.16	0.251	0.402	0.293	0.161	0.089	-0.029	-0.048	0.088	-0.057	-0.019	-0.07	0.076	0.074	-0.05	-0.013	0.004	-0.004	-0.023	0.014	0.087	-0.022	-0.07	-0.1	-0.048	-0.041	-0.068	-0.016	-0.002	-0.139	0.051	0.075	0.099	-0.041	0.215	0.103	0.056	0.158	0.054
L_P_817.595_7.728804	0.014	-0.039	-0.091	-0.047	-0.074	0.095	0.139	0.108	0.061	0.139	0.087	0.053	0.12	0.047	0.013	0.015	-0.198	-0.221	-0.015	-0.215	-0.218	-0.184	-0.146	-0.175	-0.038	0.034	0.027	0.023	-0.216	0.025	0.048	-0.076	-0.077	-0.148	-0.114	-0.061	-0.049	-0.001	0.038	-0.091	0.065	-0.014	0.063	-0.015	0.021	-0.013	0.049	0.031	-0.033
L_P_791.6628_8.558148	-0.027	-0.035	-0.084	-0.064	-0.083	0.033	0.093	0.025	0.093	0.173	0.186	0.084	0.25	0.16	0.096	0.103	-0.127	-0.137	-0.048	-0.106	-0.107	-0.089	0.005	-0.1	-0.09	0.053	0.141	0.011	0.041	0.048	0.085	0.024	-0.039	-0.052	-0.071	0.011	-0.1	0.003	0.025	-0.012	0.064	-0.031	0.05	0.024	0.117	0.08	0.139	0.167	0.103
L_P_793.6794_8.927351	-0.048	-0.065	-0.085	-0.11	-0.053	0.048	0.063	-0.09	-0.04	0.089	0.14	0.076	0.177	0.135	0.09	0.063	-0.149	-0.138	-0.077	-0.124	-0.136	-0.101	-0.04	-0.123	-0.175	0.043	0.109	0.014	0.01	0.046	0.002	0.028	0.003	-0.034	-0.071	-0.005	-0.102	-0.011	-0.009	0.045	0.005	-0.068	0.006	-0.015	0.103	0.152	0.101	0.171	0.088
L_N_811.6889_8.962816	-0.073	-0.039	-0.068	-0.097	-0.051	0.065	0.151	0.003	0.037	0.029	-0.003	-0.038	0.05	0.041	-0.018	0.003	-0.175	-0.185	-0.106	-0.134	-0.199	-0.151	-0.049	-0.144	-0.154	0.023	0.1	-0.021	0.004	-0.049	-0.088	-0.075	-0.051	-0.135	-0.119	-0.076	-0.144	-0.067	-0.033	0.018	0.021	-0.098	0.024	-0.066	0.017	0.034	0.041	0.1	0.017
L_N_809.6732_8.597796	-0.103	-0.058	-0.05	-0.115	-0.076	0.066	0.139	-0.026	0.015	0.101	0.089	0.043	0.127	0.075	0.003	0.076	-0.159	-0.163	-0.084	-0.102	-0.131	-0.132	0.015	-0.087	-0.158	-0.025	0.104	-0.035	0.003	-0.046	-0.059	-0.062	-0.097	-0.104	-0.138	-0.1	-0.135	-0.084	-0.088	0.01	0.021	-0.116	-0.055	-0.004	0.033	0.041	0.059	0.121	0.009
L_P_698.5976_10.95134	0.112	0.08	0	-0.08	-0.046	0.041	0.086	-0.052	-0.016	0.021	-0.145	-0.066	0.015	-0.027	0.065	-0.051	-0.162	-0.021	-0.101	-0.032	0.027	0.044	0.021	0.067	-0.028	0.142	0.133	0.012	0.097	0.019	0.059	0.084	0.027	0.16	0.072	0.042	0.087	0.053	0.111	-0.008	0.103	0.064	0.147	-0.011	-0.037	0.049	-0.007	0.029	0.093
L_P_684.5827_10.89376	0.079	0.079	0.009	-0.063	-0.054	-0.046	0.079	-0.018	0.027	-0.006	-0.125	-0.029	0.058	-0.002	0.073	-0.067	-0.077	0.075	-0.071	0.054	0.119	0.138	0.086	0.07	-0.039	0.085	0.065	0.066	0.103	0.067	0.071	0.116	0.138	0.186	0.155	0.111	0.128	0.07	0.06	0.085	0.075	0.129	0.127	-0.049	0.093	0.07	0.087	0.079	0.163
L_P_382.3609_10.88354	0.001	0.114	0.038	0.008	-0.037	0.08	0.176	0.097	0.078	0.06	-0.038	0.028	0.076	0.073	0.104	-0.077	0.001	0.055	-0.006	0.091	0.134	0.139	0.065	0.062	0.058	0.077	0.03	0.017	0.054	0.124	0.161	0.165	0.101	0.142	0.149	0.177	0.196	0.101	0.078	0.068	0.13	0.101	0.17	0	0.029	0.077	0.027	0.008	0.103
L_P_110.1101_10.78275	0.122	0.005	-0.068	-0.057	-0.02	0.078	0.172	0.07	-0.011	-0.022	-0.041	0.015	0.118	0.079	0.131	-0.06	0.054	0.001	0.009	0.065	0.125	0.124	0.196	0.084	-0.017	0.116	0.131	0.076	0.133	0.138	0.123	0.221	0.163	0.136	0.108	0.104	0.075	0.101	0.184	0.077	0.072	0.048	0.111	-0.01	0.148	0.161	0.151	0.101	0.24
L_P_82.0791_10.78193	-0.002	-0.011	-0.025	-0.125	-0.023	0.063	0.053	0.031	0.114	-0.016	-0.104	-0.029	0.059	0.078	0.039	-0.054	-0.058	-0.05	-0.071	-0.045	0.019	0.055	0.008	-0.014	0.033	0.083	0.071	0.081	0.037	0.104	0.047	0.113	0.15	-0.003	0.019	0.077	0.026	0.089	0.105	0.077	-0.02	-0.025	0.042	0.021	0.021	0.07	0.123	-0.009	0.045
L_N_402.1374_7.347132	0.068	-0.043	0.103	0.103	0.015	0.119	0.114	0.184	0.262	0.066	0.059	0.033	0.119	0.046	0.11	-0.021	-0.054	-0.098	-0.05	-0.076	-0.015	-0.009	-0.004	0.008	-0.011	0.047	0.046	-0.026	0.02	0.012	0.051	0.062	0.075	-0.056	0.046	0.048	0.06	0.031	0.01	-0.021	0.118	0.04	0.104	-0.011	0.161	0.087	0.129	0.18	0.205
L_N_859.7613_9.664678	0.074	0.024	-0.025	0.086	0.082	0.002	0.174	0.121	0.094	0.104	0.105	0.204	0.177	0.148	0.238	0.1	0.094	0.169	0.159	0.168	0.245	0.17	0.304	0.16	0.083	0	0.276	0.136	0.238	0.134	0.127	0.181	0.208	0.223	0.197	0.199	0.132	0.148	0.18	0.164	0.136	0.045	0.08	0.134	0.071	0.117	0.247	0.184	0.165
L_N_645.605_8.745976	0.117	0.062	0.011	0.075	0.054	0.001	0.177	0.128	0.101	0.122	0.01	0.113	0.264	0.137	0.184	-0.092	0.06	0.118	0.119	0.147	0.214	0.144	0.371	0.142	0.033	-0.036	0.223	0.129	0.158	0.111	0.123	0.207	0.152	0.157	0.138	0.156	0.143	0.076	0.296	0.103	0.209	0.326	0.331	0.069	0.252	0.19	0.206	0.171	0.316
L_P_627.5959_8.710031	0.154	0.106	-0.009	0.077	0.062	-0.041	0.102	0.098	0.105	0.174	0.028	0.171	0.33	0.19	0.27	-0.064	0.001	0.108	0.137	0.08	0.18	0.136	0.315	0.025	0.076	-0.024	0.209	0.071	0.107	0.088	0.094	0.197	0.22	0.127	0.151	0.167	0.129	0.11	0.329	0.1	0.234	0.375	0.334	0.093	0.303	0.195	0.265	0.204	0.401
L_P_519.5019_7.757285	-0.066	-0.094	-0.041	-0.066	-0.119	-0.017	0.049	0.061	0.054	0.007	0.037	0.121	0.174	0.089	0.022	-0.058	-0.12	-0.149	-0.117	-0.155	-0.144	-0.139	-0.049	-0.148	-0.025	-0.149	0.044	0.004	-0.027	-0.001	0.053	0.042	-0.061	-0.032	-0.099	-0.096	-0.039	0.034	0.031	-0.039	0.027	0.027	0.096	0.015	0.192	0.11	0.114	0.118	0.105
L_P_722.9971_9.146453	0.07	-0.011	-0.013	0.023	-0.046	-0.089	0.152	0.143	0.205	0.238	0.119	0.195	0.309	0.199	0.123	0.051	0.036	0.131	0.126	0.104	0.157	0.163	0.278	0.023	0.043	0.016	0.211	0.229	0.188	0.235	0.265	0.176	0.184	0.168	0.171	0.19	0.13	0.153	0.069	0.04	0.168	0.163	0.024	-0.009	0.168	0.157	0.334	0.17	0.261
L_P_666.6628_7.243563	0.092	-0.035	-0.011	0.004	-0.142	-0.084	0.107	0.023	0.089	0.109	0.092	0.22	0.314	0.223	0.103	0.012	-0.015	0.09	-0.029	-0.01	0.05	0.015	0.107	-0.01	-0.019	-0.036	0.192	0.072	0.073	0.142	0.169	0.098	0.123	0.085	0.06	0.082	0.097	0.133	0.071	0.024	0.052	0.138	0.093	0.098	0.261	0.124	0.343	0.175	0.232
L_P_862.6976_10.11159	0.267	0.101	0.14	0.031	-0.023	0.025	0.048	0.125	0.173	0.107	0.135	0.182	0.258	0.181	0.167	-0.014	0.062	0.068	0.024	0.043	0.123	0.078	0.084	0.065	0.136	0.089	0.185	0.072	0.105	0.198	0.142	0.135	0.189	0.02	0.121	0.124	0.079	0.034	0.033	0.072	0.112	0.25	0.261	0.058	0.353	0.175	0.262	0.214	0.356
L_P_466.2375_10.77451	0.184	0.095	0.032	0.025	-0.028	-0.191	0.116	0.034	0.195	-0.032	-0.004	0.093	0.2	0.118	0.066	-0.147	-0.126	-0.001	-0.057	-0.023	0.061	0.04	0.114	-0.007	-0.1	0.06	0.247	0.246	0.084	0.205	0.171	0.123	0.234	0.175	0.148	0.16	0.12	0.062	0.173	0.039	0.014	0.061	-0.042	-0.047	0.27	0.129	0.192	0.21	0.325
L_P_618.3251_10.98192	0.204	0.085	0.046	0.018	-0.106	-0.099	0.163	0.045	0.197	0.121	0.095	0.113	0.233	0.096	0.083	-0.037	-0.14	-0.044	-0.051	-0.059	-0.016	-0.027	0.086	-0.019	-0.06	0.102	0.22	0.215	0.208	0.26	0.234	0.036	0.181	0.122	0.092	0.11	0.109	0.072	0.087	0.052	0.092	-0.002	0.001	-0.019	0.291	0.123	0.205	0.227	0.353
L_P_657.6032_9.181707	0.141	0.049	0.066	0.043	-0.052	-0.185	-0.03	-0.102	0.042	0.057	0.041	0.152	0.201	0.051	0.079	-0.052	-0.186	0.018	-0.024	-0.089	-0.034	-0.056	0.103	-0.063	-0.079	-0.036	0.067	0.088	0.148	0.124	0.067	-0.016	0.165	0.077	0.054	0.009	0.06	-0.043	-0.019	0.003	0.094	0.082	0.084	-0.003	0.367	0.101	0.121	0.207	0.33
L_P_643.5883_9.018572	0.135	0.058	0.093	0.036	-0.001	-0.211	-0.06	-0.11	0.03	0.06	0.032	0.105	0.152	0.043	0.093	-0.066	-0.202	0.073	0.023	-0.094	-0.037	-0.045	0.099	-0.063	0.018	-0.019	0.052	0.098	0.094	0.076	0.05	-0.044	0.124	0.039	0.049	0.013	0.022	-0.011	0.065	-0.019	0.077	0.132	0.117	0.01	0.256	0.036	0.079	0.2	0.294
L_P_696.5817_10.83953	0.058	0.087	-0.009	0.006	-0.085	-0.142	0.064	-0.065	0.011	-0.111	0	0.048	0.014	-0.063	-0.109	-0.085	-0.197	-0.125	-0.099	-0.187	-0.169	-0.21	-0.089	-0.111	-0.124	-0.059	0.089	0.021	0.073	0.019	0.042	-0.096	-0.02	0.105	-0.078	-0.045	-0.063	-0.049	-0.07	-0.094	0.023	-0.098	-0.085	-0.06	0.181	0.005	0.034	0.092	0.077
L_P_669.6037_9.009973	0.129	0.028	0.03	0.034	-0.108	-0.107	-0.03	-0.121	-0.06	0.028	0.006	-0.001	0.023	-0.096	0.032	-0.08	-0.243	-0.123	-0.079	-0.191	-0.173	-0.218	-0.01	-0.143	-0.092	-0.001	0.031	0.058	0.092	0.036	0.01	-0.102	0.03	0.013	-0.01	-0.088	-0.018	-0.115	0.038	-0.051	0.115	0.137	0.117	-0.078	0.16	-0.028	0.006	0.068	0.204
L_P_575.5644_8.642532	0.079	-0.032	-0.012	-0.089	-0.208	-0.084	0.023	-0.073	-0.02	-0.015	-0.094	-0.03	-0.012	-0.192	-0.122	-0.24	-0.421	-0.295	-0.221	-0.446	-0.405	-0.377	-0.159	-0.261	-0.232	-0.084	0.03	-0.026	0.075	-0.051	0.003	-0.079	-0.094	-0.01	-0.205	-0.224	-0.132	-0.117	-0.082	-0.134	0.035	-0.053	-0.051	-0.069	0.207	0.119	0.062	0.118	0.164
L_P_547.5332_8.225133	0.132	-0.096	0.044	-0.086	-0.212	-0.063	0.056	-0.017	0.016	0.027	-0.087	0.001	0.055	-0.106	-0.167	-0.235	-0.404	-0.316	-0.202	-0.463	-0.419	-0.374	-0.184	-0.242	-0.196	-0.134	0.004	-0.076	-0.042	-0.097	-0.02	-0.117	-0.182	-0.165	-0.326	-0.302	-0.247	-0.187	-0.185	-0.245	0.023	0.006	-0.012	-0.011	0.297	0.174	0.069	0.188	0.209
L_P_671.6191_9.345037	0.15	0	0.001	-0.005	-0.08	-0.023	0.023	-0.018	0.021	0.081	0.017	0.048	0.159	0.018	0.042	-0.118	-0.238	-0.11	-0.051	-0.191	-0.113	-0.153	0.044	-0.079	0.02	0.105	0.098	0.114	0.193	0.157	0.108	0.045	0.104	0.083	0.052	-0.015	0.022	0.008	0.086	-0.009	0.123	0.14	0.182	0.012	0.216	0.086	0.041	0.114	0.253
L_P_672.583_10.97521	0.193	0.05	0.025	-0.049	-0.156	-0.017	0.197	-0.047	0.003	0.075	0.016	0.073	0.141	0.011	0.008	-0.064	-0.171	-0.131	-0.08	-0.101	-0.069	-0.075	0.066	-0.011	-0.077	-0.001	0.204	0.084	0.161	0.16	0.163	0.015	0.091	0.094	-0.054	-0.017	0.051	-0.041	-0.056	-0.049	0.048	-0.052	-0.054	0	0.278	0.142	0.149	0.217	0.306
L_P_96.0943_10.96391	0.255	0.115	0.019	-0.062	-0.064	0.003	0.046	-0.023	0.003	0.037	0.047	0.084	0.104	0.009	0.081	-0.067	-0.098	0.012	0.075	-0.069	-0.005	-0.011	0.091	0.006	-0.064	0.192	0.04	0.104	0.114	0.192	0.083	0.041	0.109	0.118	0.056	0.046	0.006	-0.045	-0.007	-0.006	0.086	-0.026	-0.026	0.074	0.185	0.134	0.104	0.058	0.227
L_N_710.6161_9.026967	0.035	0.002	-0.011	-0.058	-0.13	0.083	0.147	0.05	-0.013	0.057	-0.005	0.047	0.087	0.002	0.054	-0.049	-0.175	-0.085	-0.012	-0.113	-0.075	-0.081	0.076	-0.053	-0.003	-0.1	0.159	-0.041	0.113	0.011	0.028	0.048	0.036	0.044	-0.092	-0.068	0.013	-0.087	0.079	-0.016	0.055	0.096	0.169	0.018	0.119	0.067	0.066	0.072	0.15
L_N_693.6258_9.053021	0.012	-0.019	-0.162	-0.147	-0.179	0.041	0.215	0.094	0.113	0.058	-0.011	0.111	0.155	0.053	-0.001	-0.129	-0.223	-0.154	-0.066	-0.173	-0.128	-0.166	0.07	-0.097	-0.1	-0.073	0.144	0.107	0.101	-0.007	0.053	0.165	0.031	0.066	-0.076	-0.028	-0.045	0.034	0.072	-0.103	0.093	0.027	0.091	0.077	0.153	0.111	0.169	0.064	0.128
L_P_214.1734_10.93562	0.084	0.041	-0.056	-0.021	-0.039	0.056	0.078	0.077	-0.037	0.06	0.097	0.083	0.14	0.051	0.158	-0.032	-0.113	-0.107	-0.015	-0.019	0.016	0.003	0.093	0.02	-0.008	0.121	0.179	0	0.141	0.125	0.114	0.107	0.136	0.014	0.011	0.022	0.012	0.006	0.083	0.033	0.027	0.029	0.077	-0.029	0.108	0.143	0.068	0.138	0.185
L_P_148.1262_10.96085	0.216	0.014	0.037	-0.032	0.005	0.134	0.194	0.221	0.166	0.166	0.084	0.114	0.204	0.132	0.127	-0.059	-0.134	-0.066	-0.003	-0.024	0	-0.049	0.081	0.026	-0.007	0.109	0.194	-0.009	0.139	0.154	0.145	0.093	0.068	0.025	0.034	0.066	0.119	0.034	0.038	0.075	0.077	0.002	0.093	0.07	0.24	0.196	0.183	0.111	0.148
L_N_635.6206_9.228914	0.094	0.062	0.045	0.04	-0.023	0.131	0.085	0.127	0.104	0.086	0.041	0.111	0.203	0.102	0.117	0.002	-0.078	0.055	0.034	0.01	0.08	0.054	0.199	0.098	0.101	0.135	0.116	0.13	0.284	0.227	0.139	0.146	0.152	0.117	0.122	0.089	0.157	0.059	0.034	0.135	0.155	0.027	0.203	0.132	0.26	0.168	0.1	0.164	0.235
L_N_649.6362_9.379333	0.044	-0.016	0.038	0.046	-0.066	0.102	0.204	0.196	0.176	0.112	0.086	0.14	0.251	0.086	0.113	-0.059	-0.198	-0.109	-0.06	-0.179	-0.106	-0.14	0.074	-0.056	0.01	0.045	0.103	0.106	0.232	0.165	0.146	0.112	0.067	0.042	0.01	-0.014	0.035	0.05	0.058	-0.012	0.166	0.074	0.267	0.123	0.287	0.178	0.146	0.162	0.216
L_N_712.6325_9.377685	0.048	-0.052	0.042	0.008	-0.073	0.105	0.226	0.092	0.081	0.08	0.06	0.128	0.233	0.065	0.089	-0.055	-0.215	-0.119	-0.061	-0.171	-0.116	-0.146	0.057	-0.053	-0.043	-0.007	0.087	0.03	0.159	0.102	0.083	0.04	0.019	-0.003	-0.068	-0.081	-0.028	-0.031	-0.006	-0.068	0.163	0.064	0.241	0.119	0.278	0.148	0.114	0.149	0.2
L_N_647.6206_9.028528	0.08	0.001	0.035	0.045	-0.092	0.032	0.173	0.095	0.071	0.142	0.09	0.124	0.165	0.009	0.051	-0.096	-0.173	-0.136	-0.055	-0.157	-0.122	-0.164	0.049	-0.052	-0.124	-0.022	0.166	0.002	0.133	0.082	0.1	0.055	0.004	0.073	-0.085	-0.059	0.015	-0.1	0.076	-0.088	0.139	0.065	0.193	0.072	0.26	0.136	0.129	0.148	0.225
L_P_629.6116_9.005734	0.08	-0.043	0.014	0.011	-0.093	-0.021	0.117	0.066	0.011	0.12	0.123	0.134	0.182	0.044	0.105	-0.052	-0.166	-0.107	-0.06	-0.192	-0.152	-0.192	0.001	-0.127	-0.105	-0.01	0.108	0.025	0.148	0.077	0.104	0.04	0.032	0.028	-0.08	-0.036	0.011	-0.014	0.094	-0.052	0.178	0.094	0.188	0.017	0.284	0.099	0.091	0.127	0.232
L_P_631.6272_9.346694	0.065	-0.028	0.039	0.051	-0.063	0.044	0.165	0.146	0.162	0.141	0.121	0.2	0.314	0.141	0.142	-0.06	-0.218	-0.082	-0.05	-0.199	-0.113	-0.142	0.052	-0.058	-0.019	0.038	0.101	0.089	0.206	0.17	0.157	0.096	0.095	0.039	-0.006	0.006	0.039	0.051	0.036	-0.015	0.161	0.093	0.259	0.063	0.365	0.191	0.178	0.218	0.289
L_P_617.6116_9.186239	0.077	0.028	0.038	0.064	-0.041	0.012	0.078	0.109	0.156	0.114	0.095	0.179	0.282	0.142	0.125	-0.016	-0.128	0.037	0.006	-0.099	-0.01	-0.047	0.133	-0.024	0.009	0.031	0.102	0.127	0.253	0.2	0.157	0.161	0.171	0.113	0.088	0.07	0.086	0.084	0.056	0.047	0.148	0.074	0.201	0.067	0.367	0.194	0.196	0.216	0.331
L_P_603.5959_9.018059	0.083	0.023	0.077	0.063	0.053	-0.022	0.129	0.119	0.176	0.154	0.124	0.194	0.31	0.19	0.158	-0.032	-0.174	0.019	0.049	-0.114	-0.03	-0.071	0.146	-0.06	0.042	-0.001	0.1	0.095	0.189	0.155	0.121	0.117	0.128	0.042	0.055	0.089	0.035	0.062	0.096	0.009	0.157	0.131	0.222	0.085	0.333	0.169	0.207	0.284	0.322
L_N_621.6055_9.044209	0.098	-0.022	0.035	0.103	0.04	-0.002	0.123	0.073	0.114	0.121	0.084	0.189	0.205	0.14	0.128	-0.004	-0.183	-0.028	0.008	-0.142	-0.073	-0.078	0.083	-0.1	-0.057	-0.046	0.102	0.025	0.087	0.043	0.056	0.091	0.029	-0.002	0.019	0.036	0.02	0.033	0.065	0.003	0.056	0.143	0.135	0.12	0.306	0.183	0.191	0.254	0.263
L_N_506.3817_7.37145	0.105	0.036	-0.018	0.095	0.014	0.151	0.408	0.344	0.347	0.132	0.102	0.122	0.26	0.165	0.165	-0.053	-0.049	-0.03	0.065	0.01	0.113	0.031	0.133	0.096	0.079	0.122	0.238	0.133	0.166	0.252	0.249	0.177	0.207	0.16	0.112	0.186	0.155	0.005	0.129	0.051	0.207	0.025	0.148	0.086	0.206	0.217	0.107	0.193	0.24
L_N_509.3842_7.36974	-0.019	-0.022	0.009	0.056	-0.04	0.128	0.254	0.245	0.231	-0.027	0.071	0.098	0.107	0.052	0.059	-0.06	-0.065	-0.028	0.104	-0.006	0.045	0.028	0.077	0.105	0.121	0.246	0.138	0.162	0.155	0.168	0.145	0.122	0.137	0.104	0.064	0.092	0.105	-0.022	0.034	-0.016	0.135	-0.049	0.136	0.011	0.11	0.093	0.036	0.108	0.117
L_P_366.3296_9.744337	0.219	0.074	0.032	0.008	0.082	0.099	0.19	0.174	0.152	0.108	0.114	0.055	0.201	0.126	0.068	-0.057	-0.044	0.039	0.092	0.069	0.15	0.122	0.212	0.127	0.016	0.214	0.198	0.307	0.202	0.35	0.262	0.245	0.297	0.208	0.251	0.267	0.17	0.184	0.17	0.154	0.148	0.044	-0.02	0.054	0.258	0.274	0.175	0.188	0.352
L_P_667.6476_9.160806	0.094	0.059	0.038	0.092	-0.013	-0.119	0.06	0.026	0.182	0.039	0.203	0.221	0.331	0.219	0.187	-0.015	-0.017	0.029	-0.006	-0.008	0.071	0.076	0.08	0.04	0.003	0.079	0.058	0.096	0.097	0.247	0.197	0.101	0.203	0.048	0.131	0.118	0.089	0.093	0.08	-0.056	0.115	0.008	0.035	0.064	0.268	0.184	0.112	0.214	0.197
L_P_110.1103_10.96098	0.092	0.012	0.062	0.047	0.035	-0.158	0.006	-0.007	0.058	0.104	0.127	0.155	0.196	0.147	0.13	0.048	-0.07	0.028	-0.102	-0.016	0.021	0.012	0.048	0.004	-0.113	0.006	0.064	0.012	0.039	0.106	0.116	0.051	0.123	0.047	0.03	0.087	0.012	0.029	0	0.005	0.039	-0.003	-0.061	0.038	0.263	0.056	0.141	0.165	0.152
L_P_82.0789_10.96111	0.052	0.011	0.084	0.032	-0.006	-0.148	0.142	0.066	0.149	0.118	0.171	0.201	0.223	0.142	0.097	0.057	-0.034	0.042	0.05	-0.002	0.055	0.018	0.08	0.04	-0.03	0.046	0.104	0.057	0.084	0.167	0.122	0.109	0.134	0.095	0.02	0.076	0.054	0.036	0.008	-0.018	0.059	-0.007	-0.049	0.051	0.227	0.085	0.229	0.198	0.198
L_P_120.0949_10.96248	0.216	0.068	0.067	0.002	-0.059	-0.176	0.149	0.001	0.09	0.053	0.135	0.204	0.235	0.152	0.063	-0.055	-0.079	-0.02	0.014	-0.062	-0.002	-0.002	0.072	-0.054	-0.165	0.003	0.197	0.194	0.12	0.206	0.208	0.07	0.203	0.139	0.03	0.063	0.012	-0.054	-0.008	-0.029	-0.017	0.019	-0.186	-0.018	0.283	0.222	0.165	0.214	0.244
L_P_650.6001_10.96551	0.153	0.068	0.05	0.091	-0.015	-0.092	0.155	0.004	0.059	0.088	0.119	0.119	0.169	0.082	0.059	-0.052	-0.07	-0.074	0.002	-0.018	0.001	-0.04	0.097	0.004	-0.052	0.073	0.072	0.051	0.091	0.135	0.105	0.009	0.022	0.085	-0.003	0.039	0.009	-0.013	-0.025	-0.064	0.035	0.049	-0.007	0.063	0.243	0.1	-0.012	0.134	0.15
L_P_178.1746_10.96221	0.235	0.023	-0.003	0.006	-0.093	0.002	0.126	0.101	0.123	0.224	0.16	0.191	0.281	0.202	0.137	-0.008	-0.111	-0.081	0.066	-0.131	-0.062	-0.074	0.014	-0.081	-0.059	0.148	0.198	0.029	0.161	0.166	0.212	0.077	0.112	0.034	-0.005	-0.021	-0.014	-0.043	-0.048	-0.029	0.12	0.07	0.115	0.058	0.324	0.163	0.161	0.177	0.236
L_P_150.1421_10.95971	0.171	0.05	0.085	0.079	-0.053	-0.156	0.236	0.07	0.118	0.119	0.123	0.161	0.234	0.145	0.07	-0.018	-0.19	-0.073	-0.014	-0.081	-0.046	-0.083	0.028	-0.012	-0.116	0.086	0.194	0.028	0.079	0.164	0.162	0.042	0.058	0.092	-0.029	0.037	0.037	0.002	0.005	-0.101	-0.019	0.065	-0.026	0.07	0.287	0.176	0.214	0.252	0.262
L_P_68.0633_10.96176	0.133	-0.01	0.03	0.043	-0.049	-0.115	0.16	0.036	0.097	0.115	0.206	0.207	0.272	0.166	0.124	0.04	-0.077	-0.057	0.046	-0.088	-0.035	-0.08	0.088	-0.106	-0.103	0.02	0.08	0.049	0.115	0.198	0.148	0.056	0.089	0.097	-0.019	0.054	-0.017	0.051	0.004	0.038	0.066	0.039	0.087	0.06	0.227	0.065	0.109	0.124	0.158
L_P_218.2045_10.96473	0.218	0.026	0.042	0.01	-0.07	-0.154	0.118	0.008	0.118	0.133	0.144	0.185	0.26	0.141	0.074	-0.045	-0.135	-0.076	-0.051	-0.116	-0.046	-0.074	0.038	-0.042	-0.18	0.033	0.168	0.071	0.097	0.209	0.16	0.015	0.18	0.093	-0.008	0.041	-0.004	-0.025	-0.007	-0.058	-0.02	-0.055	-0.131	0.032	0.336	0.164	0.158	0.219	0.236
L_P_94.0789_10.96309	0.22	0.065	0.047	0.06	-0.065	-0.1	0.187	0.068	0.141	0.145	0.168	0.216	0.286	0.158	0.149	-0.014	-0.174	-0.058	0.017	-0.065	0.025	-0.041	0.094	0.006	-0.084	0.103	0.273	0.151	0.183	0.293	0.227	0.109	0.211	0.179	0.072	0.162	0.134	0.048	0.074	0.067	0.084	0.009	0.014	0.027	0.372	0.194	0.222	0.263	0.334
L_P_232.2203_10.96429	0.239	0.055	0.063	0.017	-0.043	-0.071	0.141	0.06	0.108	0.143	0.153	0.156	0.289	0.155	0.121	-0.041	-0.173	-0.087	-0.033	-0.095	-0.042	-0.071	0.062	-0.024	-0.109	0.097	0.214	0.069	0.188	0.243	0.208	0.087	0.172	0.149	-0.003	0.051	0.06	-0.022	-0.01	-0.024	0.076	-0.029	0.004	0.062	0.367	0.217	0.182	0.172	0.262
L_P_202.1733_10.96304	0.204	0.045	0.007	-0.015	-0.063	-0.065	0.151	0.043	0.132	0.068	0.128	0.152	0.248	0.133	0.084	-0.077	-0.184	-0.113	-0.085	-0.122	-0.042	-0.089	0.064	-0.04	-0.132	0.044	0.227	0.13	0.144	0.257	0.222	0.111	0.179	0.125	0.013	0.076	0.075	0.007	0.025	0.018	0.007	-0.015	-0.007	-0.038	0.335	0.184	0.183	0.231	0.278
L_P_134.1104_10.96382	0.204	0.062	0.013	0.019	-0.049	-0.108	0.148	0.047	0.099	0.12	0.167	0.218	0.304	0.188	0.12	-0.029	-0.15	-0.09	-0.043	-0.084	-0.017	-0.077	0.062	-0.023	-0.11	0.06	0.199	0.097	0.135	0.254	0.218	0.095	0.202	0.132	0.027	0.079	0.063	-0.001	0.05	0.006	0.029	-0.023	-0.027	0.062	0.37	0.226	0.217	0.287	0.299
L_P_286.2668_10.96465	0.173	0.021	0.02	0.027	-0.055	-0.056	0.157	0.059	0.109	0.098	0.143	0.171	0.287	0.165	0.095	-0.036	-0.151	-0.073	-0.049	-0.1	-0.016	-0.087	0.058	-0.027	-0.107	0.04	0.199	0.094	0.131	0.225	0.197	0.103	0.146	0.13	0.008	0.072	0.04	0.077	0.004	-0.031	0.082	0	-0.028	0.029	0.352	0.221	0.199	0.259	0.293
L_P_108.0947_10.9641	0.211	0.057	0.035	0.013	-0.042	-0.046	0.184	0.074	0.138	0.125	0.145	0.179	0.287	0.175	0.12	-0.024	-0.143	-0.077	-0.031	-0.088	0.001	-0.063	0.067	-0.002	-0.072	0.11	0.225	0.117	0.187	0.26	0.244	0.134	0.2	0.158	0.058	0.099	0.068	0.012	0.059	0.053	0.083	-0.015	-0.034	0.028	0.361	0.226	0.224	0.277	0.338
L_P_160.1263_10.96433	0.21	0.055	0.024	-0.015	-0.069	-0.104	0.149	0.023	0.093	0.113	0.157	0.205	0.309	0.175	0.122	-0.058	-0.147	-0.098	-0.038	-0.13	-0.049	-0.09	0.028	-0.032	-0.127	0.065	0.207	0.078	0.129	0.233	0.222	0.113	0.167	0.149	0.01	0.064	0.058	0.001	0.032	-0.002	0.063	-0.008	0.004	0.044	0.369	0.231	0.223	0.248	0.302
L_P_174.1415_10.96382	0.213	0.049	0.045	-0.002	-0.074	-0.071	0.158	0.025	0.078	0.126	0.183	0.219	0.312	0.188	0.137	-0.044	-0.149	-0.092	-0.045	-0.1	-0.03	-0.073	0.062	-0.028	-0.095	0.083	0.224	0.083	0.164	0.256	0.25	0.15	0.199	0.143	0.028	0.089	0.053	0.013	0.059	0.029	0.065	0.012	0.016	0.078	0.369	0.227	0.233	0.253	0.315
L_P_368.3456_10.96791	0.213	0.052	0.046	-0.011	-0.08	-0.018	0.195	0.066	0.118	0.125	0.167	0.204	0.311	0.178	0.121	-0.049	-0.148	-0.09	-0.057	-0.094	-0.022	-0.064	0.066	-0.023	-0.098	0.079	0.232	0.112	0.178	0.266	0.233	0.155	0.192	0.148	0.031	0.103	0.069	0.03	0.056	0.035	0.07	-0.015	0.015	0.045	0.374	0.251	0.226	0.257	0.331
L_P_258.2356_10.96578	0.198	0.082	0.031	0.018	-0.07	-0.037	0.194	0.059	0.122	0.124	0.174	0.215	0.306	0.177	0.104	-0.049	-0.16	-0.108	-0.027	-0.11	-0.033	-0.071	0.063	-0.028	-0.112	0.086	0.219	0.077	0.144	0.236	0.223	0.115	0.175	0.132	0.007	0.062	0.04	-0.008	0.065	-0.023	0.072	-0.006	0.009	0.049	0.377	0.217	0.209	0.266	0.31
L_P_206.2065_10.96274	0.175	0.012	0.045	-0.012	-0.064	-0.113	0.155	0.067	0.168	0.13	0.143	0.164	0.302	0.167	0.111	-0.075	-0.161	-0.124	-0.054	-0.116	-0.053	-0.078	0.04	-0.038	-0.102	0.095	0.214	0.126	0.148	0.228	0.214	0.113	0.187	0.109	0.022	0.079	0.063	0.016	0.024	0.028	0.024	0.012	-0.025	-0.008	0.313	0.273	0.181	0.216	0.242
L_P_284.2513_10.96172	0.183	0.053	0.025	0.009	-0.083	-0.051	0.14	0.044	0.139	0.058	0.117	0.153	0.249	0.131	0.06	-0.1	-0.14	-0.103	-0.029	-0.095	-0.027	-0.067	0.054	-0.021	-0.148	0.1	0.189	0.162	0.179	0.25	0.205	0.083	0.159	0.111	0.007	0.094	0.105	-0.021	0.056	0.05	0.056	0.022	-0.033	-0.05	0.305	0.239	0.181	0.149	0.253
L_P_122.1106_10.96371	0.175	0.089	0.052	-0.043	-0.065	-0.059	0.178	0.022	0.102	0.095	0.116	0.163	0.239	0.122	0.077	-0.106	-0.121	-0.112	-0.053	-0.077	-0.033	-0.072	0.019	-0.005	-0.109	0.016	0.229	0.064	0.168	0.189	0.178	0.084	0.161	0.113	-0.02	0.059	0.007	-0.025	-0.005	-0.089	0.054	-0.01	-0.015	0.025	0.334	0.16	0.188	0.21	0.235
L_P_146.11_10.96464	0.176	0.034	0.042	0.025	-0.034	-0.088	0.138	0.013	0.033	0.118	0.165	0.203	0.268	0.184	0.144	0.048	-0.101	-0.03	-0.044	-0.058	0.022	-0.016	0.089	0	-0.057	0.06	0.131	0.029	0.169	0.197	0.173	0.145	0.175	0.169	0.023	0.084	0.096	0.057	0.058	0.007	0.025	0.014	0.045	0.029	0.286	0.231	0.227	0.26	0.288
L_P_686.5979_11.05461	0.196	0.057	0.042	-0.03	-0.043	-0.04	0.122	0.05	0.124	0.025	0.079	0.137	0.194	0.07	0.068	-0.067	-0.085	0.038	-0.04	-0.017	0.071	0.031	0.133	0.048	-0.131	0.114	0.161	0.13	0.211	0.268	0.239	0.158	0.239	0.2	0.158	0.162	0.145	0.065	-0.025	0.074	0.092	0.079	-0.004	0.019	0.3	0.125	0.185	0.275	0.267
L_P_382.361_11.03941	0.082	0.074	0.125	-0.034	-0.037	-0.018	0.137	0.076	0.126	0.064	0.001	0.054	0.114	-0.028	-0.019	-0.025	-0.138	-0.051	-0.057	-0.091	-0.033	-0.061	0.026	-0.031	-0.096	0.079	0.096	0.058	0.148	0.131	0.111	-0.012	0.072	0.042	0.076	0.036	0.035	0.034	-0.054	0.062	0.039	0.051	0.034	-0.028	0.27	0.079	0.123	0.159	0.141
L_P_674.5973_11.17166	0.169	-0.003	0.03	-0.03	-0.173	-0.059	0.161	-0.014	0.047	0.055	-0.031	0.105	0.135	0.001	-0.045	-0.175	-0.33	-0.228	-0.187	-0.319	-0.253	-0.254	-0.088	-0.159	-0.17	-0.079	0.083	-0.033	0.041	0.032	0.054	-0.109	-0.018	-0.087	-0.189	-0.183	-0.127	-0.154	-0.12	-0.112	0.031	-0.065	-0.06	0.016	0.355	0.078	0.107	0.206	0.234
L_P_368.3448_7.339883	0.058	-0.138	-0.016	-0.027	-0.072	-0.072	-0.003	-0.065	-0.001	0.072	0.047	0.144	0.223	0.113	0.079	-0.065	-0.13	-0.054	-0.187	-0.162	-0.084	-0.142	-0.036	-0.107	-0.104	-0.083	0.106	-0.088	-0.031	-0.031	0.004	0.017	-0.004	0.044	-0.072	-0.032	-0.079	-0.035	-0.041	-0.048	0.055	0.081	0.107	0.008	0.279	0.117	0.158	0.081	0.118
L_P_234.2379_10.96331	0.122	0.023	-0.084	-0.03	-0.057	-0.033	-0.065	-0.014	0.01	-0.012	0.072	0.144	0.157	0.094	0.162	-0.068	-0.122	-0.058	-0.035	-0.059	-0.008	0.007	0.078	0.006	0.003	0.099	0.167	0.073	0.047	0.046	0.127	0.107	0.077	0.022	0.111	0.035	0.033	0.008	0.032	-0.002	-0.062	-0.063	-0.064	0.015	0.213	0.104	0.159	0.106	0.18
L_P_66.0474_10.85062	0.045	0.039	0.025	0.048	0.084	-0.022	0.079	-0.006	-0.016	0.056	0.006	0.031	0.02	0.018	0.048	-0.019	-0.028	0.022	0.045	0.059	0.07	0.037	0.08	0.135	0.015	0.086	0.209	0.153	0.154	0.114	0.054	0.121	0.11	0.188	0.125	0.182	0.137	-0.003	0.191	0.119	0.117	-0.006	-0.044	-0.052	0.069	-0.019	0.1	0.087	0.108
L_P_148.126_10.79223	0.161	0.084	0.042	-0.072	0.046	0.027	0.123	0.124	0.112	0.01	-0.061	0.068	0.201	0.175	0.097	-0.156	-0.073	-0.024	-0.012	0.01	0.071	0.032	0.067	0.098	-0.058	0.085	0.202	0.071	0.074	0.104	0.058	0.205	0.145	0.134	0.095	0.166	0.126	0.075	0.206	0.146	0.038	-0.007	0.034	0.009	0.21	0.253	0.251	0.123	0.205
L_P_178.1744_10.78227	0.123	0.061	-0.007	-0.025	0.064	-0.065	0.098	-0.024	0.035	-0.051	-0.001	0.111	0.224	0.146	0.128	-0.062	-0.046	0.03	0.042	0.019	0.096	0.061	0.19	0.032	-0.096	0.015	0.183	0.061	0.121	0.168	0.065	0.149	0.198	0.181	0.178	0.162	0.072	0.014	0.169	0.137	0.101	0.08	0.024	-0.025	0.216	0.207	0.179	0.116	0.201
L_P_120.0948_10.78145	0.1	0.032	-0.062	-0.051	0.033	-0.084	0.047	-0.062	0.005	-0.035	-0.047	0.085	0.146	0.114	0.104	-0.126	-0.105	-0.032	-0.062	-0.051	0.01	0.007	0.054	-0.04	-0.173	-0.07	0.157	0.052	0.101	0.081	0.052	0.175	0.15	0.151	0.014	0.073	0.017	0.035	0.212	0.079	0.028	-0.037	-0.074	-0.015	0.206	0.25	0.224	0.131	0.253
L_P_260.2513_10.78427	0.156	0.076	-0.031	-0.033	0.004	-0.046	0.171	0.003	0.091	-0.072	0.038	0.199	0.18	0.126	0.145	-0.13	-0.057	0.02	0.011	0.031	0.069	0.064	0.072	0.045	-0.052	0.039	0.197	0.078	0.116	0.2	0.146	0.239	0.229	0.178	0.104	0.135	0.162	0.068	0.208	0.107	0.016	-0.001	-0.045	-0.001	0.165	0.196	0.217	0.207	0.232
L_P_1016.928_10.78546	0.161	0.081	0.021	0.026	0.028	-0.053	0.207	0.12	0.196	-0.002	0.011	0.121	0.23	0.159	0.151	-0.115	-0.046	0.037	-0.011	0.051	0.14	0.109	0.151	0.05	-0.051	0.078	0.255	0.193	0.197	0.237	0.179	0.25	0.304	0.223	0.174	0.247	0.186	0.145	0.263	0.141	0.095	0.046	0.046	0.019	0.218	0.23	0.308	0.191	0.308
L_P_160.126_10.77606	0.109	0.042	0.023	0.012	0.026	-0.072	0.202	0.059	0.103	0.006	0.005	0.147	0.225	0.164	0.118	-0.071	-0.072	-0.07	-0.058	-0.018	0.05	0.006	0.056	-0.02	-0.064	-0.044	0.197	0.127	0.078	0.131	0.067	0.169	0.23	0.106	0.031	0.094	0.031	0.028	0.222	0.092	0.039	0.019	-0.007	0.056	0.257	0.237	0.257	0.211	0.294
L_P_204.1886_10.78147	0.122	0.098	-0.029	0.013	-0.01	-0.011	0.185	0.057	0.06	0.052	-0.023	0.108	0.201	0.159	0.161	-0.076	-0.015	0.029	0.019	0.07	0.111	0.094	0.156	0.076	-0.043	0.027	0.207	0.144	0.16	0.121	0.114	0.223	0.207	0.19	0.123	0.175	0.134	0.095	0.241	0.178	0.048	-0.002	-0.015	0.007	0.171	0.245	0.261	0.205	0.276
L_P_108.0947_10.77904	0.186	0.057	-0.018	-0.064	0.022	-0.013	0.163	0.018	0.1	-0.017	-0.008	0.164	0.216	0.166	0.14	-0.086	-0.049	0.031	0.019	0.028	0.11	0.099	0.124	0.006	-0.114	0.089	0.255	0.1	0.177	0.204	0.175	0.238	0.282	0.194	0.128	0.151	0.113	0.094	0.216	0.123	0.034	0.008	-0.039	0.015	0.26	0.279	0.271	0.192	0.291
L_P_284.2514_10.78114	0.208	0.059	-0.016	-0.057	-0.026	-0.078	0.135	0.032	0.085	0.044	0.013	0.159	0.226	0.151	0.159	-0.093	-0.06	0.044	0.014	0.029	0.114	0.111	0.13	0.014	-0.085	0.063	0.286	0.116	0.161	0.178	0.117	0.206	0.252	0.219	0.115	0.16	0.126	0.093	0.211	0.158	0.068	0.015	0.009	-0.04	0.229	0.245	0.246	0.196	0.293
L_P_312.2827_10.78084	0.19	0.062	-0.035	-0.019	0.029	-0.014	0.162	0.061	0.143	0.041	0.023	0.16	0.228	0.16	0.169	-0.11	-0.109	-0.007	-0.035	-0.025	0.04	0.024	0.085	0.006	-0.071	0.055	0.231	0.089	0.142	0.125	0.103	0.183	0.197	0.159	0.076	0.129	0.098	0.091	0.241	0.127	0.079	0.014	0.035	-0.005	0.226	0.215	0.289	0.208	0.288
L_P_232.2202_10.78109	0.175	0.081	-0.011	0.005	0.01	-0.078	0.154	0.042	0.122	0.036	-0.007	0.125	0.234	0.151	0.142	-0.115	-0.071	0.023	-0.017	0.033	0.125	0.092	0.136	0.059	-0.062	0.052	0.277	0.113	0.134	0.174	0.122	0.21	0.24	0.183	0.124	0.17	0.132	0.078	0.243	0.166	0.063	0.049	0.063	0.004	0.247	0.215	0.269	0.212	0.336
L_P_246.2358_10.78092	0.162	0.084	0.02	-0.059	0.003	-0.024	0.133	0.081	0.121	0.02	-0.035	0.071	0.191	0.125	0.143	-0.142	-0.081	-0.019	-0.054	-0.005	0.072	0.049	0.094	0.026	-0.064	0.054	0.263	0.094	0.17	0.132	0.141	0.237	0.203	0.205	0.11	0.163	0.143	0.074	0.234	0.145	0.068	-0.019	0.017	-0.007	0.232	0.262	0.227	0.192	0.3
L_P_258.2356_10.78051	0.158	0.058	-0.049	-0.05	-0.005	-0.004	0.205	0.1	0.132	0.035	-0.018	0.121	0.225	0.168	0.15	-0.137	-0.065	-0.022	-0.047	-0.012	0.087	0.084	0.113	0.014	-0.06	0.045	0.254	0.142	0.179	0.193	0.174	0.288	0.25	0.201	0.103	0.174	0.123	0.127	0.262	0.137	0.082	0.001	0.047	-0.012	0.251	0.281	0.281	0.199	0.328
L_P_134.1105_10.77974	0.145	0.07	-0.042	-0.001	0.006	-0.042	0.179	0.066	0.109	0.018	0.001	0.137	0.219	0.174	0.17	-0.12	-0.052	-0.015	0.009	0.022	0.097	0.081	0.124	0.042	-0.062	0.055	0.238	0.117	0.182	0.188	0.141	0.226	0.255	0.181	0.128	0.179	0.1	0.08	0.236	0.158	0.066	0.011	0.048	0.011	0.234	0.248	0.234	0.221	0.285
L_P_174.1416_10.77939	0.177	0.107	-0.056	-0.022	-0.007	-0.005	0.201	0.07	0.075	0.07	0.005	0.156	0.218	0.203	0.168	-0.098	-0.076	-0.022	-0.029	0.011	0.089	0.05	0.114	0.025	-0.08	0.073	0.252	0.13	0.201	0.186	0.136	0.226	0.224	0.185	0.111	0.15	0.077	0.088	0.222	0.131	0.071	-0.019	0.033	0.003	0.256	0.289	0.239	0.213	0.326
L_P_202.1733_10.78037	0.169	0.034	-0.018	-0.014	-0.004	-0.065	0.207	0.069	0.113	0.042	0.018	0.137	0.254	0.175	0.181	-0.126	-0.068	-0.011	-0.049	-0.011	0.102	0.076	0.126	0.052	-0.06	0.067	0.292	0.146	0.193	0.19	0.169	0.24	0.253	0.207	0.117	0.172	0.106	0.077	0.27	0.112	0.076	0.044	0.03	-0.016	0.236	0.252	0.232	0.234	0.329
L_P_286.267_10.78062	0.167	0.087	-0.024	-0.018	0.001	-0.014	0.191	0.069	0.123	0.043	-0.011	0.124	0.215	0.164	0.149	-0.136	-0.075	0.005	-0.005	0.004	0.086	0.086	0.125	0.017	-0.074	0.099	0.301	0.151	0.198	0.185	0.173	0.25	0.25	0.214	0.125	0.19	0.125	0.084	0.268	0.141	0.109	-0.02	0.021	0.004	0.198	0.25	0.266	0.179	0.295
L_P_122.1105_10.78115	0.107	0.023	0.005	-0.046	0.013	-0.012	0.191	0.086	0.131	-0.023	-0.032	0.079	0.169	0.146	0.103	-0.127	-0.097	-0.03	-0.016	-0.011	0.087	0.046	0.12	0.034	-0.124	0.056	0.28	0.175	0.184	0.196	0.139	0.226	0.204	0.228	0.121	0.179	0.085	0.082	0.313	0.114	0.061	-0.01	-0.011	-0.023	0.215	0.221	0.235	0.234	0.277
L_P_218.2046_10.78064	0.169	0.074	-0.063	-0.002	0.017	0.001	0.126	0.028	0.059	0.025	-0.017	0.123	0.211	0.145	0.176	-0.107	-0.064	0.017	-0.012	0.049	0.123	0.105	0.143	0.048	-0.063	0.056	0.261	0.126	0.162	0.186	0.134	0.214	0.222	0.193	0.134	0.17	0.146	0.094	0.221	0.114	0.069	0.005	0.04	-0.041	0.175	0.252	0.227	0.212	0.285
L_P_94.079_10.78068	0.13	0.115	-0.026	-0.05	-0.028	-0.008	0.213	0.078	0.08	0.002	-0.109	0.012	0.155	0.085	0.068	-0.165	-0.117	-0.061	-0.051	-0.049	0.034	0.015	0.077	0.009	-0.082	0.032	0.229	0.095	0.131	0.122	0.115	0.203	0.151	0.172	0.068	0.151	0.134	0.103	0.237	0.102	0.028	0.025	0.054	-0.034	0.217	0.289	0.265	0.172	0.313
L_P_298.267_10.78454	0.139	0.074	-0.064	-0.105	-0.01	-0.017	0.094	0.043	0.097	0.023	-0.068	0.044	0.164	0.116	0.078	-0.132	-0.121	-0.053	-0.08	-0.063	0.021	-0.005	0.059	-0.011	-0.01	0.12	0.193	0.079	0.147	0.16	0.119	0.184	0.174	0.186	0.072	0.139	0.109	0.098	0.176	0.071	0.037	-0.018	0.066	-0.031	0.163	0.2	0.184	0.072	0.239
L_P_68.0635_10.7819	0.153	0.066	-0.005	-0.039	0.124	-0.005	0.139	0.072	0.11	0.013	-0.034	0.072	0.185	0.137	0.069	-0.177	-0.049	0.012	-0.015	0.007	0.054	0.033	0.095	0.051	-0.034	0.031	0.215	0.096	0.131	0.119	0.092	0.202	0.205	0.177	0.071	0.151	0.099	0.093	0.208	0.137	0.085	0.052	0.066	0.026	0.286	0.2	0.203	0.161	0.309
L_P_234.2377_10.7797	0.081	0.035	-0.008	0.013	0.079	-0.039	0.132	0.086	0.104	-0.025	-0.029	0.092	0.183	0.133	0.162	-0.07	-0.051	-0.001	-0.008	0.014	0.095	0.07	0.173	0.075	-0.064	0.016	0.18	0.138	0.109	0.129	0.102	0.166	0.203	0.194	0.138	0.151	0.086	0.049	0.192	0.084	0.08	0.015	0.013	-0.01	0.183	0.197	0.137	0.195	0.241
L_P_206.2061_10.78111	0.086	0.052	-0.025	-0.033	-0.016	-0.017	0.211	0.09	0.146	-0.032	0.001	0.116	0.231	0.166	0.098	-0.143	-0.008	0.014	-0.015	0.076	0.148	0.13	0.174	0.092	-0.029	0.128	0.283	0.212	0.246	0.242	0.219	0.305	0.276	0.22	0.148	0.225	0.102	0.157	0.24	0.097	0.06	-0.039	-0.003	-0.058	0.157	0.184	0.203	0.108	0.234
L_P_368.3459_10.76453	0.176	0.011	-0.042	-0.083	-0.046	0.05	0.173	0.048	0.048	0.055	-0.005	0.102	0.176	0.099	0.159	-0.098	-0.119	-0.071	-0.058	-0.022	0.04	0.022	0.119	0.046	-0.078	0.088	0.211	0.123	0.192	0.148	0.118	0.253	0.159	0.217	0.097	0.084	0.092	0.062	0.225	0.108	0.087	-0.051	0.059	-0.026	0.215	0.254	0.234	0.16	0.305
L_P_150.1425_10.78282	0.083	0.133	-0.027	-0.041	0.004	-0.049	0.105	0.029	0.017	0.024	-0.004	0.126	0.154	0.124	0.139	-0.117	-0.105	-0.033	-0.011	-0.005	0.061	0.034	0.088	0.086	-0.011	0.105	0.167	0.062	0.123	0.117	0.086	0.177	0.117	0.117	0.086	0.142	0.104	0.098	0.171	0.061	-0.003	-0.052	0.051	0.003	0.197	0.17	0.143	0.086	0.247
L_P_396.3762_10.93373	0.064	0.026	0.012	-0.075	-0.045	0.051	0.181	0.092	0.13	0.049	-0.036	0.066	0.205	0.109	0.137	-0.076	-0.101	0.023	-0.098	-0.001	0.076	0.094	0.048	0.046	-0.021	0.133	0.151	0.132	0.14	0.143	0.215	0.194	0.146	0.199	0.139	0.136	0.145	0.127	0.123	0.042	0.072	0.085	0.123	0.016	0.12	0.18	0.195	0.164	0.18
L_N_961.7481_8.70754	0.188	0.094	0.049	0.05	0.007	-0.023	0.301	0.067	0.091	0.117	0.07	0.131	0.158	0.118	0.115	-0.03	-0.136	-0.048	-0.03	-0.054	-0.003	-0.042	0.073	0.013	-0.13	0.081	0.166	0.11	0.141	0.116	0.098	0.001	0.078	0.092	-0.015	-0.009	-0.009	-0.073	0.055	-0.045	0.128	0.065	0.006	0.006	0.175	0.103	0.039	0.159	0.131
L_N_987.7643_8.746238	0.194	0.061	0.008	0.052	0.086	0.028	0.228	0.121	0.144	0.175	0.118	0.18	0.245	0.204	0.159	0.054	-0.085	-0.018	0.037	0.004	0.028	0.027	0.08	0.027	0.006	0.063	0.131	0.056	0.108	0.092	0.062	-0.012	0.072	0.045	-0.004	-0.002	-0.005	-0.042	0.063	-0.013	0.093	-0.014	-0.003	0.048	0.103	0.059	0.047	0.112	0.068
L_N_1013.779_8.817435	0.069	0.123	0.046	0.005	0.055	-0.102	0.234	0.087	0.2	0.102	0.033	0.124	0.208	0.121	0.049	-0.014	-0.096	0.04	0.068	-0.023	0.021	0.014	0.112	0.033	-0.086	0.029	0.153	0.114	0.065	0.091	0.042	-0.036	0.063	0.014	-0.024	-0.006	0.003	-0.096	-0.008	-0.081	0.044	0.007	-0.068	-0.058	0.075	0.056	0.068	0.088	0.052
L_N_302.2243_3.426004	0.052	0.024	-0.063	-0.014	-0.075	-0.084	0.056	0.035	0.102	0.057	0.056	0.073	0.18	0.082	0.089	0.067	0.099	0.081	0.091	-0.011	0.012	-0.001	0.085	0.045	-0.084	-0.024	0.014	0.05	0.027	-0.046	0.007	-0.017	0.073	0.05	-0.033	0.008	-0.068	0.062	0.024	0.008	0.078	-0.025	-0.003	0.015	0.062	0.075	0.159	-0.034	0.052
L_P_629.0252_5.634289	0.041	0.031	0.001	-0.035	-0.072	0.017	0.09	0.009	0.094	0.045	0.07	0.084	0.171	0.133	0.075	0.065	0.001	0.037	-0.061	0.008	0.011	-0.022	-0.016	-0.148	-0.1	-0.062	0.107	0.058	-0.009	0.075	0.052	0.061	0.048	0.051	-0.046	0.057	0.079	0.111	0.05	-0.023	-0.02	0.004	0.012	-0.012	0.139	0.143	0.181	0.049	0.158
L_P_941.0215_5.642073	0.044	0.05	0.03	-0.004	-0.04	0.036	0.116	0.073	0.147	0.015	-0.049	0.038	0.131	0.106	-0.011	-0.11	0.003	0.016	-0.093	-0.073	-0.055	-0.014	-0.079	-0.133	-0.071	-0.12	-0.013	0.122	-0.018	0.049	0.019	0.048	0.037	0.053	-0.055	0.004	0.092	0.11	0.027	-0.005	-0.023	0.044	0.059	0.036	0.182	0.156	0.223	0.117	0.223
L_P_375.0051_5.635993	-0.019	0.034	0.03	-0.005	-0.047	-0.021	0.201	0.102	0.23	-0.002	0.011	0.121	0.188	0.179	-0.003	-0.029	0.064	0.097	-0.08	-0.019	0.027	0.02	-0.01	-0.073	-0.081	-0.181	0.044	0.147	-0.025	0.063	0.059	0.11	0.036	0.023	-0.022	0.082	0.041	0.145	0.039	-0.017	-0.059	-0.013	-0.042	0.047	0.147	0.167	0.23	0.096	0.172
L_P_740.0721_5.643229	0.063	0.021	0.017	-0.059	-0.058	0.141	0.169	0.133	0.189	0.03	-0.021	0.051	0.168	0.118	-0.024	-0.016	0.035	-0.008	-0.105	-0.102	-0.09	-0.072	-0.109	-0.148	-0.134	-0.136	-0.041	-0.001	-0.074	-0.018	-0.023	0.051	-0.048	-0.026	-0.124	-0.038	0.083	0.12	0.014	-0.006	-0.006	-0.009	0.075	0.066	0.13	0.229	0.243	0.025	0.143
L_P_606.036_5.6177	0.069	0.001	0.007	-0.052	-0.041	0.082	0.24	0.127	0.147	0.064	-0.012	0.09	0.149	0.132	0.029	-0.011	0.042	0.04	0.015	-0.021	-0.02	0.046	-0.039	-0.044	-0.019	-0.065	0.059	0.149	0.053	0.072	0.041	0.117	0.05	0.095	-0.046	0.037	0.171	0.143	0.053	-0.01	0.006	-0.015	0.063	0.057	0.159	0.248	0.244	0.089	0.207
L_P_644.9989_5.623112	0.093	0.041	-0.032	-0.053	-0.012	0.131	0.181	0.036	0.005	-0.059	-0.04	-0.017	0.038	0.049	-0.025	-0.036	0.049	0.018	-0.062	0.012	-0.008	0.04	-0.07	-0.007	0.027	-0.074	0.068	0.086	0.061	0.111	0.033	0.158	0.076	0.115	0.006	0.113	0.155	0.098	0.053	-0.03	0.015	0.053	0.179	0.036	0.078	0.087	0.137	0.063	0.148
L_N_563.6741_7.728643	0.186	0	0.062	0.089	0.032	0.122	0.239	0.258	0.217	0.178	0.084	0.088	0.143	0.121	0.115	0.037	0.096	0.113	0.074	0.125	0.156	0.145	0.195	0.127	0.028	0.07	0.122	0.121	0.168	0.159	0.099	0.12	0.127	0.127	0.133	0.178	0.175	0.059	0.104	0.081	0.124	0.051	0.092	0.146	0.13	0.179	0.128	0.087	0.179
L_N_564.6804_7.72965	0.117	0.029	0.082	0.167	0.149	-0.018	0.171	0.133	0.126	0.145	0.12	0.065	0.215	0.191	0.203	0.116	0.026	0.103	0.12	0.113	0.162	0.081	0.197	0.117	0.063	0.044	0.152	0.002	0.039	0.022	0.041	0.07	0.107	0.088	0.105	0.087	0.031	-0.077	0.029	0.004	0.09	0.133	0.118	0.165	0.097	0.058	0.065	0.109	0.08
L_N_565.6871_7.726455	0.119	0.073	0.081	0.125	0.147	0.046	0.228	0.2	0.121	0.122	0.098	0.053	0.177	0.178	0.181	0.072	0.038	0.103	0.155	0.17	0.21	0.169	0.241	0.13	0.094	0.042	0.191	-0.001	0.109	0.106	0.12	0.104	0.092	0.137	0.123	0.149	0.096	-0.022	0.101	0	0.026	0.1	0.086	0.238	0.064	0.078	0.062	0.177	0.082
L_N_566.6936_7.722545	0.113	0.121	0.102	0.056	0.115	-0.01	0.2	0.132	0.068	0.09	0.11	0.114	0.155	0.178	0.164	0.09	-0.026	0.077	0.1	0.147	0.172	0.141	0.213	0.106	0.008	0.052	0.183	0.015	0.055	0.101	0.093	0.064	0.114	0.122	0.102	0.109	0.115	-0.056	0.004	-0.003	0.008	0.046	-0.005	0.24	0.106	0.052	0.03	0.173	0.037
L_N_420.3037_5.038562	0.111	0.063	0.047	-0.023	0.031	-0.047	0.05	0.061	0.053	0.023	0.027	0.056	0.046	0.068	0.116	0.07	0.047	0.108	0.053	0.135	0.15	0.117	0.175	0.071	0	-0.016	0.159	0.056	0.065	0.025	0.058	0.09	0.089	0.118	0.093	0.079	0.088	-0.038	0.018	-0.01	0.061	0.138	0.027	0.127	0.012	0.053	0.073	-0.003	0.03
L_N_406.2289_3.653818	0.133	0.068	0.139	0.144	0.076	-0.077	0.13	0.146	0.166	0.083	0.06	0.025	0.074	0.063	0.095	0.036	-0.036	0.08	0.102	0.087	0.113	0.07	0.114	0.065	-0.038	0.067	0.125	0.027	0.04	0.037	0.039	0.053	0.124	0.095	0.067	0.02	0.001	-0.078	-0.018	-0.023	0.134	0.103	-0.036	0.24	0.145	0.102	0.058	0.174	0.154
L_N_760.5284_9.123908	0.18	0.081	-0.022	-0.059	0.048	-0.024	0.206	0.155	0.188	0.007	0.026	0.111	0.057	0.002	0.054	-0.113	-0.035	-0.026	0.041	0.049	0.059	0.045	0.13	0.052	-0.079	-0.031	0.152	-0.024	0.013	0.026	0.056	0.052	0.077	0.069	0.028	0.002	0.022	-0.07	0.081	0.001	0.05	0.068	-0.015	0.068	0.163	0.05	0.102	0.133	0.154
L_P_843.517_7.30332	0.089	0.072	-0.099	-0.059	-0.029	0.075	0.121	-0.01	-0.071	0.025	0.033	0.054	0.094	0.014	0.062	-0.043	-0.118	-0.004	0.019	-0.117	-0.074	-0.082	-0.008	-0.032	-0.073	-0.003	-0.071	-0.031	0.043	0.006	-0.001	0.031	-0.057	0.028	-0.071	0.027	-0.006	-0.083	0.102	0.074	0.022	0.018	0.06	0.069	0.129	0.149	0.111	0.174	0.144
L_P_238.2187_10.78394	0.059	0.009	-0.027	-0.07	0.043	0.267	0.193	0.126	0.019	-0.029	0.001	0.06	0.073	0.1	0.1	-0.029	-0.033	-0.063	-0.039	-0.057	-0.072	-0.042	-0.089	-0.062	-0.042	-0.012	0.023	-0.205	-0.046	-0.017	-0.047	0.133	-0.027	0.015	-0.106	0.012	0.004	-0.009	0.124	0.05	0.029	-0.027	0.13	0.019	0.04	0.124	0.132	-0.027	-0.001
L_P_238.2188_10.97249	0.081	-0.037	0.015	-0.022	0.077	0.223	0.041	0.032	-0.09	-0.004	0.073	0.059	0.057	0.049	0.103	0.086	-0.023	-0.047	-0.053	-0.077	-0.131	-0.098	-0.109	-0.027	-0.051	-0.006	-0.099	-0.295	-0.071	-0.099	-0.105	-0.034	-0.143	-0.079	-0.16	-0.05	-0.029	-0.059	-0.032	0.02	0.046	0.001	0.13	0.032	0.065	0.026	0.053	-0.084	-0.084
L_N_254.2243_7.867106	0.116	0.07	-0.01	0.095	0.105	0.121	0.174	0.153	-0.007	0.06	0.13	0.041	0.02	0.07	0.1	0.126	0.088	0.099	0.113	0.192	0.113	0.153	0.108	0.128	-0.027	0.107	0.018	0.012	0.076	0.072	0.048	0.065	0.034	0.072	0.056	0.045	0.109	-0.045	-0.03	-0.006	0.024	0.028	-0.027	0.167	-0.034	0.119	0.094	0.074	-0.03
L_P_631.5207_6.789967	-0.05	-0.074	0.044	-0.033	0.003	0.198	0.171	0.171	-0.027	0.103	0.171	0.175	0.178	0.226	0.143	0.115	0.12	0.107	0.122	0.089	0.075	0.103	0.043	0.067	-0.03	0.086	0.087	-0.04	0.072	0.043	0.013	0.189	0.076	0.082	-0.016	0.117	0.058	0.09	0.078	0.056	0.066	0.026	0.019	0.063	0.04	0.147	0.121	0.068	0.07
L_P_380.2907_5.114621	0.03	-0.02	-0.04	-0.058	0.083	0.144	0.077	0.018	0.019	-0.046	0.037	0.025	0.011	0.038	0.05	0.026	0.094	0.046	-0.061	0.032	-0.004	0.088	-0.061	0.014	0.089	-0.039	0.076	-0.084	-0.039	0.083	0.074	0.058	0.042	-0.014	0.03	0.027	-0.031	0.105	0.037	0.038	0.004	-0.068	0.017	0.037	0.029	-0.047	0.047	-0.011	-0.007
L_P_602.0475_5.105961	-0.003	0.008	-0.025	-0.076	-0.049	0.248	0.021	0.104	0.052	0.043	-0.104	-0.106	-0.078	-0.068	-0.064	-0.051	-0.013	0.077	0.013	-0.033	0	0.021	0.03	0.069	0.049	0.089	-0.029	0.13	0.134	0.093	0.051	0.043	-0.073	0.094	0.093	0.042	0.119	0.186	-0.066	0.01	0.034	-0.118	-0.003	0.062	-0.023	0.004	0	0.05	0.026
L_N_566.3844_7.370727	-0.092	0.028	0.004	0.087	-0.003	0.163	0.092	0.227	0.162	0.132	0.007	0.004	0	-0.063	0.016	0.083	-0.083	-0.107	-0.033	-0.111	-0.101	-0.103	-0.094	-0.067	0.02	-0.056	0.015	-0.039	-0.041	0.019	0.067	0.009	-0.111	0.017	-0.02	-0.035	0.076	0.047	-0.045	0.057	0.018	0.054	0.191	0.1	0.051	-0.017	0	-0.006	0.048
L_N_1014.831_11.13502	-0.026	0.021	-0.006	0.173	0.166	0.082	0.165	0.195	0.211	-0.029	-0.059	-0.044	-0.012	0.025	0.026	-0.055	0.03	-0.024	0.041	0.004	0.05	0.057	0.042	0.006	0.127	0.096	-0.011	0.076	0.044	0.113	-0.02	0.059	-0.005	-0.004	0.111	0.147	0.126	0.12	0.058	0.027	0.158	0.093	0.121	-0.03	-0.079	0.013	-0.008	-0.036	0.003
L_N_1056.877_11.20548	-0.035	0.101	0.064	0.167	0.158	0.102	0.355	0.27	0.254	0.057	-0.109	-0.094	-0.039	-0.004	-0.003	0.038	0.031	0.037	0.099	0.108	0.139	0.129	0.138	0.118	0.147	0.068	0.094	0.196	0.07	0.088	0.014	0.048	0.067	0.068	0.206	0.134	0.146	0.083	0.107	0.097	0.119	-0.03	-0.026	0.009	-0.115	-0.077	-0.003	-0.008	0.001
L_P_779.5466_7.15759	-0.004	-0.003	-0.047	0.167	0.014	0.208	0.27	0.35	0.192	0.164	0.03	-0.005	0.015	0.036	0.101	0.052	0.091	0.031	0.122	0.078	0.121	0.105	0.118	0.136	0.166	0.203	0.119	0.203	0.207	0.222	0.21	0.099	0.044	0.116	0.197	0.186	0.189	0.154	0.173	0.064	0.154	-0.076	0.069	0.023	-0.115	-0.008	0.049	0.043	0.055
L_P_692.0957_3.72317	0.008	-0.043	0.027	0.054	-0.014	0.034	0.206	0.3	0.225	0.204	0.022	0.053	0.096	0.033	0.079	0.015	0.028	0.014	0.115	0.049	0.071	0.098	0.116	0.036	0.109	0.168	0.134	0.175	0.176	0.221	0.163	0.096	0.059	0.017	0.175	0.099	0.144	0.144	0.033	0.049	0.1	0	0.047	-0.049	0.001	0.071	0.217	0.117	0.149
L_N_802.5389_9.127483	0.077	-0.048	-0.081	0.066	0.09	0.179	0.252	0.345	0.22	0.121	0.014	0.017	-0.016	-0.016	0.096	0.055	0.028	-0.028	0.036	0.037	0.018	0.068	0.076	0.038	0.123	0.115	0.174	0.12	0.11	0.139	0.08	0.03	-0.008	-0.002	0.12	0.081	0.095	0.105	0.134	-0.015	0.067	0.012	0.113	0.07	0.031	-0.014	0.011	0.095	0.034
L_N_760.4921_9.073841	0.068	-0.015	0.046	0.02	-0.005	0.092	0.203	0.282	0.088	0.103	0.016	-0.078	0.004	0.047	0.023	0.062	-0.014	-0.087	0.057	0.003	0.019	0.02	0.068	0.086	0.076	0.032	0.106	0.049	0.09	0.031	0.059	0.057	0.021	0.055	0.055	-0.023	0.026	0.036	0.113	0.003	0.051	0.067	0.043	0.038	0.092	0.026	0.079	0.098	0.192
L_N_304.2398_4.181857	-0.011	0.02	0.027	0.037	0.063	0.017	0.145	0.153	0.141	0.067	0.063	-0.014	0.058	0.035	0.052	0.027	0.036	0.073	0.175	0.08	0.093	0.069	0.156	0.098	0.052	0.112	0.018	0.168	0.127	0.101	0.111	0.07	0.09	0.129	0.083	0.106	0.094	0.11	0.136	0.048	0.098	0.02	-0.024	0.141	-0.079	0.035	0.075	0.057	0.052
L_P_732.7556_7.185513	-0.001	-0.057	-0.02	0.051	0.141	0.202	-0.006	0.131	0.015	0.149	0.109	0.056	0.112	0.129	0.175	0.112	0.11	0.148	0.148	0.187	0.181	0.18	0.164	0.212	0.197	0.16	0.097	0.028	0	0.062	0.139	0.079	-0.005	0.016	0.164	0.136	0.053	0.106	0.027	0.071	0.069	0.041	0.083	0.062	-0.015	-0.086	-0.084	-0.057	0.003
L_P_733.762_7.177877	0.051	-0.057	-0.033	0.15	0.167	0.158	0.012	0.161	0.04	0.22	0.138	0.062	0.15	0.17	0.207	0.118	0.099	0.145	0.147	0.192	0.22	0.2	0.21	0.214	0.23	0.133	0.169	0.036	0.044	0.097	0.126	0.06	0.024	0.054	0.138	0.159	0.061	0.064	0.092	0.093	0.131	0.085	0.085	0.038	0.002	-0.09	-0.087	-0.048	0.028
L_N_793.7818_7.134286	0.037	-0.049	-0.049	0.128	0.152	0.112	-0.058	0.049	-0.049	0.141	0.128	0.037	0.104	0.129	0.205	0.153	0.08	0.126	0.126	0.181	0.211	0.203	0.179	0.22	0.219	0.145	0.13	-0.005	0.001	0.067	0.106	0.032	0.023	0.034	0.107	0.122	0.037	0.042	0.05	0.036	0.117	0.056	0.095	0.001	-0.052	-0.136	-0.143	-0.105	-0.03
L_P_821.5314_7.572708	-0.079	0.027	0.091	0.049	0.156	-0.071	0.023	0.008	0.01	0.11	0.182	0.053	0.104	0.121	0.228	0.07	0.068	0.175	0.157	0.221	0.208	0.186	0.145	0.126	0.171	0.087	0.084	0.036	0.086	0.118	0.099	0.072	0.091	0.104	0.206	0.159	0.066	0.014	0.136	0.01	0.018	0.198	0.188	0.019	-0.152	-0.2	-0.075	-0.003	-0.083
L_P_411.7739_8.212353	-0.042	0.08	-0.01	0.012	-0.032	-0.034	-0.114	-0.153	-0.182	-0.064	-0.042	-0.01	-0.03	0.002	0	-0.066	-0.004	-0.018	-0.018	0.024	0.008	-0.009	0.007	-0.056	-0.045	-0.035	-0.047	-0.053	-0.057	-0.045	0.107	0.011	-0.026	-0.033	-0.045	-0.006	-0.077	-0.071	-0.023	-0.012	-0.101	0.02	-0.009	-0.037	-0.062	-0.09	-0.077	0.009	-0.049
L_P_871.5539_10.79648	0.083	-0.011	-0.103	-0.048	0.041	-0.023	-0.022	-0.026	-0.073	0.068	-0.002	-0.018	0.069	0.001	0.157	0.025	0.043	0.052	0.118	0.113	0.105	0.116	0.154	0.136	0.037	0.093	0.068	0.013	0.042	-0.009	0.008	-0.024	-0.023	0.061	0.08	0.077	0.084	0.006	0.065	0.025	0.125	0.112	0.054	-0.07	-0.045	-0.054	-0.008	-0.028	0.045
L_N_784.4824_8.875068	-0.042	-0.019	-0.014	0.033	-0.034	-0.18	-0.068	-0.044	-0.011	0.043	0.011	-0.064	-0.091	-0.074	-0.058	0.086	-0.059	-0.06	-0.006	0.012	-0.012	0	0.022	0.094	0.006	0.053	0.044	0.033	-0.006	-0.032	-0.022	-0.138	-0.032	-0.053	-0.02	-0.106	-0.032	-0.061	-0.112	0.007	-0.004	-0.045	-0.148	-0.041	-0.065	-0.167	-0.163	-0.107	-0.098
L_N_1122.691_10.44311	-0.043	-0.111	0.076	0.084	-0.064	-0.022	0.071	0.035	-0.033	0.027	0.009	-0.007	-0.003	0.003	-0.034	0.05	0.003	-0.004	0.055	0.067	0.055	0.07	0.077	0.09	-0.011	0.044	0.042	0.124	0.01	0.016	0.036	-0.02	0.009	-0.019	0.024	-0.038	0.031	0.005	-0.008	-0.087	0.08	-0.038	-0.168	0.021	-0.007	-0.023	-0.063	-0.031	0.038
L_N_836.4965_9.117362	-0.064	-0.027	0.015	-0.029	-0.127	-0.106	0.003	-0.094	-0.033	-0.006	-0.078	-0.047	-0.025	-0.01	-0.133	-0.01	-0.056	-0.096	-0.105	0.02	0.05	0.017	0.003	0.071	0.017	0.1	0.099	0.178	0.105	0.023	0.127	0.078	0.059	0.127	0.035	0.033	0.027	-0.045	0.019	-0.112	0.005	-0.065	-0.007	-0.02	0.051	0.043	-0.023	0.005	0.096
L_N_1015.797_8.988076	0.127	0.052	0.093	0.045	-0.06	0.065	0.111	-0.048	-0.121	0.147	0.165	0.1	0.05	0.082	0.132	0.093	-0.133	-0.109	-0.015	0.005	-0.017	0.012	0.024	0.034	0.024	0.105	0.054	0.057	0.073	0.073	0.097	-0.014	0.049	0.082	-0.023	-0.038	0.035	-0.069	0.032	0.025	0.015	-0.006	0.049	0.041	0.024	-0.019	-0.082	0.085	0.043
L_N_550.6651_7.466922	0.065	0.105	-0.035	0.032	0.022	-0.034	-0.078	-0.06	-0.106	0.031	-0.004	-0.053	-0.027	0.02	0.064	0.082	-0.06	0.018	0.042	0.052	0.096	0.101	0.125	0.176	0.095	0.071	0.007	0.072	0.104	0.028	-0.019	-0.027	0.003	0.105	0.047	0.026	-0.024	-0.102	0.074	-0.079	0.128	0.075	0.087	0	-0.021	-0.048	-0.14	-0.121	-0.04
L_P_740.5136_7.249957	-0.01	-0.052	-0.07	-0.056	0.021	0.115	-0.022	-0.069	-0.104	0.084	0.05	-0.007	0.06	0.048	0.083	0.076	0.024	0.015	0.064	0.079	0.078	0.074	0.097	0.099	0.082	0.136	0.107	0.017	0.082	0.064	0.034	0.063	0.032	0.097	0.021	0.06	-0.085	0.014	-0.007	-0.054	0.027	-0.017	0.079	-0.017	-0.049	-0.049	-0.183	-0.098	-0.035
L_P_721.4238_5.73421	-0.063	-0.1	-0.022	-0.04	-0.117	0.154	0.068	-0.008	-0.1	0.076	0.061	-0.102	0.019	0.01	-0.023	0.023	0.033	-0.077	0.066	0.081	0.036	0.069	0.086	0.141	0.101	0.13	0.151	0.102	0.086	0.069	0.101	0.088	0.001	0.059	-0.017	0.033	0.015	0.024	0.066	-0.117	0.062	0.048	0.134	0.044	-0.113	-0.079	-0.077	-0.052	-0.009
L_P_620.3033_5.727974	0.09	-0.069	-0.025	-0.106	-0.09	0.051	-0.08	-0.2	-0.217	0.08	-0.04	-0.095	-0.015	-0.024	-0.037	-0.055	-0.054	-0.046	-0.028	-0.01	0.001	0.057	0.046	0.109	0.087	0.116	0.053	0.109	0.07	0.069	0.078	0.043	0.041	0.084	-0.02	-0.019	-0.031	-0.047	0.014	-0.14	0.112	0.072	0.075	-0.005	-0.071	-0.103	-0.117	-0.019	0.118
L_N_779.7738_8.231246	0.039	-0.016	-0.031	0.053	-0.045	0.053	0.132	-0.006	-0.032	0.009	-0.038	-0.116	-0.098	-0.061	-0.046	-0.055	0.002	0.03	0.078	0.131	0.137	0.096	0.24	0.164	0.086	0.087	0.214	0.209	0.165	0.131	0.125	0.066	0.048	0.169	0.077	0.048	0.066	-0.023	0.134	-0.059	0.168	0.047	0.042	0.007	-0.091	-0.097	-0.084	-0.007	0.054
L_N_747.7187_7.76618	0.017	-0.001	-0.034	0.036	-0.061	0.031	0.241	-0.012	-0.05	0.1	0.02	-0.018	-0.027	0.02	0.02	0.056	0.018	0.039	0.117	0.197	0.184	0.178	0.286	0.155	0.036	0.031	0.234	0.2	0.146	0.123	0.115	0.045	0.058	0.18	0.06	0.01	0.066	-0.018	0.057	-0.044	0.114	0.025	-0.036	0.096	-0.086	-0.1	-0.081	-0.001	0.005
L_N_550.5427_8.236829	-0.047	0.027	-0.096	-0.025	-0.001	0.034	-0.066	-0.184	-0.343	0.033	0.101	0.001	-0.04	0.013	0.085	0.063	-0.056	-0.02	0.082	0.072	0.029	0.004	0.075	0.109	0.116	0.051	0.059	0.015	0.11	0.071	0.008	-0.044	-0.065	0.053	0.014	0.059	0.018	-0.072	0.005	-0.025	-0.002	0.044	0.056	-0.019	-0.019	-0.214	-0.254	-0.036	-0.087
L_N_613.5392_8.238665	0.038	-0.026	0.006	0.027	-0.025	0.065	0.146	-0.061	-0.144	0.035	0.032	-0.079	-0.085	-0.064	0.037	0.044	-0.056	-0.035	0.139	0.036	-0.016	0.012	0.093	0.061	-0.009	-0.001	0.101	0.078	0.123	0.037	-0.029	-0.035	0.018	0.05	-0.009	0.017	-0.005	-0.106	-0.007	-0.113	0.082	0.079	0.035	0.043	-0.102	-0.129	-0.147	0.044	0
L_P_550.544_8.201603	-0.013	0.018	0.01	0.065	-0.072	0.094	0.112	-0.089	-0.115	0.051	0.044	-0.069	0.035	0.006	0.027	0.023	-0.019	-0.028	0.115	0.036	0.019	0.03	0.115	0.091	0.094	0.068	0.073	0.143	0.124	0.127	0.054	0.055	0.016	0.059	0.075	0.038	0.046	0.039	0.011	-0.021	0.028	0.117	0.081	0.067	-0.115	-0.082	-0.074	0.034	0.04
L_P_578.5752_8.633216	0.052	0.021	0.039	0.1	-0.052	0.03	0.09	-0.119	-0.157	0.059	0.069	-0.03	0.063	0.018	0.064	0.02	-0.059	-0.039	0.099	0.018	-0.001	0.006	0.093	0.08	0.086	0.049	0.089	0.102	0.089	0.114	0.049	0.001	-0.006	0.038	0.037	0.019	0.014	-0.012	-0.033	-0.036	0.056	0.136	0.075	0.096	-0.028	-0.067	-0.053	0.06	0.071
L_N_625.4971_7.50472	0.105	0.007	-0.015	0.085	0.008	-0.086	-0.054	-0.222	-0.163	0.118	0.083	0.048	0.057	0.082	0.207	0.094	0.024	0.206	0.153	0.143	0.168	0.156	0.174	0.077	0.018	0.06	0.047	0.021	-0.017	-0.024	-0.013	-0.05	0.003	0.08	0.08	0.065	-0.03	0.002	0.048	0.039	0.041	0.09	0.007	-0.043	0.022	-0.171	-0.066	0.051	0.048
L_N_699.5337_7.576467	0.016	0.024	-0.081	-0.005	0.045	-0.075	-0.053	-0.278	-0.208	0.103	0.032	0.048	0.049	0.108	0.09	0.035	-0.014	-0.02	0.003	0.014	0.071	0.041	0.072	0.009	-0.098	-0.042	-0.005	-0.037	-0.117	-0.101	-0.101	-0.011	-0.017	-0.007	-0.052	-0.069	-0.179	-0.086	0.05	0.007	0.073	0.075	0.005	-0.114	-0.003	-0.069	-0.154	-0.029	-0.022
L_N_823.9384_7.705829	-0.072	-0.01	-0.041	-0.03	-0.08	-0.284	-0.243	-0.41	-0.268	-0.049	0.003	-0.02	-0.094	-0.085	-0.033	0.01	-0.064	-0.027	0.05	0.102	0.075	-0.013	0.107	0.091	-0.006	0.024	0.073	0.029	0.037	-0.044	-0.038	-0.044	0.032	0.072	-0.005	-0.073	-0.027	-0.21	-0.007	-0.11	-0.055	-0.005	-0.074	-0.047	-0.134	-0.137	-0.202	-0.087	-0.101
L_N_851.969_7.696324	0.024	0.027	-0.044	0.02	0.002	-0.118	-0.185	-0.266	-0.323	0.008	0.001	-0.104	-0.193	-0.124	0.039	0.089	-0.051	0.042	0.149	0.132	0.096	0.056	0.149	0.135	0.095	0.126	0.091	-0.032	0.062	-0.031	-0.003	-0.06	-0.021	0.059	0.061	-0.032	-0.009	-0.121	0.026	-0.072	0.037	0.118	0.046	-0.042	-0.124	-0.2	-0.165	-0.014	-0.036
L_N_591.5303_9.68061	0.032	-0.029	-0.035	0.001	-0.017	-0.073	-0.204	-0.246	-0.244	0.064	0.067	0.004	-0.082	-0.064	0.025	0.039	0.004	-0.007	0.007	0.009	-0.046	-0.064	0.039	-0.012	-0.064	-0.037	-0.115	-0.062	-0.003	-0.101	-0.09	-0.115	-0.149	-0.066	-0.111	-0.104	-0.05	-0.101	-0.008	-0.071	0.059	0.069	0.1	0.017	-0.076	-0.086	-0.157	-0.045	-0.05
L_N_1062.816_10.69319	0.012	0.025	-0.125	-0.054	-0.036	-0.168	-0.074	-0.188	-0.277	0.046	0.004	0.016	-0.038	-0.003	0.113	0.099	-0.037	0.068	0.041	0.078	0.038	0.016	0.092	0.069	-0.028	-0.047	-0.036	-0.071	-0.018	-0.1	-0.027	-0.103	-0.053	0.026	0.023	-0.078	-0.034	-0.082	-0.053	0.017	-0.078	0.035	-0.016	0.061	0	-0.078	-0.028	0.021	0.059
L_N_551.6705_7.462968	0.11	0.152	0.025	-0.035	0.042	-0.115	-0.213	-0.242	-0.24	-0.036	0.021	-0.022	-0.06	-0.042	0.032	0.08	-0.083	0.012	-0.079	0.029	-0.032	-0.05	-0.002	0.058	0.034	-0.035	-0.165	-0.094	-0.015	-0.047	-0.12	-0.129	0.039	-0.011	-0.008	-0.038	-0.014	-0.166	-0.073	0.046	0.013	0.126	0.108	-0.041	0.076	-0.053	-0.153	-0.002	0.054
L_N_614.55_8.661667	-0.089	0.029	0.042	-0.005	-0.087	-0.007	0.007	-0.139	-0.131	-0.082	0.02	-0.086	-0.088	-0.093	-0.024	0	-0.007	-0.034	0.051	0.029	-0.019	-0.011	-0.012	-0.029	0.053	-0.116	-0.028	0.03	0.017	0.028	-0.091	-0.007	0.065	-0.014	-0.026	-0.042	-0.025	-0.077	0.033	-0.031	-0.061	-0.047	-0.003	0.118	-0.101	-0.098	-0.047	-0.055	-0.02
L_N_1006.808_10.90127	-0.103	-0.045	-0.064	-0.02	-0.092	0.147	-0.043	-0.02	-0.112	0.009	-0.079	-0.158	-0.163	-0.124	-0.031	0.039	-0.047	-0.096	0.013	-0.049	-0.054	0.012	-0.006	0.003	0.11	-0.046	-0.065	-0.121	-0.007	-0.127	-0.153	-0.093	-0.158	-0.058	-0.106	-0.1	-0.044	0.006	-0.018	0.014	-0.008	-0.058	0.033	-0.054	-0.137	-0.155	-0.104	-0.192	-0.129
L_P_731.69_7.461943	-0.098	0.014	-0.124	-0.061	-0.048	0.149	-0.013	-0.028	-0.1	0.03	0.008	-0.021	-0.069	-0.013	-0.037	0.071	-0.014	-0.012	0.136	-0.024	-0.05	-0.017	-0.047	-0.002	0.045	-0.004	-0.077	-0.088	0.004	-0.05	-0.108	-0.065	-0.074	-0.035	-0.131	-0.098	-0.056	-0.091	0.01	-0.034	-0.016	-0.052	-0.03	0.009	-0.042	-0.119	0.02	-0.025	-0.016
L_P_404.2941_3.190663	-0.026	-0.087	-0.061	-0.023	-0.109	0.037	-0.106	-0.055	-0.158	0.053	0.133	0.008	-0.023	-0.033	0.058	0.136	-0.025	-0.092	-0.011	0.009	-0.069	-0.035	-0.019	-0.008	0.074	0.038	-0.001	-0.044	0.016	-0.013	0.046	-0.076	-0.022	-0.011	-0.035	-0.004	-0.014	0.016	-0.111	-0.013	0.02	0.034	0.134	0.01	-0.069	-0.129	0.004	-0.085	-0.001
L_P_362.3031_3.055466	0.025	0.021	-0.044	0.081	-0.066	0.064	-0.084	0.018	-0.048	0.067	0.018	-0.058	-0.117	-0.06	0.061	-0.062	0.005	-0.051	0.068	0.041	0.032	0.026	0.041	0.023	0.095	0.203	0.012	-0.014	0.068	0.006	-0.055	-0.062	0.072	0.054	0.072	0.044	0.052	-0.014	0.01	0.046	0.054	0.035	0.072	-0.017	-0.079	-0.1	-0.054	-0.037	0.024
L_P_352.2591_4.112699	-0.07	0.007	-0.08	-0.083	-0.027	0.075	-0.072	-0.06	-0.133	0.024	0.048	0.024	-0.035	0.014	0.05	-0.006	0.038	-0.072	-0.027	-0.015	-0.04	-0.033	-0.102	0.025	0.063	0.067	0.09	0.019	0.029	0.091	0.058	-0.025	-0.002	-0.029	-0.015	-0.049	-0.001	-0.092	-0.032	0.026	-0.03	-0.066	0.13	-0.066	-0.006	-0.107	-0.196	-0.158	-0.092
L_N_1020.769_10.31907	0.075	0.006	-0.048	-0.041	-0.094	-0.016	0.099	-0.037	-0.127	0.072	0.037	-0.059	-0.02	-0.014	0.009	0.008	-0.1	-0.139	-0.003	-0.046	-0.088	-0.066	-0.053	-0.039	-0.018	-0.019	0	-0.116	-0.046	-0.109	-0.074	-0.073	-0.21	-0.034	-0.123	-0.105	-0.028	-0.089	-0.016	-0.067	0.033	0.006	0.016	-0.07	-0.057	-0.035	-0.07	-0.121	-0.066
L_N_508.521_7.867657	0.115	0.051	0.114	0.056	0.063	0.016	0.03	-0.078	-0.049	-0.059	0.064	0.025	-0.02	-0.001	0.059	0.036	0.003	0.01	0.007	0.013	0.002	0.015	0.011	-0.014	-0.082	0.033	-0.042	-0.03	0	-0.034	-0.063	-0.037	0.018	0.067	-0.036	0.023	-0.067	-0.11	-0.037	-0.042	0.047	0.044	-0.031	0.003	-0.075	-0.039	-0.151	-0.098	-0.078
L_N_380.271_3.972273	0.087	0.078	0.075	-0.006	0.107	-0.069	0.092	-0.059	-0.108	-0.011	0.014	-0.039	-0.042	-0.008	-0.016	0.006	0.019	0.011	-0.034	0.049	0.031	0.01	0.084	-0.022	-0.078	-0.064	0.063	0.032	-0.027	-0.005	-0.015	0.005	-0.01	0.098	0.015	0.008	0.014	0.018	-0.011	-0.061	-0.028	0.057	-0.064	0.012	0.018	0.045	-0.019	0.02	0.028
L_N_508.4962_7.506979	0.021	0.07	-0.036	0.088	0.051	-0.03	0.04	-0.102	-0.103	0.001	-0.013	-0.064	0.029	0.045	0.016	-0.043	-0.063	0.012	0.022	0.001	0.017	0.019	0.092	0.076	0.003	-0.074	0.084	0.007	0.041	-0.001	0.023	0.026	0.022	0.017	0.01	0.033	-0.078	-0.041	0.091	-0.002	-0.03	0.136	0.053	0.153	0.011	-0.013	-0.028	0.047	0.013
L_N_530.4689_8.782653	-0.002	-0.048	-0.037	-0.006	0.005	-0.146	-0.164	-0.18	-0.192	0.052	0.071	0.014	0.022	0.025	0.027	0.058	-0.032	-0.001	0.081	0.114	0.11	0.037	0.158	0.132	-0.013	0.06	0.121	-0.027	0.123	-0.03	0.047	0.036	0.065	0.148	-0.02	-0.039	0.019	-0.075	0.033	-0.006	0.032	0.019	-0.046	0.07	-0.03	0	-0.046	-0.004	-0.001
L_N_302.2607_4.926622	0.09	0.008	-0.072	-0.01	0.052	0.026	-0.101	-0.033	-0.096	0.063	0.078	-0.009	0.006	0.064	0.105	0.12	0.027	0	0.072	0.074	0.081	0.059	0.137	0.103	0.007	0.049	0.04	0.015	0.081	-0.023	0.008	0.071	0.061	0.079	0.006	-0.001	-0.04	-0.054	-0.006	-0.056	-0.01	0.052	0.01	0.134	-0.033	0.004	-0.033	-0.003	-0.028
L_N_246.1979_3.371717	0.062	0.097	0.06	-0.046	0.005	-0.055	0.059	0.089	-0.036	0.096	0.087	0.046	0.041	0.056	0.14	0.098	0.003	-0.07	0.084	0.068	0.065	0.069	0.09	0.072	-0.017	-0.032	-0.005	0.009	0.005	0.005	0.026	-0.049	0.037	0.042	-0.011	-0.021	-0.027	-0.094	-0.05	-0.108	-0.057	0.055	0.005	0.111	0.012	0.039	-0.012	0.029	-0.028
L_N_509.5273_9.68306	0.067	0.065	0.01	0.048	0.09	-0.003	-0.006	0.039	0.01	0.07	0.09	0.047	0.015	0.043	0.114	0.107	0.033	0.077	0.114	0.163	0.178	0.111	0.249	0.156	0.05	0.077	0.116	0.09	0.128	0.057	0.073	0.069	0.138	0.158	0.111	0.084	0.085	-0.008	0.046	0.001	0.075	0.125	0.101	0.2	0.027	0.027	0.016	0.105	0.059
L_N_694.4588_5.36958	0.114	0.021	0.043	-0.04	-0.005	0.057	0.105	0.092	-0.005	0.129	0.021	0.045	0.072	0.067	0.091	0.156	0.172	0.091	0.069	0.187	0.197	0.233	0.225	0.207	0.135	-0.012	0.08	0.091	0.096	0.022	0.075	0.095	0.112	0.145	0.062	-0.022	0.043	0.009	0.042	0.103	0.107	0.107	0.035	0.072	0.015	0.108	0.028	0.043	0.099
L_N_891.6459_7.932758	-0.088	-0.084	-0.019	-0.035	0.036	0.02	0.037	-0.067	-0.113	0.07	0.017	-0.082	0.077	0.1	0.034	0.147	0.022	0.06	0.043	0.134	0.123	0.132	0.143	0.06	0.038	0.003	0.098	-0.033	-0.067	-0.024	-0.059	-0.002	0.012	-0.056	0.001	0.108	0.01	0.026	-0.018	0.018	0.049	0.016	0.031	0.034	-0.046	-0.062	-0.017	0.064	0.02
L_N_889.6304_7.54183	-0.156	-0.13	-0.063	-0.021	-0.021	-0.005	0.123	0.049	0.056	0.098	0.019	-0.079	0.103	0.101	-0.007	0.09	0.049	0.083	0.042	0.069	0.106	0.114	0.131	0.043	0.035	-0.027	0.071	0.016	-0.003	0.012	-0.017	0.068	0.004	-0.094	-0.015	0.058	-0.003	0.111	-0.004	0.046	0.006	-0.056	-0.046	0.073	-0.052	-0.039	0.004	0.092	0.016
L_N_887.6145_7.208117	-0.072	-0.033	-0.077	-0.08	0.073	-0.046	0.056	-0.076	-0.056	0.101	0.045	0.036	0.163	0.152	0.059	0.085	0.043	0.009	0	0.152	0.144	0.158	0.132	0.024	-0.044	-0.039	0.114	-0.048	-0.126	-0.039	-0.04	0.001	0.079	-0.079	-0.02	0.087	-0.019	0.055	0.004	0.047	0.049	-0.018	-0.012	-0.051	0.01	-0.012	0.053	0.04	0.047
L_N_753.5559_6.887213	-0.105	-0.032	-0.021	0.131	0.016	-0.172	0.181	-0.043	0.083	0.056	0.072	0.123	0.11	0.148	0.079	0.1	0.144	0.204	0.136	0.219	0.214	0.185	0.199	0.026	-0.075	-0.105	0.107	0.116	-0.043	0.033	0.05	0	0.038	0.062	0.063	0.018	0.019	-0.001	0.006	0.055	-0.051	0.03	-0.093	0.021	-0.012	-0.043	0.123	0.041	0.064
L_P_726.6579_7.295726	-0.089	0.056	0.007	0.058	0.006	-0.017	0.035	-0.052	-0.009	0.008	-0.025	0.027	-0.058	0.007	0.09	0.096	0.087	0.111	0.099	0.114	0.097	0.15	0.087	-0.007	-0.038	0.007	-0.088	-0.07	-0.066	-0.084	-0.08	-0.064	-0.062	0.05	0.061	-0.015	0.028	0.031	-0.096	0.042	-0.007	-0.045	-0.031	0.026	-0.097	-0.103	0.145	-0.005	-0.05
L_N_1176.783_7.609482	0.125	0.048	0.012	0.077	0.172	-0.013	0.105	0.17	0.075	0.029	0.054	0.016	-0.084	-0.072	0.122	0.071	-0.023	-0.025	0.057	-0.009	-0.014	-0.041	0.009	0.058	-0.01	0.183	0.004	-0.201	-0.007	-0.045	-0.084	-0.104	-0.123	-0.011	-0.031	-0.006	-0.017	-0.043	-0.036	-0.049	0.066	0.15	0.154	-0.041	-0.04	-0.053	-0.037	0.002	-0.025
L_N_916.6053_6.040212	0.092	0.032	0.056	0.075	0.086	0.028	0.167	0.287	0.25	-0.028	-0.041	-0.022	-0.107	-0.089	-0.033	-0.04	-0.002	-0.09	-0.007	-0.093	-0.096	-0.071	-0.087	0.034	-0.068	-0.046	-0.037	-0.095	-0.078	-0.032	-0.103	-0.135	-0.106	-0.07	-0.12	-0.119	-0.051	-0.084	-0.071	-0.154	-0.004	0.009	0.054	-0.006	-0.002	-0.009	0.009	0.023	-0.028
L_P_801.5094_8.828464	-0.04	0.03	-0.022	-0.031	-0.027	0.098	-0.082	0.166	0.14	-0.007	-0.07	-0.097	-0.091	-0.044	-0.086	-0.032	0.005	0.01	-0.053	-0.045	-0.038	-0.039	0.013	0.031	0.006	-0.067	-0.085	-0.048	-0.014	-0.097	-0.057	-0.054	-0.143	-0.035	-0.112	-0.132	-0.038	0.105	0.027	-0.003	-0.009	-0.065	0.002	0.064	-0.026	-0.023	0.003	-0.074	-0.048
L_N_630.6948_7.700608	-0.069	-0.042	0.049	0.09	0.071	0.136	0.072	0.267	0.188	-0.03	-0.144	-0.151	-0.155	-0.123	-0.11	-0.03	0.052	-0.059	-0.02	-0.087	-0.097	-0.038	-0.13	-0.1	0	0.008	-0.085	-0.063	-0.056	-0.081	-0.054	0.012	-0.138	-0.079	-0.104	-0.099	-0.026	0.007	-0.032	0.002	0.012	-0.085	-0.032	0.042	-0.111	0.073	-0.035	-0.027	-0.077
L_N_492.3657_7.348433	0.022	0.039	-0.117	0.054	-0.06	0.114	-0.04	-0.053	-0.023	-0.122	-0.042	-0.106	-0.174	-0.128	-0.031	0.049	0.033	0.087	0.021	0.032	-0.024	-0.01	-0.025	0.017	-0.053	-0.005	-0.103	-0.148	-0.065	-0.064	-0.105	-0.099	-0.162	-0.048	-0.021	-0.095	-0.012	0.017	-0.089	0.079	-0.079	-0.107	-0.063	-0.093	-0.043	-0.072	-0.057	-0.028	-0.091
L_P_573.4797_8.053025	-0.02	-0.042	-0.094	-0.086	0.037	0.193	-0.163	0.019	-0.159	0.005	-0.072	-0.113	-0.186	-0.11	0.015	0.102	0.035	-0.015	0.055	0.01	-0.061	-0.049	-0.038	-0.021	-0.004	-0.014	-0.156	-0.139	-0.069	-0.185	-0.081	-0.093	-0.243	-0.054	-0.026	-0.088	-0.03	-0.078	-0.021	0.128	-0.049	-0.022	0.003	-0.063	-0.133	-0.057	-0.102	-0.062	-0.111
L_N_689.7353_7.706467	-0.075	0.007	0.013	-0.015	0.076	-0.011	-0.057	-0.014	-0.004	-0.051	-0.133	-0.183	-0.266	-0.175	-0.015	0.089	0.001	0.023	0.016	0.033	-0.023	0.012	-0.015	-0.07	-0.11	-0.115	-0.15	-0.158	-0.179	-0.253	-0.232	-0.129	-0.217	-0.116	-0.083	-0.144	-0.028	-0.03	-0.099	0.036	-0.14	-0.011	-0.025	0.083	-0.085	-0.064	0.025	0.004	-0.066
L_N_810.5424_9.143364	-0.093	-0.027	0.018	0.015	0.056	0.032	-0.038	0.113	-0.009	0.042	-0.066	-0.049	-0.091	-0.048	0.046	0.121	-0.047	0.027	0.049	0	-0.061	-0.043	-0.006	-0.034	-0.009	-0.042	-0.116	-0.105	-0.061	-0.219	-0.121	-0.147	-0.085	-0.042	-0.041	0.007	0.12	-0.04	0.022	0.098	0.008	0.081	0.013	0.04	0.018	-0.049	-0.044	0.053	-0.05
L_P_628.5805_7.816679	-0.033	-0.051	0.009	-0.039	0.066	0.411	0.104	0.197	-0.049	0.053	0.001	-0.046	-0.063	-0.022	0.054	0.109	0.061	-0.031	0.038	-0.025	-0.107	-0.057	-0.124	-0.055	0.022	-0.046	-0.157	-0.243	-0.114	-0.194	-0.168	-0.042	-0.219	-0.131	-0.196	-0.14	-0.043	0	-0.104	0.002	0.022	-0.015	0.163	0.087	-0.054	0.054	0.036	-0.13	-0.138
L_P_848.8384_7.720989	0.012	-0.068	0.001	0.02	0.056	0.177	0.027	0.164	0.024	0.045	0.057	0.061	0.023	0.062	0.049	0.061	0.045	0.022	0.045	-0.025	-0.076	-0.032	-0.091	-0.069	-0.078	-0.042	-0.11	-0.139	-0.168	-0.184	-0.132	-0.012	-0.101	-0.136	-0.108	-0.126	-0.057	0	-0.107	-0.035	-0.046	-0.003	0.03	0.093	0.026	0.131	0.119	-0.032	-0.06
L_P_625.7532_7.665877	-0.068	-0.092	-0.041	0.032	-0.003	0.191	0.019	0.08	0.066	0.011	-0.058	-0.048	-0.064	-0.07	-0.09	0.043	0.082	-0.001	-0.066	-0.096	-0.133	-0.072	-0.15	-0.161	-0.158	-0.087	-0.147	-0.186	-0.215	-0.218	-0.251	-0.095	-0.185	-0.188	-0.205	-0.203	-0.136	0.053	-0.086	0.003	-0.072	-0.084	-0.004	0.075	-0.028	0.063	0.103	-0.103	-0.063
L_P_898.8725_10.69027	0.002	-0.022	-0.002	0.002	0.037	0.088	-0.062	-0.042	-0.107	-0.028	0.002	0.044	-0.048	0.026	0.044	0.115	0.067	0.03	-0.007	-0.043	-0.147	-0.082	-0.156	-0.151	-0.163	-0.14	-0.166	-0.293	-0.217	-0.295	-0.249	-0.105	-0.198	-0.128	-0.218	-0.127	-0.077	-0.065	-0.058	-0.005	-0.027	0.062	0.009	0.023	-0.092	0.015	0.121	-0.113	-0.165
L_P_613.2618_3.726377	0.088	0.025	0.094	0.031	0.135	-0.05	-0.002	0.017	-0.052	-0.04	0.051	0.107	0.082	0.101	0.128	0.055	0.038	0.009	0.059	0.023	0.002	0.007	-0.044	-0.05	-0.109	-0.094	-0.083	-0.242	-0.213	-0.134	-0.162	-0.027	-0.022	-0.094	-0.105	-0.022	-0.089	-0.183	-0.018	0.002	0.044	0.127	0.034	0.011	0.061	0.089	0.076	0.038	-0.019
L_N_716.2068_3.954115	0.004	0.022	0.103	0.02	-0.079	-0.009	0.047	-0.055	-0.047	-0.049	-0.023	0.043	0.075	-0.064	-0.015	-0.096	-0.072	-0.003	0.001	-0.046	0.022	0.024	0.084	0.088	-0.027	-0.138	0.007	0.039	-0.006	-0.037	-0.045	-0.028	-0.019	0.006	-0.056	-0.099	-0.011	-0.044	0.004	-0.002	0.04	0.022	0.001	-0.053	0.046	-0.008	0.003	0.076	0.03
L_N_610.5639_8.473312	-0.053	-0.043	-0.017	0.033	-0.073	-0.165	-0.055	-0.201	-0.192	0.046	0.107	0.004	0.117	0.072	0.036	0.012	-0.051	-0.043	-0.022	-0.029	-0.008	-0.031	0.06	0.03	-0.012	-0.118	0.085	-0.045	0.045	-0.032	0.054	0.074	0.083	0.039	-0.045	-0.044	-0.149	-0.067	0.034	-0.045	-0.068	0.08	0.022	0.217	0.031	0.002	0.014	-0.016	-0.031
L_N_638.595_8.869277	-0.072	-0.011	-0.044	-0.039	-0.116	-0.149	-0.121	-0.279	-0.268	-0.01	0.094	-0.019	0.057	0.058	0.007	0.004	-0.011	-0.048	-0.057	-0.05	-0.048	-0.037	-0.005	-0.001	-0.023	-0.169	-0.04	-0.073	0.001	-0.065	0.01	0.038	0.041	-0.003	-0.081	-0.075	-0.182	-0.031	0.052	-0.004	-0.141	0.023	-0.009	0.159	-0.027	-0.004	-0.009	-0.084	-0.088
L_N_564.5587_8.475375	-0.06	0	-0.034	-0.016	-0.057	-0.19	-0.096	-0.278	-0.267	-0.017	0.059	-0.038	0.053	0.041	-0.008	-0.024	-0.056	-0.068	-0.085	-0.07	-0.064	-0.059	-0.023	-0.001	-0.054	-0.195	-0.011	-0.079	-0.054	-0.066	0.007	0.025	-0.01	-0.001	-0.084	-0.074	-0.207	-0.089	0.012	-0.077	-0.128	0.042	-0.031	0.121	-0.006	-0.018	-0.052	-0.064	-0.084
L_N_582.5327_8.023652	-0.028	0.012	-0.018	0.01	-0.07	-0.172	-0.07	-0.301	-0.287	-0.01	0.086	0.006	0.084	0.063	0.041	0.019	-0.022	-0.009	-0.051	-0.015	-0.003	-0.023	0.028	0.03	-0.041	-0.167	0.016	-0.064	-0.02	-0.047	0.014	0.011	0.049	0.014	-0.049	-0.043	-0.144	-0.071	0.038	-0.021	-0.113	0.069	-0.004	0.157	0.009	-0.007	-0.016	-0.027	-0.032
L_N_536.5274_8.023574	-0.03	0.024	-0.014	0.013	-0.046	-0.168	-0.058	-0.267	-0.24	-0.026	0.062	0.028	0.071	0.059	-0.003	-0.009	-0.021	-0.033	-0.07	-0.026	-0.013	-0.013	0.014	0.028	-0.04	-0.189	0.018	-0.061	-0.04	-0.03	0.029	0.028	0.05	0.008	-0.046	-0.035	-0.14	-0.075	0.026	-0.005	-0.124	0.055	-0.038	0.156	0.023	0.005	-0.012	-0.006	-0.033
L_N_678.5511_8.473781	-0.024	0.015	-0.018	0.056	-0.061	-0.263	-0.024	-0.266	-0.3	0.007	0.054	0.063	0.112	0.073	0.046	-0.018	-0.036	0.002	-0.028	0.01	0.019	0.009	0.083	0.027	-0.093	-0.133	0.033	-0.1	-0.077	-0.076	0.019	0.006	0.085	-0.009	-0.061	-0.033	-0.13	-0.118	-0.005	-0.043	-0.056	0.109	-0.04	0.152	0.097	0.037	0.013	0.033	-0.012
L_N_631.5672_8.867708	-0.036	0.013	0.001	0.01	0.002	-0.163	-0.146	-0.306	-0.261	-0.114	-0.03	-0.075	-0.014	-0.016	-0.055	-0.012	-0.068	-0.028	-0.109	-0.117	-0.115	-0.067	-0.081	-0.081	-0.088	-0.245	-0.09	-0.179	-0.142	-0.175	-0.112	-0.093	-0.067	-0.103	-0.115	-0.126	-0.208	-0.087	-0.042	-0.059	-0.177	0.041	-0.049	0.134	0.02	0.006	0.046	-0.038	-0.08
L_N_603.5361_8.476083	-0.043	0.006	0.03	0.032	-0.03	-0.118	-0.144	-0.285	-0.284	-0.09	-0.035	-0.078	-0.057	-0.05	-0.059	0.03	-0.024	-0.03	-0.121	-0.093	-0.115	-0.078	-0.086	-0.079	-0.091	-0.271	-0.104	-0.171	-0.152	-0.182	-0.13	-0.103	-0.082	-0.137	-0.131	-0.128	-0.194	-0.097	-0.064	-0.022	-0.15	0.07	-0.022	0.133	-0.028	-0.006	0.016	-0.052	-0.087
L_N_599.5235_8.027692	-0.097	0.014	-0.003	0.003	-0.057	-0.19	-0.199	-0.368	-0.373	-0.117	-0.005	-0.079	-0.092	-0.066	-0.06	0.018	0.006	-0.048	-0.077	-0.056	-0.107	-0.068	-0.086	-0.068	-0.106	-0.256	-0.112	-0.165	-0.15	-0.182	-0.137	-0.1	-0.084	-0.103	-0.121	-0.135	-0.224	-0.111	-0.038	-0.059	-0.174	0.061	-0.046	0.089	-0.087	-0.088	-0.064	-0.089	-0.159
L_N_627.5545_8.474291	-0.063	-0.004	-0.014	0.006	-0.059	-0.157	-0.143	-0.339	-0.335	-0.061	0	-0.056	-0.039	-0.026	-0.029	0.029	-0.018	-0.027	-0.094	-0.052	-0.077	-0.051	-0.05	-0.048	-0.081	-0.207	-0.042	-0.17	-0.127	-0.158	-0.108	-0.046	-0.045	-0.084	-0.114	-0.112	-0.155	-0.087	-0.053	-0.04	-0.158	0.046	-0.017	0.108	-0.045	-0.046	-0.048	-0.07	-0.103
L_N_655.5855_8.871786	-0.062	0	-0.007	-0.015	-0.051	-0.149	-0.121	-0.341	-0.345	-0.063	0.02	-0.048	-0.017	-0.001	-0.024	0.033	-0.013	-0.024	-0.071	-0.039	-0.062	-0.043	-0.027	-0.025	-0.055	-0.216	-0.048	-0.169	-0.1	-0.136	-0.081	-0.06	-0.033	-0.076	-0.123	-0.114	-0.187	-0.101	-0.027	-0.039	-0.143	0.061	-0.008	0.116	-0.062	-0.059	-0.027	-0.092	-0.125
L_N_592.5898_8.872804	-0.061	-0.001	-0.019	0	-0.084	-0.158	-0.134	-0.297	-0.286	-0.046	0.047	-0.023	0.018	0.021	-0.015	0.001	-0.033	-0.053	-0.085	-0.09	-0.091	-0.073	-0.053	-0.048	-0.076	-0.208	-0.058	-0.122	-0.083	-0.097	-0.053	-0.031	0.002	-0.06	-0.099	-0.102	-0.178	-0.052	0.009	-0.038	-0.141	0.039	-0.034	0.129	-0.039	-0.026	-0.023	-0.056	-0.097
L_N_565.3505_6.465521	0.017	-0.013	-0.014	0.077	-0.067	-0.127	-0.133	-0.213	-0.226	-0.057	-0.015	-0.084	-0.038	-0.057	-0.037	0.063	-0.001	0.006	-0.096	0.007	-0.028	0.019	-0.03	-0.011	0.001	-0.064	-0.063	-0.09	-0.1	-0.155	-0.142	-0.103	-0.056	-0.028	-0.079	-0.128	-0.186	-0.124	-0.078	-0.069	-0.101	0.086	0.065	0.033	-0.036	-0.064	-0.053	-0.106	-0.071
L_P_594.5821_7.985411	-0.066	0.046	0.025	0.041	0.002	-0.213	-0.226	-0.349	-0.294	-0.158	-0.035	-0.057	-0.059	-0.039	-0.078	0.037	0.03	0.007	-0.095	-0.098	-0.144	-0.111	-0.149	-0.107	-0.103	-0.277	-0.166	-0.224	-0.244	-0.228	-0.193	-0.125	-0.105	-0.14	-0.152	-0.151	-0.191	-0.082	-0.136	-0.006	-0.193	0.103	-0.034	0.037	-0.058	-0.043	-0.008	-0.099	-0.11
L_P_536.5289_7.984398	-0.04	0.074	0.007	0.047	-0.016	-0.265	-0.243	-0.364	-0.266	-0.149	-0.015	-0.022	-0.027	-0.009	-0.024	0.038	0.037	0.068	-0.066	-0.054	-0.078	-0.061	-0.082	-0.076	-0.087	-0.243	-0.099	-0.162	-0.195	-0.171	-0.138	-0.089	-0.049	-0.097	-0.062	-0.089	-0.154	-0.043	-0.086	0.022	-0.207	0.137	-0.033	0.016	-0.027	-0.05	0.02	-0.044	-0.049
L_P_620.6222_9.201298	-0.004	0.035	0.024	0.06	-0.033	-0.231	-0.17	-0.294	-0.199	-0.081	0.026	0.022	0.081	0.065	-0.01	-0.02	-0.009	0.037	-0.081	-0.092	-0.081	-0.073	-0.075	-0.071	-0.081	-0.208	-0.082	-0.116	-0.162	-0.088	-0.071	-0.075	0.003	-0.071	-0.089	-0.074	-0.155	-0.04	-0.089	-0.025	-0.139	0.155	-0.024	0.064	0.036	-0.006	0.037	0.016	0.025
L_P_592.5916_8.84531	-0.03	0.04	0.027	0.027	-0.062	-0.269	-0.168	-0.323	-0.223	-0.107	0.004	0.004	0.047	0.032	-0.047	-0.025	-0.021	-0.002	-0.104	-0.11	-0.107	-0.093	-0.098	-0.072	-0.091	-0.231	-0.068	-0.108	-0.14	-0.106	-0.061	-0.054	-0.009	-0.075	-0.103	-0.094	-0.177	-0.048	-0.094	-0.029	-0.183	0.115	-0.06	0.036	0.02	-0.004	0.02	-0.011	-0.012
L_P_564.5605_8.446113	-0.033	0.04	0.012	0.012	-0.07	-0.261	-0.159	-0.321	-0.225	-0.084	0.024	0.019	0.076	0.049	-0.033	-0.023	-0.009	0.001	-0.101	-0.091	-0.082	-0.077	-0.073	-0.051	-0.066	-0.222	-0.047	-0.089	-0.112	-0.08	-0.03	-0.027	0.014	-0.061	-0.079	-0.074	-0.173	-0.04	-0.075	-0.016	-0.172	0.108	-0.051	0.036	0.031	-0.004	0.024	-0.01	0.002
L_P_508.4971_7.446908	-0.01	0.058	-0.006	0.047	-0.023	-0.19	-0.153	-0.381	-0.325	-0.11	-0.007	-0.035	-0.046	-0.04	-0.044	-0.039	-0.083	0.006	-0.059	-0.097	-0.117	-0.104	-0.089	-0.053	-0.081	-0.16	-0.001	-0.107	-0.089	-0.125	-0.106	-0.124	-0.079	-0.079	-0.092	-0.1	-0.162	-0.137	-0.141	-0.028	-0.157	0.142	-0.059	-0.028	-0.006	-0.087	-0.046	0.036	-0.029
L_P_637.649_8.441482	0.012	0.09	0.018	0.062	-0.02	-0.254	-0.105	-0.276	-0.155	0	0.107	0.108	0.198	0.147	0.069	0.014	0.001	0.085	-0.034	-0.014	0.015	-0.029	0.015	0.011	-0.04	-0.16	0.014	-0.037	-0.059	0.007	0.046	0.026	0.091	0.03	-0.005	0.013	-0.095	-0.044	-0.028	-0.009	-0.088	0.157	-0.004	0.093	0.128	0.05	0.044	0.053	0.089
L_P_679.6959_8.840592	-0.054	0.033	-0.028	0.004	-0.069	-0.25	-0.166	-0.302	-0.157	-0.011	0.1	0.091	0.15	0.11	0.024	-0.013	-0.01	0.012	-0.092	-0.069	-0.039	-0.057	-0.053	-0.005	-0.067	-0.182	-0.033	-0.07	-0.069	-0.027	0.002	0.031	0.056	0.002	-0.053	-0.029	-0.156	-0.031	-0.034	-0.012	-0.169	0.081	-0.039	0.034	0.045	-0.016	0.008	-0.003	0.005
L_P_651.6648_8.44443	-0.026	0.041	0.017	0.041	-0.038	-0.198	-0.115	-0.271	-0.197	-0.055	0.072	0.049	0.117	0.091	-0.007	0.006	0.014	0.035	-0.047	-0.071	-0.065	-0.068	-0.064	-0.04	-0.059	-0.192	-0.05	-0.096	-0.115	-0.063	-0.016	0.013	0.017	-0.032	-0.067	-0.043	-0.125	-0.007	-0.047	0.001	-0.129	0.113	-0.03	0.103	0.045	0.041	0.036	0.002	0.01
L_P_622.6134_8.441254	-0.046	0.018	0.016	0.009	-0.049	-0.233	-0.063	-0.265	-0.16	-0.046	0.062	0.072	0.156	0.11	0.004	0.002	0.017	0.032	-0.069	-0.051	-0.034	-0.044	-0.03	-0.019	-0.06	-0.229	-0.003	-0.056	-0.08	-0.043	0.013	0.035	0.047	-0.028	-0.066	-0.041	-0.139	-0.02	-0.06	0.011	-0.154	0.088	-0.045	0.069	0.053	0.057	0.075	0.013	0.006
L_P_650.6443_8.841384	-0.065	0.006	0.018	-0.001	-0.05	-0.188	0.006	-0.242	-0.158	-0.04	0.07	0.1	0.167	0.141	-0.01	-0.01	0.005	0.005	-0.081	-0.055	-0.043	-0.05	-0.031	-0.007	-0.066	-0.211	0.018	-0.05	-0.062	-0.023	0.031	0.068	0.042	-0.02	-0.089	-0.046	-0.137	-0.02	-0.061	-0.028	-0.148	0.057	-0.07	0.093	0.03	0.07	0.054	0.022	-0.034
L_P_693.712_8.843793	-0.076	0.016	0.026	0.015	-0.039	-0.143	-0.072	-0.202	-0.165	-0.055	0.063	0.061	0.118	0.11	-0.01	-0.005	0.018	-0.011	-0.088	-0.102	-0.104	-0.087	-0.107	-0.069	-0.089	-0.226	-0.082	-0.142	-0.146	-0.101	-0.05	0.029	-0.021	-0.078	-0.13	-0.078	-0.169	-0.018	-0.072	-0.017	-0.163	0.076	-0.035	0.097	0.026	0.063	0.065	-0.013	-0.052
L_P_665.6807_8.448205	-0.054	0.042	0.033	0.033	-0.005	-0.112	-0.145	-0.234	-0.229	-0.068	0.052	0.009	0.053	0.063	-0.008	0.032	0.03	-0.006	-0.07	-0.102	-0.131	-0.112	-0.144	-0.089	-0.08	-0.227	-0.146	-0.22	-0.211	-0.179	-0.14	-0.041	-0.084	-0.11	-0.158	-0.119	-0.179	-0.046	-0.094	-0.013	-0.146	0.107	0.017	0.104	0.015	0.043	0.036	-0.045	-0.071
L_P_566.5502_7.437956	-0.008	0.056	0.104	0.099	0.016	-0.088	-0.042	-0.216	-0.197	-0.17	-0.037	0.01	0.013	0.018	-0.085	-0.008	0	-0.05	-0.118	-0.123	-0.158	-0.136	-0.129	-0.117	-0.186	-0.194	-0.054	-0.218	-0.214	-0.153	-0.113	-0.04	-0.119	-0.138	-0.154	-0.162	-0.161	-0.121	-0.093	-0.042	-0.157	0.065	-0.082	0.09	0.09	0.134	0.047	0.011	0.009
L_P_821.4747_6.425284	0.07	0.03	-0.015	0.073	-0.025	-0.358	-0.245	-0.378	-0.313	-0.002	0.037	-0.007	0.037	-0.006	0.045	0.069	-0.027	0.05	-0.074	0.034	0.017	0.042	0	-0.024	-0.046	-0.116	-0.009	-0.068	-0.089	-0.113	-0.072	-0.088	0.008	0.013	-0.008	-0.052	-0.158	-0.101	-0.1	0.019	-0.122	0.118	-0.018	0.005	0.043	-0.064	-0.009	-0.007	0.021
L_P_805.5014_6.426127	0.039	0.034	-0.033	0.115	-0.044	-0.312	-0.257	-0.299	-0.221	0.008	0.075	0.042	0.107	0.055	0.036	0.08	0.044	0.096	-0.04	0.067	0.076	0.083	0.045	0.019	-0.023	-0.075	-0.011	0.022	-0.048	-0.033	0.012	-0.03	0.074	0.069	0.042	-0.004	-0.129	-0.046	-0.05	0.016	-0.111	0.101	-0.02	-0.017	0.078	-0.039	0.009	0.028	0.114
L_P_609.6171_8.434284	0.026	0.045	0.077	0.037	-0.008	-0.434	-0.05	-0.264	-0.022	-0.078	0.052	0.16	0.201	0.136	0.005	-0.048	-0.016	0.072	-0.089	-0.008	0.057	0.009	0.021	-0.053	-0.174	-0.22	0.104	0.115	-0.075	0.044	0.056	0.034	0.177	0.058	0.03	0.025	-0.07	-0.066	-0.006	-0.041	-0.11	0.049	-0.225	0.009	0.152	0.064	0.053	0.128	0.118
L_P_665.6796_8.839508	-0.025	0.047	0.028	-0.012	-0.059	-0.282	0.01	-0.232	-0.035	-0.091	0.023	0.136	0.181	0.125	-0.053	-0.051	-0.019	0.029	-0.108	-0.066	-0.012	-0.055	0.011	-0.066	-0.123	-0.214	0.039	0.033	-0.032	0.026	0.04	0.093	0.106	0.05	-0.022	0.004	-0.061	0.016	-0.014	-0.005	-0.133	0.012	-0.153	-0.021	0.132	0.029	0.061	0.081	0.039
L_P_281.2729_7.988321	0.022	0.113	0.055	0.08	0.032	-0.255	-0.099	-0.222	-0.097	-0.081	0.042	0.117	0.109	0.119	0.032	0.025	0.04	0.073	-0.038	-0.04	-0.014	0.003	-0.036	-0.051	-0.114	-0.25	-0.085	-0.074	-0.167	-0.099	-0.063	-0.028	0.044	-0.069	-0.022	-0.036	-0.132	-0.038	-0.043	0.05	-0.154	0.116	-0.098	0.091	0.08	-0.01	0.005	0.036	-0.009
L_P_694.3511_3.686874	0.071	0.081	0.042	0.063	0.02	-0.216	-0.082	-0.115	-0.039	-0.063	0.035	0.108	0.052	0.033	0.041	0.028	0.041	0.098	-0.04	0.018	0.037	0.033	-0.022	-0.085	-0.137	-0.185	-0.032	-0.037	-0.132	-0.011	-0.04	-0.065	0.087	-0.036	0.026	-0.024	-0.03	-0.018	-0.044	0.081	-0.142	0.11	-0.01	0.046	0.139	0.086	0.188	0.1	0.062
L_P_636.2982_3.69281	0.022	-0.001	0.011	0.053	0.007	-0.275	-0.115	-0.153	-0.035	-0.088	-0.039	0.05	0.068	0.035	-0.042	-0.046	-0.009	0.062	-0.171	-0.079	-0.059	-0.043	-0.086	-0.159	-0.162	-0.247	-0.051	-0.053	-0.18	-0.118	-0.081	-0.047	-0.018	-0.045	-0.068	-0.056	-0.116	-0.032	-0.079	0.038	-0.173	0.041	-0.092	0.057	0.112	0.112	0.199	0.067	0.025
L_P_930.242_3.687853	-0.032	0.001	-0.022	0.061	0.006	-0.247	-0.085	-0.152	-0.054	-0.061	0.034	0.099	0.099	0.077	0.015	0.007	0.043	0.028	-0.108	-0.049	-0.064	-0.071	-0.093	-0.137	-0.122	-0.25	-0.12	-0.108	-0.144	-0.096	-0.084	-0.075	-0.021	-0.099	-0.068	-0.065	-0.113	-0.022	-0.027	0.024	-0.153	0.03	-0.055	0.042	0.097	0.005	0.12	0.056	-0.025
L_N_696.3183_3.710125	-0.013	0.037	0.009	0.059	-0.028	-0.192	-0.067	-0.127	-0.032	0.002	0.076	0.118	0.121	0.089	0.031	0.051	0.049	0.094	-0.114	-0.007	-0.025	-0.037	-0.06	-0.116	-0.133	-0.245	-0.061	-0.113	-0.184	-0.166	-0.135	-0.04	0.012	-0.065	-0.074	-0.11	-0.108	-0.019	-0.075	0.03	-0.157	0.022	-0.049	0.099	0.092	0.075	0.165	0.025	-0.023
L_N_672.2738_3.710141	-0.023	0.011	0.019	0.035	-0.031	-0.175	-0.063	-0.102	-0.062	-0.059	-0.006	0.052	0.058	0.056	0.007	0.024	0.017	0.039	-0.114	-0.04	-0.059	-0.043	-0.105	-0.153	-0.137	-0.215	-0.127	-0.098	-0.168	-0.124	-0.128	-0.047	0.024	-0.092	-0.09	-0.076	-0.127	-0.052	-0.045	-0.003	-0.138	-0.039	-0.07	0.08	0.071	0.104	0.105	0.038	-0.044
L_P_861.5027_7.156678	-0.105	0.023	-0.039	-0.046	0.046	0.104	0	0.028	-0.011	-0.029	0.097	0.058	0.026	0.046	0.016	-0.013	0.027	-0.069	-0.002	0.04	0.008	-0.047	-0.037	-0.028	0.08	0.077	-0.047	0.002	-0.006	0.054	0.044	0.086	0.045	0.005	0.059	0.137	-0.024	0.058	-0.015	-0.064	0.02	0.116	0.07	0.004	-0.086	0.028	-0.04	-0.023	-0.089
L_P_309.3032_5.008524	-0.07	0.026	0.028	-0.12	-0.01	0.172	0.029	0.08	0.036	0.095	0.05	-0.033	0.07	0.062	-0.031	0.047	0.059	0.021	-0.062	-0.002	0.042	0.022	0.004	0.012	0.076	0.097	-0.008	0.077	0.059	0.063	0.129	0.085	0.043	0.011	0.017	0.053	0.009	0.105	-0.013	-0.06	-0.011	-0.03	0.014	0.021	-0.073	0.054	-0.08	-0.027	0.006
L_P_335.3196_5.225997	-0.123	0.001	-0.155	-0.017	-0.12	0.115	-0.073	0.135	0.034	0.035	0.011	-0.107	-0.029	0.024	-0.032	0.073	0.053	-0.043	0.036	-0.095	-0.013	-0.042	-0.03	0.027	0.099	0.047	0.051	-0.017	0.084	0.021	0.036	0.014	0.093	-0.048	0.002	0.093	-0.003	0.064	0.068	0.061	-0.041	-0.001	-0.002	-0.072	-0.118	-0.024	-0.031	-0.128	-0.087
L_P_365.3667_6.652185	-0.051	0.057	-0.008	-0.073	0.036	0.042	-0.075	0.011	-0.02	0.097	0.072	0.047	0.085	0.096	0.035	0.198	0.073	0.101	0.022	0.044	0.091	0.052	0.068	0.059	0.035	0.051	-0.06	-0.063	0.009	0	0.004	-0.012	0.044	0.009	0.018	0.077	-0.003	0.011	0.055	0.043	0.075	0.021	0.062	-0.068	-0.106	-0.051	-0.03	-0.082	-0.09
L_P_409.3667_3.301233	-0.059	0.029	0.024	-0.011	0.025	-0.011	-0.134	-0.031	-0.022	0.051	0.1	0.072	0.099	0.104	0.092	0.177	0.104	0.093	-0.01	0.112	0.127	0.038	0.072	0.065	-0.021	0.112	-0.015	-0.033	0.065	0	0.035	-0.032	0.065	0.035	0.093	0.049	-0.03	-0.022	0.027	0.097	0.032	0.007	0.004	-0.065	-0.078	0.016	-0.019	-0.034	-0.048
L_P_339.3505_6.652238	-0.102	-0.008	-0.01	-0.024	-0.044	-0.042	-0.203	-0.079	-0.038	0.025	0.107	0.011	0.074	0.055	0.026	0.143	0.037	0.092	0.038	0.023	0.066	0.012	0.031	-0.006	-0.02	0.054	-0.023	-0.039	0.007	-0.039	0.013	0.025	0.058	0.024	0.005	0.056	-0.097	0.013	0.068	0.039	0.018	-0.028	-0.062	-0.094	-0.108	0.021	-0.043	-0.051	-0.07
L_P_337.3355_5.877714	-0.035	0.014	-0.037	-0.043	0.001	0.002	-0.119	-0.069	-0.043	0.08	0.129	0.029	0.092	0.092	0.091	0.18	0.048	0.114	0.046	0.072	0.129	0.03	0.099	0.048	0.013	0.026	-0.004	-0.077	-0.006	-0.026	-0.007	0.037	0.078	0.064	0.01	0.055	-0.069	0.005	0.076	0.033	0.026	0.031	0.004	-0.032	-0.133	-0.032	-0.039	-0.075	-0.066
L_P_435.3032_5.872242	0.026	0.001	0.029	0.027	-0.029	-0.062	-0.019	-0.029	-0.034	0.083	0.062	0.041	0.09	0.095	0.045	0.069	0.049	0.087	-0.006	0.072	0.096	0.03	0.058	-0.003	-0.048	0.014	-0.025	-0.054	-0.054	-0.05	-0.004	-0.015	0.051	0.05	0.04	0.072	0.032	0.026	0.072	0.113	-0.037	0.024	-0.069	0.036	-0.026	0.031	0.075	0.037	-0.001
L_P_243.1834_4.372364	-0.12	0.02	0.072	-0.032	0.007	-0.102	-0.083	-0.002	0.054	0.053	0.08	0.154	0.12	0.132	0.072	0.057	0.034	0.061	-0.104	-0.012	0.025	-0.013	-0.021	0.005	-0.003	0.044	0.015	-0.049	-0.071	-0.025	0.08	0.021	0.012	-0.054	0.011	0.054	0.01	0.02	-0.029	-0.023	-0.053	-0.029	0.009	-0.097	0.019	0.009	0.042	0.053	-0.039
L_P_423.2752_4.370143	-0.115	0.055	-0.025	0.04	0.039	-0.091	-0.124	-0.056	0.01	-0.026	-0.012	0.053	0.028	0.035	-0.023	0.045	-0.01	0.026	-0.135	0.003	-0.006	-0.039	-0.088	-0.108	-0.062	0.013	-0.051	-0.176	-0.125	-0.096	-0.052	-0.101	-0.048	-0.042	-0.058	0.025	0.019	-0.085	0.013	0.031	-0.019	-0.059	-0.036	-0.147	-0.074	-0.054	0.068	-0.09	-0.113
L_P_235.1553_4.627676	-0.099	0.016	-0.003	0.084	-0.01	-0.269	-0.125	-0.077	0.064	0.004	0.057	0.103	0.082	0.056	-0.001	0.022	0.002	-0.042	-0.148	-0.055	-0.036	-0.101	-0.077	-0.093	-0.053	-0.055	0.028	-0.039	-0.078	-0.028	0.048	-0.071	-0.004	-0.05	-0.032	0.006	-0.07	-0.064	-0.002	-0.045	-0.08	-0.021	-0.129	-0.18	-0.035	-0.008	0.05	-0.024	-0.105
L_P_361.296_4.628859	0.001	0.02	0.022	0.119	0.03	-0.155	-0.091	-0.096	0.058	0.022	0.036	0.107	0.104	0.112	0.037	0.065	0.052	0.03	-0.093	0.024	0.07	-0.001	-0.017	-0.02	0.02	0.006	0.076	-0.002	-0.057	-0.01	0.067	-0.028	0.063	0.002	0.036	0.055	0.012	-0.017	-0.003	0.003	-0.032	0.007	-0.122	-0.16	0.004	0.03	0.141	0.035	-0.014
L_P_443.3723_4.373307	-0.075	-0.004	-0.05	0.025	-0.003	-0.113	-0.089	-0.097	0.059	-0.036	0.063	0.094	0.113	0.074	0.069	0.088	0.038	-0.006	-0.073	-0.004	-0.013	-0.072	-0.036	-0.142	0	0.032	0.003	0.023	-0.012	0.022	0.064	0.002	0.017	0.029	-0.011	0.03	0.007	0.008	0.023	0.017	0.034	-0.012	-0.016	-0.104	-0.031	0.035	0.098	0.012	-0.037
L_P_407.3013_4.374472	-0.133	0.009	-0.007	-0.017	0.001	-0.196	-0.13	-0.147	-0.031	-0.034	0.089	0.142	0.131	0.163	0.051	0.04	0.051	0.004	-0.122	0.035	0.067	-0.02	-0.012	-0.03	-0.074	0.056	0.048	0.08	0.012	0.036	0.142	0.036	0.079	0.051	0.037	0.085	0.016	-0.032	0.054	-0.045	-0.084	-0.037	-0.157	-0.179	-0.026	0.062	0.006	-0.05	-0.1
L_P_423.2754_4.603656	-0.097	0.047	0.063	-0.014	0.046	-0.162	-0.083	-0.177	-0.035	-0.053	-0.019	0.016	0.027	0.042	-0.047	-0.015	0.034	0.017	-0.106	-0.02	0.001	-0.085	-0.058	-0.087	-0.11	-0.043	0.013	-0.039	-0.09	-0.05	-0.017	0.045	0.033	0.025	0.049	0.032	-0.07	-0.024	-0.059	-0.049	-0.039	-0.025	-0.075	-0.161	-0.105	0.017	0.048	-0.065	-0.13
L_P_243.1836_4.630958	-0.125	0.017	-0.101	0.019	-0.036	-0.058	-0.036	-0.008	-0.065	-0.033	0.045	-0.014	0.017	0.079	0.034	0.03	0.097	-0.03	-0.033	-0.01	-0.033	-0.04	-0.082	-0.049	-0.027	-0.106	-0.051	-0.078	-0.075	-0.026	-0.07	-0.044	0.011	0.003	-0.058	0.019	-0.123	-0.044	0.023	-0.042	0.01	-0.017	-0.012	-0.114	-0.083	-0.08	-0.047	-0.066	-0.105
L_P_411.3825_3.95355	-0.088	0.027	-0.047	0.01	0.056	-0.335	-0.294	-0.291	-0.232	0.033	0.118	0.114	0.106	0.119	0.15	0.123	-0.024	0.07	-0.014	0.042	0.072	0.001	0.054	0.001	-0.098	-0.026	-0.041	-0.17	-0.071	-0.067	-0.002	-0.023	0.048	0.031	0.022	0.077	-0.15	-0.092	0.039	0.049	-0.039	0.059	-0.057	-0.128	-0.073	-0.086	-0.108	-0.047	-0.094
L_N_338.3182_5.743591	0.046	-0.112	-0.126	0.014	0.053	-0.133	-0.08	-0.064	-0.019	0.036	0.119	0.169	0.147	0.128	0.134	0.007	0.054	0.036	0.035	0.049	0.057	0.099	0.028	0.12	0.043	-0.008	0.065	-0.071	-0.029	-0.041	0.034	-0.008	0.036	0.068	-0.048	-0.021	-0.094	-0.141	0.01	-0.137	0.052	0.114	0.035	-0.006	0.102	0.009	-0.074	0.133	0.105
L_P_255.2561_3.87643	-0.048	-0.148	-0.155	-0.128	-0.079	0.01	-0.06	-0.134	-0.135	-0.095	-0.052	-0.063	-0.013	-0.018	-0.116	-0.098	0.03	-0.071	-0.157	-0.021	-0.04	-0.026	-0.04	-0.015	-0.032	0.044	-0.033	0.059	0.028	-0.012	0.068	0.037	-0.039	0.03	-0.076	-0.041	-0.107	0.014	0.024	-0.13	-0.109	-0.05	-0.034	-0.011	-0.135	-0.003	0.015	-0.102	-0.089
L_P_281.2719_4.091919	-0.047	-0.15	-0.123	-0.081	-0.021	0.23	0.18	0.143	0.123	0.042	0.022	-0.013	0.056	0.045	-0.026	-0.015	0.047	-0.024	-0.02	0.05	0.033	0.072	0.107	0.026	0.115	0.035	0.089	0.126	0.072	0.105	0.08	0.098	-0.046	0.067	-0.025	-0.003	0.013	0.134	0.11	-0.094	0.007	0.025	0.055	0.062	-0.089	0.035	0.081	0.015	0.023
L_P_279.2561_3.400166	-0.023	-0.13	-0.105	-0.051	-0.018	0.037	0.21	0.093	0.125	-0.003	0.053	0.037	0.08	0.064	-0.051	0.009	0.084	-0.03	-0.018	0.054	0.075	0.094	0.106	0.046	0.04	-0.033	0.049	0.145	0.083	0.117	0.055	0.089	0.062	0.108	-0.005	0.044	-0.023	0.075	0.083	-0.089	0.002	0.023	0.011	0.016	-0.055	0.037	0.076	-0.035	0.074
L_P_474.3796_3.762128	0.072	-0.069	-0.032	0.013	0.039	0.056	0.12	0.141	0.142	0.026	0.022	0.052	0.079	0.023	0.01	-0.042	0.077	-0.004	-0.049	0.043	0.034	0.096	0.024	-0.027	0.016	-0.005	0.046	0.176	0.075	0.139	0.138	0.025	-0.026	-0.011	0.04	0.036	-0.004	0.073	0.013	-0.093	0.002	0.007	-0.084	0.05	0.091	0.082	0.123	0.058	0.095
L_P_434.387_3.760003	0.051	-0.063	-0.019	0.009	0.02	0.041	0.113	0.12	0.12	0.01	0.017	0.053	0.07	0.018	0.006	-0.067	0.095	0.014	-0.045	0.057	0.048	0.092	0.025	-0.022	0.005	0.007	0.048	0.16	0.072	0.127	0.136	0.034	-0.014	0.007	0.05	0.041	-0.005	0.074	0.023	-0.099	-0.012	0	-0.102	0.08	0.094	0.081	0.148	0.096	0.088
L_N_488.3738_3.76237	0.056	-0.049	-0.005	0.037	0.044	0.064	0.132	0.155	0.147	0.007	-0.009	0.046	0.069	0.018	-0.006	-0.045	0.074	-0.005	-0.058	0.044	0.032	0.08	0.018	-0.024	0.022	0.011	0.048	0.155	0.043	0.094	0.114	0.01	-0.035	-0.023	0.034	0.013	-0.005	0.049	0.001	-0.078	-0.005	-0.006	-0.097	0.077	0.088	0.108	0.154	0.066	0.073
L_P_510.4507_3.765458	0.056	-0.048	0.027	0.031	0.048	0.02	0.109	0.109	0.129	0.023	0.036	0.084	0.113	0.059	0.046	-0.05	0.063	0.019	-0.034	0.061	0.048	0.099	0.02	-0.02	0.007	-0.009	0.059	0.143	0.043	0.099	0.125	0.037	-0.027	-0.031	0.047	0.045	-0.008	0.057	0.01	-0.107	0.012	0.009	-0.085	0.093	0.12	0.086	0.137	0.089	0.081
L_N_826.522_9.185755	0.022	0.1	0.064	0.107	0.061	-0.04	0.084	0.196	0.069	0.005	-0.076	-0.054	-0.111	-0.077	-0.002	-0.015	0.003	-0.033	0.063	-0.05	-0.02	-0.049	-0.002	-0.025	-0.075	0.049	0.047	-0.005	0.031	-0.002	-0.008	-0.054	-0.029	-0.04	0.048	0.007	0.012	-0.051	0.012	-0.006	0.027	0.084	0.007	-0.006	0.005	-0.056	0.007	0.078	0.029
L_P_723.5322_9.003006	-0.027	0.02	-0.107	0.123	-0.017	0	-0.049	0.068	0.019	0.034	0.045	0.012	-0.006	0.004	0.05	0.042	0.103	0.019	-0.03	0.112	0.09	0.136	0.034	0.092	0.001	0.005	-0.006	0.094	-0.003	0.045	0.098	-0.034	0.033	0.057	0.067	0.091	0.103	0.059	0.045	0.105	-0.014	-0.027	-0.03	0.01	0.011	-0.054	0.088	0.028	0.066
L_N_618.5066_8.785359	0.025	0.085	0.082	0.143	0.062	-0.141	0.117	0.243	0.285	0.063	0.033	0.059	-0.014	-0.01	0.008	-0.012	0.006	0.002	0.044	-0.021	-0.002	-0.002	-0.007	0.042	0.03	0.092	0.042	0.126	0	0.009	-0.007	-0.091	0.011	0.14	0.084	0.026	0.048	0.014	0.064	-0.005	-0.027	0.015	-0.046	0.011	-0.022	-0.012	0.002	0.008	0.057
L_N_942.7909_9.120673	0.085	0.089	0.24	0.157	0.125	-0.057	0.296	0.381	0.298	0.029	-0.066	-0.001	-0.049	-0.049	-0.038	-0.023	-0.015	-0.005	0.05	-0.023	-0.018	0.015	0.005	0.022	-0.084	0.031	0.052	0.069	-0.025	0.045	0.007	-0.121	-0.027	-0.039	0.087	-0.02	0.038	-0.043	-0.082	0.023	0.027	0.059	-0.103	-0.066	0.01	0.01	0.074	0.118	0.117
L_N_1024.795_9.124822	0.038	0.077	0.172	0.242	0.156	-0.088	0.061	0.205	0.156	-0.042	-0.111	-0.023	-0.135	-0.097	0.003	0.06	0.031	0.042	0.058	-0.036	-0.074	-0.009	-0.076	-0.095	-0.081	-0.081	-0.126	-0.123	-0.224	-0.217	-0.25	-0.245	-0.195	-0.114	-0.019	-0.087	0.019	-0.074	-0.113	0.048	0.001	0.115	-0.008	-0.012	0.004	-0.069	0.035	0.047	-0.005
L_N_984.8382_11.12016	0.037	0.016	0.19	0.283	0.196	-0.063	0.209	0.326	0.336	0.037	-0.024	0.057	-0.001	0.01	0.056	0.052	0.068	0.11	0.095	0.067	0.045	0.081	-0.003	-0.052	-0.003	-0.093	-0.036	-0.015	-0.131	-0.088	-0.115	-0.126	-0.104	-0.127	0.08	0.029	0.048	0.012	-0.057	0.059	0.084	0.059	-0.032	0.008	0.042	-0.025	0.066	0.12	0.058
L_N_1257.055_11.24365	-0.039	0.044	0.135	0.168	0.083	-0.093	0.14	0.177	0.176	-0.062	-0.093	-0.03	-0.078	-0.046	-0.023	-0.011	0.084	0.027	0.032	-0.048	-0.052	-0.026	-0.087	-0.079	-0.056	-0.095	-0.031	-0.021	-0.109	-0.101	-0.113	-0.068	-0.044	-0.071	0.027	-0.004	0.004	-0.084	-0.036	0.072	0.011	0.042	-0.126	-0.11	-0.036	-0.058	0.118	0.079	-0.004
L_N_728.5407_9.128916	0.003	0.035	0.146	0.197	0.145	0.143	0.238	0.424	0.368	-0.029	-0.097	-0.041	-0.067	-0.038	0.002	0.03	0.107	0.028	0.079	0.014	-0.006	0.038	-0.034	-0.072	-0.008	-0.058	-0.072	-0.019	-0.105	-0.099	-0.149	-0.064	-0.124	-0.107	0.052	0.015	0.036	0.028	0.007	0.103	0.074	0.063	0.057	0.061	-0.004	0.044	0.16	0.033	0.076
L_N_1006.764_10.56211	0.032	0.036	0.094	0.074	0.044	-0.086	0.147	0.131	0.155	-0.064	-0.143	-0.047	-0.076	-0.011	-0.079	-0.096	-0.086	-0.05	0.001	-0.103	-0.081	0.004	-0.074	-0.046	-0.084	-0.06	-0.016	0.039	-0.045	-0.071	-0.106	-0.067	-0.075	-0.065	-0.011	-0.062	-0.027	-0.065	-0.033	0.009	-0.049	0.008	-0.137	0.019	0.003	0.043	0.059	-0.015	0.029
L_N_1044.805_10.72932	-0.138	-0.039	0.208	0.144	0.059	-0.136	-0.038	0.052	0.154	-0.056	-0.023	0	-0.053	-0.05	-0.141	0.006	0	-0.003	-0.057	-0.081	-0.113	-0.089	-0.173	-0.134	-0.109	-0.084	-0.145	-0.027	-0.164	-0.104	-0.14	-0.17	-0.056	-0.142	-0.055	-0.104	-0.031	-0.066	-0.124	-0.029	-0.028	0.047	-0.138	-0.125	-0.081	-0.085	-0.019	-0.017	-0.14
L_N_942.7919_10.90267	-0.049	0.02	0.105	0.163	0.102	-0.121	0.019	0.111	0.099	-0.033	-0.103	-0.079	-0.168	-0.115	-0.115	0.043	0.087	0.093	0.075	0.061	0.025	0.052	-0.057	-0.018	0.024	-0.135	-0.145	-0.088	-0.18	-0.155	-0.171	-0.217	-0.182	-0.137	-0.009	-0.063	-0.002	-0.052	-0.097	-0.027	0.021	0.118	-0.03	-0.037	-0.138	-0.165	-0.07	0.001	-0.054
L_N_1024.795_10.90495	-0.125	0.038	0.003	0.081	0.076	-0.177	-0.198	-0.015	0.018	-0.053	-0.097	-0.067	-0.22	-0.128	-0.091	0.008	0.1	0.059	0.036	-0.041	-0.102	-0.021	-0.152	-0.088	-0.009	-0.129	-0.231	-0.158	-0.243	-0.232	-0.211	-0.232	-0.207	-0.155	-0.074	-0.142	-0.091	-0.104	-0.153	-0.052	-0.123	0.062	-0.021	-0.152	-0.178	-0.23	-0.117	-0.168	-0.231
L_N_981.7697_10.90995	-0.165	-0.099	0.017	0.061	0.007	-0.089	-0.105	-0.011	0.063	-0.012	-0.099	-0.059	-0.166	-0.107	-0.099	0.07	0.07	0.093	0.083	0.043	-0.037	0.027	-0.069	-0.101	0.001	-0.102	-0.112	-0.061	-0.178	-0.153	-0.13	-0.155	-0.163	-0.148	-0.024	-0.104	-0.011	-0.075	-0.101	-0.029	-0.054	0.064	-0.109	-0.069	-0.174	-0.111	-0.047	-0.062	-0.128
L_N_984.838_10.72178	-0.157	-0.031	0.095	0.098	0.061	-0.119	-0.058	0.048	0.12	-0.065	-0.107	-0.096	-0.2	-0.136	-0.2	-0.001	0.034	-0.019	-0.085	-0.078	-0.114	-0.052	-0.186	-0.14	-0.08	-0.183	-0.214	-0.097	-0.236	-0.183	-0.175	-0.187	-0.183	-0.242	-0.119	-0.174	-0.11	-0.04	-0.212	-0.089	-0.108	0.02	-0.123	-0.045	-0.149	-0.122	-0.01	-0.035	-0.143
L_N_970.8224_10.99764	-0.033	0.028	0.035	0.007	-0.056	0.021	-0.051	0.077	0.108	-0.061	-0.165	-0.122	-0.16	-0.098	-0.042	0	0.046	0.023	-0.033	-0.055	-0.032	-0.011	-0.093	-0.073	0.028	-0.037	-0.067	0.043	-0.124	-0.09	-0.057	-0.041	-0.115	-0.043	0.015	-0.078	-0.033	0.066	-0.071	-0.027	0.018	-0.019	-0.044	-0.072	-0.119	-0.022	-0.066	-0.039	-0.069
L_N_1062.816_10.86312	-0.097	-0.005	-0.051	0.017	0.003	0.07	0.055	0.08	0.133	-0.004	-0.075	-0.072	-0.088	-0.024	-0.051	0.029	0.052	-0.039	-0.024	-0.056	-0.091	-0.091	-0.13	-0.027	-0.001	-0.059	-0.107	-0.109	-0.123	-0.068	-0.069	-0.128	-0.185	-0.181	-0.077	-0.049	-0.02	0.019	-0.089	-0.115	0.007	0.009	0.031	0.029	-0.104	-0.042	-0.036	-0.098	-0.099
L_N_811.5491_9.61648	-0.055	-0.02	0.04	0.09	0.055	0.089	0.025	0.194	0.087	0.073	-0.038	0.002	-0.056	-0.035	0.084	0.025	0.035	0.069	0.13	0.024	-0.033	0	-0.051	-0.048	0.005	0.011	-0.044	-0.131	-0.075	-0.036	-0.052	0.017	-0.052	-0.079	-0.014	-0.044	0.014	-0.019	-0.011	0.011	0.008	0.101	0.034	0.113	0.046	0.079	0.07	0.076	0.078
L_N_709.5343_9.12251	-0.129	-0.018	0.026	0.169	0.051	0.045	0.214	0.3	0.315	0.023	-0.102	-0.056	-0.002	-0.004	-0.155	-0.048	0.046	-0.005	0.096	0.036	0.048	0.045	0.053	0.04	0.03	-0.026	0.018	0.093	-0.051	0.019	-0.035	0.06	-0.074	0.001	0.056	0.001	0.12	0.143	-0.006	-0.01	0.087	-0.094	-0.059	-0.061	-0.042	0.035	0.035	-0.015	0.029
L_N_751.5805_9.540268	-0.108	0.021	0.153	0.143	0.011	0.125	0.314	0.413	0.364	-0.02	-0.107	-0.07	-0.078	-0.055	-0.1	-0.016	0.076	-0.015	0.036	-0.043	-0.08	-0.005	-0.113	-0.047	-0.036	-0.068	-0.001	0.003	-0.08	-0.018	-0.047	-0.065	-0.137	-0.109	-0.029	-0.063	0.026	0.002	-0.064	0.007	-0.037	-0.044	-0.047	-0.045	-0.074	-0.003	0.081	0.008	-0.01
L_N_1020.769_10.56157	-0.094	-0.065	-0.02	-0.043	-0.121	0.118	0.152	0.182	0.191	-0.041	-0.137	-0.129	-0.112	-0.093	-0.166	-0.083	-0.011	-0.106	-0.046	-0.077	-0.136	-0.037	-0.08	-0.074	-0.017	-0.004	-0.024	0.075	-0.03	-0.003	0.008	-0.025	-0.037	-0.127	-0.058	-0.093	-0.034	0.072	-0.028	-0.006	0.019	-0.09	-0.057	-0.078	-0.143	-0.056	0.032	-0.104	-0.078
L_P_964.7744_10.86719	-0.064	-0.048	-0.13	-0.044	-0.211	-0.094	-0.146	-0.128	-0.046	-0.071	-0.198	-0.211	-0.179	-0.164	-0.184	-0.067	-0.001	-0.059	-0.063	-0.023	-0.082	-0.014	0	-0.004	-0.061	-0.104	-0.047	0.058	-0.022	-0.118	-0.098	-0.133	-0.094	-0.071	-0.084	-0.143	-0.038	0.01	-0.003	-0.037	-0.055	-0.012	-0.09	-0.124	-0.163	-0.123	-0.082	-0.163	-0.014
L_P_982.7863_10.48603	-0.047	-0.078	-0.083	-0.072	-0.116	-0.207	-0.164	-0.226	-0.096	-0.181	-0.288	-0.12	-0.252	-0.211	-0.207	-0.165	-0.135	-0.097	-0.13	-0.15	-0.203	-0.141	-0.158	-0.122	-0.243	-0.122	-0.024	-0.015	-0.123	-0.234	-0.194	-0.171	-0.124	-0.096	-0.157	-0.193	-0.134	-0.152	0.02	-0.039	-0.154	-0.118	-0.306	-0.216	-0.144	-0.117	-0.106	-0.107	-0.174
L_P_1037.796_10.51597	0.008	-0.008	-0.033	0	-0.074	-0.25	-0.132	-0.182	-0.05	-0.048	-0.171	-0.088	-0.109	-0.082	-0.05	-0.047	-0.107	-0.018	-0.078	-0.089	-0.134	-0.071	-0.098	-0.124	-0.173	-0.065	-0.016	-0.012	-0.15	-0.218	-0.155	-0.211	-0.134	-0.015	-0.113	-0.198	-0.092	-0.083	0.031	-0.061	-0.069	-0.004	-0.192	-0.119	-0.131	-0.112	-0.053	-0.089	-0.067
L_P_942.7924_10.48575	-0.024	-0.037	-0.089	-0.005	-0.123	-0.132	-0.161	-0.177	-0.128	-0.061	-0.177	-0.128	-0.222	-0.173	-0.073	-0.112	-0.138	-0.084	-0.139	-0.149	-0.213	-0.135	-0.231	-0.175	-0.161	-0.066	-0.083	-0.123	-0.194	-0.298	-0.216	-0.25	-0.232	-0.152	-0.155	-0.223	-0.194	-0.131	-0.031	-0.072	-0.13	-0.052	-0.165	-0.131	-0.181	-0.175	-0.129	-0.182	-0.153
L_P_861.7816_10.69537	-0.059	-0.095	-0.156	-0.104	-0.126	-0.168	-0.2	-0.364	-0.324	-0.111	-0.29	-0.209	-0.304	-0.203	-0.159	-0.088	-0.049	-0.062	-0.159	-0.08	-0.147	-0.06	-0.131	-0.08	-0.159	-0.148	-0.043	-0.104	-0.11	-0.361	-0.226	-0.194	-0.202	-0.086	-0.186	-0.267	-0.218	-0.125	0.011	-0.099	-0.161	-0.047	-0.209	-0.169	-0.288	-0.186	-0.156	-0.22	-0.186
L_P_1042.752_10.51435	-0.1	-0.131	-0.085	-0.143	-0.159	-0.163	-0.164	-0.23	-0.174	-0.192	-0.318	-0.194	-0.276	-0.231	-0.223	-0.14	-0.143	-0.126	-0.185	-0.159	-0.217	-0.139	-0.17	-0.134	-0.247	-0.19	-0.071	-0.066	-0.155	-0.353	-0.249	-0.205	-0.236	-0.129	-0.223	-0.304	-0.201	-0.154	-0.023	-0.077	-0.177	-0.096	-0.254	-0.238	-0.271	-0.144	-0.132	-0.245	-0.253
L_N_1074.796_10.53526	-0.076	-0.158	-0.034	-0.071	-0.111	-0.057	-0.029	-0.069	-0.152	-0.146	-0.177	-0.144	-0.203	-0.14	-0.073	-0.035	-0.04	-0.069	-0.056	-0.051	-0.069	-0.051	-0.057	-0.027	-0.158	-0.088	-0.043	-0.061	-0.024	-0.192	-0.14	-0.087	-0.129	-0.129	-0.122	-0.149	-0.1	-0.102	-0.077	-0.127	-0.1	-0.061	-0.209	-0.193	-0.304	-0.17	-0.144	-0.192	-0.278
L_N_999.7799_10.53379	0	-0.024	0.079	0.096	-0.001	-0.087	0.175	0.172	0.139	0.008	-0.116	-0.058	-0.104	-0.064	-0.073	-0.06	0.009	-0.116	-0.051	-0.1	-0.101	-0.026	-0.129	-0.042	-0.135	-0.012	0.055	-0.02	-0.088	-0.128	-0.096	-0.093	-0.103	-0.1	-0.087	-0.16	-0.117	-0.04	-0.058	-0.07	-0.112	-0.14	-0.186	-0.051	-0.122	0	-0.038	-0.093	-0.114
L_N_996.7787_10.53471	-0.025	0.026	0.073	0.091	0.001	-0.086	0.193	0.213	0.215	-0.027	-0.195	-0.039	-0.121	-0.081	-0.143	-0.044	0.017	-0.034	-0.026	-0.069	-0.077	0.029	-0.096	-0.02	0	-0.114	-0.05	0.027	-0.087	-0.17	-0.182	-0.146	-0.115	-0.088	-0.055	-0.136	-0.024	-0.05	-0.023	0.023	-0.015	-0.03	-0.14	-0.1	-0.102	-0.049	0.037	-0.039	-0.092
L_N_942.7906_10.52905	-0.012	0.034	0.04	0.162	0.127	-0.13	0.183	0.168	0.147	-0.017	-0.088	-0.035	-0.105	-0.054	-0.029	0.008	0.029	0.021	0.009	-0.001	-0.017	0.033	-0.045	-0.036	-0.084	-0.102	0.045	-0.024	-0.117	-0.11	-0.108	-0.08	-0.078	-0.076	-0.015	-0.037	-0.051	-0.035	-0.016	-0.014	-0.043	-0.039	-0.142	-0.081	-0.149	-0.101	0.022	-0.029	-0.076
L_N_1059.747_10.56444	0.037	-0.001	0.139	0.083	0.062	-0.126	0.101	0.036	0.002	-0.057	-0.144	-0.04	-0.123	-0.064	-0.021	0.009	0	-0.005	-0.029	-0.009	0.018	0.06	-0.046	0	-0.023	-0.105	-0.004	-0.041	-0.07	-0.151	-0.184	-0.159	-0.137	0.001	-0.09	-0.098	-0.025	-0.133	-0.038	-0.052	-0.081	-0.074	-0.218	-0.039	-0.147	-0.045	-0.106	-0.046	-0.095
L_N_1024.795_10.5333	-0.002	-0.03	-0.035	0.045	-0.001	-0.05	-0.006	0.023	-0.03	-0.065	-0.018	0.003	-0.067	-0.044	0.073	0.039	-0.013	-0.012	-0.039	-0.002	-0.026	-0.032	-0.066	-0.056	-0.003	-0.086	-0.003	-0.124	-0.068	-0.146	-0.055	-0.164	-0.17	-0.037	-0.076	-0.121	-0.074	-0.047	-0.02	0.014	-0.057	0.007	-0.005	-0.052	-0.095	-0.147	-0.038	0.005	-0.078
L_P_779.7749_8.180626	0.006	0.003	0.025	0.019	-0.012	0.047	-0.126	-0.015	-0.133	0.026	-0.071	-0.066	-0.161	-0.094	-0.044	0.105	0.094	0.072	0.087	0.05	-0.011	0.073	0.008	-0.066	-0.002	-0.073	-0.032	-0.095	-0.099	-0.107	-0.105	-0.119	-0.025	-0.036	0.002	-0.062	0.04	-0.037	-0.07	-0.02	-0.009	0.113	0.04	0.061	-0.114	-0.132	0.036	-0.045	0.018
L_P_679.6267_10.96197	-0.074	-0.009	-0.069	0	0.028	-0.145	-0.306	-0.301	-0.301	-0.091	-0.105	-0.169	-0.293	-0.189	-0.069	0.082	0.068	0.078	0.055	0.13	0.036	0.082	0.004	0.041	0.078	-0.025	-0.111	-0.019	-0.099	-0.184	-0.167	-0.198	-0.084	-0.033	0.019	-0.066	-0.059	-0.053	-0.053	-0.051	-0.076	0.12	-0.028	-0.117	-0.343	-0.297	-0.232	-0.186	-0.196
L_P_942.5281_10.85418	-0.09	-0.075	-0.1	-0.06	-0.053	-0.137	-0.279	-0.27	-0.249	-0.123	-0.151	-0.22	-0.33	-0.248	-0.126	0.003	0.004	-0.024	-0.062	-0.016	-0.112	-0.052	-0.112	-0.043	-0.014	-0.121	-0.202	-0.087	-0.108	-0.246	-0.222	-0.278	-0.198	-0.171	-0.156	-0.201	-0.147	-0.136	-0.129	-0.136	-0.129	-0.061	-0.157	-0.156	-0.292	-0.329	-0.341	-0.199	-0.247
L_N_999.6596_7.786212	-0.083	-0.023	-0.08	-0.082	-0.097	-0.029	-0.249	-0.236	-0.322	-0.007	-0.146	-0.177	-0.307	-0.233	-0.144	0.047	-0.122	-0.077	-0.073	-0.064	-0.159	-0.084	-0.088	-0.088	-0.032	-0.098	-0.169	-0.133	-0.21	-0.21	-0.205	-0.24	-0.236	-0.16	-0.192	-0.24	-0.12	-0.138	-0.153	-0.103	-0.079	0.009	-0.047	-0.103	-0.169	-0.211	-0.193	-0.115	-0.121
L_N_905.7066_7.765917	-0.076	-0.074	0.001	-0.007	-0.051	0.176	-0.118	-0.016	-0.141	-0.036	-0.186	-0.21	-0.352	-0.236	-0.165	0.054	-0.013	-0.14	-0.075	-0.121	-0.233	-0.105	-0.151	-0.155	-0.121	-0.088	-0.201	-0.169	-0.141	-0.235	-0.307	-0.212	-0.342	-0.179	-0.22	-0.252	-0.126	-0.029	-0.185	-0.045	-0.037	-0.046	-0.049	-0.023	-0.163	-0.167	-0.09	-0.17	-0.199
L_P_785.6674_7.720725	-0.171	-0.087	-0.036	-0.072	-0.035	0.174	-0.141	-0.128	-0.207	-0.164	-0.181	-0.229	-0.375	-0.302	-0.205	0.007	-0.089	-0.18	-0.122	-0.162	-0.312	-0.184	-0.262	-0.265	-0.159	-0.154	-0.264	-0.223	-0.265	-0.356	-0.329	-0.286	-0.363	-0.22	-0.298	-0.365	-0.162	-0.154	-0.275	-0.155	-0.126	0.032	-0.053	-0.015	-0.192	-0.162	-0.142	-0.165	-0.204
L_N_815.705_7.771173	-0.052	-0.099	0.002	-0.021	-0.075	-0.049	-0.216	-0.168	-0.151	-0.011	-0.145	-0.189	-0.31	-0.233	-0.168	0.064	-0.083	-0.129	-0.082	-0.203	-0.302	-0.204	-0.24	-0.225	-0.211	-0.224	-0.274	-0.191	-0.26	-0.338	-0.378	-0.368	-0.343	-0.245	-0.3	-0.407	-0.225	-0.156	-0.241	-0.139	-0.074	-0.056	-0.075	-0.065	-0.066	-0.135	-0.045	-0.153	-0.081
L_P_564.6821_7.709323	0.052	-0.126	-0.049	-0.018	-0.087	0.043	-0.215	-0.043	-0.082	-0.053	-0.18	-0.167	-0.152	-0.182	-0.138	-0.038	-0.116	-0.106	-0.072	-0.163	-0.223	-0.134	-0.128	-0.129	-0.111	-0.05	-0.096	-0.177	-0.167	-0.264	-0.154	-0.14	-0.253	-0.135	-0.199	-0.193	-0.015	-0.064	-0.068	-0.042	-0.074	0.002	-0.016	-0.065	-0.015	0.013	-0.07	-0.137	-0.062
L_P_1156.375_7.676218	0.083	0.06	0.028	0.097	0.019	-0.003	0.002	-0.043	-0.149	0.001	-0.098	-0.086	-0.193	-0.19	-0.062	-0.035	-0.096	-0.105	0.055	-0.059	-0.13	-0.038	-0.07	-0.063	-0.128	0.02	-0.068	-0.11	-0.047	-0.104	-0.16	-0.223	-0.151	-0.055	-0.067	-0.121	0.015	-0.202	-0.163	-0.112	0.117	0.035	-0.026	-0.063	-0.119	-0.113	-0.15	0.002	-0.058
L_N_788.5093_9.079719	0.015	0.083	0.117	0.125	0.051	-0.024	0.079	0.157	0.045	0.045	-0.053	0.017	-0.075	-0.052	-0.003	0.037	0	0.013	0.104	0.008	-0.026	0.022	0.015	0.005	-0.061	-0.032	-0.052	-0.027	-0.121	-0.054	-0.067	-0.194	-0.087	-0.068	-0.026	-0.062	0.022	-0.178	-0.005	-0.003	0.054	0.078	-0.049	0.082	-0.002	-0.074	0.012	-0.019	0.043
L_N_970.822_10.63698	0.091	0.019	0.078	0.178	0.145	-0.183	0.028	0.008	0.037	-0.022	-0.015	0.007	-0.104	-0.089	0.074	0.039	-0.062	0.023	0.072	0.004	-0.029	-0.006	-0.083	-0.03	0.004	0.029	-0.035	-0.029	-0.06	-0.067	-0.069	-0.201	-0.078	-0.047	0.051	-0.027	0.025	-0.09	-0.128	-0.021	0	0.066	-0.111	-0.084	-0.104	-0.138	-0.053	0.023	-0.028
L_N_1080.735_10.49104	0.019	-0.008	0.047	0.017	0.063	-0.035	-0.01	-0.112	-0.043	0.015	-0.026	0.018	-0.031	-0.012	0.029	0.063	-0.064	0.072	0.088	0.04	0.046	0.032	-0.002	0.005	-0.035	0.012	0.084	-0.063	-0.028	0.005	-0.034	-0.057	-0.009	0.03	0.061	-0.014	0.005	-0.132	-0.081	-0.025	0.038	0.041	-0.073	-0.127	0.03	-0.018	-0.108	-0.016	-0.014
L_N_1062.725_10.52357	0.055	0.017	0.139	0.198	0.157	-0.135	-0.006	-0.01	-0.004	-0.075	-0.094	0.026	-0.045	0.02	0.036	0.003	-0.005	0.032	-0.051	0.03	0.081	0.036	0.037	-0.033	0.04	-0.125	0.024	-0.055	-0.063	-0.106	-0.131	-0.036	-0.125	0	-0.036	-0.048	-0.029	-0.002	0	-0.054	-0.042	0.002	-0.166	0.062	-0.024	0.003	-0.013	0.046	-0.006
L_P_1000.28_7.687102	0.067	-0.104	0.118	0.004	0.015	0.001	-0.129	-0.013	0.009	-0.029	0.006	-0.047	-0.024	-0.035	-0.008	-0.01	-0.019	-0.007	-0.114	-0.06	-0.093	-0.053	-0.104	-0.147	-0.063	-0.044	-0.031	-0.109	-0.085	-0.131	-0.084	-0.11	-0.085	-0.072	-0.064	-0.13	-0.102	-0.066	-0.024	0.032	-0.086	0.009	0.014	0.032	0.011	-0.088	0.03	-0.041	-0.017
L_P_611.4948_8.567611	0.062	0.164	0.089	0.089	0.138	-0.135	-0.277	-0.179	-0.115	-0.168	-0.085	-0.093	-0.221	-0.161	-0.02	-0.037	0.044	0.047	-0.094	0.012	-0.065	-0.054	-0.097	-0.117	-0.042	-0.027	-0.137	-0.096	-0.105	-0.119	-0.104	-0.191	-0.111	-0.057	0.02	-0.085	-0.007	-0.094	-0.134	-0.045	-0.085	0.132	-0.015	-0.069	-0.042	-0.114	-0.047	-0.065	-0.039
L_P_634.6374_7.733474	-0.017	-0.015	-0.088	0.057	-0.066	-0.146	-0.315	-0.133	-0.057	-0.019	-0.146	-0.117	-0.134	-0.168	-0.097	-0.009	-0.04	0.023	-0.054	-0.112	-0.177	-0.11	-0.112	-0.111	-0.128	-0.122	-0.165	-0.117	-0.185	-0.213	-0.175	-0.261	-0.199	-0.08	-0.125	-0.176	-0.068	-0.101	-0.141	-0.094	-0.015	0.172	0.032	-0.048	0.084	-0.15	0.095	-0.039	0.077
L_P_806.4655_8.838244	0.008	0.001	0.006	0.059	-0.024	-0.172	-0.216	-0.126	-0.089	-0.158	-0.131	-0.062	-0.201	-0.17	-0.049	-0.054	-0.015	0.011	-0.054	-0.095	-0.147	-0.075	-0.128	-0.155	-0.185	-0.116	-0.146	-0.159	-0.119	-0.215	-0.113	-0.143	-0.142	-0.157	-0.087	-0.16	-0.066	-0.074	-0.064	0.011	-0.088	-0.001	-0.097	-0.065	-0.031	-0.046	0.035	-0.029	-0.009
L_P_593.5049_8.216685	0.072	0.038	0.05	-0.015	0.01	-0.131	-0.353	-0.163	-0.102	-0.119	-0.191	-0.179	-0.34	-0.285	-0.135	0.042	-0.007	-0.024	-0.046	-0.101	-0.186	-0.027	-0.147	-0.158	-0.119	-0.097	-0.245	-0.167	-0.242	-0.246	-0.281	-0.344	-0.223	-0.183	-0.128	-0.253	-0.121	-0.07	-0.204	-0.086	-0.057	0.051	-0.051	-0.103	-0.056	-0.11	-0.076	-0.111	-0.046
L_P_514.4067_8.064591	0.022	0.06	0.025	0.066	0.027	-0.154	-0.354	-0.198	-0.148	-0.142	-0.164	-0.182	-0.341	-0.28	-0.111	0.11	0.047	0.056	0.004	-0.015	-0.117	-0.032	-0.084	-0.105	-0.083	-0.099	-0.241	-0.141	-0.226	-0.246	-0.271	-0.345	-0.176	-0.139	-0.027	-0.156	-0.051	-0.03	-0.149	0.023	-0.096	0.098	-0.018	-0.11	-0.159	-0.23	-0.035	-0.122	-0.051
L_P_559.464_8.064539	0.077	0.124	-0.017	0.028	0.1	-0.216	-0.335	-0.251	-0.108	-0.144	-0.147	-0.123	-0.264	-0.202	-0.075	0.056	-0.031	0.098	-0.012	-0.013	-0.084	0.007	-0.058	-0.081	-0.115	-0.108	-0.114	-0.096	-0.181	-0.17	-0.219	-0.28	-0.174	-0.07	0.005	-0.094	-0.024	-0.048	-0.065	0.037	-0.095	0.075	-0.05	-0.111	-0.074	-0.159	-0.032	-0.059	-0.032
L_P_595.5206_8.567819	0.065	0.067	0.007	0.062	-0.026	-0.22	-0.349	-0.295	-0.176	-0.102	-0.136	-0.162	-0.274	-0.218	-0.106	0.023	-0.016	0.024	-0.031	-0.002	-0.07	-0.048	-0.053	-0.084	-0.083	-0.051	-0.114	-0.009	-0.132	-0.17	-0.197	-0.278	-0.091	-0.052	-0.018	-0.115	-0.038	-0.072	-0.076	-0.04	-0.077	0.143	-0.053	-0.099	-0.11	-0.178	-0.108	-0.072	0.021
L_P_735.537_8.231619	-0.005	0.016	-0.025	0.056	0.002	-0.232	-0.396	-0.288	-0.238	-0.109	-0.16	-0.202	-0.265	-0.219	-0.144	0.029	0.057	0.059	-0.046	0.014	-0.058	0.012	-0.075	-0.071	-0.033	-0.072	-0.146	-0.086	-0.207	-0.232	-0.184	-0.238	-0.14	-0.086	-0.057	-0.12	-0.044	-0.074	-0.104	-0.02	-0.049	0.102	-0.074	-0.091	-0.118	-0.129	-0.025	-0.071	-0.005
L_P_749.5518_8.229856	-0.053	-0.005	-0.016	0.085	0.048	-0.117	-0.385	-0.205	-0.23	-0.141	-0.148	-0.192	-0.306	-0.247	-0.143	0.062	0.058	-0.014	-0.054	-0.03	-0.145	-0.055	-0.17	-0.139	-0.041	-0.162	-0.222	-0.148	-0.275	-0.279	-0.27	-0.286	-0.226	-0.205	-0.13	-0.193	-0.087	-0.055	-0.148	-0.022	-0.093	0.057	-0.084	-0.074	-0.171	-0.067	-0.021	-0.122	-0.095
L_P_667.4751_7.821486	-0.061	0.016	-0.017	0.023	0.052	-0.045	-0.366	-0.212	-0.229	-0.207	-0.189	-0.221	-0.409	-0.328	-0.154	0.014	-0.037	-0.155	-0.11	-0.166	-0.31	-0.203	-0.327	-0.287	-0.181	-0.162	-0.308	-0.323	-0.386	-0.424	-0.388	-0.384	-0.374	-0.253	-0.259	-0.324	-0.191	-0.124	-0.246	-0.113	-0.132	0.045	-0.02	-0.109	-0.168	-0.181	-0.063	-0.186	-0.174
L_P_567.7006_7.698101	-0.005	-0.033	-0.072	0.002	-0.002	0.012	-0.266	-0.077	-0.077	-0.109	-0.192	-0.241	-0.297	-0.29	-0.182	-0.01	-0.029	-0.049	-0.072	-0.183	-0.262	-0.205	-0.226	-0.204	-0.161	-0.154	-0.208	-0.219	-0.214	-0.342	-0.291	-0.295	-0.35	-0.167	-0.196	-0.286	-0.151	-0.117	-0.148	-0.027	-0.127	0.017	-0.046	-0.13	-0.049	-0.163	-0.013	-0.102	-0.056
L_P_565.6882_7.705738	0.031	-0.026	0.004	0.054	0.004	-0.139	-0.213	-0.145	-0.049	-0.12	-0.226	-0.177	-0.312	-0.298	-0.202	-0.032	-0.151	-0.156	-0.208	-0.304	-0.393	-0.298	-0.353	-0.318	-0.313	-0.246	-0.271	-0.267	-0.348	-0.44	-0.368	-0.409	-0.355	-0.25	-0.291	-0.412	-0.229	-0.263	-0.244	-0.087	-0.103	-0.013	-0.12	-0.069	0.054	-0.039	-0.007	-0.055	-0.001
L_P_566.6946_7.702338	0.033	-0.001	0.073	0.015	-0.04	-0.155	-0.3	-0.183	-0.077	-0.188	-0.249	-0.2	-0.313	-0.324	-0.25	-0.062	-0.145	-0.065	-0.197	-0.287	-0.38	-0.259	-0.374	-0.3	-0.274	-0.244	-0.284	-0.267	-0.363	-0.416	-0.369	-0.402	-0.347	-0.242	-0.303	-0.422	-0.209	-0.228	-0.272	-0.108	-0.158	-0.058	-0.118	-0.095	0.057	-0.082	-0.004	-0.055	-0.004
L_P_581.7458_8.159684	0.036	0.097	0.022	0.022	-0.015	-0.138	-0.207	-0.122	-0.109	-0.045	-0.028	0.026	-0.123	-0.063	0.031	0.124	0.114	0.187	0.074	0.015	-0.046	0.007	-0.048	-0.115	-0.146	-0.134	-0.107	-0.121	-0.141	-0.173	-0.149	-0.206	-0.147	-0.058	-0.037	-0.057	-0.021	-0.012	-0.09	0.089	-0.058	0.122	-0.058	-0.06	0.007	-0.163	0.095	-0.017	0.015
L_P_648.6527_7.930273	0.056	0.107	0.003	0.119	0.093	-0.25	-0.335	-0.254	-0.189	-0.093	-0.057	-0.046	-0.202	-0.154	0.015	0.151	0.009	0.09	0.043	-0.013	-0.112	-0.018	-0.086	-0.109	-0.104	-0.18	-0.173	-0.22	-0.273	-0.246	-0.248	-0.303	-0.185	-0.15	-0.067	-0.181	-0.077	-0.084	-0.175	-0.01	-0.103	0.16	-0.018	-0.01	-0.042	-0.162	0.065	-0.022	0.014
L_P_553.5125_8.205691	0.072	0.092	-0.02	0.026	0.048	-0.092	-0.41	-0.19	-0.168	-0.065	-0.04	-0.093	-0.227	-0.166	-0.012	0.16	0.067	0.098	0.033	0.001	-0.093	0.007	-0.089	-0.123	-0.122	-0.079	-0.165	-0.206	-0.229	-0.215	-0.191	-0.255	-0.177	-0.112	-0.083	-0.114	-0.052	0.001	-0.17	0.043	-0.112	0.161	0.039	-0.092	-0.054	-0.137	0.068	-0.118	-0.043
L_P_525.4809_7.741503	0.084	-0.026	-0.035	0.019	0.011	-0.164	-0.24	-0.172	-0.124	-0.017	-0.05	-0.076	-0.103	-0.134	0.033	0.029	-0.033	0.003	-0.005	-0.093	-0.153	-0.038	-0.11	-0.163	-0.159	-0.143	-0.149	-0.248	-0.173	-0.23	-0.172	-0.232	-0.167	-0.156	-0.113	-0.13	-0.132	-0.101	-0.124	-0.036	0.017	0.134	-0.026	-0.046	0.029	-0.073	0.108	-0.033	0.029
L_P_315.2828_7.797414	0.061	0.007	0.015	0.123	-0.018	-0.1	-0.28	-0.139	-0.119	0.048	0.005	-0.015	-0.075	-0.114	-0.012	0.066	0.007	0.022	-0.001	-0.077	-0.149	-0.064	-0.131	-0.177	-0.114	-0.131	-0.163	-0.188	-0.234	-0.187	-0.146	-0.252	-0.169	-0.124	-0.09	-0.158	-0.079	-0.032	-0.199	-0.058	-0.047	0.189	0.051	0.05	0.033	-0.072	0.157	-0.006	0.122
L_P_551.4973_7.808641	0.071	0.027	-0.023	0.089	-0.016	-0.078	-0.333	-0.167	-0.17	0.017	0.036	0.001	-0.065	-0.075	0.039	0.108	0.056	0.02	-0.007	-0.055	-0.141	-0.058	-0.132	-0.174	-0.103	-0.125	-0.18	-0.224	-0.225	-0.205	-0.159	-0.219	-0.154	-0.107	-0.102	-0.149	-0.067	-0.023	-0.172	-0.023	-0.043	0.219	0.086	0.029	0.059	-0.057	0.198	0.018	0.104
L_P_531.6793_7.690196	0.131	0.032	-0.041	0.026	0.01	-0.146	-0.364	-0.239	-0.202	0.003	-0.004	-0.004	-0.075	-0.058	0.053	0.124	-0.023	0.061	-0.041	-0.101	-0.124	-0.095	-0.13	-0.17	-0.153	-0.093	-0.164	-0.297	-0.261	-0.269	-0.251	-0.253	-0.192	-0.131	-0.135	-0.156	-0.106	-0.085	-0.206	-0.031	-0.024	0.173	0.076	-0.065	0.136	-0.103	0.071	-0.005	0.095
L_P_549.6905_7.688888	0.07	-0.06	-0.092	-0.004	-0.028	-0.207	-0.486	-0.364	-0.256	-0.041	-0.071	-0.084	-0.171	-0.196	-0.044	0.047	-0.089	-0.008	-0.1	-0.128	-0.186	-0.149	-0.144	-0.142	-0.163	-0.138	-0.235	-0.274	-0.239	-0.299	-0.312	-0.338	-0.217	-0.186	-0.178	-0.25	-0.154	-0.146	-0.192	-0.055	-0.055	0.124	0.032	-0.089	0.044	-0.158	0.004	-0.094	0.015
L_P_741.5451_8.937631	-0.052	-0.025	0.027	0.028	0.03	-0.082	-0.196	-0.081	-0.064	-0.056	-0.024	-0.071	-0.159	-0.072	-0.021	0.096	0.009	0.091	0.003	-0.072	-0.115	-0.131	-0.152	-0.037	-0.087	-0.066	-0.122	-0.2	-0.079	-0.16	-0.125	-0.166	-0.049	-0.132	-0.094	-0.057	-0.1	-0.07	-0.129	0.035	-0.136	-0.065	-0.082	-0.088	-0.046	-0.126	0.029	-0.042	-0.067
L_P_637.649_7.980815	-0.068	0.018	0.056	0.055	0.103	-0.09	-0.291	-0.264	-0.29	-0.204	-0.081	-0.119	-0.236	-0.145	-0.074	0.102	0.063	-0.009	-0.077	-0.098	-0.205	-0.14	-0.231	-0.18	-0.163	-0.293	-0.314	-0.356	-0.375	-0.385	-0.375	-0.245	-0.246	-0.263	-0.228	-0.233	-0.215	-0.142	-0.219	-0.011	-0.166	0.08	-0.039	0.029	-0.13	-0.061	-0.034	-0.167	-0.217
L_P_623.6333_7.974726	-0.102	0.046	0.053	0.047	0.085	-0.105	-0.305	-0.295	-0.299	-0.217	-0.108	-0.116	-0.264	-0.164	-0.104	0.072	0.065	-0.004	-0.073	-0.103	-0.209	-0.133	-0.239	-0.183	-0.145	-0.286	-0.299	-0.347	-0.358	-0.364	-0.358	-0.249	-0.248	-0.212	-0.194	-0.23	-0.191	-0.135	-0.213	-0.002	-0.219	0.061	-0.041	0	-0.163	-0.106	-0.049	-0.174	-0.228
L_P_609.6172_7.983137	-0.063	0.068	0.043	0.055	0.111	-0.138	-0.357	-0.327	-0.296	-0.185	-0.089	-0.104	-0.238	-0.159	-0.058	0.073	0.052	0.042	-0.048	-0.084	-0.167	-0.118	-0.187	-0.172	-0.136	-0.245	-0.254	-0.335	-0.314	-0.297	-0.312	-0.226	-0.208	-0.215	-0.13	-0.159	-0.155	-0.106	-0.178	-0.008	-0.176	0.131	-0.016	0.008	-0.133	-0.106	-0.046	-0.153	-0.198
L_P_686.5516_7.598929	-0.109	-0.025	-0.043	-0.007	-0.004	-0.246	-0.404	-0.322	-0.275	-0.21	-0.193	-0.153	-0.221	-0.219	-0.25	-0.056	-0.079	-0.107	-0.201	-0.182	-0.258	-0.209	-0.219	-0.218	-0.205	-0.236	-0.223	-0.249	-0.317	-0.405	-0.285	-0.236	-0.316	-0.218	-0.327	-0.301	-0.216	-0.199	-0.188	-0.11	-0.092	0.001	-0.177	-0.094	-0.004	-0.008	-0.002	-0.058	-0.116
L_P_763.5683_8.232004	-0.11	-0.04	0.041	-0.014	0.051	-0.032	-0.331	-0.149	-0.213	-0.158	-0.116	-0.158	-0.211	-0.161	-0.114	0.081	0.096	0.007	-0.055	-0.053	-0.159	-0.081	-0.207	-0.149	-0.1	-0.163	-0.25	-0.243	-0.315	-0.334	-0.27	-0.21	-0.215	-0.179	-0.23	-0.24	-0.099	-0.103	-0.137	-0.066	-0.11	0.017	-0.087	-0.053	-0.109	0.007	0.051	-0.173	-0.153
L_N_829.7206_7.773748	-0.028	-0.002	0.032	0.127	0.061	-0.081	-0.157	-0.115	-0.013	-0.083	-0.072	-0.053	-0.152	-0.071	-0.083	0.06	0.049	-0.022	-0.069	-0.072	-0.178	-0.083	-0.191	-0.235	-0.174	-0.254	-0.211	-0.208	-0.259	-0.302	-0.306	-0.266	-0.24	-0.172	-0.188	-0.234	-0.112	-0.113	-0.135	-0.052	-0.112	0.053	-0.033	0.019	-0.024	-0.088	0.05	-0.069	-0.114
L_P_665.6677_7.641302	0.111	0.003	-0.001	0.096	0.106	-0.241	-0.337	-0.215	-0.12	-0.155	-0.149	-0.104	-0.185	-0.187	-0.059	-0.098	-0.096	-0.029	-0.127	-0.18	-0.217	-0.16	-0.202	-0.234	-0.196	-0.23	-0.199	-0.257	-0.249	-0.306	-0.267	-0.252	-0.221	-0.142	-0.18	-0.227	-0.151	-0.155	-0.088	-0.023	-0.015	-0.006	-0.062	0.003	0.108	-0.011	0.075	0.032	0.038
L_P_581.586_7.98292	0.042	0.126	0.075	0.121	0.083	-0.39	-0.273	-0.41	-0.263	-0.191	-0.033	0.019	-0.076	-0.043	-0.051	0.013	0.023	0.068	-0.051	-0.053	-0.09	-0.084	-0.111	-0.124	-0.172	-0.257	-0.135	-0.175	-0.251	-0.178	-0.183	-0.174	-0.028	-0.08	-0.062	-0.095	-0.127	-0.128	-0.131	-0.024	-0.143	0.119	-0.128	-0.013	0.032	-0.054	-0.005	0.032	-0.029
L_P_463.3811_7.371783	0.168	0.114	-0.054	0.105	0.059	-0.133	-0.274	-0.255	-0.269	0.01	0.048	0.032	-0.015	-0.072	0.133	0.073	-0.049	0.063	0	-0.046	-0.067	-0.071	-0.091	-0.08	-0.071	-0.027	-0.109	-0.173	-0.12	-0.056	-0.068	-0.149	-0.011	0.001	0.001	-0.047	-0.052	-0.065	-0.063	0.022	-0.037	0.151	0.03	-0.011	0.115	-0.06	0.074	0.058	0.124
L_P_519.6792_7.690324	0.172	0.028	-0.059	0.032	0.15	-0.162	-0.21	-0.153	-0.116	0.034	0.056	0.06	0.011	0.022	0.131	0.088	-0.059	0.029	0.027	-0.05	-0.082	-0.095	-0.047	-0.067	-0.038	-0.091	-0.083	-0.194	-0.068	-0.12	-0.164	-0.118	-0.075	-0.016	-0.04	-0.126	-0.057	-0.133	-0.096	0	0.026	0.149	0.052	0.017	0.06	-0.077	0.003	0.018	0.051
L_P_555.5281_8.566447	0.122	0.007	-0.026	0.047	0.003	-0.162	-0.233	-0.177	-0.122	0.058	0.134	0.129	0.047	0.047	0.132	0.128	0.089	0.12	0.066	0.071	0.022	0.04	0.037	-0.074	-0.1	-0.049	-0.031	-0.041	-0.039	-0.039	-0.025	-0.038	0.029	0.066	0.029	0.039	0.021	0.026	-0.063	-0.006	0.014	0.283	0.047	0.034	0.059	0.014	0.178	0.075	0.141
L_P_819.6292_9.303614	0.158	0.052	0.014	-0.001	-0.048	-0.146	-0.253	-0.115	-0.061	0.049	0.122	0.151	0.107	0.086	0.15	0.09	-0.057	0.055	-0.042	-0.038	-0.037	-0.015	-0.033	-0.051	-0.126	-0.015	-0.043	-0.127	-0.116	-0.055	-0.009	-0.116	0.019	0.017	-0.015	0.038	-0.032	0.005	-0.067	0.025	0.047	0.183	-0.034	0.047	0.168	0.009	0.174	0.046	0.127
L_P_805.6142_9.200741	0.23	0.061	0.024	0.132	0.08	-0.24	-0.151	-0.03	0.034	0.129	0.188	0.224	0.176	0.132	0.217	0.124	-0.021	0.14	0.052	0.02	0.026	0.046	0.039	-0.04	-0.105	0.01	-0.007	-0.121	-0.025	-0.006	-0.039	-0.122	0.047	0.042	0.067	0.048	0.069	0.004	-0.015	0.058	0.056	0.195	0.052	0.031	0.233	0.037	0.239	0.156	0.216
L_P_1071.299_8.004993	0.011	0.021	0.012	-0.01	0.13	-0.319	-0.272	-0.252	-0.092	-0.034	0.048	0.076	0.02	0.031	0.039	0.024	-0.013	0.079	-0.02	0.015	0.033	-0.01	-0.038	-0.101	-0.084	-0.051	0.01	-0.1	-0.114	-0.081	-0.081	-0.176	0.013	-0.025	-0.043	-0.013	-0.1	-0.162	-0.053	0.08	-0.028	0.043	-0.087	-0.098	0.035	-0.114	-0.019	0.012	-0.014
L_P_547.4963_8.753294	0.111	0.056	-0.007	0.069	0.072	-0.365	-0.294	-0.308	-0.154	-0.041	0.026	0.029	-0.032	-0.034	0.074	0.044	-0.031	0.151	0.027	0.023	0.031	-0.007	0.01	-0.052	-0.095	-0.002	0.04	-0.092	-0.09	-0.102	-0.081	-0.133	0.049	0.086	0.023	0.04	-0.014	-0.123	-0.025	0.042	0.039	0.221	-0.062	-0.114	0.105	-0.022	0.016	0.086	0.149
L_P_418.3444_8.753222	0.088	0.08	0.048	0.085	0.049	-0.393	-0.27	-0.275	-0.136	-0.084	-0.004	0.088	0	-0.031	0.04	0.003	-0.018	0.11	-0.005	0.044	0.05	-0.006	0.027	-0.063	-0.072	-0.061	0.056	-0.025	-0.097	-0.047	-0.006	-0.079	0.143	0.058	0.05	0.034	-0.005	-0.067	-0.002	0.004	-0.003	0.084	-0.142	-0.054	0.1	0.032	0.042	0.087	0.151
L_P_678.4241_8.809757	0.062	0.028	-0.007	0.069	0.07	-0.409	-0.353	-0.259	-0.116	-0.069	0.02	0.085	0.048	0.048	0.033	-0.004	0.023	0.131	-0.081	0.002	-0.001	-0.005	-0.047	-0.096	-0.107	-0.08	-0.103	-0.073	-0.187	-0.104	-0.07	-0.141	0.042	-0.005	-0.015	0.028	-0.005	-0.065	-0.021	-0.044	-0.044	0.144	-0.132	-0.022	0.052	0.029	0.089	0.095	0.073
L_P_729.6771_9.892749	0.134	0.052	0.061	0.087	-0.066	-0.439	-0.22	-0.328	-0.105	-0.099	0.074	0.1	0.033	-0.008	0.012	-0.034	-0.087	0	-0.062	-0.095	-0.134	-0.127	-0.164	-0.182	-0.262	-0.132	-0.042	-0.07	-0.164	-0.085	-0.054	-0.18	-0.002	-0.026	-0.089	-0.093	-0.145	-0.121	-0.103	-0.07	-0.128	0.036	-0.229	-0.1	0.034	-0.008	0.008	-0.02	-0.044
L_P_842.8087_10.61177	0.068	0.066	0.003	0.142	0.112	-0.387	-0.08	-0.18	-0.084	0.011	0.049	0.166	0.056	0.077	0.042	-0.005	-0.011	0.062	0.008	0.01	0.001	0.004	-0.055	-0.133	-0.203	-0.159	0.06	-0.046	-0.097	-0.133	-0.052	-0.07	0.037	0.003	-0.023	-0.019	-0.069	-0.102	-0.009	-0.051	-0.035	0.077	-0.175	0	0.062	0.011	0.078	0.088	0.058
L_N_1122.779_10.55837	0.085	0.004	0.011	0.037	0.05	-0.29	-0.178	-0.281	-0.188	-0.082	-0.075	-0.029	-0.048	-0.039	0.025	0.031	-0.023	0.039	-0.058	-0.013	-0.072	-0.016	-0.09	-0.086	-0.098	-0.216	-0.096	-0.241	-0.197	-0.161	-0.163	-0.217	-0.044	-0.103	-0.086	-0.116	-0.066	-0.133	-0.068	-0.018	-0.1	0.041	-0.175	-0.012	-0.028	-0.078	-0.036	-0.046	-0.088
L_P_828.7938_10.52249	0.109	0.096	-0.044	0.031	-0.048	-0.425	-0.193	-0.387	-0.196	-0.123	-0.124	0.01	-0.089	-0.067	-0.039	-0.093	-0.043	0.03	-0.074	-0.056	-0.07	-0.041	-0.057	-0.108	-0.229	-0.195	-0.011	-0.033	-0.135	-0.224	-0.168	-0.181	-0.035	-0.041	-0.084	-0.134	-0.158	-0.16	-0.013	-0.043	-0.121	0.064	-0.256	-0.115	-0.061	-0.062	0.03	0.021	0.026
L_P_646.5397_9.490734	0.087	0.112	0.044	0.074	-0.135	-0.171	-0.096	-0.06	-0.001	-0.008	0.013	0.073	-0.051	-0.055	-0.012	0.028	-0.168	0.02	0.035	-0.062	-0.091	-0.114	-0.03	-0.111	-0.187	0.068	0.008	0.08	0.022	-0.03	-0.085	-0.155	0.035	0.067	-0.007	-0.054	0.037	-0.063	0.06	-0.065	0.011	0.006	-0.114	-0.025	0.072	-0.005	0.018	-0.021	0.091
L_P_646.5394_9.074987	0.114	0.064	0.066	0.094	0.04	-0.321	-0.092	-0.008	0.051	-0.057	-0.008	0.059	0.031	0.001	0.034	0.012	-0.021	0.066	0.006	-0.024	-0.01	0.028	-0.024	-0.017	-0.069	-0.017	-0.041	-0.005	-0.096	-0.092	-0.007	-0.114	0.063	-0.048	0.028	-0.055	0.014	-0.081	-0.004	0.06	-0.037	0.02	-0.146	-0.07	0.118	-0.051	0.08	0.07	0.144
L_N_1140.703_10.40811	0.176	0.119	0.084	0.19	0.114	-0.295	-0.128	-0.147	-0.12	0.024	0.062	0.119	-0.004	-0.027	0.097	0.076	-0.04	0.061	0.064	0.018	-0.013	-0.027	0.016	-0.071	-0.065	-0.103	0.015	-0.074	-0.077	-0.04	-0.046	-0.195	-0.048	-0.008	-0.008	-0.007	0.023	-0.133	-0.07	0.088	0.047	0.135	-0.041	-0.061	0.124	-0.133	0.016	0.126	0.036
L_N_1200.669_10.36577	0.179	0.072	0.101	0.137	0.157	-0.335	-0.103	-0.167	-0.093	-0.015	0.021	0.062	-0.042	-0.025	0.108	0.051	-0.12	0.119	0.047	0.008	-0.008	-0.019	0.031	-0.029	-0.157	-0.063	-0.031	-0.075	-0.093	-0.124	-0.146	-0.24	-0.022	0.011	0.032	-0.037	-0.024	-0.182	-0.106	0.011	0.015	0.147	-0.119	-0.086	0.048	-0.104	-0.034	0.06	0.073
L_P_569.5077_7.810389	0.126	0.107	0.02	0.034	0.114	-0.214	-0.216	-0.157	-0.206	-0.061	0	0.032	-0.134	-0.015	-0.002	0.072	-0.097	0.045	0.08	-0.051	-0.104	-0.085	-0.066	-0.03	-0.157	0.01	-0.08	-0.113	-0.073	-0.131	-0.147	-0.228	-0.112	0.027	-0.031	-0.124	-0.067	-0.183	-0.112	0.009	-0.064	0.054	-0.099	0.006	0.026	-0.094	-0.129	0.003	0.014
L_P_715.662_7.200229	0.059	-0.036	-0.005	0.022	-0.015	-0.077	-0.091	-0.125	-0.129	-0.012	-0.074	-0.081	-0.037	-0.043	0.005	0.062	0.048	0.108	0.009	0.032	0.051	0.062	-0.033	-0.071	-0.004	-0.129	0.025	-0.109	-0.066	-0.037	0.02	-0.002	0.062	0.036	-0.016	0.019	0.019	-0.054	0.056	-0.081	-0.008	0.107	0.024	0.013	0.061	0.023	0.113	0.069	0.132
L_P_747.7199_7.715224	0.061	-0.032	-0.069	0.041	-0.083	0.038	-0.045	-0.085	-0.15	0.127	0.076	0.091	0.006	0.007	0.062	0.125	0.016	0.012	0.051	-0.015	-0.083	0.023	-0.02	-0.157	-0.093	-0.111	0.009	-0.032	-0.089	-0.044	-0.005	-0.089	-0.092	0	-0.066	-0.113	0	-0.008	-0.144	-0.064	0.013	0.13	0.013	0.093	0.088	-0.016	0.162	0.153	0.138
L_P_852.7185_10.37809	-0.02	0.089	-0.018	-0.022	0.09	-0.086	-0.062	-0.146	-0.126	0.036	0.008	0.031	-0.016	0.066	0.013	0.083	0.037	0.107	0.056	0.058	0.047	0.033	0.03	-0.021	-0.011	0.023	-0.078	-0.017	0.026	0.007	0.024	-0.078	0.011	0.046	0.036	0.035	0.07	0.032	-0.042	-0.032	-0.022	0.071	0.107	0.022	-0.062	-0.171	-0.066	-0.058	-0.087
L_P_568.5009_7.809049	0.045	-0.016	0.072	0.019	-0.01	0.01	-0.077	-0.076	-0.063	-0.034	-0.048	-0.02	-0.079	-0.022	-0.106	0.01	-0.075	0.005	0.001	-0.051	-0.076	-0.044	-0.041	-0.075	-0.146	0.05	0.053	-0.024	-0.017	-0.07	-0.074	-0.058	-0.022	-0.033	-0.056	-0.03	0.003	0.028	-0.033	-0.048	-0.025	-0.077	-0.061	0.025	-0.089	-0.033	-0.062	-0.08	-0.071
L_P_997.2807_7.688596	-0.042	-0.111	-0.009	0.005	0	-0.102	-0.058	-0.042	-0.112	0.023	0.01	0.012	-0.064	-0.024	0.02	0.038	0.001	-0.166	-0.056	-0.06	-0.095	-0.107	-0.089	-0.077	-0.105	-0.052	-0.056	-0.068	-0.011	-0.066	-0.109	-0.21	-0.056	-0.055	-0.099	-0.104	-0.028	-0.072	-0.002	0.025	0.011	0.006	-0.03	-0.012	-0.024	-0.143	-0.018	-0.136	-0.014
L_P_923.262_7.306545	0.026	-0.108	-0.026	-0.032	-0.062	-0.118	-0.138	-0.2	-0.144	0.029	0.061	0.07	0.062	0.025	0.078	-0.047	-0.06	-0.07	-0.046	-0.078	-0.084	-0.104	-0.062	-0.093	-0.079	0.056	-0.054	-0.12	0.011	-0.119	-0.061	-0.106	0	0.008	-0.103	-0.092	-0.071	-0.129	0.014	0.016	0.067	0.082	0.013	-0.08	0.021	-0.102	0.022	-0.005	0.039
L_P_926.2613_7.306925	0.072	-0.085	-0.012	-0.012	-0.036	-0.098	-0.031	-0.064	-0.064	0.038	-0.006	0.009	0.018	-0.021	-0.037	-0.046	-0.069	-0.073	-0.107	-0.068	-0.056	-0.036	-0.022	-0.066	-0.137	0.027	0.019	0.021	0.014	-0.08	-0.044	-0.153	-0.018	0.044	-0.084	-0.05	-0.03	-0.06	-0.005	0.042	0.055	-0.039	-0.007	-0.021	0.074	-0.041	0.039	-0.026	0.07
L_P_363.3501_5.635667	0.083	0.031	-0.04	-0.076	-0.083	0.139	-0.094	0.036	0.046	0.096	0.059	-0.012	0.064	0.049	0.093	0.062	0.014	0.067	0.036	0.046	0.096	0.113	0.092	0.077	0.027	0.067	0.121	0.069	0.122	0.132	0.126	0.116	0.004	0.106	0.087	0.075	0.068	0.115	0	-0.032	0.046	0.082	0.079	-0.08	0.138	0.083	0.001	-0.012	0.191
L_P_348.3733_3.728931	0.056	0.026	-0.124	0.034	-0.083	0.063	-0.151	-0.021	-0.03	0.085	0.089	0.084	0.119	0.096	0.118	0.028	0.033	0.004	0	0.042	0.055	0.088	0.068	0.076	0.16	0.108	0.137	0.06	0.107	0.168	0.19	0.09	0.058	0.072	0.118	0.045	0.081	0.143	0.046	-0.013	0.064	0.02	0.082	0.008	0.037	-0.1	0.027	-0.018	0.114
L_P_530.4011_6.77901	0.152	-0.014	-0.069	-0.035	-0.014	-0.08	-0.136	-0.079	-0.05	0.206	0.111	0.038	0.094	0.066	0.156	0.144	0.02	0.087	0.039	0.069	0.088	0.085	0.112	0.064	-0.007	0.095	0.059	0.035	0.079	0.077	0.066	-0.042	0.007	0.027	0.089	0.049	0.039	0.099	-0.03	0.11	0.04	0.121	0.052	-0.071	0.062	-0.038	0.02	0.001	0.118
L_P_614.4887_8.30811	0.087	0.042	0.049	0.095	0.053	-0.04	-0.148	-0.017	-0.016	0.012	0.004	-0.002	-0.007	-0.048	0.089	0.053	0.046	0.135	0.11	0.123	0.094	0.094	0.1	-0.004	0.03	0.02	-0.012	0.097	0.019	0.002	-0.012	-0.082	0.079	0.017	0.097	0.058	0.057	0.087	-0.009	0.068	0.037	0.168	0.084	0.091	0.145	-0.009	0.041	0.021	0.203
L_P_590.4891_8.563007	0.149	0.066	0.077	0.037	-0.012	-0.199	-0.245	-0.166	-0.055	0.121	0.123	0.089	0.047	0.044	0.046	0.092	0.088	0.116	0.105	0.056	0.058	0.039	0.033	0.082	0.077	0.026	-0.052	0.004	-0.066	0.005	-0.022	-0.137	0.076	-0.014	0.035	-0.019	0.049	-0.062	-0.104	-0.05	0.056	0.147	0.109	0.048	0.238	-0.057	0.001	0.141	0.205
L_P_982.2692_9.687181	0.004	-0.087	0.03	-0.032	-0.034	-0.18	-0.064	-0.082	0.028	-0.065	-0.072	-0.036	0.024	-0.016	-0.05	-0.121	-0.052	0.02	-0.018	-0.007	0.019	0.026	0.084	0.02	-0.04	-0.044	0.116	0.004	0.064	0.036	-0.01	-0.029	0.049	-0.018	0.054	0.023	-0.024	-0.088	0.078	-0.044	-0.066	0.039	-0.025	0.007	0.057	0.042	0.05	0.084	0.076
L_P_979.2703_9.687229	0.016	-0.116	0.008	-0.059	0.008	-0.216	-0.095	-0.101	0.016	-0.033	-0.047	-0.051	0.001	-0.043	-0.162	-0.157	-0.083	-0.027	-0.101	-0.017	0	0.001	0.043	0.043	-0.003	-0.033	0.109	0.017	0.046	0.049	-0.008	-0.017	0.099	-0.034	-0.01	-0.017	-0.07	-0.102	0.062	-0.023	-0.044	0.044	-0.058	-0.006	-0.012	0.02	-0.011	0.027	-0.001
L_P_905.2518_9.481015	-0.012	0	-0.013	-0.029	0.017	-0.234	-0.181	-0.145	-0.006	-0.025	-0.013	-0.041	0.005	-0.016	-0.107	-0.09	-0.073	-0.025	-0.028	-0.028	-0.007	-0.028	0.019	0.001	0.004	0.062	0.086	0.1	0.079	0.12	0.081	-0.008	0.088	0.052	0.095	0.018	0.005	-0.037	0.111	0.038	-0.046	0.034	-0.045	-0.08	-0.002	-0.047	-0.032	0.044	0.058
L_P_908.2507_9.480886	0.033	0.036	0.012	-0.004	-0.002	-0.221	-0.192	-0.168	-0.037	-0.06	-0.029	-0.031	-0.036	-0.057	-0.104	-0.112	-0.09	0.01	-0.026	-0.037	-0.031	-0.014	-0.001	-0.03	-0.048	-0.001	0.034	0.043	0.016	0.059	0.029	-0.075	0.06	0.002	0.061	0.03	-0.043	-0.056	0.082	0.028	-0.093	0.038	-0.077	-0.087	0.016	-0.031	0.027	0.087	0.117
L_P_831.2333_9.238267	0.033	0.052	-0.012	0.007	0	-0.183	-0.125	-0.105	0.032	0.012	-0.002	-0.017	-0.01	-0.027	-0.087	-0.049	-0.042	0.019	-0.006	0.02	0.005	0.021	0.042	-0.004	-0.014	0.071	0.086	0.158	0.094	0.163	0.117	-0.045	0.098	0.066	0.118	0.068	0.045	0.055	0.097	0.04	-0.021	0.073	-0.074	-0.063	-0.006	-0.075	0.016	0.075	0.126
L_P_834.2323_9.238518	0.017	0.067	0.006	-0.007	-0.013	-0.208	-0.115	-0.094	0.027	-0.008	-0.03	-0.044	-0.018	-0.039	-0.118	-0.086	-0.062	0.008	0.004	0.001	-0.001	0.003	0.05	-0.007	-0.022	0.046	0.079	0.179	0.115	0.157	0.102	-0.04	0.097	0.075	0.108	0.069	0.034	0.035	0.11	0.065	-0.014	0.054	-0.077	-0.097	-0.016	-0.065	-0.001	0.051	0.106
L_P_757.2148_8.935779	0.001	0.083	0.025	-0.004	0.017	-0.186	-0.05	-0.051	0.051	0	-0.019	-0.018	-0.001	-0.029	-0.114	-0.072	-0.046	-0.006	0.025	0.024	0.032	0.047	0.063	0.062	-0.001	0.059	0.106	0.214	0.126	0.189	0.117	-0.013	0.115	0.047	0.116	0.106	0.043	0.036	0.099	0.032	0.034	0.043	-0.085	-0.085	-0.028	-0.071	-0.072	0.074	0.081
L_P_760.2136_8.935538	0.036	0.067	-0.004	0.006	0.01	-0.197	-0.049	-0.064	0.044	0.021	-0.024	-0.018	-0.005	-0.03	-0.098	-0.076	-0.049	0.029	0.035	0.047	0.052	0.057	0.098	0.035	-0.036	0.07	0.11	0.203	0.147	0.212	0.111	-0.02	0.129	0.071	0.134	0.118	0.069	0.03	0.092	0.028	0.02	0.045	-0.088	-0.067	0.019	-0.064	-0.055	0.084	0.106
L_P_683.1959_8.575891	-0.033	0.089	-0.041	-0.026	0.024	-0.108	-0.046	-0.019	0.03	0.034	-0.024	-0.01	0.023	0.013	-0.11	-0.057	-0.022	0.044	0.034	-0.001	0.02	0.013	0.07	0.055	0.001	0.067	0.082	0.172	0.12	0.184	0.095	-0.002	0.134	0.044	0.12	0.086	0.055	0.079	0.081	0.094	0.068	0.026	-0.052	-0.037	-0.041	-0.077	-0.035	0.02	0.058
L_P_686.1946_8.575717	-0.01	0.05	-0.027	0.02	0.027	-0.144	-0.033	-0.041	0.035	0.021	-0.033	-0.042	-0.003	-0.027	-0.052	-0.066	-0.018	0.04	0.07	0.008	0.041	0.045	0.082	0.025	-0.012	0.087	0.07	0.139	0.138	0.175	0.111	0.002	0.129	0.053	0.135	0.112	0.06	0.097	0.157	0.13	0.085	0.053	0.012	-0.047	-0.059	-0.068	-0.007	0.052	0.079
L_P_365.3668_6.304663	0.104	0.1	-0.014	-0.034	-0.024	-0.105	-0.089	-0.031	0.059	0.09	0.063	0.131	0.116	0.086	0.103	0.054	-0.048	0.089	0.07	0.008	0.078	0.095	0.116	0.007	-0.015	0.077	0.027	0.124	0.077	0.143	0.111	-0.015	0.1	0.135	0.119	0.118	0.015	0.067	0.019	-0.029	-0.042	0.081	-0.045	0.008	0.013	0.026	0.073	0.156	0.121
L_P_791.598_9.167942	0.092	-0.051	-0.047	0.066	-0.101	-0.137	-0.002	0.029	0.121	0.107	0.005	0.033	0.053	0.027	-0.008	0.034	-0.025	0.032	-0.046	0.026	0.068	0.12	0.103	0.033	0.034	0.01	0.12	0.218	0.152	0.139	0.132	-0.008	0.11	0.089	0.151	0.058	0.085	0.122	0.046	0.025	0.031	0.024	-0.059	0.02	0.054	-0.053	0.183	0.069	0.196
L_P_375.261_6.401756	0.062	-0.017	-0.061	0.061	-0.037	-0.117	-0.086	0.006	0.059	0.11	0.084	0.051	0.163	0.125	0.093	0.116	0.08	0.091	0.085	0.122	0.154	0.131	0.201	0.124	0.069	-0.03	0.104	0.071	0.065	0.094	0.133	0.019	0.123	0.002	0.094	0.107	0.034	0.035	-0.013	0.001	0.032	0.079	0.073	-0.009	0.108	-0.095	0.081	0.09	0.188
L_P_862.6326_3.185153	0.138	0.028	0.056	0.122	-0.088	-0.125	-0.085	0.028	0.144	0.1	-0.061	-0.033	0.001	-0.086	0.062	0.001	-0.101	0.032	0.051	-0.059	-0.063	-0.013	-0.006	-0.048	-0.023	-0.007	0.028	0.07	-0.043	-0.032	-0.01	-0.184	-0.035	-0.061	0.05	-0.029	0.063	0.002	-0.094	0.015	0.092	0.075	0.054	-0.029	0.104	-0.077	0.074	0.053	0.213
L_P_614.3597_3.182404	0.15	0.044	0.052	0.106	-0.033	-0.19	-0.132	-0.092	0.027	0.078	-0.039	-0.02	0	-0.057	0.075	-0.008	-0.085	0.108	0.066	0.034	0.041	0.05	0.068	0.041	0.007	-0.005	0.054	0.098	0.013	0.035	0.001	-0.142	0.069	0.028	0.119	0.033	0.079	-0.013	-0.039	0.07	0.06	0.101	0.045	-0.033	0.14	-0.12	-0.029	0.056	0.194
L_P_657.427_3.184819	0.094	0.065	0.056	0.072	-0.078	-0.089	-0.028	-0.018	0.072	0.096	-0.001	-0.004	0.034	0.003	0.03	0.023	-0.1	0.085	0.052	0.036	0.05	0.059	0.065	0.018	0.056	0.087	0.075	0.198	0.079	0.172	0.133	-0.062	0.122	0.037	0.149	0.087	0.101	0.082	0.024	0.01	0.054	0.065	0.019	-0.029	0.076	-0.008	0.061	0.084	0.2
L_P_762.5467_9.191614	0.13	0.036	0.007	-0.052	-0.178	-0.212	-0.158	-0.159	0.047	0.033	0.018	-0.008	0.062	-0.006	-0.025	0.01	-0.065	0.065	-0.039	-0.033	-0.018	-0.019	0.066	-0.024	-0.042	-0.042	0.071	0.151	0.09	0.096	0.1	-0.053	0.111	0.019	0.053	0.017	0.027	0.03	0.046	-0.021	-0.044	0.11	-0.065	-0.04	0.111	-0.026	0.056	0.068	0.21
L_P_258.3052_3.193375	0.111	-0.007	-0.068	0.043	-0.186	-0.148	-0.157	-0.136	0.022	0.146	0.052	0.066	0.115	0.023	0.069	0.04	0.028	0.097	0.075	0.056	0.086	0.097	0.137	0.038	0.032	0.027	0.063	0.189	0.066	0.129	0.132	-0.068	0.098	0.115	0.114	0.052	0.053	0.109	0.041	0.008	0.048	0.148	0.068	-0.034	0.098	-0.086	0.13	0.078	0.257
L_P_306.3268_3.193369	0.131	-0.025	-0.067	0.04	-0.135	-0.175	-0.218	-0.191	-0.062	0.121	0.067	0.075	0.1	0.031	0.111	0.054	0.016	0.106	0.038	0.06	0.089	0.108	0.13	0.038	0.014	-0.012	0.069	0.141	0.059	0.118	0.12	-0.032	0.125	0.111	0.133	0.048	0.029	0.081	0.023	0.014	0.016	0.165	0.029	-0.022	0.124	-0.086	0.091	0.093	0.291
L_P_253.2786_3.193093	0.13	0.055	-0.088	0.022	-0.09	-0.251	-0.205	-0.18	-0.098	0.065	0.077	0.111	0.111	0.085	0.167	0.021	-0.032	0.073	0.045	0.084	0.064	0.107	0.065	0.025	-0.045	0.049	0.066	0.069	-0.065	0.052	0.065	-0.057	0.057	0.099	0.036	0.039	0.061	-0.041	-0.082	0.007	-0.047	0.111	-0.011	-0.034	0.164	-0.009	0.055	0.079	0.205
L_P_830.6341_10.05227	0.253	0.088	0.014	0.038	0.001	-0.337	-0.087	-0.159	-0.031	0.036	0.038	0.116	0.091	0.02	0.068	-0.042	-0.052	0.092	-0.026	0.042	0.084	0.09	0.082	0.012	-0.077	0.005	0.129	0.132	0.053	0.14	0.147	-0.078	0.194	0.13	0.147	0.091	0.061	0.003	-0.001	0.018	0.015	0.165	-0.099	-0.034	0.201	-0.015	0.092	0.161	0.257
L_P_375.389_11.31885	0.201	0.1	0.014	0.097	-0.001	-0.316	-0.122	-0.195	-0.045	0.051	0.045	0.074	0.077	0.021	0.066	0.015	-0.081	0.112	0.037	0.06	0.079	0.07	0.137	0.01	-0.081	-0.008	0.096	0.09	0.048	0.082	0.083	-0.123	0.141	0.067	0.122	0.07	0.069	-0.051	-0.037	0	0.034	0.184	-0.028	-0.01	0.132	-0.056	0.102	0.151	0.227
L_P_375.3892_9.896365	0.166	0.108	-0.036	0.018	-0.051	-0.272	-0.095	-0.216	-0.094	0.023	0.015	0.023	0.028	-0.001	0.044	-0.036	-0.081	0.022	0.004	0.038	0.051	0.042	0.089	0.022	-0.055	0.012	0.112	0.102	0.103	0.129	0.128	-0.062	0.114	0.104	0.116	0.091	0.053	0.056	0.023	-0.006	0.013	0.147	-0.05	-0.088	0.113	-0.079	0.131	0.177	0.23
L_P_707.5044_8.22067	0.125	0.056	-0.032	0.081	-0.026	-0.349	-0.242	-0.305	-0.183	-0.005	0.011	-0.013	0.037	-0.023	0.023	-0.036	-0.068	0.075	-0.02	0.042	0.072	0.059	0.062	0.032	0.056	0.044	0.095	0.085	0.002	0.045	0.094	-0.075	0.122	0.1	0.102	0.081	0.014	-0.067	0.048	-0.02	0.014	0.157	-0.049	-0.065	0.065	-0.072	0.014	0.111	0.213
L_P_704.4939_9.193667	0.174	0.082	-0.022	0.031	-0.045	-0.284	-0.217	-0.224	-0.09	0.024	0.021	0.016	-0.02	-0.058	0.04	-0.051	-0.094	0.047	-0.049	-0.016	0.006	0.012	0.022	0.007	-0.074	0.032	0.075	0.066	0.05	0.067	0.047	-0.111	0.114	0.095	0.086	0.022	0.033	-0.046	0.001	-0.018	-0.049	0.093	-0.1	-0.059	0.085	-0.099	0.011	0.092	0.157
L_P_718.5092_9.300977	0.186	0.071	-0.002	0.027	-0.063	-0.287	-0.202	-0.215	-0.057	0.027	0.005	0.006	-0.004	-0.052	0.039	-0.02	-0.085	0.077	-0.016	-0.011	0.008	0.025	0.045	-0.012	-0.08	0.052	0.048	0.099	0.047	0.067	0.05	-0.129	0.091	0.095	0.101	0.04	0.011	0.009	0.005	-0.026	-0.002	0.142	-0.069	-0.105	0.107	-0.102	0.01	0.106	0.208
L_P_390.2776_4.970128	0.099	0.025	0.028	0.021	-0.05	-0.204	-0.13	-0.155	-0.023	-0.011	-0.063	-0.061	-0.087	-0.134	-0.042	-0.006	-0.125	0.032	-0.057	-0.04	-0.045	-0.038	0.016	-0.011	-0.035	-0.013	0.066	0.082	0.033	-0.002	-0.001	-0.172	0.046	0.061	0.011	-0.041	-0.019	-0.08	-0.037	-0.013	0.002	0.099	-0.056	-0.09	0.05	-0.129	-0.068	0.021	0.149
L_P_557.6257_7.160976	0.132	0.045	-0.014	-0.021	-0.037	-0.259	-0.232	-0.18	-0.11	-0.007	-0.095	-0.021	-0.053	-0.101	-0.036	-0.062	-0.126	0.023	-0.038	-0.092	-0.091	-0.106	-0.006	-0.067	-0.156	-0.067	-0.012	-0.094	-0.028	-0.096	-0.036	-0.121	0.01	-0.028	-0.01	-0.01	-0.009	-0.094	-0.052	-0.033	-0.032	0.108	-0.069	-0.092	0.082	-0.03	0.026	0.028	0.114
L_P_393.3415_7.108817	0.266	0.017	-0.065	0.069	0.051	-0.259	-0.194	-0.229	-0.172	0.024	0.082	0.123	0.072	0.028	0.164	0.073	0.015	0.153	0.034	0.049	0.046	0.035	0.029	-0.003	-0.08	-0.08	0.031	-0.05	-0.024	-0.002	-0.006	-0.141	0.073	0.029	0.063	0.029	0.092	-0.059	-0.078	0.009	0	0.12	-0.016	-0.013	0.196	-0.029	0.105	0.137	0.222
L_P_305.3201_3.198556	0.17	0.094	0.039	0.028	-0.077	-0.168	-0.164	-0.163	-0.059	0.127	0.122	0.177	0.127	0.049	0.107	0.086	0.001	0.062	0.028	0.002	0.027	0.04	-0.006	0.008	-0.039	-0.09	0.015	0.081	0.008	0.071	0.038	-0.099	0.089	0.05	0.055	0.021	0.019	0.061	-0.012	0.006	-0.04	0.086	0.014	0.002	0.185	-0.035	0.137	0.142	0.23
L_P_488.4349_6.693396	0.076	-0.023	-0.059	0.035	0.052	-0.279	-0.213	-0.17	-0.104	0.128	0.109	0.075	0.101	0.075	0.156	0.047	-0.069	0.049	0.045	0.009	0.041	0.003	0.033	0.014	-0.017	-0.012	0.072	-0.002	0.03	0.019	-0.002	-0.067	0.055	0.058	0.093	0.038	0.033	-0.047	-0.017	-0.005	0.069	0.13	0.038	-0.053	0.096	-0.09	0.019	0.111	0.161
L_P_426.3713_6.69191	0.069	0.076	-0.012	0.099	-0.033	-0.198	-0.085	-0.216	-0.087	0.019	0.03	-0.006	-0.01	-0.033	0.023	0.025	-0.069	0.039	0.078	0.03	0.059	0.03	0.072	0.022	0.028	0.027	0.037	-0.023	-0.001	0.053	-0.068	-0.104	0.11	0.098	0.072	-0.01	-0.016	-0.118	0.037	0.008	-0.029	0.103	-0.071	-0.017	0.005	-0.123	-0.059	-0.008	0.055
L_P_849.2433_6.841306	0.023	-0.073	0.029	0.007	-0.021	-0.207	-0.157	-0.256	-0.137	-0.011	0.074	-0.003	0.063	0.04	0.08	0.001	-0.053	-0.01	-0.135	0.011	0.016	-0.018	-0.029	-0.087	-0.118	-0.068	0.029	-0.02	0.009	-0.021	0.046	-0.105	0	0.068	-0.012	-0.006	-0.057	-0.12	0.061	0.012	-0.014	0.018	-0.093	-0.094	0.058	-0.138	-0.027	0.035	0.093
L_P_1101.703_10.38998	0.122	0.068	0.073	-0.036	0.04	-0.158	0.06	-0.034	0.048	0.121	-0.001	-0.003	0.102	-0.012	0.029	-0.085	-0.152	0.004	-0.055	-0.096	-0.067	-0.065	0.003	-0.119	-0.091	-0.072	0.011	0.061	-0.022	0.039	0.052	-0.108	-0.029	-0.036	-0.038	-0.075	-0.004	-0.015	-0.076	-0.062	0.04	0.144	0.049	0.023	0.219	-0.016	0.114	0.154	0.245
L_P_628.5287_9.490817	0.05	-0.006	0.032	0.106	0.08	-0.172	-0.132	-0.098	0.006	0.021	0.021	0.016	0.055	0.019	0.079	0.008	0.023	0.073	0.028	-0.003	0.03	0.013	0.058	0.014	0.031	0.005	0.05	0.061	0.035	0.042	0.094	0.004	0.029	-0.019	0.047	0.065	-0.012	0.046	0.06	0.083	0.021	0.132	-0.028	-0.077	0.056	-0.04	0.024	0.117	0.051
L_P_744.5072_9.075672	-0.034	0.005	0.111	0.045	0.053	-0.162	-0.132	-0.119	-0.048	0.025	0.067	0.066	0.001	-0.001	0.018	0.085	-0.047	0.063	0.082	0.003	-0.031	-0.025	0.045	0.017	-0.11	0.089	-0.097	0.013	-0.027	0.016	-0.068	-0.093	0.041	-0.052	0.072	-0.083	0.039	-0.003	-0.044	0.078	-0.075	0.047	-0.066	-0.034	-0.029	-0.04	-0.037	-0.014	-0.04
L_P_546.3785_8.354482	0.156	0.075	0.021	0.069	0.003	-0.166	-0.281	-0.122	-0.045	-0.006	-0.074	-0.102	-0.177	-0.181	-0.001	0.015	-0.034	0.049	0.03	-0.023	-0.058	0.008	0.002	-0.083	-0.075	-0.011	-0.077	0.001	-0.067	-0.076	-0.082	-0.191	-0.045	0	0.034	-0.049	0.061	-0.005	-0.043	-0.013	0.003	0.129	-0.009	-0.081	0.031	-0.145	0.032	0.048	0.166
L_P_625.3687_10.95213	0.019	0.002	0.02	0.035	-0.032	-0.178	-0.16	-0.113	-0.046	-0.011	-0.089	-0.12	-0.124	-0.132	-0.04	0.033	0.008	0.105	0.046	0.069	0.051	0.083	0.077	0.035	0.04	-0.008	-0.063	0.082	-0.036	-0.064	-0.051	-0.18	-0.028	-0.005	0.076	-0.011	0.039	0.029	-0.02	-0.032	-0.02	0.102	0.008	-0.103	-0.142	-0.211	-0.079	-0.053	0.013
L_P_880.6135_10.95404	0.069	0.067	0.042	0.091	0.104	-0.335	-0.187	-0.151	-0.11	-0.039	-0.058	-0.007	-0.091	-0.05	0.019	0.013	-0.024	0.08	0.015	0.042	0.033	0.056	0.016	0.01	-0.016	-0.043	-0.045	0.001	-0.151	-0.101	-0.066	-0.191	-0.019	0.034	0.086	-0.005	0.039	-0.007	-0.006	-0.001	-0.067	0.096	-0.081	-0.059	-0.052	-0.207	-0.061	0.021	-0.008
L_P_375.3899_10.95453	0.087	0.055	-0.013	0.075	0.049	-0.261	-0.356	-0.334	-0.287	0.026	0.089	0.051	-0.064	-0.02	0.125	0.165	0.088	0.167	0.098	0.154	0.087	0.124	0.054	0.029	0.024	-0.043	-0.053	-0.057	-0.061	-0.078	-0.087	-0.148	0.045	0.048	0.085	0.039	-0.01	-0.01	-0.037	0.033	-0.035	0.243	0.044	-0.065	-0.093	-0.186	0.016	-0.016	0.046
L_P_583.5598_10.68789	0.088	0.037	-0.057	-0.017	-0.077	-0.288	-0.26	-0.369	-0.246	0.01	-0.046	-0.004	-0.083	-0.051	-0.012	0.034	-0.006	0.082	-0.012	0.035	0.005	0.042	0.034	-0.025	-0.094	-0.063	0.004	0.031	-0.019	-0.093	-0.048	-0.125	0.008	0.059	0.002	-0.053	-0.042	-0.032	-0.021	-0.063	-0.087	0.186	-0.094	-0.08	-0.092	-0.148	-0.027	-0.002	0.064
L_P_555.528_10.68804	0.092	0.035	-0.089	-0.034	-0.094	-0.19	-0.264	-0.325	-0.212	0.027	-0.035	-0.05	-0.102	-0.054	-0.038	0.036	-0.007	0.077	-0.004	0.04	0.016	0.065	0.052	0.001	-0.031	-0.024	0.004	0.076	0.036	-0.061	-0.02	-0.068	0.037	0.086	0.056	-0.025	-0.011	0.041	0.017	-0.019	-0.089	0.18	-0.049	-0.07	-0.119	-0.116	-0.007	-0.009	0.09
L_P_856.8267_10.68815	0.024	-0.009	-0.085	-0.039	-0.121	-0.188	-0.261	-0.287	-0.158	-0.004	-0.08	-0.067	-0.088	-0.059	-0.081	0.007	0.021	0.056	-0.064	0.009	-0.017	0.024	-0.005	-0.044	-0.056	-0.074	-0.016	0.058	-0.015	-0.091	-0.038	-0.075	-0.002	0.037	-0.001	-0.058	-0.041	0.051	0.015	-0.029	-0.091	0.132	-0.072	-0.078	-0.129	-0.112	0.033	-0.06	0.066
L_P_585.4322_7.606284	0.02	-0.003	-0.044	0.033	0.02	-0.45	-0.346	-0.363	-0.258	-0.039	0.014	0.025	0.005	-0.016	-0.016	0.036	-0.028	0.085	-0.016	0.007	-0.002	-0.007	0.011	-0.039	-0.106	-0.07	-0.016	-0.07	-0.126	-0.149	-0.051	-0.169	-0.007	-0.025	-0.074	-0.033	-0.08	-0.151	-0.066	-0.056	-0.054	0.148	-0.142	-0.075	0.037	-0.043	0.025	0.094	0.072
L_P_606.3845_8.224927	0.015	0.029	-0.071	-0.025	-0.04	-0.354	-0.36	-0.294	-0.226	-0.003	0.041	0.018	0.046	0.022	0.004	0.002	0.049	0.07	-0.043	0.057	0.066	0.061	0.044	-0.013	-0.013	-0.053	0.008	0.071	-0.026	-0.034	0.083	-0.024	0.032	0.057	0.025	0.032	-0.023	-0.017	0.039	-0.061	-0.013	0.125	-0.089	-0.118	0.019	-0.046	0.016	0.061	0.068
L_P_662.4479_8.223691	0.007	-0.046	-0.096	0.011	-0.028	-0.342	-0.361	-0.331	-0.238	-0.008	0.03	0.016	0.035	0.006	-0.014	0.009	0.016	0.093	-0.046	0.05	0.061	0.058	0.048	0.011	0.007	-0.022	0.054	0.045	-0.017	-0.018	0.059	-0.039	0.066	0.054	0.028	0.021	-0.044	-0.018	0.029	-0.046	-0.033	0.16	-0.078	-0.078	0.021	-0.026	0.062	0.067	0.125
L_P_646.4518_9.333472	0.101	0.032	-0.097	0.072	0.002	-0.342	-0.305	-0.327	-0.271	0.032	0.072	0.097	0.062	0.006	0.092	0.015	-0.06	0.04	0.049	0.064	0.056	0.055	0.107	0	-0.026	-0.032	0.094	0.034	-0.011	-0.054	0.032	-0.075	0.054	0.096	0.024	0.022	-0.006	-0.096	0.066	0	0.1	0.188	-0.048	-0.095	0.094	-0.076	0.01	0.081	0.152
L_P_720.4708_9.797586	0.196	0.064	-0.001	-0.01	-0.083	-0.333	-0.296	-0.337	-0.224	-0.012	0.022	-0.023	-0.085	-0.095	0.016	-0.018	-0.159	-0.012	-0.054	-0.08	-0.117	-0.092	-0.064	-0.102	-0.161	0.029	-0.022	-0.043	-0.071	-0.062	-0.096	-0.242	-0.018	0	-0.04	-0.092	-0.093	-0.135	-0.057	-0.079	-0.076	0.11	-0.126	-0.167	0.012	-0.175	-0.124	-0.022	0.051
L_P_693.6054_9.889183	0.13	0.049	0.039	0.029	-0.116	-0.429	-0.261	-0.391	-0.224	-0.072	0.022	0.034	-0.052	-0.093	-0.081	-0.084	-0.205	-0.113	-0.119	-0.153	-0.199	-0.186	-0.176	-0.173	-0.264	-0.055	-0.029	-0.055	-0.127	-0.067	-0.068	-0.248	-0.028	-0.065	-0.119	-0.186	-0.15	-0.19	-0.16	-0.131	-0.096	0.001	-0.242	-0.148	-0.001	-0.138	-0.135	-0.081	-0.074
L_P_688.5851_9.489034	0.127	0.03	0.064	0.01	-0.107	-0.313	-0.161	-0.169	-0.073	0.077	-0.031	-0.004	0.003	-0.012	0.062	-0.065	-0.144	-0.012	-0.13	-0.177	-0.133	-0.083	-0.078	-0.076	-0.071	-0.006	-0.028	0.016	-0.068	-0.084	-0.037	-0.072	-0.017	-0.015	-0.066	-0.141	-0.057	-0.097	-0.02	-0.049	-0.109	0.018	-0.127	-0.154	-0.038	-0.03	-0.084	-0.045	0.022
L_P_375.3891_10.24455	0.018	-0.135	-0.054	-0.057	-0.193	-0.326	-0.225	-0.409	-0.294	-0.049	-0.08	-0.038	-0.135	-0.142	-0.121	-0.06	-0.14	-0.116	-0.17	-0.123	-0.204	-0.165	-0.193	-0.128	-0.243	-0.094	-0.04	-0.061	-0.128	-0.181	-0.144	-0.239	-0.122	-0.09	-0.163	-0.244	-0.174	-0.176	-0.162	-0.104	-0.119	-0.042	-0.252	-0.17	-0.141	-0.194	-0.093	-0.187	-0.166
L_P_682.5939_10.14719	-0.024	-0.043	-0.086	-0.096	-0.255	-0.318	-0.168	-0.354	-0.218	-0.063	-0.057	-0.076	-0.146	-0.15	-0.155	-0.091	-0.132	-0.167	-0.144	-0.095	-0.159	-0.127	-0.135	-0.105	-0.165	-0.006	0.031	0.1	-0.013	-0.054	0.005	-0.177	-0.044	-0.025	-0.074	-0.172	-0.124	-0.102	-0.067	-0.121	-0.142	-0.08	-0.259	-0.202	-0.159	-0.209	-0.209	-0.148	-0.132
L_P_959.8189_10.8623	-0.107	-0.044	-0.133	-0.088	-0.217	-0.021	-0.067	0.065	0.148	0.027	-0.081	-0.149	0.004	-0.031	-0.122	-0.113	0.003	-0.073	-0.087	-0.039	-0.045	-0.015	0.01	0	0.042	-0.019	-0.001	0.174	0.056	0.033	0.044	0.033	0	0.019	-0.016	-0.013	0.033	0.144	0.086	-0.016	-0.056	-0.056	-0.001	-0.064	-0.04	0.027	0.002	-0.099	0.109
L_P_893.536_10.81734	0.056	0.029	0.019	0.081	-0.08	-0.076	0.013	-0.078	0.063	-0.032	-0.103	-0.111	-0.132	-0.076	-0.062	-0.025	-0.085	0.04	-0.056	-0.006	-0.001	0.021	0.002	-0.025	0.031	0.045	0.109	0.167	0.073	0.036	0.068	-0.045	0.125	0.064	0.087	-0.002	0.04	0.044	0.068	0.029	-0.05	-0.009	-0.046	-0.072	-0.034	-0.061	0.021	0.05	0.142
L_P_632.3409_10.79987	0.215	0.086	-0.03	-0.011	-0.071	-0.06	0.045	0.026	0.167	0.049	-0.127	-0.052	-0.008	-0.063	0.004	-0.076	-0.113	-0.002	-0.035	-0.06	-0.011	0.027	0.058	-0.014	-0.036	0.074	0.176	0.17	0.167	0.037	0.077	0.022	0.067	0.139	0.075	0.038	0.079	0.102	0.123	0.045	0.072	0.031	-0.04	-0.087	0.106	0.063	0.15	0.089	0.276
L_P_618.3252_10.78367	0.106	-0.015	-0.035	-0.043	-0.119	-0.145	0.036	-0.104	-0.01	0.02	-0.121	-0.054	-0.021	-0.103	-0.031	-0.107	-0.108	-0.001	0.006	-0.066	-0.018	0.002	0.101	-0.036	-0.064	-0.013	0.111	0.049	0.048	-0.05	0.018	-0.043	0.101	0.122	-0.007	0.007	0.057	-0.05	0.11	0.003	0.019	0.051	-0.095	-0.08	-0.009	-0.079	0.033	0.092	0.149
L_P_873.5692_10.96946	0.13	0.129	-0.039	0.031	0.034	-0.109	0.032	-0.084	0.032	0.023	-0.107	-0.035	-0.053	-0.061	-0.091	-0.098	-0.2	-0.093	-0.136	-0.064	-0.079	-0.044	0.003	-0.09	-0.103	-0.022	0.035	0.077	-0.026	-0.015	-0.076	-0.113	-0.051	-0.078	-0.043	-0.076	-0.084	0.006	-0.106	-0.098	-0.069	-0.037	-0.093	-0.055	0.108	0.116	0.026	0.046	0.094
L_N_1505.279_7.763437	0.045	0.089	0.066	0.057	0.115	-0.375	-0.102	-0.257	-0.079	-0.025	0.213	0.25	0.225	0.203	0.172	0.117	0.003	0.148	0.006	0.124	0.164	0.08	0.109	0.069	-0.049	0.013	0.093	0.093	0.033	0.176	0.116	0.022	0.288	0.139	0.135	0.167	0.075	-0.071	-0.029	-0.031	0.011	0.093	-0.062	-0.012	0.146	-0.071	-0.059	0.101	0.036
L_P_652.2474_3.724869	0.171	0.049	0.097	0.079	0.057	-0.355	-0.162	-0.22	-0.082	-0.004	0.017	0.049	0.058	0	0.088	-0.006	-0.067	0.096	0.064	0.085	0.123	0.081	0.1	0.063	-0.019	0.012	0.037	0.054	-0.072	0.025	-0.02	-0.132	0.116	0.056	0.093	0.042	-0.026	-0.177	0.012	-0.039	0.054	0.169	-0.063	-0.109	0.076	-0.081	-0.064	0.131	0.181
L_P_585.2305_3.725928	0.179	0.038	0.061	0.089	0.061	-0.402	-0.181	-0.238	-0.082	0.011	0.038	0.084	0.101	0.06	0.085	-0.005	-0.038	0.078	0.048	0.098	0.136	0.118	0.12	0.063	-0.048	-0.071	0.05	0.058	-0.048	0.036	0.025	-0.066	0.124	0.021	0.068	0.02	-0.037	-0.124	0.047	-0.069	0.011	0.119	-0.12	-0.076	0.158	-0.027	-0.05	0.176	0.229
L_P_574.0632_3.725667	0.248	0.017	0.044	0.044	0.07	-0.319	-0.156	-0.193	-0.033	0.033	0.083	0.137	0.119	0.099	0.101	-0.015	-0.042	0.058	0.016	-0.014	0.039	0.028	-0.004	-0.044	-0.161	-0.075	0.026	0.016	-0.09	0.011	-0.056	-0.082	0.086	0.075	0.005	0	-0.039	-0.194	0.072	-0.028	0.004	0.149	-0.004	-0.066	0.169	0.008	0.066	0.142	0.167
L_P_599.2462_3.726667	0.198	0.035	0.068	0.076	0.097	-0.361	-0.187	-0.222	-0.137	0.002	0.053	0.126	0.08	0.056	0.167	0.033	0.028	0.123	0.064	0.107	0.139	0.114	0.096	0.07	-0.076	-0.052	0.018	-0.085	-0.115	-0.03	-0.055	-0.102	0.097	0.007	0.03	0.026	-0.09	-0.219	0.003	-0.031	0.053	0.21	-0.022	-0.069	0.116	-0.059	-0.034	0.099	0.14
L_P_570.1945_3.724513	0.175	0.016	0.101	0.073	0.106	-0.334	-0.168	-0.2	-0.114	-0.022	0.054	0.081	0.085	0.057	0.099	0.013	0.008	0.088	0.086	0.092	0.119	0.102	0.065	0.05	-0.043	-0.025	-0.018	-0.064	-0.162	-0.044	-0.07	-0.082	0.085	0.009	0.043	0.006	-0.099	-0.219	0.009	-0.016	0.026	0.206	-0.04	-0.057	0.069	-0.025	-0.035	0.1	0.122
L_P_638.0071_4.402683	0.126	0.019	0.074	0.062	0.051	-0.305	-0.042	-0.118	0.035	-0.001	0.044	0.108	0.104	0.046	0.05	-0.04	-0.023	0.054	0.071	0.073	0.108	0.065	0.096	-0.003	-0.106	-0.01	0.057	0.102	-0.045	0.076	0.049	-0.013	0.137	0.085	0.07	0.046	0.002	-0.113	0.071	0.001	0.037	0.049	-0.169	-0.08	0.054	0.049	0.07	0.131	0.144
L_P_90.0469_3.724517	0.126	-0.013	0.005	0.091	0.032	-0.273	-0.156	-0.066	-0.008	0.034	0.024	0.127	0.107	0.037	0.16	-0.025	-0.059	0.106	0.055	0.035	0.142	0.074	0.117	0.006	0.001	0.056	0.078	0.058	0.008	0.03	0.018	-0.077	0.06	-0.02	0.064	0.023	-0.057	-0.149	0.02	0.033	-0.014	0.164	-0.063	-0.116	0.171	0.057	-0.028	0.157	0.188
L_P_775.2249_6.291937	0.134	0.046	0.008	0.021	-0.045	-0.28	-0.141	-0.288	-0.078	0.016	0.098	0.136	0.115	0.115	0.115	0.026	0.052	0.106	0.036	0.063	0.096	0.072	0.064	-0.046	-0.113	-0.027	0.014	-0.058	0.007	-0.01	-0.003	-0.048	0.071	0.108	0.028	0.043	-0.028	-0.059	0.137	0.085	-0.01	0.059	-0.114	-0.009	0.084	0.017	0.062	0.067	0.089
L_P_1086.204_3.725584	0.07	-0.053	0.005	-0.002	0.014	-0.276	-0.019	-0.073	0.11	-0.003	0.095	0.131	0.197	0.129	0.041	-0.078	0.046	0.043	-0.03	0.05	0.114	0.082	0.064	-0.019	-0.067	-0.014	0.075	0.108	-0.04	0.112	0.065	0.069	0.141	0.071	0.001	0.073	-0.039	-0.043	0.12	-0.045	0.023	0.128	-0.056	-0.121	0.065	0.047	0.118	0.115	0.154
L_P_372.3234_5.461495	0.061	0.015	-0.05	-0.043	-0.023	-0.009	-0.145	-0.088	-0.069	0.047	0.092	0.074	0.072	0.101	0.089	-0.005	0.018	0.039	0.005	0.005	-0.02	0.035	0.019	-0.127	-0.065	0.023	-0.016	0.025	0	0.063	0.095	0.049	-0.009	-0.053	0.052	0.047	-0.037	0.1	0.086	-0.033	-0.027	0.127	-0.013	0.003	0.072	0.013	0.037	0.059	0.027
L_P_646.5501_9.275931	-0.02	-0.038	-0.021	-0.078	-0.024	-0.073	0.062	-0.095	0.006	-0.058	0.049	0.015	0.063	0.083	-0.034	-0.03	0.029	-0.017	-0.036	0.019	0.004	0.027	-0.013	-0.014	-0.049	-0.003	0.048	0.082	0.027	0.074	0.135	0.089	0.126	0.045	0.006	0.011	0.02	0.06	0.003	-0.119	-0.025	0.068	-0.044	0.036	0.01	0.034	0.011	0.111	0.039
L_P_1201.327_10.14507	-0.026	-0.069	0.049	-0.095	0.012	-0.205	-0.061	0.008	0.089	-0.12	-0.024	-0.045	0.088	0.044	-0.114	-0.162	-0.044	0.006	-0.065	-0.04	0.021	0.031	0.061	-0.004	0.011	-0.024	0	0.105	0.016	0.056	0.035	0.052	0.182	0.036	0.004	0.07	-0.058	-0.055	0.096	-0.04	0.011	-0.025	-0.068	0.025	0.117	0.074	0.038	0.112	0.147
L_P_1127.308_10.0173	-0.031	-0.115	0.036	-0.058	0.054	-0.149	-0.117	-0.078	0.017	-0.023	0.027	0.088	0.074	0.056	0.033	-0.091	-0.108	-0.028	-0.071	-0.05	-0.019	-0.027	0.011	-0.029	-0.092	-0.027	0.03	0.011	0.024	0.023	0.003	-0.028	0.053	-0.009	0.017	0.032	-0.007	-0.065	0.014	-0.053	-0.07	-0.015	-0.037	0.015	0.083	0.062	0.013	0.066	0.068
L_P_1053.289_9.865118	0.023	-0.013	0.026	-0.007	0.034	-0.154	-0.054	-0.065	0.014	-0.019	0.072	0.077	0.091	0.052	-0.002	-0.136	-0.141	-0.049	-0.025	-0.05	-0.048	-0.023	-0.003	-0.065	-0.04	0.044	0.004	-0.034	-0.009	0.06	-0.024	-0.082	0.01	-0.01	-0.007	0.04	-0.092	-0.071	0.048	-0.049	-0.073	0.062	-0.032	0.028	0.098	0.012	0.006	0.167	0.085
L_P_609.1773_8.200288	0.042	0.1	-0.049	-0.024	0.055	-0.111	0.103	0.038	0.017	0.066	0.058	0.077	0.09	0.066	0.009	-0.043	-0.047	0.008	0.027	0.032	0.062	0.074	0.1	0.032	-0.01	0.08	0.116	0.178	0.181	0.239	0.186	0.076	0.156	0.093	0.136	0.164	0.093	0.119	0.134	0.12	0.02	0.035	0.011	0.059	0.04	-0.031	0.02	0.086	0.089
L_P_612.1763_8.199665	0.063	0.112	-0.059	-0.025	0.121	-0.138	0.075	0.032	0.022	0.047	0.019	0.071	0.074	0.051	0.041	-0.074	-0.051	0.029	0.052	-0.002	0.051	0.054	0.107	0.005	-0.051	0.054	0.113	0.114	0.127	0.199	0.139	0.035	0.116	0.073	0.114	0.135	0.077	0.075	0.084	0.093	0.03	0.037	-0.036	-0.012	-0.006	-0.056	0.001	0.045	0.046
L_P_535.1587_7.699719	0.105	0.157	-0.034	-0.029	0.05	0.018	0.038	0.062	0.018	0.05	0.052	0.057	0.066	0.042	-0.016	-0.024	-0.062	0.044	0.066	0.039	0.044	0.083	0.069	0.062	0.074	0.04	0.03	0.109	0.096	0.131	0.103	0.052	0.114	0.064	0.151	0.159	0.071	0.119	0.101	0.161	-0.015	0.006	0.004	0.107	0.044	-0.02	0.105	0.031	0.082
L_P_602.1666_4.337481	0.076	0.04	-0.019	0.05	-0.073	0.055	0.057	0.038	0.087	0.076	0.019	0.013	0.139	0.098	0.09	0.025	0.116	0.158	0.142	0.07	0.098	0.136	0.097	0.008	0.129	-0.025	0.031	0.081	0.052	0.059	0.052	0.016	0.003	0.073	0.103	0.08	0.025	0.149	0.099	0.079	0.084	0.316	0.235	0.084	0.137	0.007	0.15	0.088	0.221
L_P_544.1135_4.339502	0.017	0.085	0.012	0.014	-0.071	-0.027	-0.067	-0.036	0.055	-0.067	0.025	0.021	0.071	0.089	0.048	0.05	0.157	0.075	-0.016	0.074	0.071	0.072	-0.015	-0.006	0.163	-0.035	-0.011	0.04	-0.037	0.034	0.066	-0.017	0.082	0.007	0.072	0.038	0.034	0.133	0.096	0.017	-0.006	0.208	0.169	0.039	0.124	-0.008	0.084	0.023	0.13
L_P_631.2186_4.342435	0.004	0.003	-0.042	0.022	-0.096	0.036	0.075	0.08	0.145	0.024	0.03	0.087	0.169	0.124	0.034	0.004	0.179	0.128	-0.008	0.084	0.096	0.106	0.051	-0.025	0.106	-0.144	0.019	0.05	-0.037	0.086	0.041	0.049	0.055	-0.005	0.092	0.098	0.108	0.199	-0.036	0.107	0.05	0.235	0.243	0.066	0.24	0.05	0.225	0.059	0.177
L_N_714.5261_9.127301	-0.086	-0.007	0.149	0.093	-0.093	0.041	0.066	0.218	0.291	0.002	-0.061	-0.055	-0.016	-0.04	-0.018	0.069	0.049	-0.017	-0.062	-0.061	-0.07	0	-0.082	-0.097	0.031	-0.099	-0.103	-0.104	-0.079	-0.078	-0.096	-0.025	-0.086	-0.072	-0.063	-0.084	0.024	0.043	-0.038	0.041	0.012	-0.014	0.064	0.034	0.092	0.048	0.115	0.012	0.065
L_N_726.4647_9.123193	-0.017	0.088	0.079	-0.011	0.065	0.056	0.08	0.18	0.116	-0.093	-0.15	-0.13	-0.142	-0.134	-0.169	-0.054	0.012	-0.027	-0.05	-0.127	-0.089	-0.101	-0.139	-0.11	-0.079	-0.078	-0.138	0.001	-0.149	-0.077	-0.054	-0.088	-0.129	-0.06	-0.051	-0.051	-0.032	0.08	-0.079	-0.02	-0.027	-0.069	-0.091	-0.024	0.01	0.012	0.045	-0.002	0.053
L_N_784.5279_9.623207	-0.041	-0.017	0.043	0.085	0.084	-0.021	-0.009	0.076	0.054	-0.048	0.025	-0.042	0.019	0.043	-0.01	0.082	0.063	0.063	0.044	0.012	-0.018	0.022	-0.029	0.017	0.091	-0.023	-0.036	0.089	-0.048	0.03	-0.049	0.011	0.019	-0.075	0.041	-0.003	0.006	0.04	0.065	0.042	-0.051	-0.032	-0.064	-0.006	-0.033	0.044	0.121	-0.039	-0.058
L_P_648.586_10.80016	0.065	0.115	0.021	0.066	0.044	-0.065	-0.012	-0.032	0.089	-0.171	-0.017	0.023	0.051	0.032	-0.035	-0.052	0.064	-0.002	-0.051	0.029	0.014	0.039	-0.025	0.018	-0.05	0.002	0.01	0.117	-0.085	-0.008	0.015	0.036	0.087	-0.014	-0.05	0.046	0.064	0.104	0.094	-0.075	-0.001	0.067	0.063	0.084	0.086	0.096	0.009	0.065	0.086
L_P_829.5593_7.444961	-0.007	0.108	0.107	0.026	0.07	-0.138	0.064	0.003	0.089	-0.073	0.013	0.086	0.153	0.139	0.025	-0.023	0.106	0.145	0	0.1	0.113	0.081	0.082	-0.037	-0.088	-0.114	-0.019	0.045	-0.054	0.002	0.027	0.059	0.042	0.065	0.001	0.08	0.066	0.062	0.107	-0.007	0.016	0.015	-0.047	0.013	0.053	0.072	0.089	0.049	0.036
L_P_96.0952_10.78168	0.149	0.053	0.064	0.025	0.012	-0.171	-0.066	-0.07	0.089	0.004	0.033	0.083	0.138	0.115	0.047	-0.032	0.003	0.124	0.021	0.068	0.051	0.045	-0.002	0.012	-0.068	-0.014	0.082	0.041	0.015	0.055	-0.021	0.014	0.147	0.117	0.1	0.107	0.052	-0.015	0.066	0.096	-0.03	-0.016	-0.128	-0.045	0.147	0.231	0.224	0.092	0.166
L_P_1497.4_10.5327	0.027	-0.019	0.089	0.029	0.081	-0.303	-0.126	-0.078	0.077	-0.066	0.083	0.15	0.131	0.077	-0.021	-0.071	-0.052	0.009	-0.091	-0.019	-0.002	-0.012	-0.001	-0.078	-0.131	-0.132	-0.022	-0.037	-0.035	-0.016	-0.06	-0.058	0.118	-0.058	-0.019	0.017	-0.06	-0.111	0.018	0.015	-0.083	-0.003	-0.137	-0.011	0.249	0.104	0.133	0.151	0.141
L_P_854.7368_10.23748	0.097	0.073	0.105	-0.002	0.03	-0.164	-0.03	-0.015	0.156	-0.025	-0.034	-0.002	0.053	0.046	0.066	-0.003	0.004	0.059	0.001	0.071	0.107	0.112	0.11	0.079	-0.008	-0.076	-0.009	0.085	-0.052	0.01	0.094	0.035	0.152	0.067	0.08	0.06	0.128	0.08	0.02	0.008	-0.002	0.077	-0.048	0.149	0.078	0.035	0.071	0.135	0.164
L_P_940.6922_10.03354	0.241	0.08	0.063	0.128	0.071	-0.206	0.075	0.01	0.101	0.074	-0.005	0.179	0.203	0.184	0.11	0.022	0.095	0.199	0.047	0.123	0.217	0.208	0.214	0.032	-0.078	-0.182	0.139	0.046	0.007	-0.005	0.032	0.079	0.157	0.074	0.09	0.072	0.065	0.009	0.102	0.067	0.027	0.207	-0.049	0.087	0.451	0.357	0.316	0.451	0.59
L_P_781.7309_9.617278	0.113	0.107	0.038	0.065	0.065	-0.159	0.1	0.044	0.119	0.02	0.095	0.183	0.254	0.185	0.179	0.025	0.04	0.142	0.065	0.09	0.117	0.074	0.125	-0.006	-0.061	-0.142	0.153	0.11	0.049	0.1	0.089	0.152	0.207	0.171	0.118	0.159	0.127	0.118	0.211	0.064	-0.003	0.028	-0.018	0.075	0.185	0.186	0.278	0.265	0.273
L_P_600.5125_8.360778	0.109	0.148	0.026	0.106	0.025	-0.021	0.008	0.096	0.198	0.015	-0.027	0.06	0	-0.032	0.031	-0.047	-0.07	0.021	-0.005	-0.048	0.043	0.015	0.04	-0.029	-0.012	0.014	0.18	0.039	-0.027	-0.003	0.116	0.035	0.059	0.025	0.09	0.047	0.099	0.08	0.032	0.077	-0.082	0.07	0.014	0.009	0.249	0.168	0.212	0.233	0.279
L_N_1317.022_11.27477	0.086	0.061	0.143	0.111	0.129	-0.206	0.015	-0.055	0.052	-0.099	-0.011	0.095	-0.007	-0.008	0.033	-0.05	-0.046	0.1	0.016	0.052	0.06	0.017	0.039	-0.076	-0.077	-0.122	-0.004	0.005	-0.122	-0.081	-0.037	-0.052	0.059	0.043	0.035	0.034	0.046	-0.044	-0.051	0.081	-0.047	-0.008	-0.143	0.02	0.083	0.007	0.051	0.087	0.059
L_N_1248.941_11.25881	0.062	0.088	0.17	0.193	0.118	-0.277	-0.029	0.028	0.14	0.015	0.062	0.15	0.092	0.072	0.117	0.099	0.002	0.189	0.036	0.024	0.031	0.008	-0.021	-0.082	-0.077	-0.107	-0.022	-0.103	-0.215	-0.177	-0.179	-0.133	-0.034	-0.023	0.035	-0.009	0.029	-0.122	-0.044	0.083	-0.003	0.135	-0.055	-0.009	0.103	-0.036	0.116	0.131	0.068
L_N_1206.895_11.18327	0.007	0.108	0.157	0.225	0.185	-0.234	0.105	0.104	0.223	-0.063	-0.054	0.049	-0.003	0.043	0.001	-0.02	0.069	0.154	0.07	0.077	0.093	0.091	0.016	-0.013	-0.009	-0.178	-0.073	0.011	-0.137	-0.042	-0.144	-0.131	0.028	-0.054	0.095	0.061	0.035	-0.042	-0.026	0.017	0.039	0.1	-0.038	0.026	0.074	-0.026	0.09	0.19	0.116
L_N_1048.801_10.66797	0.03	-0.013	0.133	0.194	0.094	-0.302	0.059	-0.015	0.177	0.008	0.017	0.12	0.108	0.033	0.029	0.042	-0.023	0.023	-0.035	-0.046	-0.029	-0.032	-0.042	-0.093	-0.106	-0.094	-0.077	0.008	-0.143	0.018	-0.11	-0.134	0.019	-0.11	-0.016	-0.044	-0.048	-0.009	-0.002	-0.047	-0.042	0.034	-0.109	-0.074	0.083	-0.021	0.07	0.052	0.04
L_N_1376.989_11.2861	0.073	0.027	0.082	0.2	0.105	-0.236	0.088	0.05	0.251	0.007	0.058	0.171	0.097	0.052	0.037	0.005	0.026	0.036	0.021	-0.037	-0.046	-0.006	-0.034	-0.149	-0.138	-0.108	-0.056	-0.025	-0.153	-0.048	-0.091	-0.109	-0.011	-0.001	0.018	-0.033	0.038	-0.039	-0.02	0.151	-0.047	0.037	-0.146	0.006	0.1	0.07	0.248	0.143	0.111
L_N_1496.922_11.19385	0.062	0.067	0.183	0.198	0.117	-0.354	-0.058	-0.016	0.192	-0.022	0.017	0.124	0.084	0.02	0.051	-0.018	0.002	0.132	-0.022	-0.039	-0.015	-0.037	-0.078	-0.092	-0.136	-0.176	-0.066	-0.061	-0.165	-0.06	-0.108	-0.147	0.01	-0.023	0.011	0.001	0.025	-0.089	-0.029	0.058	-0.032	0.092	-0.118	-0.011	0.12	-0.018	0.119	0.095	0.034
L_N_1436.955_11.24689	0.088	0.059	0.155	0.116	0.096	-0.359	-0.067	-0.038	0.166	-0.115	-0.008	0.127	0.057	0.031	0.058	0.014	-0.058	0.094	-0.064	-0.069	-0.026	-0.051	-0.061	-0.12	-0.172	-0.159	-0.042	-0.033	-0.144	-0.082	-0.105	-0.133	0.065	-0.06	-0.006	0.008	0.007	-0.099	-0.029	0.065	-0.042	-0.031	-0.172	-0.068	0.146	0.018	0.185	0.135	0.082
L_N_1371.009_11.26128	0.033	0.078	0.133	0.134	0.081	-0.356	-0.067	-0.071	0.141	-0.082	-0.02	0.141	0.096	0.074	-0.026	-0.033	0.007	0.058	-0.089	-0.044	-0.042	-0.039	-0.087	-0.098	-0.181	-0.22	-0.061	-0.067	-0.161	-0.097	-0.117	-0.126	0.03	-0.084	-0.03	-0.04	-0.011	-0.093	-0.007	0.029	-0.039	-0.026	-0.154	-0.011	0.163	0.055	0.195	0.104	0.066
L_P_912.888_10.97821	0.054	0.104	0.076	0.108	0.043	-0.327	-0.057	-0.095	0.17	0.007	0.064	0.177	0.127	0.113	0.026	0.014	0.02	0.071	-0.022	-0.015	0.005	0.009	-0.017	-0.126	-0.131	-0.163	0.01	0.073	-0.076	0.012	0.015	-0.011	0.09	0.032	0.032	0.04	0.05	0.052	0.006	0.05	-0.086	0.046	-0.138	0.028	0.166	0.02	0.206	0.131	0.148
L_P_1079.843_10.80792	0.065	0.097	0.024	0.108	0.044	-0.413	-0.029	-0.022	0.17	0.035	0.08	0.212	0.176	0.148	0.07	-0.018	-0.037	0.074	-0.008	-0.022	0.021	0	0.025	-0.112	-0.162	-0.029	0.091	0.187	0.016	0.074	0.104	-0.051	0.137	0.096	0.131	0.047	0.046	0.044	0.058	0.04	-0.036	0.026	-0.156	-0.069	0.161	0.056	0.161	0.144	0.159
L_P_938.588_5.998584	0.128	0.033	0.074	0.096	0.101	-0.378	-0.023	0.013	0.222	0.088	0.124	0.216	0.207	0.163	0.105	0.01	0.021	0.066	-0.019	-0.042	0.002	-0.019	0.004	-0.058	-0.166	-0.06	0.014	0.066	-0.001	0.048	-0.003	-0.074	0.07	0.011	0.029	0.021	0.011	0.008	-0.014	0.002	-0.014	0.079	-0.1	-0.073	0.161	0.033	0.127	0.151	0.136
L_P_1193.812_7.580401	0.039	-0.027	0.083	0.092	-0.006	-0.182	-0.033	0.131	0.252	0.096	0.077	0.081	0.089	0.053	0.019	0	0.035	0.031	0	-0.096	-0.106	-0.09	-0.121	-0.129	-0.14	-0.086	-0.082	-0.027	-0.093	-0.022	-0.039	-0.15	-0.066	-0.053	-0.091	-0.073	-0.039	0.001	-0.056	-0.025	-0.068	0.106	0.008	-0.026	0.077	-0.044	0.151	0.092	0.088
L_P_1002.848_10.48571	-0.017	-0.088	0.065	0.1	0.006	-0.204	0.008	-0.045	0.089	0.033	0.011	0.112	0.06	0	0.002	-0.005	-0.04	0.006	-0.012	-0.015	0.002	0.017	0.029	-0.11	-0.071	-0.15	0.032	0.114	-0.017	-0.052	-0.007	-0.068	0.01	-0.057	0.065	0.004	-0.034	0.017	-0.044	-0.006	-0.047	-0.004	-0.189	-0.047	0.067	0.034	0.19	0.163	0.103
L_P_872.2596_9.237829	0	0.039	-0.002	0.032	0.078	-0.247	-0.087	-0.152	-0.016	0.019	-0.002	0.088	0.047	0.055	-0.054	0.026	-0.028	0.009	0.003	-0.01	-0.032	-0.025	-0.004	-0.049	-0.137	-0.087	0.042	-0.046	-0.029	-0.016	-0.043	-0.118	-0.014	-0.053	-0.03	-0.069	-0.035	-0.096	-0.012	0.072	-0.066	0.007	-0.127	-0.08	0.022	-0.014	0.043	-0.004	0.006
L_P_946.2778_9.479965	0.056	-0.002	0.004	0.001	0.045	-0.199	-0.196	-0.078	-0.042	-0.09	0.033	0.061	-0.014	-0.012	-0.006	-0.127	-0.049	-0.059	-0.032	-0.048	-0.051	-0.045	-0.11	-0.123	-0.031	-0.084	0.019	-0.038	-0.081	-0.089	-0.029	-0.054	-0.043	-0.102	-0.021	-0.003	-0.098	-0.06	0.041	-0.011	-0.116	0.073	-0.011	-0.063	0.05	-0.003	0.04	0.007	0.004
L_N_889.524_9.206614	0.119	0.011	-0.025	0.104	0.112	-0.029	0.101	0.114	0.122	0.035	0.078	0.105	0.033	0.059	0.008	0.07	0.12	0.099	0.018	0.046	0.062	0.063	0.013	0.035	-0.005	-0.077	0.041	0.002	-0.031	0.08	0.025	-0.032	0.043	0.035	0.058	0.033	-0.023	0.015	0.042	0.053	-0.017	0.068	-0.003	0.096	0.086	0.048	0.165	0.158	0.13
L_P_538.0669_5.699761	0.053	-0.002	0.102	0.095	0.011	-0.042	0.105	0.1	0.216	0.086	0.054	0.103	0.06	0.027	0.047	-0.004	0.022	-0.011	-0.082	-0.045	-0.009	-0.019	-0.033	-0.077	-0.189	-0.036	0.04	0.084	-0.009	0.034	0.046	-0.028	-0.041	-0.018	-0.014	0.064	0.062	0.058	-0.079	-0.011	0.05	0.03	-0.006	-0.038	0.119	0.031	0.118	0.025	0.067
L_N_727.5622_9.540411	0.034	-0.017	0.088	0.038	0.063	0.096	0.179	0.284	0.22	-0.112	-0.076	0.026	0.079	0.06	-0.004	0.022	0	-0.012	-0.041	-0.095	-0.079	-0.029	-0.072	-0.01	0.039	-0.002	0.016	0.065	-0.009	0.069	0.056	0.045	0.016	-0.107	-0.027	0.025	-0.016	0.086	-0.102	-0.092	-0.05	-0.067	-0.029	-0.035	0.087	0.13	0.154	0.097	0.064
L_N_674.5693_9.378987	-0.024	0.046	0.091	0.158	0.017	-0.029	0.109	0.38	0.417	0.046	0.028	0.085	0.096	0.088	0.047	0.002	-0.028	-0.023	-0.028	-0.114	-0.033	-0.018	-0.073	-0.089	-0.1	0.011	0.02	0.018	-0.048	-0.001	-0.015	-0.035	0.036	-0.022	0.036	0.009	0.058	0.038	0.059	0.011	-0.098	-0.021	-0.047	0.145	0.14	0.123	0.142	0.107	0.108
L_N_692.5433_9.124555	0.009	0.001	0.21	0.208	-0.002	0.044	0.33	0.551	0.669	0.109	0.063	0.096	0.166	0.087	0.007	-0.095	0.066	0.011	0.031	-0.05	0.03	0.01	-0.001	0.015	0.003	0.05	0.094	0.169	0.061	0.123	0.094	0.06	0.11	0.035	0.11	0.15	0.078	0.145	0.085	0.066	0.076	-0.024	0.011	0.06	0.137	0.141	0.225	0.17	0.205
L_N_646.5385_9.12432	-0.038	-0.039	0.156	0.157	-0.016	0.07	0.321	0.573	0.625	0.049	-0.063	-0.022	0.078	0.039	-0.097	-0.074	0.032	-0.06	-0.063	-0.096	-0.045	-0.029	-0.068	-0.078	0.016	-0.061	0.037	0.18	-0.021	0.059	0.046	0.067	-0.018	-0.077	0.042	0.02	0.061	0.174	0.039	-0.003	-0.016	-0.041	-0.053	0.044	0.061	0.163	0.193	0.1	0.117
L_N_644.5218_8.875065	-0.027	0.114	0.019	0.068	0.022	0.042	0.092	0.205	0.341	0.042	-0.027	0.056	0.067	0.086	-0.003	-0.05	0.062	0.069	0.011	-0.037	-0.009	0.017	-0.008	-0.058	-0.028	-0.041	-0.089	0.058	-0.029	-0.009	-0.044	-0.067	-0.048	-0.055	0.02	0.046	0.021	0.128	0.054	0.045	-0.052	-0.032	-0.046	0.039	0.054	0.024	0.131	0.116	0.087
L_N_768.5725_9.125333	-0.112	-0.052	-0.002	0.171	-0.04	0.109	0.17	0.238	0.313	0.012	-0.042	-0.028	-0.024	-0.056	-0.087	-0.063	-0.1	-0.126	-0.113	-0.085	-0.1	-0.09	-0.142	-0.156	0.005	-0.046	-0.022	-0.044	-0.061	-0.03	-0.03	-0.071	-0.122	-0.03	-0.069	-0.062	0.015	-0.089	-0.034	0.044	0.069	-0.034	0.106	-0.014	0.069	0.032	0.041	0.096	0.094
L_P_763.5163_7.1556	0.098	0.091	0.079	0.073	0.011	0.003	0.079	0.134	0.036	-0.004	0.026	0.06	0.02	0.008	-0.001	-0.01	0	-0.053	-0.049	-0.016	-0.009	-0.013	-0.023	0.072	0.048	-0.146	0.1	0.125	0.081	0.124	0.117	-0.025	0.084	-0.02	0.03	0.043	-0.003	-0.1	-0.057	0.002	0.007	0.009	-0.046	0.003	0.053	-0.005	-0.003	0.13	0.079
L_N_706.5046_9.047499	0.084	0.146	0.097	0.104	0.006	-0.097	0.144	0.138	0.099	0.029	0.002	0.017	0.029	0.039	0.018	-0.078	0.019	-0.013	0.072	0.06	0.038	0.073	0.073	-0.034	-0.051	0.005	0.067	0.073	0.004	0.054	0.021	-0.062	0.032	0.05	0.056	0.025	0.008	-0.089	0.083	-0.066	0.048	0.037	-0.037	0.042	0.061	-0.016	0.098	0.022	0.04
L_N_1260.636_10.40241	0.075	-0.031	0.131	0.168	0.055	-0.047	0.106	0.193	0.146	0.001	0.021	0.061	0.046	0.048	0.114	0.03	0.118	0.054	0.048	0.072	0.072	0.05	0.078	0.116	0.085	0.033	0.061	0.027	0.086	0.022	0.054	0.043	0.05	0.071	0.13	0.063	0.112	0.05	0.085	0.035	0.104	0.069	0.008	0.03	0.035	-0.028	0.164	0.081	0.079
L_N_286.2833_4.63242	0.009	0.01	0.013	0.024	0.038	-0.1	-0.054	-0.115	-0.05	0.017	0.043	0.132	0.074	0.067	0.129	0.046	0.02	0.217	0.075	0.094	0.08	0.096	0.145	0.093	-0.037	-0.011	0.072	-0.025	-0.036	-0.045	-0.031	-0.099	0.021	0.099	0.002	-0.02	0.021	-0.211	-0.014	-0.072	0.011	0.178	-0.004	-0.042	0.087	-0.047	0.019	0.109	-0.014
L_P_598.4965_10.3451	0.306	0.016	0.052	0.111	0.171	-0.056	-0.058	-0.044	-0.07	-0.134	-0.057	-0.019	-0.073	-0.083	0.024	-0.013	-0.044	0.077	0.014	0.049	0.059	0.063	0.076	-0.013	-0.009	0.044	0.015	-0.011	-0.021	0.041	-0.098	-0.012	0.139	0.047	0.1	0.145	0.093	0.007	0.031	0.089	0.058	0.114	0.039	0.056	0.138	0.133	0.105	0.15	0.216
L_P_795.5166_7.517249	0.01	0.125	-0.001	0.122	0.033	-0.065	-0.181	-0.189	-0.076	-0.066	0.037	0.013	0.001	0.003	0.055	0.066	-0.01	0.153	0.092	0.066	0.061	-0.012	0.013	0.043	0.066	0.044	-0.147	-0.103	-0.14	-0.076	-0.123	-0.119	0.021	0.025	0.072	0.057	0.027	-0.036	-0.008	0.056	0.047	0.103	0.121	-0.02	0.02	-0.073	-0.055	-0.058	0.022
L_P_282.2784_7.691851	0.076	0.013	0.018	-0.01	0.044	-0.107	-0.144	-0.105	-0.149	-0.019	0.033	0.057	-0.026	0.004	0.041	0.052	-0.021	0.017	-0.023	-0.081	-0.086	-0.079	-0.023	-0.092	-0.075	-0.028	-0.045	-0.096	-0.111	-0.121	-0.113	-0.098	-0.124	0.015	-0.038	-0.094	-0.017	-0.133	-0.074	-0.024	-0.048	0.152	0.067	0.017	0.064	-0.038	-0.035	0.026	0.011
L_P_281.2727_7.694711	0.025	-0.048	-0.012	-0.054	0.005	0.005	-0.032	0.001	-0.002	0.059	0.052	0.037	0.101	0.048	0.107	0.02	-0.027	0.021	0.079	-0.007	-0.013	0.007	-0.007	-0.08	-0.091	0.016	-0.047	-0.144	-0.095	-0.081	-0.094	-0.003	0.026	-0.004	0.012	0.053	0.06	-0.067	-0.013	-0.025	0.047	0.163	0.027	0.06	0.113	0.108	0.038	0.135	0.138
L_P_777.5665_8.145395	0.108	-0.076	0.044	0.002	0.048	-0.083	-0.041	-0.076	-0.041	0.093	0.204	0.238	0.217	0.206	0.164	0.177	0.116	0.212	0.111	0.117	0.169	0.204	0.152	0.125	-0.01	0.005	0.05	-0.016	-0.01	0.047	0.015	0.074	0.143	0.067	0.042	0.025	-0.013	0.037	-0.071	-0.101	-0.003	0.145	0.055	-0.02	0.12	0.166	0.087	0.128	0.129
L_N_687.5429_4.804956	-0.003	-0.003	-0.128	-0.002	0.066	0.011	0.103	0.053	0.093	-0.029	0.008	0.089	0.125	0.14	0.149	0.022	0.037	0.06	0.059	0.044	0.054	0.023	0.108	-0.137	-0.026	-0.075	0.062	-0.007	0.103	0.03	-0.005	0.049	0.003	0.02	0.004	0.058	-0.009	0.17	0.128	0.002	0.003	-0.074	0.059	-0.002	-0.089	-0.01	0.068	-0.07	-0.08
L_N_256.2398_3.55071	0.091	-0.034	-0.099	0.035	0.016	-0.062	0.152	-0.02	0.089	0.096	0.05	0.192	0.21	0.164	0.151	0.045	0.09	0.066	0.029	0.046	0.076	0.117	0.137	0.044	-0.048	-0.116	0.057	0.055	-0.039	0.032	0.053	0.064	0.045	0.074	-0.044	-0.014	-0.037	0.021	0.035	-0.041	0.075	0.123	0.074	0.064	0.2	0.16	0.096	0.152	0.158
L_N_284.2714_4.64012	0.048	-0.021	-0.013	0.003	-0.039	-0.05	0.067	0.02	0.135	0.091	0.05	0.2	0.249	0.237	0.185	-0.02	0.148	0.08	0.025	0.063	0.102	0.118	0.132	0.004	-0.096	-0.127	0.028	0.028	-0.087	-0.01	-0.008	0.095	0.074	0.056	-0.028	0.019	-0.042	0.026	0.105	-0.042	0.014	0.156	0.03	0.084	0.259	0.18	0.142	0.22	0.207
L_N_282.2556_3.784948	0.059	-0.022	-0.141	0.05	-0.022	0.017	0.073	0.009	0.053	0.124	0.012	0.216	0.191	0.173	0.165	-0.017	0.13	0.098	-0.042	0.041	0.089	0.057	0.079	0.022	0.044	-0.197	0.042	-0.006	-0.068	0.001	-0.013	0.028	-0.032	0.051	-0.064	-0.077	-0.044	-0.018	0.027	-0.026	0.052	0.17	0.171	0.072	0.332	0.091	0.011	0.166	0.233
L_N_308.2711_4.037069	0.099	0.045	-0.039	-0.055	-0.006	-0.011	0.101	0.065	0.036	0.076	-0.027	0.163	0.105	0.076	0.178	-0.061	0.06	0.091	0.037	0.132	0.145	0.127	0.158	0.095	0.089	-0.11	0.017	0.027	0.019	-0.031	0.008	0.068	0.025	0.181	0.022	0.036	0.108	0.05	0.196	0.011	0.121	0.088	0.171	0.106	0.206	0.125	0.061	0.093	0.228
L_N_280.2399_3.067893	0.02	0.002	-0.061	0.022	0.124	0.026	0.12	0.097	0.115	0.06	-0.056	0.127	0.186	0.207	0.227	0.05	0.158	0.18	0.046	0.128	0.177	0.191	0.194	0.08	0.047	-0.188	-0.002	-0.037	-0.106	-0.096	-0.119	0.014	0.008	0.038	0.012	0.002	-0.027	-0.002	0.129	0.033	0.062	0.228	0.212	0.109	0.21	0.067	0.095	0.129	0.195
L_P_376.2589_3.595853	-0.01	0.037	-0.066	-0.057	0.106	-0.005	-0.048	-0.052	-0.042	0.004	-0.079	0.078	0.093	0.142	0.176	0.018	0.144	0.137	-0.045	0.111	0.158	0.143	-0.026	0.013	0.14	-0.149	0.045	-0.118	-0.179	-0.055	-0.048	-0.002	-0.01	-0.043	0.017	0.009	-0.014	0.005	0.031	0.057	-0.119	0.167	0.242	0.02	0.181	-0.084	-0.037	0.043	0.074
L_N_454.2048_3.079863	0.016	-0.024	-0.023	0.04	0.024	0.056	-0.016	0.087	0.001	0.088	0.014	0.103	0.181	0.189	0.238	0.079	0.139	0.152	0.129	0.156	0.199	0.236	0.213	0.157	0.175	0.023	-0.05	-0.013	-0.088	0.025	-0.054	-0.008	-0.003	0.041	0.04	0.03	-0.006	0	-0.009	0.006	0.07	0.191	0.202	0.127	0.179	-0.003	-0.085	0.099	0.139
L_N_364.3335_5.94239	0.093	0.189	0.055	0.082	0.168	0.024	0.041	0.047	0.023	-0.017	-0.057	-0.042	0.01	0.015	0.078	0.044	0.08	0.17	0.18	0.195	0.234	0.169	0.276	0.166	-0.017	0.125	0.182	0.127	0.152	0.056	0.105	0.204	0.152	0.276	0.209	0.203	0.137	0.071	0.258	0.142	0.107	0.004	-0.15	-0.049	-0.119	0.094	-0.003	-0.027	0.054
L_N_458.2362_4.640051	0.05	0.036	-0.008	0.081	0.008	-0.057	0.05	0.03	0.017	0.132	0.007	0.088	0.089	0.098	0.121	-0.018	0.094	0.081	0.044	0.091	0.13	0.101	0.126	0.149	-0.023	0.015	0.06	0.101	0.053	0.076	0.066	0.03	0.007	0.162	0.064	0.107	0.075	0.044	0.111	-0.001	0.01	0.094	0.033	0.007	0.136	0.012	0.067	0.173	0.144
L_N_616.545_4.657047	0.077	-0.016	-0.062	0.029	-0.013	-0.223	0.057	-0.071	0.032	0.027	-0.014	0.123	0.115	0.102	0.091	-0.096	-0.017	0.014	-0.013	-0.002	0.034	0.009	0.105	0.016	-0.164	-0.066	0.102	0.086	-0.018	0.022	0.012	0.043	0.052	0.089	-0.047	-0.006	0.001	-0.067	0.021	-0.093	0.03	0.125	-0.023	0.007	0.217	0.071	0.018	0.109	0.132
L_N_340.3338_6.584711	0.048	0.071	-0.061	-0.019	-0.011	-0.119	0.095	-0.059	0.005	-0.133	-0.087	0.052	0.014	-0.013	0.031	-0.117	-0.117	0.022	0.102	-0.014	0.017	-0.012	0.095	0.096	-0.084	0.062	0.046	0.106	0.119	0.095	0.008	0.017	0.15	0.164	0.071	0.051	0.067	-0.095	0.085	-0.095	0.053	0.013	-0.115	-0.089	0.046	0.047	-0.014	0.152	0.132
L_N_366.3493_6.597988	0.148	-0.041	0.02	0.043	0.033	-0.083	0.143	0.045	0.049	0.024	0.047	0.202	0.101	0.105	0.119	-0.097	-0.121	-0.083	0.058	-0.061	-0.046	-0.028	0.049	0.066	-0.102	-0.031	0.124	0.044	0.048	0.005	0.024	0.052	0.016	0.17	-0.057	-0.03	-0.009	-0.169	0.102	-0.084	0.159	-0.021	-0.11	0.019	0.114	0.04	-0.053	0.083	0.095
L_N_969.871_10.29379	0.081	-0.025	0.054	0.045	-0.048	-0.216	0.122	-0.079	-0.045	0.069	0.032	0.232	0.162	0.154	0.13	0.026	-0.076	0.035	0.045	0.05	0.046	0.051	0.074	-0.038	-0.182	-0.09	0.11	-0.051	-0.001	-0.031	-0.038	-0.033	0.051	0.004	-0.029	-0.016	-0.077	-0.106	0.012	-0.046	-0.013	0.009	-0.138	0.014	0.132	0.053	0.147	0.144	0.078
L_P_718.5668_10.61937	0.148	-0.016	-0.076	-0.058	-0.066	-0.111	0.093	-0.177	-0.172	-0.085	-0.288	-0.058	-0.146	-0.154	-0.073	-0.24	-0.252	-0.184	-0.113	-0.251	-0.253	-0.198	-0.089	-0.106	-0.297	-0.098	0.031	0.041	0.103	-0.189	-0.161	-0.112	-0.09	0.001	-0.164	-0.205	-0.155	-0.155	0.174	0.026	0.031	-0.087	-0.183	-0.174	-0.015	0.09	0.062	0.067	0.062
L_P_694.567_10.69342	0.206	0.032	-0.077	-0.095	-0.089	-0.118	-0.005	-0.229	-0.214	0	-0.226	-0.024	-0.105	-0.107	0.001	-0.163	-0.232	-0.157	-0.103	-0.176	-0.19	-0.103	-0.073	-0.127	-0.253	-0.073	0.075	-0.055	-0.007	-0.242	-0.21	-0.168	-0.129	0.025	-0.227	-0.239	-0.133	-0.229	0.091	-0.015	0.035	-0.033	-0.165	-0.122	0.133	0.096	0.024	0.084	0.183
L_P_668.5513_10.63426	0.037	-0.016	-0.066	-0.019	0.027	-0.086	-0.069	-0.165	-0.183	-0.041	-0.147	-0.017	0.01	0.027	0.036	-0.055	0.038	0.017	0.029	0.069	0.073	0.098	0.122	0.017	-0.047	-0.083	0.129	-0.022	-0.077	-0.097	-0.086	-0.01	0.01	-0.011	-0.099	-0.024	0.006	-0.012	0.157	0.039	0.07	-0.002	-0.041	-0.096	-0.07	-0.003	0.029	-0.031	0.035
L_P_847.5474_8.019421	-0.062	-0.057	-0.079	-0.085	-0.139	-0.059	-0.11	-0.068	-0.104	-0.023	-0.094	-0.065	-0.118	-0.102	-0.138	-0.153	-0.022	-0.157	-0.147	-0.171	-0.184	-0.175	-0.105	-0.107	-0.24	0.04	-0.044	-0.027	-0.008	-0.104	-0.125	-0.103	-0.088	-0.009	-0.171	-0.208	-0.083	-0.169	-0.034	-0.006	-0.015	-0.074	-0.117	-0.111	0.012	0.002	-0.2	-0.027	0.005
[truncated: 933 more columns]
