# Supplementary material for: Blood lipidome profiling reveals potential biomarkers linked to health and carcass quality traits in pigs
Source: Genet Sel Evol. 2026 Jan 30;58:11. doi: 10.1186/s12711-026-01030-3 (PMC12879389; doi:10.1186/s12711-026-01030-3)
Supplement: Supplementary file 4 — Supplementary Material 4 [file 12711_2026_1030_MOESM4_ESM.xlsx]

## Sheet: SupTabl4 rP with other traits
BLOOD LIPIDOME PROFILING REVEALS POTENTIAL BIOMARKERS LINKED TO HEALTH AND CARCASS QUALITY TRAITS IN PIGS
Carles Hernández-Banqué, Teodor Jové-Juncà, Manel Portero-Otin, Elia Obis, Olga González-Rodríguez, Maria Ballester*, Raquel Quintanilla*
Supplementary table 4. Phenotypic correlation coefficients between the lipidome and the health, stress and production phenotypes.
Abbreviations: Ig = Immunoglobulin; HP = haptoglobin; CRP = C-reactive protein; CTL = Cytotoxic T cell; NK = Natural killer T cell; PBMC = Peripheral Blood Mononuclear Cells; gd_Tcells = gamma delta T cells; ERY = Erythrocytes; PLA = Platelets; LEU = Leucocytes; MON = Monocytes; LYM = Lymphocytes; EOS = Eosinophiles; NEU = Neutrophiles; HB = Haemoglobin; HTC = Haematocrit; MCH = Mean Corpuscular …
Lipidic feature	IgA	IgM	IgG	HP	CRP	LEU	LYM	MON	EOS	NEU	HTC	ERY	HB	MCV	MCH	PLA	LYM_PHAGO_%	MON_PHAGO_%	LYM_PHAGO_FITC	MON_PHAGO_FITC	γδ T cells	Bcells_PBMCs	Tcells_PBMCs	Memory_PBMCs	NaiveTcells_PBMCs	Thelper_PBMCs	NK_PBMCs	CTL_PBMCs	CORTplasma	CORThair	CW	LM	HLM	LLM	SLM	LD	BFT	HFT	pH24
L_N_1003.603_8.190829	0.015	0.016	-0.046	-0.039	-0.01	0.073	0.116	0.068	0.043	0.014	0.067	0.012	0.003	0.076	-0.017	-0.002	0.152	0.107	0.178	0.021	0.05	0.052	-0.017	-0.042	0.069	0.078	-0.09	-0.061	0.084	-0.079	-0.031	0.022	0.024	0.034	0.027	-0.086	-0.045	-0.057	0.124
L_N_1006.764_10.56211	-0.093	0.046	0.063	-0.01	0.024	-0.081	-0.097	-0.07	-0.086	-0.023	0.075	0.106	0.043	-0.027	-0.066	-0.044	-0.041	0.055	-0.154	-0.002	0.01	-0.049	0.037	0.02	0.078	0.135	0.022	-0.041	0.075	-0.043	-0.11	0.072	0.066	0.08	0.067	-0.064	-0.113	-0.103	-0.005
L_N_1006.808_10.90127	0.044	0.026	0.048	0.095	0.024	0.074	0.043	0.085	0.09	0.072	-0.047	-0.091	-0.076	0.041	-0.002	-0.031	-0.04	-0.013	0.052	0.03	0.03	0.046	0.034	0.062	0.124	0.083	0.03	-0.108	0.014	0.049	-0.011	0.134	0.129	0.147	0.127	0.132	-0.122	-0.105	-0.041
L_N_1013.779_8.817435	0.008	-0.065	0.024	0.009	0.022	-0.029	0.007	0.014	0.007	-0.056	0.087	0.112	0.094	-0.021	-0.002	0.071	-0.017	-0.046	-0.055	-0.058	-0.029	-0.034	0.029	0.011	0.02	0.156	-0.09	-0.044	0.015	-0.019	0.028	0.076	0.087	0.076	0.126	0.039	-0.055	-0.067	-0.021
L_N_1014.831_11.13502	-0.067	0.045	0.029	-0.036	-0.029	0.019	0.029	0.011	0.008	0.004	0.026	0.025	0.045	0.001	0.036	0.025	-0.029	-0.096	-0.028	-0.053	0.071	0.099	-0.056	-0.013	0.073	-0.019	0.03	-0.104	-0.018	0.011	-0.102	0.064	0.053	0.092	0.046	-0.008	-0.103	-0.084	-0.121
L_N_1015.797_8.988076	0.016	0.01	-0.104	-0.004	-0.015	0.014	0.021	-0.023	-0.002	-0.017	0.014	0.016	0.066	-0.004	0.074	0.031	-0.181	-0.136	-0.065	-0.078	0.055	-0.124	0.141	-0.009	0.009	-0.104	0.149	0.141	-0.06	-0.023	-0.012	0.033	0.049	0.023	0.059	0.106	-0.012	-0.016	-0.057
L_N_1020.769_10.31907	0.105	0.124	0.066	0.134	0.035	0.107	0.061	0.109	0.082	0.126	-0.074	-0.151	-0.068	0.076	0.076	-0.12	0.074	-0.008	0.041	-0.044	-0.081	0.145	-0.069	-0.116	0.049	0.038	-0.056	-0.035	-0.108	-0.052	-0.099	-0.027	-0.025	-0.017	-0.005	-0.064	-0.001	0	-0.111
L_N_1020.769_10.56157	0.049	0.018	0.004	0.066	0.093	0.015	-0.007	-0.006	0.032	0.055	-0.045	-0.037	-0.071	-0.006	-0.041	0.089	-0.086	-0.046	-0.056	0.012	0.163	-0.114	0.138	0.06	0.08	0.034	0.01	0.028	0.05	0.01	-0.088	0.019	0.03	0.03	0.034	-0.011	-0.04	-0.04	-0.048
L_N_1024.795_10.5333	-0.069	-0.07	-0.024	-0.03	-0.009	0.049	0.019	0.033	0.064	0.062	0.081	0.028	0.087	0.072	0.076	0.002	0.112	0.052	-0.062	-0.028	0.028	0.036	-0.035	0.038	0.015	-0.027	-0.01	-0.046	0.116	-0.038	-0.027	0.031	0.052	0.03	0.046	0.024	-0.024	-0.055	0.023
L_N_1024.795_10.90495	-0.018	0.005	0.082	-0.037	0.051	-0.031	-0.099	-0.026	0.009	0.07	0.032	-0.059	0.029	0.109	0.109	-0.166	-0.038	0	-0.174	-0.086	0.003	0.127	-0.116	0.008	0.002	-0.053	0	-0.11	0.006	0.028	-0.07	0.105	0.098	0.11	0.083	0.063	-0.11	-0.098	-0.074
L_N_1024.795_9.124822	-0.021	-0.006	0.025	0.01	0.087	-0.098	-0.109	-0.062	-0.115	-0.05	0.027	0.028	0.057	0	0.038	-0.071	0.067	0.059	-0.094	0.003	0.019	0.099	-0.157	0.06	-0.005	-0.061	0.021	-0.152	-0.013	-0.048	-0.039	0.099	0.098	0.103	0.103	0.074	-0.098	-0.079	-0.082
L_N_1027.602_8.042421	0.069	0.045	-0.017	0.022	-0.137	-0.003	0.024	0.007	-0.002	-0.033	0.025	-0.043	0.037	0.08	0.093	-0.041	0.021	0.011	0.023	0.018	-0.04	-0.047	0.09	0.09	0.033	0.102	-0.05	0.049	-0.023	-0.092	-0.082	-0.081	-0.081	-0.075	-0.083	-0.13	0.048	0.046	0.077
L_N_1044.805_10.72932	0.007	0.016	0.145	-0.023	0.073	-0.009	-0.06	-0.033	0.017	0.069	-0.062	0.009	-0.028	-0.085	-0.035	0.073	-0.055	-0.012	-0.056	0.001	-0.015	-0.025	-0.06	0.001	-0.055	-0.037	0.056	0.016	-0.078	-0.03	0.042	-0.031	-0.032	-0.041	-0.014	-0.04	0.027	0.04	0.009
L_N_1048.801_10.66797	-0.045	-0.066	0.001	-0.105	0.086	-0.065	-0.034	-0.043	-0.087	-0.071	0.099	0.102	0.138	0.004	0.056	0.033	-0.094	-0.044	-0.09	-0.013	-0.047	-0.043	-0.033	0.03	-0.093	-0.025	0.058	0.088	0.084	0.016	0.003	0.006	-0.002	0.008	0.01	-0.038	-0.018	-0.008	0.026
L_N_1056.877_11.20548	-0.07	-0.056	-0.136	-0.083	0.03	-0.087	-0.057	-0.072	-0.156	-0.085	0.022	0.002	0.013	0.028	0.011	0.083	-0.004	0.061	0.038	0.072	0.138	-0.041	-0.043	-0.093	0.137	-0.076	0.015	-0.137	0.023	0.015	0.068	0.036	0.03	0.024	0.044	0.047	-0.023	0.005	0.046
L_N_1059.747_10.56444	-0.073	0.019	-0.014	-0.015	0.004	-0.065	-0.12	-0.049	-0.098	0.025	0.038	-0.055	0.018	0.112	0.067	-0.149	0.065	0.062	-0.004	-0.005	-0.032	0.024	-0.059	-0.013	-0.001	-0.008	-0.031	-0.095	0.077	-0.029	-0.033	0.126	0.112	0.129	0.112	0.075	-0.124	-0.102	-0.066
L_N_1062.725_10.52357	-0.085	-0.066	-0.048	-0.117	-0.027	-0.138	-0.126	-0.12	-0.046	-0.117	0.08	0.061	0.086	0.03	0.039	-0.068	0.007	0.008	-0.038	-0.045	-0.035	-0.08	0.026	0.015	-0.059	-0.01	0.037	0.034	0.057	-0.006	-0.061	0.078	0.064	0.081	0.053	0.042	-0.068	-0.067	-0.145
L_N_1062.816_10.69319	-0.043	0.026	-0.051	0.007	-0.005	-0.016	-0.013	-0.009	0.031	-0.012	0.07	-0.012	0.06	0.099	0.08	-0.128	0.082	0.068	0.006	0.027	-0.001	0.09	-0.047	0.097	-0.007	0.063	0.015	-0.058	0.085	-0.04	-0.052	0.067	0.081	0.072	0.062	0.104	-0.057	-0.06	-0.002
L_N_1062.816_10.86312	0.08	0.024	0.107	-0.097	-0.067	0.009	0.01	0.018	-0.037	0.014	-0.023	-0.028	-0.04	0.011	-0.011	-0.006	0.06	0.01	0.076	-0.048	-0.077	0.034	-0.068	0.047	-0.068	0.053	0.029	-0.004	-0.047	0.04	-0.129	0.129	0.118	0.168	0.088	-0.036	-0.177	-0.183	-0.088
L_N_1074.796_10.53526	0.007	0.003	-0.045	0.07	0.163	-0.054	-0.12	-0.011	-0.058	0.039	-0.052	-0.109	-0.073	0.06	0.022	-0.025	0.106	0.113	0.006	0.062	0.093	0.057	0.019	0.12	0.058	0.106	-0.063	-0.076	0.089	0.06	-0.106	0.101	0.108	0.115	0.094	-0.002	-0.127	-0.134	-0.065
L_N_1080.735_10.49104	-0.039	0.169	0.099	0.013	0.046	0.088	0.024	0.103	0.012	0.139	0.049	-0.01	0.049	0.07	0.061	-0.06	0.005	0.021	0.007	0.013	-0.051	0.065	-0.047	-0.012	-0.03	-0.087	0.03	-0.011	-0.01	-0.072	0.02	0.102	0.118	0.107	0.12	0.044	-0.108	-0.119	0.038
L_N_1122.691_10.44311	0.052	0.101	0.1	0.068	0.039	0	-0.041	0.053	-0.017	0.041	-0.044	-0.129	-0.053	0.096	0.07	-0.086	-0.003	0.001	-0.024	0.025	0.023	0.006	0.034	0.018	0.07	0.037	-0.004	-0.021	-0.01	0.118	-0.01	0.085	0.09	0.075	0.091	0.06	-0.07	-0.072	0.056
L_N_1122.779_10.55837	-0.154	-0.038	-0.014	-0.065	0.038	-0.119	-0.146	-0.054	-0.053	-0.048	0.073	0.04	0.095	0.046	0.077	-0.072	-0.044	0.05	-0.136	-0.02	-0.094	0.009	-0.144	0.069	-0.139	0.017	0.023	-0.025	0.067	-0.054	-0.043	0.064	0.075	0.085	0.072	-0.023	-0.087	-0.111	-0.071
L_N_1140.703_10.40811	-0.105	-0.088	-0.019	-0.101	-0.112	-0.074	-0.053	-0.036	-0.039	-0.064	0.056	0.041	0.1	0.02	0.08	-0.014	-0.03	0.04	-0.048	-0.003	-0.206	0.028	-0.158	0.036	-0.147	-0.046	0.048	0.016	0.009	-0.093	-0.034	0.06	0.059	0.068	0.06	0.033	-0.065	-0.063	0.052
L_N_1176.783_7.609482	-0.025	0.052	-0.01	0.073	0.021	0.032	0.029	0.096	-0.043	0.024	-0.096	-0.126	-0.082	0.023	0.033	-0.085	0.09	0.042	0.041	-0.008	-0.124	0.039	-0.146	-0.004	-0.075	0.016	0.059	-0.109	-0.065	-0.06	0.021	0.032	0.01	0.03	-0.007	0.065	-0.017	0.008	-0.003
L_N_1200.669_10.36577	-0.128	0.016	-0.009	-0.007	0.037	-0.092	-0.092	-0.085	-0.123	-0.042	0.016	-0.019	0.055	0.043	0.091	-0.094	0.022	0.029	-0.041	0.014	-0.092	0.068	-0.139	0.068	-0.088	-0.054	0.03	-0.052	0.003	-0.037	-0.016	0.034	0.036	0.037	0.042	0.017	-0.038	-0.033	-0.028
L_N_1206.895_11.18327	-0.082	-0.101	0.009	-0.195	-0.032	-0.161	-0.13	-0.143	-0.066	-0.136	0.155	0.111	0.193	0.066	0.122	-0.118	-0.056	-0.019	-0.096	-0.045	0.058	0.076	-0.087	-0.025	0.034	-0.094	-0.032	-0.072	0.034	-0.104	0.032	0.029	0.031	0.037	0.051	0.01	-0.038	-0.019	-0.036
L_N_1248.941_11.25881	-0.117	-0.141	-0.031	-0.129	-0.03	-0.122	-0.115	-0.081	-0.054	-0.082	0.086	0.061	0.112	0.036	0.08	-0.066	-0.028	0.046	-0.125	-0.014	-0.046	0.067	-0.117	0	-0.023	-0.074	-0.006	-0.031	0.053	-0.052	0.14	-0.023	-0.016	-0.028	0.009	-0.014	0.022	0.034	0.002
L_N_1257.055_11.24365	0.023	-0.065	0.036	-0.026	0.009	-0.068	-0.097	-0.008	-0.102	0.018	-0.055	-0.057	-0.042	-0.005	0.009	-0.064	0.041	0.021	-0.01	0.026	0.067	0.099	-0.091	-0.019	0.113	-0.012	-0.106	-0.155	0.054	-0.014	0.013	0.062	0.044	0.081	0.047	-0.032	-0.098	-0.062	-0.12
L_N_1260.636_10.40241	-0.084	-0.085	-0.073	-0.045	0.008	0.078	0.071	0.076	-0.018	0.07	0.124	-0.032	0.11	0.195	0.176	-0.035	-0.039	0.065	0.026	0.041	0.005	-0.023	0.04	0.111	0.015	0.006	0.017	0.017	-0.024	-0.003	0.025	0.072	0.071	0.072	0.085	0.027	-0.066	-0.061	0.072
L_N_1317.022_11.27477	-0.041	0.025	0.043	0.013	0.027	-0.102	-0.094	-0.075	-0.072	-0.056	0.029	0.03	0.067	0.001	0.051	-0.045	0.001	-0.018	-0.052	-0.057	-0.065	0.125	-0.117	0.028	-0.007	-0.055	-0.056	-0.121	-0.011	-0.076	0.087	-0.06	-0.05	-0.059	-0.016	-0.045	0.061	0.066	-0.024
L_N_1371.009_11.26128	-0.025	-0.051	0.051	-0.12	0.02	-0.11	-0.135	-0.123	-0.049	-0.019	0.084	0.14	0.126	-0.055	0.009	0.036	-0.031	0.039	-0.128	-0.028	-0.023	0.013	-0.068	0.028	-0.054	-0.009	0.015	0.006	-0.007	-0.053	0.055	-0.095	-0.077	-0.076	-0.045	-0.122	0.062	0.059	-0.026
L_N_1376.989_11.2861	-0.094	-0.018	0.023	-0.048	-0.022	-0.089	-0.085	-0.062	-0.049	-0.047	-0.051	0.006	0	-0.074	-0.01	0.076	-0.028	0.003	-0.053	0.001	-0.015	-0.005	-0.058	0.009	-0.001	0.029	-0.003	-0.041	-0.025	-0.053	0.072	-0.034	-0.027	-0.023	-0.001	-0.049	0.007	0.033	-0.042
L_N_1436.955_11.24689	-0.136	-0.084	-0.053	-0.112	0.035	-0.109	-0.104	-0.057	-0.081	-0.064	0.053	0.069	0.098	-0.013	0.052	-0.036	0.001	0.076	-0.075	0.028	-0.066	0.112	-0.138	0.035	-0.065	-0.031	-0.006	-0.05	0.053	-0.058	0.085	-0.062	-0.056	-0.04	-0.041	-0.104	0.023	0.033	-0.041
L_N_1496.922_11.19385	-0.1	-0.098	-0.043	-0.142	0.01	-0.102	-0.099	-0.082	-0.039	-0.069	0.08	0.114	0.132	-0.032	0.049	-0.03	-0.064	0.011	-0.148	-0.043	-0.038	0.074	-0.118	-0.031	-0.048	-0.047	-0.051	-0.038	0.029	-0.064	0.088	-0.011	-0.013	-0.004	0.018	-0.08	-0.015	0.002	-0.017
L_N_1505.279_7.763437	-0.147	-0.072	-0.062	-0.124	-0.04	-0.067	-0.028	-0.06	-0.044	-0.069	0.092	0.085	0.118	0.023	0.065	0.082	-0.03	0.005	0	-0.05	-0.097	0.057	-0.12	-0.068	-0.064	-0.13	0.015	-0.034	0.003	0.02	0.134	-0.013	0	-0.02	0.014	0.005	0.032	0.013	0.068
L_N_246.1979_3.371717	0.018	0.01	-0.013	0.075	-0.016	0.07	0.058	0.09	-0.031	0.047	-0.013	-0.114	0.006	0.112	0.132	-0.047	0.035	0.055	0.079	0.043	-0.03	0.02	0.018	0.023	0.063	0.085	0.054	-0.048	-0.021	-0.004	0.037	0.036	0.045	0.009	0.057	0.066	0.007	-0.015	0.034
L_N_254.2243_7.867106	0.12	0.053	0.022	0.071	-0.02	0.075	0.059	0.029	0.051	0.081	0.005	-0.008	-0.044	0.017	-0.049	0.016	0.167	0.162	0.137	0.073	-0.031	-0.023	-0.009	-0.016	-0.002	0.071	0.007	0.016	0.042	-0.072	0.082	-0.024	-0.02	-0.03	-0.024	0.047	0.049	0.045	0.118
L_N_256.2398_3.55071	-0.063	-0.105	-0.094	-0.071	0.002	-0.057	-0.078	-0.035	-0.011	-0.019	0.076	-0.02	0.102	0.121	0.144	0.097	0.06	0.046	-0.092	-0.028	0.114	0.013	-0.006	-0.075	0.098	-0.041	0.021	-0.032	0.005	-0.1	0.067	-0.013	-0.009	-0.023	-0.007	0.009	0.029	0.013	-0.118
L_N_280.2399_3.067893	-0.034	-0.201	-0.241	-0.236	0.051	-0.222	-0.238	-0.164	-0.146	-0.131	0.171	-0.064	0.204	0.288	0.331	-0.1	0.009	0.096	-0.206	-0.053	0.203	-0.036	0.121	0.066	0.11	-0.01	-0.106	-0.016	0.104	-0.071	0.02	0.077	0.076	0.047	0.095	0.104	-0.043	-0.025	-0.239
L_N_282.2556_3.784948	-0.049	-0.031	-0.078	-0.109	-0.061	-0.048	-0.086	0.029	0.019	-0.006	0.118	-0.005	0.159	0.156	0.201	-0.032	0.036	0.003	-0.149	-0.091	0.036	-0.053	0.09	0.048	-0.041	-0.02	-0.005	0.112	-0.005	-0.121	-0.024	0.048	0.042	0.033	0.048	0.016	-0.046	-0.042	-0.229
L_N_284.2714_4.64012	-0.118	-0.096	-0.141	-0.103	0.016	-0.084	-0.1	-0.06	-0.027	-0.038	0.07	-0.051	0.085	0.151	0.165	0.034	-0.007	-0.003	-0.063	-0.006	0.171	-0.077	0.099	0.03	0.091	-0.052	0.014	0.025	-0.02	-0.052	0.024	0.017	0.01	-0.001	0.014	0.014	-0.011	-0.004	-0.206
L_N_286.2833_4.63242	0.007	0.023	0.038	0.004	0.058	-0.018	-0.045	0.068	-0.078	0.026	-0.041	-0.133	-0.012	0.103	0.126	0.029	0.145	0.087	0.001	-0.009	-0.071	0.052	-0.072	0.036	-0.07	-0.01	-0.002	-0.036	-0.008	-0.045	0.029	0.036	0.038	0.033	0.044	0.018	-0.038	-0.028	-0.001
L_N_302.2243_3.426004	-0.004	-0.029	0.001	0.083	0.07	0.018	0.055	0.093	-0.095	-0.039	-0.001	0.003	0.02	-0.006	0.028	-0.022	0.095	-0.03	0.066	-0.032	0.069	-0.071	0.154	0.062	0.054	0.002	-0.063	0.066	0.025	0.001	0.059	-0.104	-0.109	-0.093	-0.085	-0.12	0.085	0.089	-0.056
L_N_302.2607_4.926622	0.001	-0.021	-0.034	0.042	-0.09	0.004	-0.021	-0.022	-0.046	0.031	0.006	-0.089	0.009	0.11	0.118	-0.104	0.012	0.032	0.062	0.044	-0.019	-0.012	-0.011	0.004	0.012	0.05	0.072	-0.051	-0.017	0.015	-0.094	0.021	0.025	0.022	0.009	0.033	-0.018	-0.035	-0.057
L_N_304.2398_4.181857	-0.045	-0.008	-0.023	0.043	0.083	0.078	0.092	0.057	-0.009	0.032	-0.023	0.003	-0.034	-0.03	-0.041	0.02	0.026	0.024	0.086	0.024	0.042	0.02	-0.087	-0.025	0.025	-0.012	0.07	-0.058	-0.013	0.069	-0.018	0.002	-0.002	0.008	-0.011	0.002	0.008	-0.012	0.068
L_N_308.2711_4.037069	0.037	-0.038	-0.11	-0.087	0.022	-0.07	-0.065	-0.038	-0.078	-0.068	0.144	-0.018	0.132	0.207	0.183	-0.086	0.076	0.055	-0.064	-0.02	0.074	0.058	-0.008	0.045	0.043	-0.036	-0.006	-0.01	0.088	-0.074	-0.031	-0.019	-0.023	-0.016	-0.017	0.001	-0.001	0.031	-0.167
L_N_314.0851_7.341741	-0.159	-0.035	-0.123	0.015	-0.047	0.106	0.124	0.111	0.087	0.055	0.031	-0.076	0.009	0.126	0.091	0.059	0.068	0.022	0.03	-0.036	0.003	0.023	0.048	-0.018	-0.011	-0.055	0.05	0.069	-0.055	0.002	0.001	0.065	0.064	0.079	0.097	-0.052	-0.087	-0.091	-0.054
L_N_338.3182_5.743591	-0.027	0.147	0.082	-0.025	-0.086	0.052	-0.011	0.099	0.017	0.124	0.065	-0.076	0.038	0.178	0.131	-0.109	0.11	0.034	0.044	-0.051	0.038	0.037	0.087	-0.011	0.073	0.019	-0.021	0.031	-0.041	-0.171	0.065	-0.15	-0.158	-0.132	-0.154	-0.185	0.103	0.099	-0.02
L_N_340.3338_6.584711	-0.073	0.05	-0.028	0.036	0.082	-0.1	-0.108	-0.03	-0.146	-0.057	-0.002	-0.077	-0.004	0.09	0.083	0.065	0.115	0.151	0.028	0.039	0.125	0.04	-0.013	0.018	0.093	-0.032	-0.079	-0.073	0.034	0.05	0.092	-0.082	-0.089	-0.085	-0.087	-0.078	0.076	0.072	0.031
L_N_364.3335_5.94239	-0.019	0.016	-0.106	0.031	0.185	-0.19	-0.206	-0.147	-0.222	-0.081	-0.085	-0.078	-0.121	-0.017	-0.071	0.164	0.169	0.128	0.098	0.084	0.199	0.025	-0.128	-0.061	0.083	-0.098	-0.079	-0.188	0.173	0.081	-0.007	0.05	0.031	0.014	0.002	0.099	-0.007	-0.001	-0.06
L_N_366.3493_6.597988	0	0.162	0.153	0.201	0.037	-0.018	-0.08	0.096	-0.2	0.086	-0.037	-0.128	-0.07	0.108	0.052	-0.027	0.136	0.105	0.055	0.006	-0.097	-0.004	0.009	-0.009	0.008	0.032	0.005	0.038	-0.004	-0.103	0.096	-0.125	-0.12	-0.143	-0.093	-0.092	0.129	0.112	-0.013
L_N_368.3647_7.368065	-0.073	-0.008	-0.111	-0.099	-0.01	-0.054	-0.012	-0.026	-0.022	-0.103	0.141	0.022	0.109	0.155	0.115	0.044	-0.001	0.018	0.023	-0.014	0.049	-0.048	0.012	-0.009	0.061	-0.022	0.095	-0.017	0.015	0.072	0.013	0.071	0.064	0.069	0.071	0.047	-0.063	-0.063	-0.019
L_N_380.271_3.972273	0.022	0.038	-0.051	0.07	0.091	0.018	-0.007	0.044	-0.015	0.037	0.006	-0.045	-0.006	0.063	0.036	-0.021	0.06	0.023	0.085	0.075	-0.048	-0.007	-0.039	-0.023	-0.044	-0.086	0.082	0.003	0.044	0.055	0.01	-0.03	-0.033	-0.038	-0.025	-0.001	0.036	0.049	-0.055
L_N_396.3962_8.04637	-0.069	-0.011	-0.087	-0.056	-0.03	-0.024	0.017	0.014	-0.023	-0.079	0.109	-0.015	0.083	0.157	0.127	0.013	0.028	0.063	0.078	0.01	0.01	-0.087	0.077	-0.001	0.057	-0.007	0.125	0.045	-0.019	0.04	-0.024	0.077	0.065	0.077	0.059	0.04	-0.077	-0.069	-0.037
L_N_402.1374_7.347132	0.002	-0.071	-0.018	-0.041	-0.055	-0.086	-0.021	-0.097	-0.069	-0.126	-0.032	-0.025	-0.064	-0.01	-0.053	0.102	0.013	-0.033	0.03	0.008	0.014	-0.079	0.033	-0.028	-0.01	0.064	-0.005	0.02	0.037	-0.019	0.013	-0.039	-0.049	-0.016	-0.035	-0.071	0.011	0.024	0.156
L_N_404.3646_7.199771	0.054	0.038	0.092	-0.063	-0.134	0.079	0.192	-0.003	0.153	-0.111	0.016	0.229	0.037	-0.246	-0.2	0.126	-0.156	-0.229	0.089	-0.064	-0.095	-0.034	-0.054	-0.079	-0.055	-0.031	0.087	0.013	-0.068	-0.023	-0.011	-0.05	-0.048	-0.05	-0.013	-0.062	0.042	0.036	0.193
L_N_406.2289_3.653818	-0.004	-0.004	-0.06	0.015	-0.062	-0.002	0.002	0.072	-0.025	-0.016	-0.002	-0.024	0.026	0.029	0.062	0.005	0.053	0.017	0.034	0.025	-0.047	0.075	-0.085	-0.009	-0.064	-0.07	0.023	-0.019	0.045	-0.007	-0.013	-0.021	-0.034	-0.037	-0.017	-0.008	0.025	0.048	-0.004
L_N_420.3037_5.038562	-0.083	-0.064	-0.093	-0.026	-0.081	-0.046	-0.071	-0.01	-0.11	0.002	0.039	-0.056	0.063	0.11	0.139	-0.061	0.135	0.172	0.078	0.076	0.054	0.109	-0.017	0.04	0.103	0.017	-0.075	-0.174	0.042	0.012	0.074	-0.01	-0.004	-0.021	0.015	0.044	0.02	0.045	-0.017
L_N_454.2048_3.079863	0.039	-0.065	-0.087	-0.126	-0.04	-0.107	-0.115	-0.028	-0.05	-0.064	0.078	-0.104	0.094	0.219	0.234	-0.127	-0.104	-0.059	-0.2	-0.105	0.025	-0.05	0.124	0.076	-0.017	-0.009	-0.038	0.092	0.046	-0.061	-0.044	0.022	0.015	0.003	0.01	0.036	-0.011	0.006	-0.091
L_N_458.2362_4.640051	-0.041	-0.076	-0.046	-0.058	0.046	0.046	0.023	0.039	-0.032	0.045	0.185	-0.001	0.203	0.232	0.253	-0.071	0.084	0.088	-0.049	0.01	0.108	0.006	0.055	0.053	0.087	0.015	-0.018	0.008	-0.06	-0.022	-0.017	0.068	0.054	0.049	0.05	0.064	-0.061	-0.037	-0.107
L_N_466.312_4.349639	0.031	0.015	0.03	0.091	-0.016	0.002	-0.008	0.079	0.029	-0.002	-0.035	-0.054	-0.069	0.019	-0.021	0.042	0.043	0	0.002	-0.057	-0.01	-0.085	0.013	-0.111	0.024	-0.034	0.123	0.055	-0.013	-0.026	0.023	-0.037	-0.036	-0.033	-0.035	-0.013	0.036	0.039	0.009
L_N_479.3005_3.153671	0.063	-0.071	0.012	-0.197	-0.206	0.021	0.072	0.034	0.054	-0.04	0.115	-0.008	0.085	0.16	0.12	-0.06	-0.072	-0.054	-0.059	-0.149	0.061	-0.053	0.141	-0.025	0.144	0.031	-0.013	-0.006	-0.025	-0.023	0.086	-0.136	-0.132	-0.127	-0.096	-0.152	0.099	0.113	0.193
L_N_480.3959_7.265694	0.019	0.031	-0.038	0.062	-0.021	0.022	0.053	0.03	-0.045	-0.03	0.064	-0.011	0.057	0.096	0.081	0.002	0.038	0.014	0.104	0.039	-0.091	-0.08	0.064	-0.023	0.009	0.023	0.068	0.001	0.046	0.049	-0.012	0.039	0.044	0.033	0.038	0.089	-0.013	-0.018	0.023
L_N_481.3161_3.948257	0.055	-0.121	-0.119	-0.169	-0.035	-0.082	-0.008	-0.048	-0.026	-0.152	0.154	-0.022	0.114	0.22	0.174	-0.047	-0.108	-0.006	-0.112	-0.059	0.087	-0.079	0.114	-0.069	0.127	-0.019	-0.016	-0.002	0.061	0.08	0.121	-0.108	-0.089	-0.105	-0.039	-0.065	0.105	0.109	0.103
L_N_488.3738_3.76237	0.039	0.073	0	0.013	-0.057	0.084	0.026	0.043	0.068	0.129	0.063	0.027	0.038	0.053	0.011	-0.003	0.045	0.017	0.028	0.018	0.026	-0.062	0.044	0.018	0.054	-0.017	0.019	0.012	-0.019	-0.112	0.058	0.061	0.077	0.078	0.107	0.027	-0.081	-0.07	-0.021
L_N_492.3657_7.348433	0.048	0.055	0.109	0.028	0.085	0.023	-0.002	0.026	-0.042	0.028	-0.066	-0.04	-0.072	-0.035	-0.047	0	0.132	0.079	0.059	0.106	0.082	0.033	-0.002	0.025	0.008	-0.074	-0.009	0.012	-0.037	-0.077	0.032	0.038	0.027	0.039	0.032	-0.007	-0.039	-0.028	0.071
L_N_506.3817_7.37145	0.035	0.088	0.028	0.019	-0.101	0.041	0.104	0.06	-0.027	-0.052	0.095	0.123	0.067	-0.02	-0.052	0.166	0.032	-0.047	0.063	-0.052	-0.069	-0.12	0.109	-0.066	-0.017	0.065	-0.023	0.109	0.027	-0.102	0.102	-0.081	-0.068	-0.09	-0.039	-0.056	0.095	0.076	0.085
L_N_508.4962_7.506979	0.056	-0.042	-0.053	-0.051	0.002	-0.078	-0.064	-0.082	-0.047	-0.079	0.135	0.045	0.148	0.113	0.134	-0.005	0.029	0.025	-0.011	0.019	0.003	-0.018	0.023	0.048	0.021	0.036	-0.046	0.001	0.086	0.014	-0.021	0.092	0.107	0.083	0.116	0.139	-0.05	-0.064	0.031
L_N_508.521_7.867657	-0.021	0.079	0.096	0.05	-0.087	0.068	0.031	0.106	-0.008	0.09	-0.04	-0.086	-0.026	0.05	0.061	-0.129	0.065	-0.016	0.05	-0.012	-0.06	0.047	-0.025	0.012	-0.005	0.01	0.02	-0.027	-0.033	0.044	-0.05	0.059	0.073	0.055	0.083	0.007	-0.055	-0.069	-0.064
L_N_509.3842_7.36974	0.121	0.027	0.091	0.049	-0.079	0.071	0.1	0.066	0.004	0.013	0.043	0.054	0	-0.006	-0.061	0.126	-0.012	-0.075	-0.028	-0.107	-0.081	-0.013	0.039	0.039	-0.057	0.121	0.004	0.051	-0.053	-0.025	0.051	-0.062	-0.043	-0.079	-0.015	-0.037	0.084	0.053	0.166
L_N_509.5273_9.68306	-0.028	-0.073	-0.076	0.021	-0.066	0.013	0.036	0.001	-0.084	-0.016	0.05	-0.026	0.04	0.097	0.087	-0.099	0.057	0.102	0.091	0.075	0.006	0.025	-0.013	0.012	0.05	0.025	0.057	-0.07	0.008	0.049	0.022	-0.041	-0.044	-0.065	-0.05	0.066	0.076	0.085	0.085
L_N_530.4689_8.782653	-0.042	-0.01	-0.105	0.011	0.045	-0.016	0.015	-0.006	0.042	-0.067	0.057	-0.001	0.046	0.071	0.063	-0.008	-0.012	0.033	0.031	0.044	-0.005	-0.013	0.018	0.004	0.031	0.081	0.042	-0.052	0.003	0.149	0.01	0.002	0.007	-0.017	0.007	0.061	0.03	0.017	-0.006
L_N_534.6364_7.199585	0.055	0.062	0.011	0.031	-0.015	-0.066	-0.045	0	-0.082	-0.076	0.004	-0.011	-0.018	0.023	-0.011	-0.073	0.071	-0.031	0.059	-0.066	0.067	-0.077	0.157	0.021	0.111	0.031	-0.033	-0.003	0.09	-0.003	0.006	-0.043	-0.025	-0.042	-0.013	-0.039	0.046	0.021	-0.039
L_N_535.6423_7.204255	-0.059	0.069	0.012	0.094	-0.008	0.045	0.057	0.056	-0.11	0.03	-0.001	0.039	0.015	-0.049	-0.032	0.005	0.079	0.031	0.112	0.024	-0.007	0.022	0.011	0.025	0.027	0.053	-0.061	-0.048	0.033	-0.024	0.05	-0.062	-0.059	-0.06	-0.04	-0.035	0.053	0.055	-0.031
L_N_536.5274_8.023574	0.053	-0.064	-0.051	-0.013	-0.013	-0.02	-0.025	-0.043	-0.027	-0.005	0.138	0.096	0.14	0.062	0.072	0.025	-0.046	0.008	-0.017	0.029	-0.03	-0.118	0.074	0.039	-0.019	0.041	0.011	0.062	0.017	0.056	0.055	-0.046	-0.015	-0.049	-0.006	0.078	0.079	0.057	0.068
L_N_539.5275_7.986835	0.037	-0.113	-0.041	0.007	-0.082	-0.044	-0.013	-0.013	-0.061	-0.08	0.105	0.095	0.072	0.025	-0.007	-0.062	0.002	-0.034	-0.009	-0.082	-0.033	-0.084	0.053	-0.031	0.004	-0.042	0.096	0.04	0.012	-0.12	0.033	-0.126	-0.12	-0.134	-0.107	-0.094	0.116	0.113	0.137
L_N_550.5427_8.236829	-0.019	0.082	-0.01	0.047	0.018	0.063	0.049	0.052	0.057	0.063	0.004	-0.125	-0.016	0.145	0.12	-0.071	0.039	0.048	0.072	0.04	-0.088	0.005	-0.029	0.051	-0.072	0.012	0.078	0.029	-0.022	0.075	-0.025	0.105	0.124	0.1	0.118	0.139	-0.068	-0.098	0.013
L_N_550.6651_7.466922	-0.072	-0.017	-0.121	0.023	0.048	0.007	0.047	0.011	0.011	-0.059	0.074	0.038	0.075	0.044	0.053	-0.038	-0.046	0.033	0.039	0.037	-0.052	-0.022	-0.023	-0.038	0.007	-0.002	0.062	-0.058	0.064	-0.047	-0.022	0.049	0.05	0.043	0.038	0.123	-0.01	-0.013	0.003
L_N_551.6705_7.462968	-0.099	-0.012	-0.053	-0.038	0.02	0.03	0.048	0.039	0.081	-0.027	0.015	0.029	0.034	-0.015	0.008	-0.049	-0.016	0.032	-0.082	0.035	-0.065	-0.028	0.036	0.11	-0.073	0.099	-0.013	0.066	0.078	0.003	0.063	0.091	0.094	0.064	0.099	0.157	-0.031	-0.038	-0.054
L_N_552.3654_4.39708	0.112	-0.013	0.029	-0.148	-0.069	-0.032	0.045	-0.028	0.064	-0.122	-0.022	-0.01	-0.027	-0.013	-0.019	0.076	-0.065	-0.114	0.097	-0.065	0.036	-0.051	0.054	-0.112	0.028	-0.074	0.021	0.043	0.007	-0.045	0.058	-0.069	-0.073	-0.067	-0.036	-0.104	0.058	0.058	0.144
L_N_563.6741_7.728643	0.063	0.032	-0.017	-0.031	-0.071	0.064	0.124	0.028	-0.029	-0.035	0.039	-0.009	0.018	0.063	0.037	-0.021	0.063	0.023	0.056	-0.053	-0.007	-0.005	0.014	0.043	0.03	-0.01	-0.062	-0.037	0.016	-0.041	0.035	-0.021	-0.027	-0.032	-0.016	0.004	0.025	0.043	0.054
L_N_564.5587_8.475375	0.098	-0.031	-0.019	0.024	0.01	0.035	0.011	-0.001	-0.006	0.053	0.108	0.051	0.105	0.074	0.076	0.014	-0.028	0.036	0.01	0.036	-0.068	-0.085	0.043	0.019	-0.038	0.064	0.016	0.06	0.02	0.057	0.03	-0.002	0.027	-0.004	0.037	0.079	0.034	0.007	0.031
L_N_564.6804_7.72965	-0.015	-0.12	-0.115	-0.061	-0.117	-0.039	0.029	-0.046	-0.099	-0.095	0.107	0.017	0.127	0.113	0.141	0.052	0.083	0.078	0.037	0.024	0.024	-0.034	0.036	-0.051	0.106	0	-0.116	-0.092	0.094	-0.062	0.179	-0.051	-0.057	-0.076	-0.038	0.041	0.079	0.105	0.089
L_N_565.3505_6.465521	0.041	-0.004	-0.017	0.019	-0.072	-0.036	-0.049	-0.063	-0.05	0	0.048	0.002	0.06	0.058	0.073	-0.087	-0.029	-0.025	0.018	0.02	-0.022	-0.054	0.062	0.055	0.009	-0.002	0.023	0.067	0.069	0.013	-0.02	0.035	0.039	0.028	0.041	0.054	-0.034	-0.025	-0.028
L_N_565.6871_7.726455	0.051	-0.058	-0.058	-0.048	-0.067	-0.027	0.029	-0.047	-0.099	-0.064	0.159	0.078	0.159	0.112	0.118	-0.006	0.018	0.03	0.033	-0.031	-0.06	-0.046	-0.044	-0.045	0.001	-0.005	0.024	-0.075	0.069	-0.048	0.093	-0.017	-0.022	-0.041	-0.011	0.029	0.049	0.052	0.068
L_N_566.3844_7.370727	0.095	0.041	-0.012	0.105	0.042	0.053	0.049	0.08	-0.032	0.046	0.01	0.084	0.002	-0.084	-0.085	0.002	0.008	-0.048	0.057	0.086	-0.077	-0.162	0.163	0.073	-0.049	-0.028	0.036	0.124	0.058	-0.119	0.032	-0.043	-0.046	-0.036	-0.029	-0.019	0.031	0.056	0.057
L_N_566.6936_7.722545	0.082	-0.002	0.014	0.002	-0.073	0.017	0.036	0.008	-0.118	0.01	0.064	-0.006	0.068	0.089	0.094	0.054	0.088	0.093	0.085	0.034	-0.043	0.05	-0.089	-0.065	0.057	0.047	-0.042	-0.123	0.019	-0.06	0.029	0.02	0.015	-0.006	0.035	0.017	0	0.009	0.064
L_N_567.6994_7.716656	0.075	-0.079	-0.054	-0.053	-0.15	0.002	0.092	-0.053	-0.089	-0.095	0.103	0.084	0.066	0.031	-0.003	0.092	0.065	0.01	0.116	-0.019	-0.031	0.011	-0.084	-0.151	0.061	0.041	0.029	-0.13	0.087	0.052	0.028	0.036	0.033	0.033	0.037	0.071	-0.024	-0.009	-0.014
L_N_580.3968_5.214464	0.1	0.021	0.053	-0.163	-0.077	-0.017	0.074	-0.003	0.084	-0.144	-0.008	-0.012	-0.01	0.006	0.005	0.038	-0.035	-0.125	0.09	-0.09	-0.043	-0.025	-0.009	-0.061	-0.044	-0.088	0.044	0.054	0.014	-0.053	-0.005	-0.006	-0.012	-0.001	0.019	-0.058	-0.005	0.001	0.156
L_N_581.3684_3.149755	0.018	-0.075	-0.081	-0.168	-0.108	-0.057	0.008	-0.012	0.003	-0.109	0.151	-0.018	0.123	0.217	0.181	-0.062	-0.052	-0.009	-0.031	-0.118	0.106	-0.018	0.125	-0.059	0.131	-0.039	-0.055	0.029	0.044	0.029	0.079	-0.098	-0.102	-0.099	-0.077	-0.132	0.08	0.078	0.15
L_N_582.5327_8.023652	0.05	-0.068	-0.075	-0.009	-0.019	-0.005	0.004	-0.039	-0.003	-0.01	0.126	0.082	0.132	0.061	0.076	0.05	-0.03	0.032	0.004	0.032	-0.02	-0.112	0.076	0.029	0.003	0.05	-0.005	0.048	0.019	0.057	0.08	-0.023	0.014	-0.026	0.025	0.089	0.061	0.028	0.074
L_N_583.384_3.949072	-0.035	-0.123	-0.119	-0.09	-0.002	-0.135	-0.06	-0.052	-0.108	-0.174	0.124	-0.018	0.084	0.182	0.125	0.028	-0.041	0.033	-0.058	-0.06	0.099	-0.073	0.129	-0.077	0.131	0.016	-0.066	0.028	0.083	0.09	0.121	-0.119	-0.121	-0.118	-0.081	-0.13	0.11	0.111	0.086
L_N_591.5303_9.68061	-0.073	0.032	-0.046	0.038	-0.009	0.045	0.068	0.039	-0.009	0.003	0.019	-0.078	0.02	0.119	0.118	-0.097	0.041	0.094	0.108	0.075	-0.045	-0.034	0.055	0.044	0.007	0.046	0.058	-0.021	-0.086	0.08	-0.042	0.082	0.082	0.082	0.059	0.115	-0.061	-0.07	-0.036
L_N_592.5898_8.872804	0.043	-0.087	-0.07	0.022	0.013	-0.006	-0.019	-0.055	-0.018	0.014	0.104	0.079	0.112	0.035	0.053	0.058	-0.063	0.027	-0.025	0.05	-0.009	-0.091	0.059	0.033	-0.006	0.04	-0.003	0.039	0.036	0.061	0.085	-0.027	0.011	-0.031	0.018	0.117	0.073	0.038	0.046
L_N_598.7492_8.19311	-0.023	0.034	-0.043	-0.001	-0.005	-0.014	0.027	-0.032	-0.024	-0.046	0.084	0.013	0.083	0.093	0.092	-0.026	-0.02	-0.015	0.025	0.003	-0.081	0.002	-0.071	0.041	-0.016	0.038	0.059	-0.072	0.099	-0.013	0.01	-0.021	-0.015	-0.022	0.019	0.02	0.032	0.042	-0.094
L_N_599.5235_8.027692	0.055	-0.063	-0.064	0.015	0.044	-0.042	-0.075	-0.075	-0.032	0.01	0.082	0.045	0.096	0.047	0.07	0.025	-0.049	0.039	-0.032	0.06	-0.008	-0.08	0.04	0.059	-0.037	-0.005	0.019	0.043	0.017	0.066	0.069	0.045	0.078	0.039	0.076	0.176	0.006	-0.017	-0.014
L_N_599.7547_8.191481	-0.041	0.081	0.022	0.026	-0.061	-0.054	-0.054	0.023	-0.071	-0.019	-0.048	-0.129	-0.065	0.094	0.062	-0.034	0.088	0.05	0.096	0.013	-0.097	0.016	-0.037	0.012	-0.041	0.016	0.054	-0.015	-0.007	0.05	-0.024	0.027	0.02	0.017	0.042	-0.014	-0.034	-0.019	-0.022
L_N_603.5361_8.476083	0.032	-0.105	-0.091	-0.007	0.025	-0.051	-0.082	-0.093	-0.035	-0.001	0.106	0.102	0.122	0.011	0.041	0.032	-0.035	0.058	-0.047	0.074	0.025	-0.1	0.069	0.051	0.01	0.031	-0.032	0.025	0.03	0.048	0.081	0.013	0.049	0.011	0.045	0.148	0.029	0.006	0.014
L_N_610.5639_8.473312	0.077	-0.061	-0.029	0.021	-0.052	0.031	0.05	-0.007	-0.002	-0.006	0.125	0.093	0.132	0.048	0.062	0.043	-0.032	0.005	0.02	0.027	-0.067	-0.091	0.053	-0.006	-0.012	0.046	0.021	0.069	0.033	-0.004	0.052	-0.02	0.002	-0.028	0.012	0.059	0.051	0.028	0.081
L_N_613.5392_8.238665	-0.036	0.038	0.007	0.054	-0.019	0.041	-0.012	0.039	0.047	0.079	-0.051	-0.178	-0.058	0.141	0.119	-0.053	0.061	0.021	0.057	-0.015	-0.08	0.037	-0.081	-0.008	-0.055	-0.034	0.061	-0.026	0.023	-0.037	-0.149	0.148	0.168	0.156	0.148	0.112	-0.126	-0.169	-0.026
L_N_613.7047_7.716289	0.021	-0.144	-0.154	-0.068	-0.065	-0.008	0.113	-0.055	-0.077	-0.142	0.117	0.044	0.093	0.097	0.073	0.063	-0.007	-0.003	0.114	-0.02	0.089	-0.079	0.066	0.014	0.123	0.111	0.031	-0.067	0.063	0.018	0.084	-0.02	-0.019	-0.023	-0.011	0.049	0.041	0.043	0.111
L_N_614.55_8.661667	-0.048	0.047	-0.071	0.009	0.057	-0.051	-0.052	-0.03	-0.016	-0.029	0.032	-0.027	0.012	0.073	0.041	-0.048	-0.004	-0.049	-0.009	-0.091	0.044	-0.005	0.056	0.051	0.06	-0.015	0.063	0.019	0.027	0.005	-0.002	0.065	0.087	0.071	0.079	0.095	-0.035	-0.067	0.02
L_N_616.545_4.657047	-0.087	0.002	-0.041	-0.047	0.001	-0.083	-0.103	-0.044	-0.043	-0.036	0.084	-0.02	0.108	0.129	0.162	0.03	0.032	-0.003	-0.099	-0.063	0.051	-0.055	0.083	0.019	0.067	-0.022	-0.014	0.029	0	-0.038	-0.051	-0.042	-0.044	-0.034	-0.035	-0.082	0.018	0.016	-0.203
L_N_617.4775_7.205133	0.076	0.105	0.023	0.054	0.026	0.022	0.056	0.093	0.002	-0.034	0.063	-0.048	0.031	0.141	0.089	0.054	-0.05	-0.064	-0.014	-0.054	-0.022	-0.167	0.201	-0.007	0.008	0.055	0.047	0.174	-0.005	0.06	0	-0.049	-0.039	-0.044	-0.007	-0.08	0.034	0.027	0.04
L_N_618.5066_8.785359	-0.005	0.06	0.01	0.037	0.001	-0.027	-0.018	-0.064	-0.148	-0.003	0.027	0.015	-0.008	0.018	-0.026	-0.045	0.006	0.022	-0.009	0.039	0.01	0.012	-0.047	-0.003	-0.033	-0.089	0.043	-0.023	0.122	-0.051	0.037	-0.092	-0.097	-0.093	-0.067	-0.09	0.076	0.095	0.109
L_N_621.6055_9.044209	0.051	0.002	-0.01	0.083	0.083	0.009	0.013	0.034	0.008	-0.008	-0.027	0.059	-0.024	-0.096	-0.088	0.06	0.007	-0.015	-0.039	-0.014	0.04	-0.132	0.156	0.037	0.034	-0.016	-0.025	0.122	0.015	-0.049	-0.027	-0.073	-0.066	-0.095	-0.054	-0.079	0.092	0.046	-0.003
L_N_625.4971_7.50472	-0.022	-0.041	-0.036	-0.05	-0.001	-0.03	-0.012	0.042	-0.027	-0.051	0.046	-0.106	0.039	0.18	0.166	-0.11	-0.043	0.017	-0.007	0.002	-0.063	0.015	0.008	-0.014	-0.063	-0.043	-0.009	0.085	-0.045	0.017	-0.079	0.121	0.097	0.108	0.084	0.074	-0.109	-0.09	-0.061
L_N_627.5545_8.474291	0.036	-0.096	-0.088	-0.013	-0.009	-0.031	-0.049	-0.074	-0.008	0.001	0.098	0.069	0.109	0.04	0.06	0.043	-0.067	0.017	-0.053	0.037	-0.023	-0.089	0.047	0.059	-0.022	0.01	0.003	0.038	0.033	0.042	0.074	0.03	0.07	0.03	0.068	0.167	0.02	-0.012	0.035
L_N_629.5269_7.845031	-0.016	-0.047	-0.035	0.016	-0.158	0.061	0.104	0.068	-0.035	-0.02	0.083	-0.053	0.062	0.17	0.137	-0.013	0.052	0.026	0.114	-0.009	-0.042	-0.03	0.018	-0.04	0.036	-0.021	0.132	-0.007	-0.012	-0.012	0.04	-0.009	-0.008	-0.023	0.011	0.034	0.018	0.03	0.044
L_N_630.6948_7.700608	0.132	0.081	0.159	0.119	0.03	0.104	0.08	0.109	0.016	0.074	-0.073	-0.059	-0.098	-0.027	-0.062	-0.041	-0.029	-0.09	0.008	-0.01	-0.043	0.003	-0.02	-0.012	-0.04	-0.013	0.009	0.015	-0.069	0.013	-0.086	0.054	0.022	0.034	0.001	0.011	-0.045	-0.028	-0.048
L_N_631.5672_8.867708	0.055	-0.087	-0.08	0	0.081	-0.038	-0.051	-0.087	-0.07	-0.007	0.117	0.102	0.136	0.026	0.057	0.021	-0.049	0.038	-0.05	0.083	-0.013	-0.085	0.036	0.027	-0.016	0.01	-0.019	0.029	0.048	0.036	0.092	-0.021	0.018	-0.023	0.028	0.132	0.071	0.044	0.032
L_N_635.6206_9.228914	0.005	-0.012	-0.017	0.031	-0.009	0.017	0.038	0.018	0.077	-0.029	0.069	0.111	0.086	-0.046	-0.017	0.059	0.019	-0.129	0.019	-0.072	0.034	-0.053	0.049	-0.075	0.021	-0.148	0.023	0.041	-0.007	-0.11	0.006	0.068	0.065	0.028	0.093	0.106	-0.009	-0.015	0.018
L_N_638.595_8.869277	0.055	-0.071	-0.075	0.032	-0.017	0.038	0.024	-0.014	0.019	0.044	0.085	0.037	0.087	0.06	0.067	0.054	-0.037	-0.002	0.01	0.034	-0.01	-0.07	0.062	0.008	0.011	0.063	0.011	0.036	0.013	0.055	0.073	-0.045	-0.015	-0.054	-0.004	0.081	0.09	0.056	0.065
L_N_644.5218_8.875065	0.059	-0.01	0.036	-0.043	-0.021	-0.041	-0.083	-0.064	-0.034	0.046	0.022	-0.039	0.02	0.072	0.072	-0.027	0.006	0.019	-0.044	0.016	0.067	0.039	0.045	0.086	0.053	0.141	-0.135	-0.049	0.031	-0.082	-0.011	-0.037	-0.039	-0.036	-0.017	-0.041	0.024	0.043	-0.089
L_N_645.605_8.745976	-0.088	-0.043	-0.159	-0.019	0.118	-0.021	0.031	0.051	-0.063	-0.088	0.165	0.092	0.161	0.104	0.093	0.113	0.11	0.075	0.001	0.026	0.106	-0.132	0.07	-0.05	0.02	-0.067	0.022	0.069	0.04	-0.018	0.026	0.041	0.049	0.01	0.055	0.093	0.001	-0.005	-0.085
L_N_646.5385_9.12432	0.037	-0.046	0.039	-0.021	-0.013	-0.043	-0.045	-0.089	0.007	-0.014	0.034	0.111	0.028	-0.084	-0.084	-0.019	0.003	-0.046	-0.06	-0.033	0.134	0.016	0.029	-0.014	0.113	0.035	-0.076	-0.067	0.055	-0.063	-0.022	-0.114	-0.121	-0.107	-0.096	-0.167	0.066	0.089	0.04
L_N_647.6206_9.028528	0.062	0.179	0.088	0.258	0.084	0.138	0.147	0.179	-0.013	0.073	0.01	0.079	0.025	-0.076	-0.056	0.093	0.062	-0.071	0.097	0.007	-0.114	-0.128	0.085	-0.059	-0.034	-0.013	0.087	0.129	-0.072	-0.099	-0.039	-0.013	-0.002	-0.022	0.014	-0.009	0.019	0.001	-0.022
L_N_649.6362_9.379333	0.036	-0.006	0.016	0.13	0.028	0.037	0.074	0.047	0.045	-0.042	0.041	0.186	0.054	-0.164	-0.138	0.115	0.027	-0.128	0.041	-0.038	-0.013	-0.123	0.104	-0.045	-0.013	-0.082	0.081	0.131	0.003	-0.048	0.001	-0.007	0.004	-0.029	0.035	0.022	0.048	0.012	0.007
L_N_655.5855_8.871786	0.048	-0.087	-0.077	-0.012	0.002	-0.009	-0.03	-0.051	-0.003	0.022	0.119	0.071	0.131	0.063	0.086	0.035	-0.05	0.039	-0.037	0.054	-0.017	-0.086	0.049	0.045	0.005	0.058	-0.013	0.016	0.022	0.056	0.074	0.033	0.076	0.036	0.082	0.17	0.017	-0.014	0.048
L_N_660.5196_7.128117	0.108	0.118	0.046	0.078	0.068	0.002	0.03	0.104	-0.023	-0.044	0.01	-0.082	-0.015	0.11	0.07	0.067	-0.04	-0.035	-0.049	-0.049	-0.008	-0.101	0.112	-0.086	0.01	0.005	0.033	0.089	-0.057	0.056	0.032	-0.032	-0.013	-0.034	0.008	-0.013	0.038	0.024	0.058
L_N_667.646_9.203154	0	-0.061	-0.007	-0.019	-0.123	0.007	0.048	0.018	0.025	-0.055	0.075	0.139	0.045	-0.064	-0.086	0.152	-0.057	-0.052	0.017	-0.025	-0.036	-0.094	0.09	-0.003	0.005	0.03	0.069	0.101	0.056	0.092	0.083	-0.029	-0.015	-0.049	-0.001	0.025	0.075	0.024	0.088
L_N_672.2738_3.710141	0.012	-0.099	-0.056	-0.056	0.003	-0.048	-0.067	-0.079	-0.009	-0.002	0.085	0.149	0.096	-0.064	-0.04	-0.006	-0.084	0	-0.101	-0.042	-0.006	-0.063	0.011	0.013	-0.002	-0.007	-0.036	0.035	0.086	-0.02	0.074	-0.059	-0.055	-0.058	-0.049	-0.03	0.056	0.056	-0.003
L_N_672.4721_7.540639	-0.148	-0.05	-0.063	-0.096	-0.13	0.061	0.11	0.044	0.103	-0.005	0.071	0.052	0.045	0.03	0.004	0.079	0.061	0.039	0.06	-0.033	0.006	0.055	-0.018	-0.01	0.043	0.074	-0.069	-0.042	0.089	0.032	0.07	0.069	0.087	0.06	0.098	0.093	-0.035	-0.056	0.017
L_N_674.5693_9.378987	0.004	0.008	0.071	-0.045	-0.036	-0.013	0.019	-0.019	-0.017	-0.049	0.057	0.12	0.053	-0.07	-0.064	-0.001	-0.066	-0.079	-0.113	-0.102	-0.027	0.051	-0.116	-0.026	-0.031	0.004	0.052	-0.076	0.04	-0.059	-0.017	-0.022	-0.028	-0.002	-0.014	-0.165	-0.033	-0.035	0.056
L_N_678.5511_8.473781	0.061	-0.009	-0.007	0.014	0.007	-0.004	-0.001	0.02	0.022	-0.01	0.095	0.052	0.099	0.06	0.064	0.018	-0.019	0.012	0	-0.012	-0.063	-0.055	0.021	0.047	-0.04	0.065	-0.045	0.042	0.003	0.046	0.041	0.05	0.069	0.046	0.083	0.076	-0.018	-0.042	0.032
L_N_687.5429_4.804956	0.019	-0.095	-0.21	0.032	0.182	-0.054	-0.08	-0.019	-0.077	0.011	0.093	0.048	0.09	0.062	0.061	-0.067	0.141	0.073	-0.038	0.064	0.151	-0.02	0.113	0.077	0.126	-0.081	-0.03	-0.039	0.092	-0.049	0.006	0.053	0.048	0.033	0.048	0.039	-0.033	-0.028	-0.118
L_N_688.551_7.210104	0.01	0.011	-0.037	-0.015	0.012	-0.006	0.026	0.085	0.008	-0.046	0.096	-0.035	0.067	0.165	0.124	0.033	-0.081	-0.069	-0.073	-0.065	0.027	-0.157	0.209	0.009	0.043	0.048	0.006	0.148	0.004	0.068	0.003	-0.06	-0.054	-0.06	-0.024	-0.071	0.061	0.046	0.05
L_N_688.5851_9.541472	0.07	-0.027	-0.005	0.03	-0.035	0.036	0.059	0.014	0.001	-0.003	0.042	0.122	-0.015	-0.087	-0.147	-0.084	0.018	-0.042	0.006	-0.055	0.027	-0.023	-0.024	0.021	0.009	0.017	0.047	-0.027	0.098	-0.08	0.022	-0.032	-0.04	-0.053	-0.036	-0.018	0.038	0.054	0.099
L_N_689.7353_7.706467	0.042	-0.012	-0.02	0.016	0.056	-0.066	-0.11	-0.037	-0.066	0.014	-0.01	-0.103	0.003	0.111	0.12	-0.149	-0.064	0.041	-0.031	0.045	-0.012	0.057	-0.084	0.016	0.017	0.007	0.038	-0.084	0.014	0.091	-0.059	0.089	0.086	0.09	0.053	0.153	-0.069	-0.049	-0.109
L_N_692.5433_9.124555	0.024	-0.067	0.025	-0.041	-0.042	0.008	0.025	-0.019	-0.01	-0.003	0.036	0.096	0.042	-0.063	-0.049	0.022	-0.062	-0.098	-0.093	-0.119	0.049	0.02	-0.013	-0.035	0.043	0.005	-0.037	-0.021	0.054	-0.084	0.018	-0.123	-0.13	-0.124	-0.102	-0.162	0.089	0.103	0.087
L_N_693.6258_9.053021	0.099	0.083	0.055	0.173	0.074	0.042	0.056	0.082	-0.033	0.009	-0.004	0.027	0.013	-0.03	-0.01	0.064	0.029	-0.074	0.082	0.002	0.03	-0.086	0.16	-0.002	0.022	0.004	0.047	0.147	-0.051	-0.034	0.007	-0.155	-0.135	-0.146	-0.118	-0.114	0.142	0.109	-0.062
L_N_694.4588_5.36958	-0.019	0.036	-0.084	-0.05	0.019	-0.088	-0.098	0.002	-0.001	-0.063	0.009	-0.089	0.016	0.112	0.109	-0.22	0.153	0.02	0.159	0.056	0.112	0.067	-0.026	-0.022	0.095	0.007	-0.008	-0.11	0.032	-0.084	-0.04	0.104	0.087	0.097	0.101	0.061	-0.105	-0.069	-0.169
L_N_696.3183_3.710125	0.015	-0.13	-0.068	-0.056	-0.01	-0.097	-0.098	-0.128	-0.021	-0.056	0.068	0.117	0.087	-0.046	-0.014	0.037	0.002	0.067	-0.057	0	0.056	-0.009	0.012	0.045	0.031	0.028	-0.071	-0.013	0.072	-0.048	0.096	-0.087	-0.081	-0.08	-0.079	-0.04	0.079	0.08	0.006
L_N_699.5337_7.576467	0.043	0.032	0.019	-0.079	0.009	-0.064	-0.044	0.023	-0.037	-0.077	-0.021	-0.131	-0.001	0.127	0.145	-0.023	-0.067	-0.067	-0.06	-0.039	-0.06	-0.095	0.055	-0.007	-0.113	-0.031	0.064	0.154	-0.031	0.01	0.021	0.006	0.002	0.01	0	0.014	-0.016	0.001	-0.153
L_N_701.535_8.126649	0.055	-0.058	0	-0.024	-0.167	0.142	0.18	0.09	0.049	0.063	0.049	-0.021	0.03	0.086	0.067	0.165	-0.002	-0.035	0.102	-0.047	-0.071	-0.036	0.011	-0.109	0.021	-0.007	0.069	0.053	-0.056	-0.061	0.076	-0.023	0.001	-0.052	0.016	0.063	0.075	0.032	0.16
L_N_706.5046_9.047499	0.003	-0.021	-0.077	-0.08	0.003	-0.045	0.011	-0.013	-0.096	-0.095	0.018	-0.019	0.021	0.042	0.044	0.033	-0.026	0.046	0.04	0.033	0.06	-0.036	0.091	-0.009	0.129	0.013	-0.063	-0.01	0.004	-0.077	0.068	0.04	0.047	0.033	0.057	0.041	-0.029	-0.03	0.049
L_N_709.5343_9.12251	0.088	0.03	0.115	0.011	0.079	-0.055	-0.063	-0.078	0.003	-0.003	0.01	0.02	-0.016	-0.004	-0.035	-0.064	-0.089	-0.048	-0.1	-0.047	0.191	-0.02	0.112	0.038	0.093	0.005	-0.009	0.038	0.079	0.008	-0.027	0.008	0.008	0.017	0.011	-0.052	-0.035	-0.035	0.04
L_N_710.6161_9.026967	-0.01	0.104	0.096	0.191	0.087	0.051	0.031	0.134	-0.041	0.044	-0.033	0.029	-0.034	-0.071	-0.081	0.038	0.012	-0.093	0.025	-0.033	0.01	-0.044	0.093	0.003	0.04	-0.016	-0.015	0.044	-0.06	-0.093	-0.045	0.055	0.051	0.057	0.049	0.003	-0.051	-0.07	-0.008
L_N_712.6325_9.377685	0.046	0.03	0.033	0.145	0.049	0.046	0.065	0.087	0.054	-0.02	0.045	0.158	0.055	-0.123	-0.108	0.101	0.04	-0.117	0.029	-0.04	-0.063	-0.153	0.134	-0.002	-0.042	-0.032	0.085	0.164	0.005	-0.067	-0.009	0.033	0.05	0.015	0.081	0.047	0.012	-0.029	-0.002
L_N_713.5351_8.003355	-0.097	-0.181	-0.236	-0.432	-0.185	-0.075	0.013	-0.054	0.027	-0.148	0.256	0.032	0.212	0.287	0.228	-0.015	0.068	0.105	0.085	-0.091	0.152	0.105	-0.09	-0.11	0.105	-0.135	-0.074	-0.143	0.105	-0.01	0.094	0.067	0.055	0.052	0.048	0.048	-0.06	-0.037	0.1
L_N_714.5261_9.127301	0.108	-0.017	0.045	-0.049	0.069	-0.006	-0.011	-0.049	0.082	-0.004	-0.022	0.008	-0.022	-0.041	-0.043	-0.001	-0.084	-0.081	-0.103	-0.058	0.111	0.03	0.088	0.043	0.076	0.028	-0.052	0.014	-0.01	0.091	-0.062	-0.022	-0.022	-0.02	0.009	-0.104	-0.011	0.001	0.013
L_N_715.5142_7.447214	-0.056	-0.215	-0.199	-0.27	-0.167	0.005	0.142	-0.01	0.077	-0.177	0.109	0.031	0.105	0.101	0.101	0.052	0.028	-0.017	-0.024	-0.159	0.077	0	0.059	-0.025	0.042	-0.008	-0.027	0.014	-0.011	-0.015	0.047	0.027	0.037	0.013	0.062	0.046	-0.006	-0.007	0.098
L_N_715.5504_8.352448	-0.079	-0.132	-0.182	-0.363	-0.161	-0.014	0.044	-0.038	0.086	-0.066	0.183	0.009	0.141	0.222	0.17	0.012	0.069	0.094	0.114	-0.075	0.138	0.081	-0.082	-0.053	0.086	-0.086	-0.027	-0.101	0.033	-0.035	0.071	0.094	0.09	0.082	0.088	0.1	-0.075	-0.061	0.073
L_N_716.2068_3.954115	0.092	0.03	0.072	0.036	0.107	0.038	0.022	0.021	-0.069	0.022	0.045	0.041	0.023	0.017	-0.014	0.02	0.116	0.043	0.043	0.069	-0.001	-0.066	0.078	0.002	0.011	0.016	-0.05	0.044	0.157	0.085	-0.047	0.036	0.052	0.049	0.043	0.025	-0.046	-0.047	-0.012
L_N_716.6161_9.774805	-0.062	-0.124	-0.081	-0.11	-0.097	-0.018	0.028	-0.052	-0.12	-0.066	0.149	0.151	0.115	0.018	-0.013	0.024	-0.009	0.066	-0.046	-0.053	0.054	0.005	0.005	-0.022	0.068	-0.041	-0.029	-0.015	0.028	-0.022	0.016	-0.073	-0.088	-0.081	-0.087	-0.074	0.048	0.077	0.122
L_N_717.5299_7.837144	-0.153	-0.252	-0.186	-0.261	-0.161	-0.024	0.08	-0.005	0.04	-0.147	0.034	-0.06	0.041	0.111	0.119	0.109	0.086	0.021	0.042	-0.106	0.046	0	0.015	-0.037	0.014	-0.024	-0.06	0.015	0.034	-0.046	0.038	0.079	0.084	0.06	0.094	0.063	-0.053	-0.066	0.062
L_N_723.5192_7.661376	-0.08	-0.134	-0.068	0.085	0.013	-0.013	0.014	0.039	-0.083	-0.038	-0.036	-0.035	-0.03	-0.008	0.005	0.177	0.189	0.059	0.122	0.066	-0.037	0.009	-0.003	-0.025	0.024	0.07	-0.054	-0.005	-0.018	-0.031	0.001	-0.127	-0.125	-0.131	-0.109	-0.12	0.125	0.102	0.059
L_N_725.5349_7.836652	0.068	-0.11	-0.092	-0.238	-0.133	0.071	0.121	0.053	0.069	0.005	0.225	-0.008	0.19	0.296	0.251	0.02	-0.005	0.016	0.031	-0.067	0.06	-0.047	0.071	-0.039	0.096	0.051	-0.01	-0.044	-0.003	-0.021	0.044	0.026	0.048	0.027	0.081	0.007	-0.031	-0.036	0.149
L_N_726.4647_9.123193	0.041	0.055	0.033	0.048	0.132	-0.038	-0.04	-0.061	-0.01	-0.028	-0.063	0.011	-0.056	-0.094	-0.095	-0.107	0.058	-0.038	-0.009	-0.006	0.037	0.023	-0.028	0.094	-0.051	0.005	0.019	-0.015	0.102	-0.003	-0.04	0.01	-0.008	0.005	-0.027	-0.01	-0.021	0.013	0.05
L_N_727.5507_8.23707	0.045	-0.06	-0.063	-0.076	-0.223	0.151	0.207	0.093	0.111	0.048	0.068	0.013	0.027	0.08	0.025	0.127	0.004	-0.047	0.108	-0.09	0.009	-0.038	0.112	-0.081	0.108	0.031	0.031	0.017	-0.01	-0.058	0.094	-0.095	-0.074	-0.099	-0.052	-0.058	0.106	0.066	0.167
L_N_727.5622_9.540411	-0.019	-0.029	-0.007	-0.016	0.011	-0.033	-0.055	-0.018	0.013	0.012	-0.012	-0.033	-0.011	0.026	0.03	-0.035	-0.018	-0.058	-0.077	-0.031	0.026	0.006	-0.036	0	0.01	-0.034	-0.009	-0.034	0.087	-0.067	-0.021	-0.013	0.005	-0.017	0.022	-0.024	0.014	0.002	0.046
L_N_728.5407_9.128916	0.012	-0.044	-0.042	-0.058	0.038	-0.112	-0.103	-0.081	-0.077	-0.094	0.036	0.062	0.027	-0.025	-0.039	-0.101	0.103	0.089	-0.01	0.037	0.069	0.015	-0.036	0.05	0.056	-0.034	0.001	-0.076	0.069	-0.106	0.014	0.056	0.056	0.046	0.063	0.041	-0.053	-0.032	0.013
L_N_729.5662_8.575821	0.071	-0.014	-0.053	-0.015	-0.177	0.194	0.24	0.094	0.162	0.089	-0.05	-0.009	-0.085	-0.045	-0.088	0.115	-0.013	-0.034	0.163	-0.029	-0.027	-0.078	0.081	-0.097	0.051	-0.015	0.111	0.06	-0.05	-0.02	0.104	-0.076	-0.041	-0.073	-0.029	0.044	0.109	0.065	0.203
L_N_730.6317_10.01825	-0.091	-0.175	-0.136	-0.137	-0.039	-0.126	-0.056	-0.104	-0.184	-0.158	0.185	0.178	0.153	0.03	0.002	-0.013	0.055	0.123	-0.062	-0.011	0.121	0.007	-0.021	0.019	0.077	-0.019	-0.059	-0.092	0.084	-0.105	0.104	-0.032	-0.039	-0.038	-0.018	-0.024	0.03	0.052	0.12
L_N_734.5901_9.53753	-0.008	-0.143	-0.001	-0.027	-0.059	0.018	0.06	-0.01	-0.053	-0.025	0.033	0.117	0.021	-0.091	-0.091	0.011	-0.062	-0.038	-0.025	-0.052	0.068	0.034	-0.004	-0.071	0.105	0.048	-0.063	-0.072	0.062	-0.048	-0.013	-0.077	-0.085	-0.082	-0.06	-0.1	0.069	0.074	0.075
L_N_737.5351_7.935446	-0.106	-0.174	-0.182	-0.165	-0.038	-0.115	-0.074	-0.053	-0.095	-0.103	0.119	-0.037	0.083	0.192	0.143	0.068	0.182	0.175	0.129	0.019	0.185	0.107	-0.045	-0.105	0.19	-0.105	-0.164	-0.179	0.046	-0.025	0.065	0.026	0.016	0.008	0.007	0.041	-0.011	0.003	0.056
L_N_739.5146_7.117475	-0.078	-0.183	-0.174	-0.236	-0.136	-0.052	0.03	-0.068	0.002	-0.127	0.135	0.059	0.12	0.1	0.083	-0.067	-0.029	-0.015	0.01	-0.131	0.153	0.028	0.011	-0.085	0.084	-0.057	-0.052	-0.045	0.037	-0.011	0.1	-0.009	-0.006	-0.018	0.006	0.018	0.022	0.019	0.119
L_N_739.5148_7.392211	-0.044	-0.042	-0.071	-0.042	-0.094	-0.071	-0.01	0.018	-0.044	-0.12	-0.018	-0.058	-0.034	0.045	0.021	0.016	0.089	0.03	0.039	-0.011	-0.013	-0.001	-0.108	-0.115	-0.012	-0.073	0.05	-0.046	0.047	-0.103	0.097	-0.017	-0.016	-0.023	-0.021	0.043	0.024	0.034	0.02
L_N_741.5299_7.517528	-0.078	-0.129	-0.089	-0.143	-0.104	0.024	0.085	0.028	-0.043	-0.058	0.068	0.045	0.067	0.036	0.033	0.027	0.04	0.047	-0.025	-0.084	0.01	0.05	0.056	-0.025	0.086	0.022	-0.127	-0.03	-0.099	0.006	0.028	-0.06	-0.06	-0.068	-0.041	-0.081	0.05	0.047	0.108
L_N_741.566_8.457631	-0.031	-0.125	-0.142	-0.375	-0.137	-0.078	-0.024	-0.057	-0.046	-0.102	0.217	0.016	0.169	0.258	0.19	-0.018	0.035	0.117	0.077	-0.034	0.137	0.057	-0.077	-0.118	0.069	-0.094	-0.05	-0.111	0.118	-0.039	0.06	0.058	0.039	0.046	0.035	0.01	-0.065	-0.032	0.049
L_N_743.5456_7.54499	-0.025	-0.021	-0.061	-0.062	-0.115	0.034	0.1	-0.001	0.07	-0.039	0.013	0.016	-0.004	0.002	-0.023	0.09	0.048	-0.026	0.171	-0.06	0.062	-0.024	0.032	-0.062	0.051	-0.02	0.002	-0.033	0.09	-0.003	0.085	-0.004	-0.009	-0.003	0.002	-0.037	0.003	-0.002	0.099
L_N_743.5457_7.956614	-0.026	-0.119	-0.108	-0.139	-0.147	0.061	0.18	0.047	0.017	-0.099	0.124	0.11	0.116	0.031	0.03	0.045	0.026	0.038	0.074	-0.029	-0.098	-0.002	-0.051	-0.086	-0.043	-0.081	0.037	-0.009	-0.042	-0.027	0.089	-0.039	-0.043	-0.056	-0.02	-0.018	0.053	0.055	0.175
L_N_745.5609_8.295797	-0.052	-0.089	-0.057	-0.112	-0.094	0.063	0.135	0.084	0.069	-0.048	0.034	0.043	0.014	-0.008	-0.028	0.035	0.075	0.037	0.112	-0.022	-0.108	-0.021	-0.085	-0.109	-0.071	-0.041	0.052	-0.006	-0.037	-0.052	-0.009	0.024	0.021	0.01	0.02	0.002	-0.013	-0.026	0.174
L_N_747.5195_7.554895	0.067	-0.076	-0.027	0.033	-0.022	0.172	0.185	0.155	0.071	0.096	0.04	0.09	0.019	-0.055	-0.08	0.19	0.085	0.077	0.027	0.017	0.003	-0.047	0.084	-0.035	0.051	0.126	-0.05	0.015	0.063	0.017	0.152	-0.05	-0.014	-0.042	0.027	-0.005	0.085	0.021	0.18
L_N_747.7187_7.76618	0.029	0.067	-0.031	0.034	0.006	0.025	0.026	0.055	-0.026	0.021	-0.011	-0.143	-0.029	0.156	0.122	-0.088	0.016	0.01	0.061	-0.009	0.037	-0.05	0.097	0.014	0.079	0.021	0.073	-0.01	0.022	0.024	-0.041	0.055	0.063	0.064	0.064	0.052	-0.052	-0.054	0.01
L_N_748.5516_9.479212	0	-0.056	-0.004	-0.038	-0.053	0.031	0.083	-0.01	-0.038	-0.037	-0.01	0.023	-0.007	-0.039	-0.024	-0.055	0.016	0.041	0.075	0.049	0.095	0.088	-0.049	-0.007	0.122	0.012	-0.092	-0.149	-0.141	0.031	-0.036	-0.037	-0.037	-0.025	-0.035	-0.069	0.005	0.008	0.135
L_N_749.5354_7.730552	-0.013	-0.111	-0.069	0.03	0.012	-0.016	0.012	0.014	-0.02	-0.044	0.095	-0.042	0.074	0.172	0.151	0.074	0.082	0.089	0.009	0.028	0.074	0.006	0.074	-0.086	0.093	0.006	-0.05	-0.007	-0.046	0.055	-0.007	-0.046	-0.049	-0.061	-0.03	-0.023	0.051	0.064	0.064
L_N_751.5508_8.158597	-0.012	-0.075	-0.028	0.106	-0.006	0.043	0.087	0.073	-0.081	-0.019	0.037	0.024	0.005	0.022	-0.015	0.196	0.09	0.031	0.057	0.001	0.011	-0.051	0.086	-0.043	0.099	0.093	-0.059	0.016	-0.007	-0.021	0.048	-0.105	-0.09	-0.106	-0.077	-0.089	0.107	0.07	0.139
L_N_751.5805_9.540268	0.036	0.035	0.055	0.005	0.079	0.001	-0.018	-0.034	-0.044	0.036	0.034	0.032	0.02	0.008	-0.007	-0.017	0.004	-0.006	-0.101	0.017	0.048	-0.012	0	0.102	0.017	0.09	0.005	-0.045	0.085	-0.062	-0.092	0.104	0.119	0.117	0.121	0.022	-0.119	-0.129	-0.04
L_N_753.5559_6.887213	0.035	-0.056	-0.075	-0.141	0.002	-0.03	-0.017	-0.019	0.067	-0.027	0.025	-0.108	0.007	0.164	0.131	-0.066	-0.029	-0.001	-0.04	-0.038	0.075	-0.021	0.055	0.016	0.05	0.006	0.035	-0.013	0.003	0.003	-0.006	0.058	0.067	0.085	0.071	0.024	-0.088	-0.064	-0.029
L_N_754.4753_7.544865	0.042	0.056	-0.018	0.018	-0.045	0.058	0.116	-0.019	0.031	-0.026	0.076	0.064	0.025	0.023	-0.041	0.098	0.083	0.035	0.187	0.052	-0.082	-0.069	-0.034	-0.022	-0.036	0.035	0.077	-0.018	0.043	0.008	0.096	0.041	0.048	0.028	0.052	0.103	-0.002	-0.012	0.115
L_N_757.5966_8.972937	0.028	0.04	-0.035	0.022	-0.18	0.139	0.177	0.11	0.071	0.056	-0.017	-0.149	-0.067	0.152	0.079	0.017	0.083	-0.024	0.199	-0.006	0.007	-0.036	0.055	-0.03	0.044	-0.033	0.083	0.007	-0.119	-0.026	0.007	0.004	0.024	-0.007	0.053	0.104	0.027	0.025	0.113
L_N_760.4921_9.073841	0.042	0.048	0.004	-0.002	0.033	-0.015	-0.002	0.013	0.003	-0.036	0.038	-0.068	0.001	0.125	0.08	-0.098	-0.032	-0.008	-0.086	0.009	0.099	-0.011	0.047	0.109	0.061	0.078	-0.002	-0.014	-0.006	-0.023	-0.108	0.098	0.094	0.107	0.099	0.008	-0.114	-0.112	0.005
L_N_760.5284_9.123908	-0.002	0.078	0.049	0.072	-0.084	0.003	0.006	0.072	-0.092	0.001	0.046	0.016	0.039	0.042	0.036	0.017	0.006	-0.011	0.071	-0.04	-0.099	-0.013	-0.016	-0.051	-0.002	-0.033	0.027	0.04	-0.05	-0.029	0.077	-0.118	-0.107	-0.116	-0.072	-0.099	0.099	0.099	0.006
L_N_760.5722_6.686161	-0.033	0.021	-0.098	-0.092	0.022	-0.015	0.062	0.035	0.011	-0.115	0.191	0.03	0.183	0.208	0.196	0.056	-0.091	-0.047	-0.093	-0.09	0.012	-0.106	0.168	-0.04	0.012	0.002	0.017	0.149	0.024	0.094	0.059	-0.029	-0.025	-0.019	0.008	-0.051	0.019	0.02	0.04
L_N_761.5353_7.823847	-0.035	-0.077	-0.082	-0.201	-0.027	-0.021	-0.024	0.001	0.017	-0.002	0.144	-0.021	0.094	0.205	0.141	0.017	0.156	0.211	0.074	0.016	0.132	0.061	-0.065	-0.072	0.065	-0.001	-0.097	-0.092	0.106	0.01	0.062	-0.04	-0.037	-0.046	-0.03	-0.015	0.038	0.051	0.149
L_N_762.5882_7.207324	0.022	0.048	-0.038	0.022	0.056	-0.017	0.04	0.065	-0.026	-0.084	0.087	-0.041	0.066	0.161	0.126	0.016	-0.028	-0.021	-0.014	-0.032	0.006	-0.124	0.16	-0.039	0.029	0.02	0.011	0.126	-0.004	0.041	0.046	-0.055	-0.045	-0.06	-0.015	-0.053	0.061	0.048	0.068
L_N_763.5148_7.286836	-0.033	-0.083	-0.037	-0.036	-0.035	0.124	0.146	0.116	0.096	0.049	0.01	-0.059	0.01	0.074	0.073	0.077	0.037	-0.003	0.132	0.079	-0.068	-0.031	-0.048	-0.045	-0.062	0.004	0.036	-0.006	-0.097	0.001	0.016	0.058	0.043	0.068	0.053	-0.01	-0.08	-0.054	0.136
L_N_765.5317_7.460896	-0.003	-0.024	0.009	-0.016	-0.055	0.008	0.069	0.022	-0.011	-0.076	-0.055	-0.076	-0.069	0.02	-0.001	-0.019	0.067	0.012	0.047	-0.009	0.046	0.023	0.105	-0.031	0.086	0.018	-0.055	0.014	-0.084	-0.009	0.113	-0.097	-0.087	-0.108	-0.075	0.03	0.128	0.121	0.066
L_N_767.5456_7.908434	-0.036	-0.054	-0.016	-0.004	-0.099	0.055	0.1	0.083	-0.043	-0.025	0.029	-0.025	-0.011	0.071	0.013	0.083	0.144	0.024	0.156	0.061	-0.032	-0.023	0.023	-0.128	0.047	-0.065	-0.066	0.008	-0.097	-0.017	0.027	-0.123	-0.129	-0.136	-0.108	-0.129	0.103	0.112	0.164
L_N_768.5725_9.125333	0.052	-0.022	0.012	-0.021	-0.108	-0.048	-0.005	-0.06	-0.05	-0.077	0.044	0.053	0.041	-0.006	0.003	-0.031	-0.074	-0.12	-0.1	-0.139	-0.013	-0.003	0.098	0.034	-0.001	-0.031	0.047	0.106	-0.036	-0.06	-0.063	-0.022	-0.024	-0.004	0.015	-0.09	-0.021	-0.008	-0.091
L_N_769.5609_7.607555	-0.006	0.002	-0.106	-0.016	0.012	-0.018	0.032	0.004	-0.016	-0.066	0.097	0.031	0.071	0.084	0.053	-0.035	-0.011	0.052	0.002	-0.023	0.133	-0.051	0.105	0.016	0.112	0.027	-0.033	-0.006	0	-0.019	0.039	-0.032	-0.021	-0.061	-0.017	0.034	0.07	0.055	0.047
L_N_770.5869_9.541817	0.031	-0.067	0.037	-0.048	-0.084	0.009	0.031	-0.043	-0.056	-0.006	0.013	0.077	-0.026	-0.071	-0.118	0.056	0.028	0.034	0.017	0.003	0.063	-0.129	0.11	0.102	0.036	0.009	0.022	0.095	0.048	-0.09	0.097	-0.004	0.002	-0.006	0.013	0.042	0.03	0.01	0.135
L_N_771.577_8.156919	-0.029	-0.136	-0.143	-0.123	-0.093	0.005	0.087	0.011	0.119	-0.099	0.16	0.126	0.129	0.06	0.031	0.053	-0.075	-0.001	0.03	-0.003	0.007	-0.129	0.144	-0.025	0.001	0.063	0.031	0.142	0.105	-0.014	0.096	0.002	0.003	0.003	0.014	0.064	0.012	0.027	0.051
L_N_773.5349_7.611038	0.018	-0.11	-0.103	-0.013	0.013	0.112	0.11	0.137	0.07	0.064	0.1	0.001	0.062	0.124	0.08	0.063	0.066	0.116	-0.051	-0.034	0.025	-0.032	0.099	-0.013	0.108	0.132	-0.08	-0.04	0.032	0.054	0.15	-0.073	-0.054	-0.077	-0.011	0.008	0.098	0.085	0.157
L_N_773.5917_8.596046	0.02	0.047	0.027	0.073	-0.018	0.137	0.172	0.146	0.011	0.051	0.007	0.027	0.023	-0.019	0	0.089	0.037	-0.031	0.138	0.027	-0.146	-0.101	0.106	0.062	-0.067	0.064	0.077	0.162	0.01	-0.033	0.033	-0.105	-0.104	-0.105	-0.072	-0.114	0.09	0.091	0.099
L_N_775.5508_8.062197	0.014	-0.135	-0.013	0.023	-0.08	0.147	0.16	0.11	0.085	0.092	0	-0.013	-0.033	0.012	-0.025	0.13	0.074	-0.003	0.014	-0.028	0.038	-0.057	0.063	-0.025	0.054	0.122	0.019	0.023	-0.008	0.004	0.164	-0.03	-0.003	-0.022	0.028	0.023	0.06	0.016	0.187
L_N_776.6024_7.530133	0.054	-0.036	-0.041	0.001	0.097	-0.054	-0.06	-0.062	-0.047	-0.008	-0.002	-0.056	-0.054	0.064	-0.004	0.03	0.059	0.008	0.023	-0.01	0.197	0.011	0.076	-0.006	0.121	-0.082	-0.061	0.011	0.056	0.003	0.015	0.017	0.029	0	0.04	0.053	0.018	-0.002	0.013
L_N_777.5662_8.172699	0.041	0.01	-0.02	0.018	-0.091	0.081	0.11	0.103	0.07	0.005	0.081	0.058	0.062	0.039	0.018	0.043	-0.028	0.048	0.004	0.008	-0.031	-0.053	0.107	-0.099	0.078	0.03	-0.053	-0.005	-0.05	-0.055	0.029	-0.14	-0.137	-0.14	-0.143	-0.104	0.136	0.11	0.14
L_N_779.5212_6.101436	-0.008	-0.019	-0.069	-0.164	-0.125	0.018	0.083	0.118	0.025	-0.075	0.138	-0.028	0.102	0.213	0.155	0.005	0.06	0.032	-0.013	-0.151	-0.055	-0.095	0.152	-0.045	0.027	0.036	-0.022	0.127	0.041	-0.079	0.098	-0.023	-0.015	0.004	0.01	-0.143	-0.028	-0.036	0.087
L_N_779.5838_8.484445	0.017	0.064	0.025	0.103	-0.091	0.155	0.168	0.111	-0.022	0.1	-0.004	-0.048	-0.018	0.052	0.039	0.197	0.038	0.013	0.099	0.012	-0.061	0.031	0.012	-0.095	0.04	0.025	-0.042	-0.05	-0.125	0.005	0.116	-0.074	-0.048	-0.066	-0.022	-0.031	0.074	0.047	0.085
L_N_779.7738_8.231246	-0.014	0.039	-0.079	0.001	-0.001	-0.018	0.006	0.004	-0.05	-0.041	-0.005	-0.087	-0.008	0.094	0.084	-0.024	-0.017	-0.024	0.03	-0.026	0.089	-0.044	0.11	-0.002	0.132	0.03	-0.031	-0.04	0.033	0.051	0.003	0.006	0.018	0.015	0.017	0.061	0.003	-0.001	0.025
L_N_783.6111_9.03375	0.003	-0.09	-0.147	-0.037	-0.018	0.044	0.081	0.029	0.018	0.005	0.009	-0.132	-0.034	0.167	0.106	0.078	0.015	0.022	0.138	0.022	0.09	-0.059	0.081	-0.086	0.093	-0.115	0.045	-0.022	-0.024	-0.034	0.063	0.07	0.069	0.034	0.056	0.152	-0.008	-0.015	0.106
L_N_784.4824_8.875068	-0.004	0.049	0.013	0.066	0	0.025	-0.031	0.023	0.027	0.083	-0.086	-0.077	-0.089	-0.02	-0.027	-0.089	-0.004	0.011	0.082	0.077	0.001	0.032	0.013	-0.109	0.06	-0.09	0.008	-0.017	-0.004	-0.076	-0.021	0.003	-0.003	0.009	0.01	0.028	0.009	0.016	-0.027
L_N_784.5279_9.623207	-0.011	-0.014	0.004	-0.04	0.079	0.014	0.011	-0.086	-0.005	0.044	0.009	0.057	-0.02	-0.056	-0.087	0.02	-0.015	0.01	-0.058	0.045	0.098	-0.031	-0.007	0.088	0.014	0.076	-0.003	-0.021	0.013	0.067	0.034	-0.039	-0.028	-0.028	-0.019	0.014	0.039	0.04	0.058
L_N_788.5093_9.079719	0.039	0.085	0.03	0.052	0.001	0.007	0.05	0.043	-0.006	-0.057	0.032	-0.036	0.026	0.082	0.076	-0.063	-0.058	-0.007	0.014	0.026	-0.082	-0.026	-0.049	-0.055	0.01	-0.023	0.046	-0.04	-0.003	-0.036	-0.024	0.046	0.034	0.052	0.026	0.031	-0.065	-0.029	0.045
L_N_788.603_7.334061	0.042	0.114	0.065	0.088	0.011	0.069	0.079	0.13	0.09	0.029	0.03	-0.116	-0.003	0.171	0.113	-0.015	0.036	-0.083	-0.044	-0.08	-0.07	-0.148	0.171	-0.024	-0.002	0.099	0.014	0.142	-0.014	-0.013	-0.103	-0.028	-0.026	-0.01	0	-0.125	-0.017	-0.013	0.033
L_N_789.5505_6.947927	-0.068	-0.186	-0.192	-0.139	-0.053	-0.005	0.067	-0.037	0.008	-0.094	0.105	0.067	0.032	0.058	-0.03	0.089	0.076	0.047	0.089	0.04	0.165	-0.028	0.073	-0.003	0.147	0.08	-0.083	-0.067	0.093	0.052	0.09	-0.003	0.003	-0.013	0.01	0.027	0.019	0.016	0.162
L_N_790.6186_7.842239	0.066	0.083	0.076	0.203	0.11	0.021	0.009	0.121	-0.005	0.031	-0.04	-0.059	-0.075	0.023	-0.034	0.011	-0.001	-0.104	-0.009	-0.031	-0.031	-0.137	0.129	-0.142	0.035	0.01	0.041	0.101	-0.054	-0.046	0.021	-0.132	-0.134	-0.133	-0.12	-0.112	0.131	0.111	0.052
L_N_791.5481_7.783309	0.069	-0.022	0.03	0.089	-0.007	0.164	0.207	0.117	0.033	0.038	-0.092	0.018	-0.138	-0.14	-0.199	0.03	0.074	0.066	0.011	0.065	-0.068	-0.005	-0.005	0.011	-0.006	0.051	-0.005	0.004	-0.09	0.059	0.135	-0.06	-0.054	-0.069	-0.044	0.028	0.079	0.089	0.156
L_N_791.7073_6.837555	-0.039	-0.014	-0.118	-0.086	-0.021	-0.056	0.008	0.005	-0.03	-0.106	-0.026	-0.183	-0.023	0.185	0.174	-0.016	-0.016	-0.044	0.013	-0.09	0.08	0.044	0.03	0.033	0.092	-0.004	-0.047	-0.067	0.029	0.017	-0.005	0.017	0.014	0.023	-0.008	-0.054	-0.03	-0.049	0.071
L_N_793.5816_7.968321	0.024	-0.067	-0.005	-0.085	-0.097	0.044	0.096	0.019	0.03	-0.039	0.028	0.025	0.042	0.011	0.029	0.041	-0.058	-0.005	0.019	-0.052	-0.041	-0.122	0.106	-0.021	-0.005	0.072	0.012	0.077	-0.075	-0.058	-0.038	0.039	0.057	0.042	0.069	0.015	-0.054	-0.057	0.137
L_N_793.7818_7.134286	-0.074	-0.039	-0.095	-0.04	-0.035	0.017	0.067	0.017	-0.048	-0.042	0.031	-0.058	0.025	0.1	0.092	-0.043	-0.027	0.02	0.036	0.01	-0.026	0.087	-0.074	-0.056	0.006	0.045	-0.017	-0.066	0.044	0.068	0.08	0.096	0.086	0.095	0.066	0.144	-0.06	-0.055	0.03
L_N_795.5157_5.967228	0.043	-0.035	-0.01	-0.106	-0.059	0.065	0.121	0.15	0.02	-0.031	0.13	-0.057	0.089	0.232	0.172	-0.033	0.071	-0.004	0.01	-0.148	-0.091	-0.064	0.066	0.033	-0.029	0.069	0.027	0.089	0.038	-0.095	0.094	0.008	0.017	0.025	0.052	-0.069	-0.035	-0.034	0.156
L_N_802.5389_9.127483	0.011	0.005	-0.019	-0.011	-0.02	-0.053	-0.045	-0.045	-0.127	-0.025	0.011	-0.017	-0.001	0.031	0.016	-0.071	0.015	0.041	-0.035	-0.028	0.044	-0.047	0.083	0.037	0.088	0.04	0.06	-0.002	0.086	-0.07	0.055	-0.028	-0.023	-0.008	-0.017	-0.028	0.014	0.01	0.035
L_N_805.6158_8.471416	0.09	-0.034	-0.055	-0.025	-0.046	0.068	0.095	0.028	0.089	0.017	0.06	0.099	0.062	-0.035	-0.026	0.16	-0.051	-0.1	-0.025	-0.102	0.075	-0.066	0.107	-0.061	0.08	0.07	-0.017	0.032	0.023	-0.104	-0.01	-0.097	-0.072	-0.072	-0.041	-0.098	0.083	0.045	0.016
L_N_808.5187_9.230831	0.005	-0.051	0.036	0.03	0.058	-0.004	-0.01	0.014	-0.078	0.007	-0.11	0.003	-0.1	-0.142	-0.131	-0.054	0	-0.014	0.028	-0.012	-0.06	0.024	-0.108	-0.014	-0.073	-0.033	0.003	-0.051	0.038	-0.012	-0.066	0.057	0.053	0.033	0.075	0.013	-0.048	-0.025	0.085
L_N_809.5565_8.253803	-0.001	-0.118	-0.133	-0.054	-0.106	0.113	0.101	0.054	0.095	0.097	-0.059	-0.004	-0.056	-0.07	-0.062	-0.007	0.027	-0.011	0.12	0.046	0.002	0.038	-0.124	-0.063	-0.004	-0.13	0.114	-0.077	-0.039	-0.099	0.036	0.005	0.006	-0.002	-0.01	0.042	0.013	-0.006	0.143
L_N_809.6732_8.597796	-0.025	0.084	-0.031	0.163	-0.022	0.222	0.198	0.207	0.114	0.195	0.027	0.02	0.04	0.012	0.028	0.048	0.021	-0.013	-0.031	0.018	0.021	0.004	0.131	0.054	0.097	0.04	0.009	0.036	-0.075	-0.191	-0.114	0.004	0.029	0.013	0.04	0.012	-0.003	-0.035	-0.068
L_N_810.5424_9.143364	-0.063	-0.073	-0.065	0.064	-0.002	-0.088	-0.145	-0.082	-0.102	0.027	-0.043	-0.049	-0.04	-0.002	-0.003	-0.048	0.027	0.024	0.092	0.122	-0.037	0.114	-0.135	0.064	-0.018	-0.002	-0.042	-0.103	0.013	-0.045	-0.026	0.062	0.042	0.055	0.042	0.015	-0.054	-0.045	-0.095
L_N_811.5491_9.61648	-0.071	0.046	0.029	0.049	0.053	-0.002	-0.018	0.059	-0.066	0.03	0.017	0.009	-0.003	0.016	-0.011	0.027	-0.014	-0.033	0.049	0.03	-0.072	-0.075	0.06	0.093	-0.096	-0.076	-0.013	0.085	-0.052	-0.074	0	0	-0.026	0	-0.055	-0.041	-0.015	0.002	-0.023
L_N_811.5691_8.574642	0.088	0.012	-0.006	0.005	-0.214	0.15	0.163	0.006	0.113	0.111	-0.077	-0.03	-0.111	-0.059	-0.097	0.048	0.045	-0.007	0.19	0.042	-0.02	0.007	0.043	-0.035	0.071	0.037	0.029	-0.025	-0.013	-0.075	0.011	-0.031	-0.013	-0.022	-0.012	0.024	0.045	0.012	0.158
L_N_811.6889_8.962816	-0.018	0.013	-0.06	0.075	0.016	0.143	0.145	0.095	0.091	0.093	0.056	0.095	0.07	-0.034	-0.013	0.02	-0.108	-0.052	-0.159	0.006	0.015	-0.014	0.14	0.075	0.06	0.053	-0.024	0.043	-0.021	-0.08	-0.089	0.02	0.043	0.021	0.054	0.065	0.006	-0.025	-0.073
L_N_813.6891_6.84078	0.045	-0.045	-0.079	-0.055	0.046	-0.062	-0.032	-0.003	-0.016	-0.081	-0.033	-0.128	-0.05	0.109	0.073	-0.028	-0.002	-0.001	-0.022	-0.027	0.1	-0.003	0.076	-0.055	0.114	0.001	-0.092	-0.015	0.028	-0.004	-0.007	0.037	0.029	0.045	0.033	-0.024	-0.052	-0.045	0.011
L_N_815.5667_7.123581	-0.087	-0.192	-0.187	-0.297	-0.165	-0.043	0.058	-0.08	0.002	-0.136	0.182	0.089	0.132	0.131	0.072	0.062	0.087	0.136	0.078	-0.058	0.168	0.041	0.027	-0.062	0.187	-0.003	-0.101	-0.125	0.078	0.027	0.11	-0.026	-0.029	-0.049	-0.024	-0.011	0.042	0.038	0.206
L_N_815.705_7.771173	-0.023	0.113	0.069	0.133	0.127	0.03	-0.043	0.039	0.056	0.089	-0.138	-0.123	-0.118	-0.029	-0.012	-0.154	-0.08	-0.019	-0.063	0.084	-0.085	0.024	-0.02	0.12	-0.102	0.027	0.12	0.041	-0.053	-0.042	-0.113	0.034	0.02	0.042	-0.008	0.011	-0.05	-0.038	-0.111
L_N_817.5832_7.54557	-0.077	-0.109	-0.2	-0.153	-0.102	0.013	0.131	-0.023	0.042	-0.123	0.095	0.05	0.068	0.066	0.033	0.185	0.03	0.047	0.128	-0.024	0.085	0	0.01	-0.114	0.103	-0.032	-0.014	-0.077	0.079	0.029	0.135	-0.02	-0.009	-0.026	0.014	0.04	0.049	0.036	0.178
L_N_819.5979_7.983706	0.067	0.027	0.078	-0.012	-0.149	0.086	0.143	0.081	0.056	-0.01	0.008	0.034	-0.017	-0.026	-0.051	0.1	0.08	-0.016	0.186	-0.018	-0.149	-0.071	0.036	-0.075	-0.049	0.029	0.016	0.124	0	-0.078	0.06	-0.064	-0.059	-0.068	-0.033	-0.078	0.065	0.044	0.173
L_N_823.9384_7.705829	-0.064	0.022	-0.035	0.025	0.049	0.012	0.015	0.016	-0.015	-0.001	-0.023	-0.11	-0.005	0.102	0.123	0.05	-0.036	0.005	0.123	0.055	-0.012	-0.029	0.024	-0.073	-0.001	-0.077	0.084	0.034	-0.098	0.152	-0.065	0.071	0.066	0.073	0.047	0.058	-0.064	-0.067	-0.016
L_N_826.522_9.185755	0.035	0.09	0.045	-0.044	0.019	0.056	0.016	0.021	0.062	0.092	-0.05	-0.067	-0.043	0.009	0.017	-0.034	0.001	-0.047	-0.126	-0.053	-0.045	0.107	-0.138	0.04	-0.044	0.02	0.029	-0.086	-0.071	-0.022	-0.029	0.04	0.046	0.059	0.056	-0.053	-0.083	-0.07	0.106
L_N_829.558_9.13562	0.02	0.055	0.034	-0.051	-0.036	-0.055	-0.043	-0.035	0.011	-0.049	-0.022	-0.062	-0.023	0.05	0.045	0.021	-0.007	-0.07	0.054	-0.022	0.004	-0.01	0.009	0.043	-0.008	0.05	0.018	0.041	0.066	-0.105	-0.023	0.023	0.005	0.045	0.012	-0.107	-0.075	-0.055	-0.01
L_N_829.7206_7.773748	0.038	0.036	0.046	-0.004	0.058	-0.084	-0.14	-0.085	-0.061	0.013	-0.027	0.002	0.009	-0.039	0.015	-0.066	-0.026	-0.032	-0.059	-0.005	-0.014	0.018	-0.034	0.019	-0.034	-0.044	0.01	-0.015	-0.04	-0.068	-0.071	0.019	0.01	0.024	0.01	-0.01	-0.038	-0.023	-0.108
L_N_834.5252_6.36823	-0.05	-0.122	-0.167	-0.176	-0.039	-0.053	0.051	-0.051	-0.02	-0.138	0.033	-0.09	-0.009	0.147	0.091	0.086	0.008	0.014	0.053	-0.097	0.23	0.023	0.042	-0.064	0.178	-0.058	-0.051	-0.093	0.071	0.043	0.117	-0.013	-0.012	-0.018	0.006	-0.008	0.027	0.021	0.171
L_N_836.4965_9.117362	0.025	0.029	-0.025	-0.05	0.039	0.094	0.133	0.036	0.093	0.002	0.144	0.097	0.146	0.068	0.077	0.047	-0.155	-0.053	-0.068	-0.04	-0.063	-0.053	0.002	-0.059	-0.053	-0.034	0.133	0.062	-0.045	0.097	-0.072	0.021	0.031	0.033	0.051	-0.008	-0.029	-0.039	-0.051
L_N_836.5407_6.754937	-0.016	-0.076	-0.102	-0.139	-0.097	0.033	0.133	0.004	0.041	-0.081	0.029	-0.077	-0.01	0.125	0.077	0.076	0.01	0.014	0.104	-0.067	0.142	0.025	0.059	-0.057	0.132	-0.004	-0.036	-0.04	0.037	0.033	0.116	-0.033	-0.024	-0.031	0.001	-0.031	0.041	0.025	0.209
L_N_839.5667_7.069891	-0.074	-0.169	-0.086	-0.046	-0.048	-0.028	0.039	-0.027	-0.014	-0.078	0.048	0.032	0.021	0.021	-0.006	0.103	0.114	0.178	0.06	0.027	0.098	0.062	0.042	-0.004	0.153	0.118	-0.113	-0.13	0.074	0.037	0.179	0.008	0.01	-0.009	0.034	0.029	0.026	0.024	0.172
L_N_841.5827_7.452511	-0.026	-0.006	-0.047	-0.156	-0.188	-0.018	0.086	-0.041	0.051	-0.121	0.102	0.013	0.091	0.114	0.099	-0.003	0.016	-0.041	0.106	-0.035	-0.102	0.012	-0.016	-0.068	0	0.027	-0.03	-0.01	0.054	-0.016	0.039	-0.057	-0.047	-0.05	-0.005	-0.075	0.026	0.04	0.068
L_N_843.5978_7.619834	0.024	-0.023	-0.031	-0.018	-0.042	0.086	0.147	0.075	0.049	-0.022	0.001	-0.012	-0.036	0.013	-0.032	0.073	0.017	-0.03	0.093	-0.061	0.09	-0.075	0.101	-0.032	0.076	0.042	0.024	-0.012	0.016	-0.02	0.048	-0.114	-0.114	-0.108	-0.113	-0.082	0.107	0.101	0.117
L_N_845.6144_8.159369	-0.019	-0.048	-0.092	-0.174	-0.123	0.011	0.125	0.024	0.003	-0.126	0.257	0.155	0.208	0.149	0.092	0.038	-0.003	0.042	0.049	-0.052	-0.047	-0.071	0.101	-0.024	0.034	0.075	0.002	0.073	0.127	0.005	0.117	-0.017	-0.009	-0.011	0.028	-0.039	0.013	0.014	0.17
L_N_847.6285_8.593521	0.077	0.028	0.072	-0.014	-0.1	0.072	0.096	0.098	-0.012	0.025	0.085	0.069	0.052	0.033	-0.007	0.037	0.045	-0.003	0.156	0.033	-0.174	-0.096	0.065	-0.056	-0.027	0.118	-0.023	0.099	0.023	-0.069	0.058	-0.142	-0.136	-0.128	-0.093	-0.194	0.099	0.103	0.237
L_N_851.5673_7.334005	-0.036	-0.089	-0.016	0.067	0.026	-0.013	0.016	0.014	0.034	-0.053	-0.026	0.009	-0.032	-0.045	-0.054	-0.096	0.077	0.033	0.063	0.038	-0.057	0.008	0.031	0.112	-0.029	0.115	-0.012	0.009	-0.03	-0.055	0.103	-0.046	-0.055	-0.052	-0.042	-0.004	0.064	0.068	0.084
L_N_851.969_7.696324	-0.08	-0.004	-0.091	0.008	0.047	-0.009	0.012	0.032	-0.095	-0.036	0.045	-0.087	0.037	0.155	0.148	-0.021	-0.007	0.05	0.097	0.067	-0.006	0.016	-0.033	-0.012	0.01	-0.108	0.076	-0.002	-0.087	0.092	-0.033	0.142	0.139	0.135	0.101	0.168	-0.115	-0.116	0.024
L_N_853.5822_7.508997	-0.022	-0.014	-0.071	-0.029	0.002	-0.104	-0.065	-0.059	-0.128	-0.097	0.061	0.016	0.024	0.055	0.008	0.13	0.056	0.003	-0.052	-0.07	0.067	0.005	-0.005	-0.099	0.094	-0.105	-0.08	-0.075	0.106	-0.017	0.033	-0.072	-0.067	-0.062	-0.048	-0.129	0.036	0.032	0.047
L_N_853.6188_7.921167	0.059	0.103	0.069	0.054	-0.028	0.087	0.08	0.122	-0.037	0.071	-0.007	-0.051	-0.053	0.047	-0.009	0.105	0.006	-0.007	0.071	-0.002	-0.057	-0.07	0.027	-0.02	-0.006	0.041	0.103	0.036	0.056	0.009	-0.16	0.11	0.119	0.115	0.111	0.045	-0.115	-0.134	0.039
L_N_858.5251_6.340528	-0.105	-0.077	-0.083	-0.001	-0.093	0.029	0.108	0.045	-0.043	-0.053	-0.023	-0.18	-0.06	0.18	0.128	0.053	0.046	0.031	0.088	-0.064	0.116	0.021	0.055	-0.07	0.186	-0.003	-0.043	-0.105	0.055	-0.009	0.144	-0.055	-0.052	-0.041	-0.038	-0.079	0.036	0.024	0.156
L_N_859.7613_9.664678	-0.113	-0.12	-0.16	0.01	0.058	-0.007	0.034	-0.034	-0.064	-0.039	0.044	0.063	0.019	-0.02	-0.046	0.074	0.12	0.104	0.03	0.008	0.145	0.021	-0.038	-0.003	0.12	0.092	-0.073	-0.226	0.11	0.063	0.082	-0.044	-0.04	-0.037	-0.043	0.001	0.065	0.042	0.061
L_N_860.5405_6.467087	-0.079	-0.126	-0.173	-0.111	0.015	-0.11	-0.036	-0.099	-0.083	-0.143	0.01	-0.088	-0.011	0.113	0.086	0.112	0.004	0.021	0.011	-0.061	0.222	0.006	0.027	-0.005	0.151	-0.01	-0.04	-0.103	0.098	0.02	0.161	-0.013	-0.005	-0.025	0.015	0.042	0.049	0.035	0.126
L_N_862.5564_6.908953	-0.077	-0.117	-0.214	-0.17	-0.013	-0.085	0.022	-0.074	-0.057	-0.159	0.05	-0.089	0.02	0.164	0.123	0.095	0.02	0.055	0.05	-0.068	0.206	0.043	0.011	-0.051	0.157	-0.072	-0.053	-0.111	0.074	0.047	0.126	0.018	0.017	0.008	0.027	0.037	0.009	0.003	0.125
L_N_865.5824_7.322534	-0.055	-0.056	-0.065	0.102	0.053	-0.015	0.045	-0.066	-0.032	-0.072	-0.011	0.071	-0.06	-0.097	-0.149	0.172	0.153	0.05	0.073	0.055	0.028	0.024	-0.018	-0.028	0.071	0.094	-0.083	-0.083	0.032	0.079	0.13	-0.092	-0.085	-0.079	-0.053	-0.088	0.09	0.066	0.14
L_N_866.7281_6.694171	-0.046	-0.011	-0.084	-0.09	-0.059	0.009	0.062	0.016	-0.004	-0.051	-0.021	-0.136	-0.062	0.136	0.075	-0.084	0.025	0.058	-0.003	-0.033	0.083	0.058	0.037	0.069	0.057	-0.009	-0.04	-0.033	0.028	0.053	-0.004	0.007	-0.004	0.014	0.003	0.023	-0.007	0.004	0.038
L_N_867.598_7.553956	0.075	0.043	0.075	0.045	-0.045	0.093	0.102	0.151	0.028	0.045	0.079	0.044	0.079	0.046	0.04	0.026	0.097	0.073	0.09	0.055	-0.107	0.044	0.041	-0.072	0.034	0.055	-0.076	0.045	0.004	0.021	0.033	-0.031	-0.022	-0.029	0.004	-0.038	0.022	0.03	0.051
L_N_869.6145_8.024653	0.034	0.031	0.031	-0.081	-0.216	-0.011	0.077	0.01	-0.03	-0.103	0.148	0.05	0.14	0.13	0.122	-0.051	-0.022	-0.087	-0.03	-0.09	-0.102	-0.029	0.143	0.061	-0.015	0.107	-0.076	0.127	-0.029	-0.016	0.011	-0.077	-0.066	-0.059	-0.034	-0.086	0.05	0.044	0.031
L_N_870.6811_8.515112	-0.052	-0.036	-0.163	-0.078	0.084	-0.101	-0.012	-0.014	-0.032	-0.192	0.099	-0.055	0.095	0.192	0.177	0.005	-0.127	-0.097	-0.065	-0.117	0.077	-0.155	0.163	-0.066	0.048	-0.061	0.006	0.098	0.015	0.045	0.069	-0.03	-0.032	-0.035	-0.016	0.012	0.038	0.058	-0.021
L_N_872.5409_6.611167	-0.146	-0.112	-0.196	-0.11	0.045	-0.149	-0.121	-0.134	-0.106	-0.106	0.049	-0.062	0.02	0.132	0.094	0.03	0.073	0.026	0.042	-0.077	0.236	0.068	-0.01	-0.062	0.156	-0.163	-0.064	-0.126	0.067	0.011	0.03	0.037	0.036	0.033	0.041	0.022	-0.024	-0.031	0.013
L_N_873.644_8.696084	0.033	-0.043	-0.01	0.07	0.09	-0.029	0.015	-0.025	-0.068	-0.062	0.106	0.118	0.067	-0.001	-0.047	0.086	0.043	0.076	0.055	0.025	0.048	-0.044	0.116	0.033	0.068	0.079	-0.139	0.048	0.079	-0.003	0.089	-0.163	-0.158	-0.16	-0.123	-0.154	0.16	0.141	0.141
L_N_879.5983_7.567506	-0.087	-0.086	-0.117	-0.132	-0.089	-0.112	-0.078	-0.138	-0.021	-0.09	0.01	0.073	-0.002	-0.076	-0.086	0.047	0.042	0.026	0.011	0.004	0.165	0.057	-0.043	-0.012	0.095	-0.028	-0.063	-0.083	0.089	-0.047	0.118	-0.013	-0.008	-0.032	0.022	0.106	0.055	0.077	0.018
L_N_879.5991_7.90713	0.04	0.021	0.053	0.13	-0.022	0.081	0.103	0.026	0.003	0.038	0.019	0.01	-0.029	0.01	-0.044	-0.09	0.114	0.12	0.062	0.067	-0.083	-0.02	0.053	0.011	0.009	0.05	-0.014	0.044	0.035	0.012	0.01	-0.006	-0.008	-0.01	-0.007	0.044	0.02	0.031	0.071
L_N_884.5407_6.419738	-0.076	-0.091	-0.109	-0.106	-0.019	-0.058	0.015	-0.042	-0.082	-0.106	-0.008	-0.147	-0.042	0.156	0.106	0.046	0.03	0.049	0.062	-0.055	0.193	0.058	0.001	-0.111	0.173	-0.035	-0.082	-0.139	0.041	0.042	0.093	-0.003	-0.004	-0.001	0.01	-0.029	0.002	-0.003	0.085
L_N_885.5704_7.548199	-0.057	-0.12	-0.147	-0.04	-0.082	0.07	0.122	0.072	0.049	0.005	0.079	0.036	0.081	0.058	0.064	0.115	0.074	0.087	0.146	0.015	0.02	0.014	-0.013	0.007	0.092	0.037	-0.037	-0.102	0.005	-0.093	0.184	-0.04	-0.034	-0.063	-0.024	0.067	0.086	0.076	0.228
L_N_886.5565_6.877529	-0.047	-0.088	-0.127	-0.105	-0.092	-0.049	0.056	-0.017	-0.047	-0.139	0.078	-0.087	0.034	0.2	0.14	0.02	0.049	0.019	0.047	-0.076	0.088	0.015	0.065	-0.046	0.109	-0.012	-0.065	-0.016	0.056	0.01	0.084	-0.037	-0.035	-0.033	-0.011	-0.067	0.029	0.025	0.122
L_N_887.6145_7.208117	-0.073	-0.078	-0.097	-0.164	-0.091	0.013	0.081	0.064	-0.014	-0.086	0.153	0.054	0.141	0.139	0.125	-0.028	-0.079	-0.005	-0.044	-0.036	-0.095	0.01	0.015	0.036	-0.049	-0.024	0.001	0.03	-0.05	0.017	-0.111	0.107	0.095	0.121	0.071	0.08	-0.123	-0.097	-0.09
L_N_889.524_9.206614	-0.061	-0.011	-0.014	-0.023	0.04	0.001	0.019	0.002	-0.121	-0.028	-0.006	0	0.004	-0.01	-0.003	0.002	0.027	0.076	0.003	0.088	0.029	0.143	-0.113	-0.007	-0.007	0.011	-0.031	-0.101	0.035	-0.031	0.1	-0.004	-0.004	-0.005	0.027	0.044	0.019	0.041	-0.023
L_N_889.6304_7.54183	0.014	-0.026	-0.04	-0.075	-0.048	0.098	0.105	0.102	-0.024	0.061	0.176	0.119	0.153	0.091	0.067	-0.065	-0.043	0.078	-0.03	-0.008	-0.036	-0.021	0.054	-0.036	0.021	0.009	-0.014	0.017	-0.007	0.011	-0.07	-0.051	-0.038	-0.035	-0.048	-0.012	0.037	0.032	-0.028
L_N_891.5991_7.387659	0.072	-0.043	-0.01	0.041	0.096	-0.079	-0.078	-0.087	-0.083	-0.033	-0.066	-0.05	-0.077	-0.034	-0.05	0.069	0.085	0.11	0.018	0.079	0.2	0.123	-0.056	-0.097	0.227	0.089	-0.14	-0.231	0.054	0.068	0.199	-0.094	-0.098	-0.104	-0.095	-0.033	0.116	0.113	0.099
L_N_891.6459_7.932758	-0.028	-0.052	-0.101	-0.108	-0.045	0.042	0.095	0.054	-0.054	-0.042	0.188	0.116	0.179	0.108	0.104	-0.104	-0.061	0.067	-0.059	0.017	-0.089	0.027	-0.004	0.057	-0.069	-0.018	0.016	0.018	0.003	0.053	-0.132	0.057	0.06	0.07	0.042	0.069	-0.063	-0.055	-0.058
L_N_893.614_7.91348	0.001	-0.029	0.082	0.131	-0.054	0.055	0.13	0.072	-0.074	-0.041	0.067	0.119	0.019	-0.052	-0.106	0.086	0.106	0.054	-0.007	0.019	-0.118	-0.036	0.032	0.03	-0.053	0.138	-0.023	0.078	0.044	0.019	0.103	-0.088	-0.072	-0.08	-0.038	-0.042	0.092	0.083	0.191
L_N_897.6439_8.456622	0.128	0.192	0.222	0.269	-0.064	0.104	0.083	0.145	-0.027	0.106	-0.088	0.061	-0.083	-0.179	-0.172	0.041	-0.056	-0.159	0.029	-0.052	-0.233	-0.058	0.061	-0.037	-0.102	0.061	0.083	0.167	-0.023	-0.044	-0.026	-0.143	-0.129	-0.131	-0.096	-0.145	0.115	0.097	0.121
L_N_899.5853_7.544886	-0.015	-0.008	-0.099	-0.088	-0.081	0.059	0.179	0.045	0.03	-0.094	0.113	0.053	0.068	0.086	0.028	0.113	0.052	0.019	0.156	-0.051	0.057	-0.083	0.057	-0.048	0.095	0.001	0.036	-0.013	0.066	-0.012	0.093	0.021	0.028	0.017	0.045	0.048	-0.008	-0.007	0.204
L_N_905.7066_7.765917	0.05	0.094	0.046	0.108	0.078	0.08	-0.006	0.05	0.009	0.138	-0.124	-0.128	-0.115	-0.01	-0.013	-0.101	-0.001	-0.003	-0.006	0.046	-0.018	-0.022	0.035	0.11	-0.075	0.006	0.112	0.045	0.007	-0.043	-0.165	0.207	0.177	0.203	0.138	0.133	-0.198	-0.177	-0.252
L_N_916.6053_6.040212	-0.038	0.021	0.069	0.087	0.021	0.021	-0.04	0.027	-0.015	0.086	-0.077	-0.077	-0.087	-0.006	-0.023	-0.091	0.022	0.029	-0.069	-0.043	-0.043	0.017	-0.107	-0.027	0.008	0.048	0.06	-0.099	0.034	-0.041	-0.028	0.024	-0.001	0.022	-0.007	-0.014	-0.028	-0.009	-0.044
L_N_923.5856_7.454538	0.123	0.025	0.092	-0.07	-0.123	0.048	0.072	0.055	0.022	0.008	0.027	0.039	0.022	-0.01	-0.014	0.084	-0.025	-0.058	-0.014	-0.04	-0.025	0.027	-0.02	-0.068	0.059	0.07	-0.068	-0.061	-0.032	-0.067	0.1	-0.042	-0.036	-0.009	-0.006	-0.048	0.008	0.018	0.117
L_N_925.6005_7.616449	-0.075	-0.038	-0.142	-0.033	-0.018	0.07	0.129	0.017	0.061	-0.017	0.104	0.004	0.052	0.122	0.061	-0.025	0.085	0.052	0.131	-0.013	0.081	0.01	0.042	-0.081	0.075	-0.017	0.004	-0.003	0.129	-0.059	-0.01	0.027	0.021	0.003	0.001	0.071	0.009	0.007	0.062
L_N_927.6167_8.192058	-0.035	-0.068	-0.138	-0.151	-0.167	0.036	0.134	0.081	0.045	-0.102	0.251	0.124	0.21	0.178	0.127	0.01	-0.029	0.058	0.003	-0.066	-0.14	-0.049	-0.003	0.04	-0.093	0.086	0.076	0.046	0.107	0.016	0.011	0.041	0.04	0.048	0.05	-0.045	-0.056	-0.053	0.135
L_N_929.6308_8.610956	0.165	0.009	0.107	0.097	-0.001	0.106	0.136	0.114	0.049	0.034	0.012	0.133	-0.022	-0.133	-0.168	0.034	0.046	0.007	0.113	0.034	-0.051	-0.011	0.071	-0.025	0.015	0.061	-0.022	0.081	-0.066	-0.052	0.044	-0.134	-0.136	-0.138	-0.102	-0.152	0.122	0.114	0.149
L_N_940.7204_9.123441	0.099	0.013	0.005	0.016	-0.009	0.087	0.095	0.085	-0.016	0.05	0.042	0.016	-0.001	0.039	-0.021	0.034	0.102	0.041	-0.014	-0.068	0.081	-0.044	0.042	-0.013	0.15	0.072	-0.012	-0.035	0.044	-0.112	0.011	-0.042	-0.033	-0.039	-0.011	-0.092	0.021	0.017	0.114
L_N_942.7906_10.52905	-0.026	-0.035	-0.036	-0.027	0.07	-0.106	-0.129	-0.085	-0.098	-0.021	0.058	0.006	0.053	0.064	0.058	-0.11	-0.016	-0.018	-0.132	-0.073	0.035	0.017	-0.082	0.078	0.019	-0.016	0.028	-0.086	0.112	-0.056	-0.058	0.194	0.206	0.207	0.215	0.111	-0.188	-0.196	-0.11
L_N_942.7909_9.120673	0.055	0.04	0.078	0.05	0.072	-0.075	-0.075	-0.045	-0.068	-0.036	-0.04	-0.034	-0.04	-0.007	-0.004	-0.086	0.054	0.023	-0.106	-0.045	0.042	0.077	-0.121	0.034	0.026	-0.041	-0.007	-0.134	0.014	-0.079	0.026	-0.011	-0.001	0	0.018	-0.038	-0.009	-0.003	0.076
L_N_942.7919_10.90267	-0.036	0.008	0.058	-0.128	-0.009	-0.079	-0.068	-0.082	-0.053	-0.054	0.022	-0.053	0.028	0.092	0.092	-0.119	0.054	0.056	-0.079	-0.054	0.053	0.059	-0.063	0.075	0.015	-0.061	0.017	-0.06	-0.03	-0.027	-0.022	0.062	0.047	0.079	0.031	-0.004	-0.101	-0.055	-0.029
L_N_947.5858_7.341888	-0.001	-0.032	0.001	0.119	0.049	0.093	0.088	0.042	-0.063	0.056	0.008	0.052	-0.029	-0.052	-0.101	0.063	0.152	0.122	0.039	0.122	0.015	0.018	-0.013	-0.018	0.05	0.026	-0.052	-0.025	0.048	-0.03	0.077	-0.03	-0.024	-0.046	-0.012	0.017	0.061	0.05	0.057
L_N_951.6168_8.043701	0.031	0.011	0.016	-0.014	-0.116	-0.063	0.009	-0.002	-0.024	-0.125	0.098	-0.007	0.07	0.134	0.088	-0.099	-0.012	-0.082	0.035	-0.033	-0.186	-0.088	0.078	0.051	-0.106	0.063	0.049	0.16	-0.003	-0.067	-0.016	0.052	0.056	0.063	0.092	0.004	-0.063	-0.046	-0.013
L_N_961.7481_8.70754	-0.028	0.011	-0.062	0.006	0.089	0.038	0.065	0.049	0.01	-0.026	0.075	0.087	0.104	-0.007	0.032	0.114	-0.035	-0.075	-0.086	-0.045	0.009	-0.181	0.12	0.017	-0.055	0.025	0.086	0.128	0.008	-0.019	-0.009	0.053	0.073	0.061	0.086	0.05	-0.038	-0.066	-0.022
L_N_969.871_10.29379	0.062	0.009	-0.027	0.047	0.108	0.009	-0.025	0.068	0.008	0.058	0.072	0.003	0.071	0.093	0.084	-0.023	0.065	0.096	0.024	0.085	-0.042	-0.088	-0.006	-0.048	-0.031	-0.031	0.044	-0.002	0.042	-0.078	0.03	0.006	0.01	0.001	0.018	-0.057	-0.018	-0.027	-0.032
L_N_970.822_10.63698	-0.132	0.013	-0.005	0.007	0	-0.019	-0.026	-0.004	-0.036	0.008	-0.025	-0.054	-0.026	0.032	0.017	-0.081	0.057	0.023	-0.02	0.032	-0.053	0.093	-0.146	0.044	-0.037	-0.031	0.048	-0.088	0.03	-0.06	-0.005	0.11	0.101	0.111	0.108	0.091	-0.107	-0.079	0.007
L_N_970.8224_10.99764	0.005	-0.016	0.061	0.012	0.03	-0.029	-0.072	0.06	-0.022	0.041	-0.063	-0.118	-0.113	0.062	-0.014	-0.138	-0.007	-0.029	-0.081	-0.026	0.044	0.066	-0.01	0.031	0.035	-0.019	-0.029	0.013	-0.024	0.034	-0.1	0.063	0.048	0.088	0.019	-0.048	-0.11	-0.094	-0.108
L_N_971.8862_10.45848	0.081	0.043	0.072	0.097	0.051	-0.051	-0.048	-0.007	-0.046	-0.044	0.049	0.016	-0.009	0.044	-0.033	0.014	0.094	-0.099	-0.035	-0.108	0.045	-0.065	0.146	0.052	0.027	0.031	-0.038	0.084	0.154	0.06	-0.084	0.123	0.141	0.133	0.158	0.036	-0.122	-0.154	-0.085
L_N_973.9015_10.56476	0.114	0.04	0.085	0.009	-0.039	0.008	0.002	0.07	0.015	-0.001	0.006	-0.041	0.011	0.057	0.058	-0.085	0.11	-0.039	0.09	-0.076	-0.113	-0.033	0.079	0.058	-0.007	0.096	0.003	0.073	-0.051	-0.064	-0.056	0.045	0.035	0.047	0.053	-0.017	-0.05	-0.044	-0.019
L_N_975.572_7.547054	-0.019	-0.088	-0.105	-0.151	-0.14	0.055	0.155	0.027	0.088	-0.076	0.098	0.038	0.055	0.084	0.031	0.147	0.065	0.003	0.105	-0.089	0.065	-0.028	0.013	-0.038	0.085	-0.012	-0.003	-0.062	0.081	-0.016	0.072	0.006	0.013	0.003	0.023	0.016	0.001	-0.006	0.207
L_N_975.6157_7.914166	0.066	0.041	0.038	0.127	0.116	0.109	0.171	0.095	0	-0.01	0.007	0.029	-0.057	-0.029	-0.111	0.003	0.11	0.13	-0.015	0.062	-0.03	-0.007	0.057	0.067	0.014	0.078	-0.037	0.031	0.073	-0.004	0.109	-0.048	-0.035	-0.043	-0.025	-0.047	0.047	0.037	0.283
L_N_981.7697_10.90995	-0.014	0.003	0.082	-0.086	0.058	-0.085	-0.127	-0.102	-0.041	0.008	-0.023	-0.053	-0.017	0.036	0.034	-0.144	-0.025	0.027	-0.085	0.02	0.039	0.107	-0.072	0.081	0.014	0.044	0.033	-0.092	-0.099	0.038	-0.101	0.106	0.086	0.118	0.069	-0.022	-0.144	-0.117	-0.063
L_N_984.838_10.72178	0.046	0.016	0.102	-0.046	0.042	-0.017	-0.048	-0.027	-0.018	0.03	-0.065	-0.063	-0.045	-0.005	0.017	-0.096	-0.023	0.006	-0.087	-0.039	-0.026	0.113	-0.075	0.033	-0.009	0.028	-0.041	-0.04	-0.057	-0.014	-0.081	0.046	0.035	0.053	0.032	-0.033	-0.069	-0.05	-0.039
L_N_984.8382_11.12016	-0.057	-0.045	-0.003	-0.094	0.008	-0.047	-0.037	-0.045	-0.078	-0.028	0.073	0.034	0.079	0.056	0.066	-0.1	0.024	0.002	-0.082	-0.05	0.025	0.064	-0.106	0.028	0.01	-0.061	0.012	-0.065	0.071	-0.09	-0.036	0.058	0.055	0.067	0.064	-0.015	-0.085	-0.056	-0.036
L_N_987.7643_8.746238	0.023	-0.011	-0.042	0.063	0.026	-0.021	0.025	0.034	-0.002	-0.087	0.006	0.032	0.016	-0.031	-0.015	0.044	-0.027	-0.073	-0.043	-0.052	0.019	-0.063	0.079	0.061	0.025	0.14	0.028	0.019	0.048	-0.079	0.136	-0.026	-0.031	-0.024	0.001	-0.02	0.023	0.038	-0.012
L_N_996.7787_10.53471	0.023	-0.01	-0.034	-0.035	0.064	-0.121	-0.153	-0.094	-0.07	-0.023	0.034	-0.06	0.05	0.112	0.13	-0.04	0.023	0.006	-0.088	0.007	0.154	0.051	0.02	0.044	0.084	-0.018	-0.076	-0.062	0.078	-0.036	-0.065	0.03	0.028	0.039	0.049	-0.035	-0.054	-0.033	-0.09
L_N_999.6596_7.786212	0.001	0.135	0.043	0.07	0.096	0.051	-0.017	0.057	0.062	0.097	-0.105	-0.146	-0.091	0.035	0.039	-0.17	-0.052	0.007	-0.056	0.055	-0.078	0.009	0.016	0.066	-0.094	0.018	0.036	0.054	-0.104	0.067	-0.113	0.111	0.105	0.118	0.068	0.113	-0.097	-0.1	-0.189
L_N_999.7799_10.53379	-0.025	0.028	-0.029	0.051	0.104	-0.042	-0.107	-0.073	-0.082	0.058	-0.012	-0.066	-0.03	0.064	0.034	0.034	0.003	0.061	-0.052	0.043	0.034	-0.052	0.034	0.075	-0.017	0.046	-0.044	-0.013	0.087	-0.054	-0.013	0.094	0.092	0.101	0.097	0.049	-0.092	-0.086	-0.076
L_P_1000.28_7.687102	-0.069	-0.055	0.002	-0.011	-0.003	0.055	0.077	0.069	0.099	-0.015	0.038	0.006	0.053	0.041	0.064	-0.033	-0.046	-0.097	-0.064	-0.045	-0.037	0.064	-0.017	0.112	-0.031	0.058	0.009	0.008	-0.015	-0.043	0.041	-0.005	-0.004	-0.001	0.033	0.022	-0.011	0.036	-0.006
L_P_1002.848_10.48571	0.037	0.008	-0.026	0.049	0.015	-0.048	-0.078	-0.038	-0.079	0.028	-0.038	-0.003	-0.031	-0.039	-0.035	0.006	0.05	0.129	-0.016	0.051	-0.039	0.006	-0.006	-0.041	0.018	-0.021	-0.053	-0.003	0.085	-0.035	0.124	-0.086	-0.063	-0.097	-0.063	0.015	0.103	0.083	0.051
L_P_1016.928_10.78546	-0.082	-0.081	-0.158	-0.097	0.006	-0.101	-0.053	-0.058	-0.034	-0.126	0.115	0.134	0.114	-0.014	-0.007	0.153	-0.051	-0.011	-0.008	0.016	0.06	-0.13	0.062	-0.029	0.025	0.049	0.002	0.046	0.115	-0.013	0.115	-0.063	-0.045	-0.066	-0.004	-0.026	0.076	0.06	-0.054
L_P_1037.796_10.51597	-0.096	0.062	-0.007	0.006	0.155	-0.143	-0.173	-0.086	-0.069	-0.053	-0.037	-0.146	-0.011	0.118	0.14	0	-0.01	-0.031	-0.068	-0.014	0.051	0.023	-0.002	0.101	-0.021	0.001	0.023	0.006	0.053	0.022	-0.074	0.123	0.12	0.14	0.138	0.009	-0.151	-0.137	-0.167
L_P_1042.752_10.51435	0.035	0.034	0.022	0.051	0.209	-0.128	-0.217	-0.086	-0.043	0.032	-0.052	-0.157	-0.053	0.116	0.098	-0.021	0.068	0.036	-0.084	0.038	0.163	0.034	0.06	0.095	0.106	0.098	-0.077	-0.07	0.093	0.076	-0.072	0.038	0.042	0.062	0.034	-0.014	-0.069	-0.062	-0.139
L_P_1050.695_10.23901	-0.105	-0.134	-0.162	-0.169	-0.023	-0.099	0.013	-0.115	-0.078	-0.2	0.14	0.209	0.167	-0.069	-0.017	0.017	-0.001	0.013	0.034	-0.006	0.047	0.069	-0.116	-0.081	-0.004	-0.131	-0.003	-0.046	-0.023	-0.063	0.082	-0.044	-0.057	-0.059	-0.033	-0.007	0.049	0.082	0.11
L_P_1052.71_10.39267	-0.061	-0.071	-0.038	-0.096	-0.075	0.031	0.131	0.012	0.028	-0.111	0.103	0.218	0.128	-0.124	-0.072	-0.019	-0.03	-0.064	0.013	-0.061	-0.082	-0.003	-0.029	-0.041	-0.056	-0.065	0.033	0.063	-0.031	-0.116	0.085	-0.096	-0.102	-0.103	-0.066	-0.082	0.084	0.106	0.209
L_P_1053.289_9.865118	0.039	0.007	0.105	0.036	-0.028	0.019	0.013	0.039	-0.055	0.027	0.093	0.089	0.084	0.023	0.009	-0.029	-0.007	0.011	-0.001	-0.014	-0.113	-0.013	0.032	-0.011	-0.042	0.073	-0.001	0.106	-0.054	-0.001	0.071	-0.015	-0.019	-0.03	-0.008	-0.068	0.018	0.006	-0.038
L_P_1071.299_8.004993	-0.13	-0.013	-0.017	-0.084	-0.035	-0.003	0.005	0.018	-0.017	0	0.024	0.018	0.05	0.009	0.052	-0.039	-0.034	0.056	-0.012	0.018	-0.089	0.189	-0.185	-0.082	-0.075	-0.005	-0.043	-0.104	-0.02	0.035	0.017	0.016	0.005	0.01	0.018	-0.004	-0.027	-0.01	-0.019
L_P_1071.825_7.696928	-0.103	-0.201	-0.167	-0.217	-0.127	0.093	0.197	0.019	0.137	-0.063	0.155	0.057	0.129	0.132	0.107	0.144	0.009	-0.044	0.103	-0.06	-0.007	-0.007	0.037	-0.017	-0.004	0.056	-0.036	0.024	0.083	-0.039	0.039	-0.003	-0.002	0.012	0.017	-0.035	-0.012	-0.014	0.162
L_P_1074.694_10.09427	-0.086	-0.213	-0.239	-0.19	0.019	-0.189	-0.091	-0.182	-0.189	-0.227	0.16	0.18	0.156	-0.004	0.005	-0.022	0.004	0.081	-0.054	-0.032	0.228	0.066	-0.046	-0.027	0.11	-0.14	-0.084	-0.099	0.041	-0.028	0.083	-0.006	-0.023	-0.039	-0.024	0.072	0.041	0.075	0.057
L_P_1076.709_10.25689	-0.1	-0.172	-0.209	-0.18	-0.019	-0.123	-0.02	-0.113	-0.108	-0.199	0.147	0.159	0.154	-0.003	0.023	-0.075	0.011	0.077	-0.048	-0.061	0.107	0.088	-0.106	-0.042	0.044	-0.107	-0.026	-0.09	0.036	-0.061	0.117	-0.065	-0.061	-0.081	-0.036	0.015	0.088	0.097	0.106
L_P_1078.725_10.41245	-0.072	-0.109	-0.127	-0.126	-0.046	-0.056	0.033	-0.045	-0.044	-0.13	0.102	0.181	0.114	-0.084	-0.051	-0.05	-0.032	0.036	-0.034	-0.049	-0.046	0.045	-0.097	-0.028	-0.042	-0.11	0.017	0.007	-0.004	-0.114	0.119	-0.029	-0.036	-0.042	-0.025	0.025	0.04	0.064	0.155
L_P_1079.843_10.80792	-0.107	-0.076	-0.06	-0.123	0.012	-0.151	-0.121	-0.147	-0.071	-0.12	0.063	0.056	0.097	0.012	0.067	0.049	-0.053	-0.008	-0.06	0	0.003	0.053	-0.095	-0.01	-0.007	-0.039	0.005	-0.042	0.05	-0.005	0.111	-0.088	-0.084	-0.078	-0.056	-0.087	0.07	0.073	0.001
L_P_108.0947_10.77904	-0.065	-0.082	-0.137	-0.084	-0.009	-0.154	-0.117	-0.098	-0.1	-0.15	0.11	0.116	0.099	0.001	-0.008	0.133	-0.044	-0.021	0	0.01	0.069	-0.118	0.128	-0.065	0.042	-0.004	-0.059	0.084	0.062	-0.025	0.063	-0.071	-0.06	-0.08	-0.021	-0.068	0.071	0.061	-0.059
L_P_108.0947_10.9641	0.004	0.038	0.019	0.08	-0.039	0.015	0.051	0.058	0.024	-0.041	0.024	0.111	0.038	-0.103	-0.076	0.117	-0.048	-0.079	0.028	0	-0.121	-0.108	0.034	-0.067	-0.066	0.045	0.035	0.111	0.019	-0.087	0.064	-0.129	-0.11	-0.133	-0.073	-0.115	0.128	0.091	0.039
L_P_1080.74_10.55935	0.003	-0.044	-0.05	-0.014	-0.065	0.016	0.058	0.001	0.037	-0.034	0.016	0.095	0.033	-0.097	-0.061	0.086	-0.054	-0.012	0.003	-0.037	-0.063	0.043	-0.068	-0.123	0.02	-0.026	-0.002	-0.002	-0.012	-0.036	0.098	-0.128	-0.128	-0.144	-0.088	-0.088	0.133	0.138	0.163
L_P_1086.204_3.725584	-0.133	-0.09	-0.037	-0.115	-0.051	-0.067	-0.085	0.025	0.011	-0.014	-0.014	-0.093	-0.019	0.093	0.077	-0.104	-0.014	0.02	-0.042	-0.055	-0.038	0.014	-0.023	-0.116	0.078	-0.013	-0.029	-0.022	-0.056	-0.018	0.106	-0.039	-0.045	-0.015	-0.042	-0.035	0.009	0.034	-0.006
L_P_1099.687_10.23467	-0.143	-0.061	-0.156	-0.133	0.032	-0.072	0.006	-0.074	-0.036	-0.162	0.088	0.087	0.113	0.003	0.043	0.036	0.009	-0.025	-0.004	-0.007	-0.001	-0.046	-0.056	-0.032	-0.064	-0.063	0.072	0.023	0.011	-0.011	0.053	-0.01	-0.001	-0.006	0.039	0.015	0.005	0.026	0.078
L_P_110.1101_10.78275	-0.017	-0.117	-0.067	-0.046	-0.045	-0.063	-0.041	-0.041	0.032	-0.092	0.133	0.04	0.079	0.121	0.047	0.027	-0.034	-0.003	-0.083	-0.028	0.063	-0.138	0.111	-0.042	0.08	0.067	0.027	0.031	0.102	0.013	0.029	0.065	0.08	0.065	0.095	0.036	-0.055	-0.073	-0.099
L_P_110.1103_10.96098	-0.013	-0.067	0	-0.036	-0.008	0.012	0.009	0.019	-0.004	-0.001	0.036	0.104	0.042	-0.076	-0.061	0.121	-0.081	0.042	-0.018	0.093	-0.103	-0.147	0.026	0.085	-0.076	0.067	0.07	0.069	0.011	-0.082	0.079	-0.053	-0.039	-0.078	-0.025	-0.027	0.092	0.043	0.129
L_P_1101.703_10.38998	-0.058	0.039	0.003	-0.049	0.047	-0.018	0.005	0.004	0.088	-0.046	0.048	0.03	0.084	0.021	0.073	-0.05	0.007	-0.034	0.003	-0.024	-0.169	0.024	-0.092	0.007	-0.186	-0.108	0.098	0.097	-0.002	-0.129	-0.018	0.076	0.083	0.088	0.125	0.034	-0.095	-0.061	0.032
L_P_1103.719_10.55692	-0.05	0.061	0.146	0.076	-0.029	0.011	0.027	0.035	0.027	-0.018	-0.035	0.054	0.017	-0.108	-0.031	-0.02	-0.041	-0.126	0.043	-0.057	-0.165	-0.018	-0.047	-0.069	-0.114	-0.078	0.11	0.104	-0.106	-0.061	0.022	-0.146	-0.131	-0.127	-0.087	-0.199	0.093	0.088	0.086
L_P_1121.671_9.933546	-0.03	-0.163	-0.212	-0.162	0.075	-0.217	-0.137	-0.209	-0.21	-0.222	0.175	0.19	0.19	0.001	0.042	-0.059	0.033	0.111	-0.077	-0.007	0.188	0.061	-0.051	0.035	0.025	-0.108	-0.077	-0.056	0.076	-0.032	0.004	-0.016	-0.027	-0.037	-0.023	0.03	0.033	0.056	-0.02
L_P_1123.687_10.09534	-0.136	-0.24	-0.255	-0.185	0.031	-0.187	-0.096	-0.201	-0.184	-0.216	0.108	0.115	0.108	0.003	0.016	0.022	0.011	0.114	-0.044	0.02	0.183	0.077	-0.084	-0.04	0.104	-0.096	-0.11	-0.14	0.091	0.038	0.121	0.003	0	-0.017	0.012	0.069	0.028	0.045	0.006
L_P_1125.702_10.26024	-0.142	-0.152	-0.199	-0.171	-0.006	-0.17	-0.068	-0.143	-0.134	-0.233	0.109	0.069	0.115	0.053	0.07	-0.046	-0.043	0.011	-0.042	-0.083	0.132	0.06	-0.081	-0.053	0.074	-0.122	0.005	-0.096	0.031	-0.02	0.108	0.003	0.01	-0.01	0.035	0.058	0.023	0.031	0.102
L_P_1127.308_10.0173	-0.017	0.04	0.035	0.024	0.002	-0.024	-0.043	0.011	-0.024	0.019	0.072	0.026	0.087	0.057	0.079	-0.029	-0.055	-0.031	-0.026	-0.078	-0.143	-0.06	0.013	-0.073	-0.128	-0.092	0.11	0.175	-0.04	0.034	-0.002	0.019	0.014	0.013	0.031	-0.008	-0.007	-0.013	-0.022
L_P_1127.718_10.41398	-0.04	-0.049	-0.123	-0.105	0.069	-0.083	-0.004	-0.068	-0.056	-0.138	0.07	0.107	0.091	-0.037	0.003	-0.067	-0.004	0.062	-0.056	-0.004	-0.026	0.055	-0.103	0.013	-0.113	-0.138	0.006	0.05	0.061	-0.033	0.074	-0.015	-0.014	-0.022	0.007	0.019	0.017	0.04	0.064
L_P_1129.733_10.57331	-0.115	-0.031	-0.056	-0.076	-0.012	-0.051	0.002	-0.052	0.018	-0.095	0.057	0.125	0.094	-0.072	-0.011	-0.024	-0.075	-0.081	-0.011	-0.051	-0.041	0.034	-0.058	-0.103	-0.016	-0.095	0.033	0.023	-0.056	-0.03	0.062	-0.115	-0.104	-0.095	-0.066	-0.123	0.081	0.085	0.095
L_P_1156.375_7.676218	0.066	0.201	0.15	0.146	0.06	-0.008	-0.022	0.065	-0.081	0.015	-0.142	-0.12	-0.112	-0.042	-0.014	-0.029	0.076	0.019	0.068	0.053	-0.081	-0.011	-0.062	0.103	-0.038	0.016	0.074	0.005	-0.105	-0.077	-0.118	0.078	0.07	0.09	0.042	0.063	-0.087	-0.077	-0.023
L_P_1172.68_10.0932	-0.089	-0.194	-0.235	-0.181	0.065	-0.171	-0.097	-0.18	-0.159	-0.182	0.153	0.176	0.168	-0.013	0.025	-0.019	0.007	0.116	-0.059	0.014	0.2	0.087	-0.083	-0.022	0.092	-0.125	-0.078	-0.12	0.06	-0.01	0.063	0.037	0.032	0.017	0.043	0.083	-0.003	0.012	0.032
L_P_1174.695_10.25627	-0.101	-0.127	-0.169	-0.14	-0.003	-0.129	-0.038	-0.128	-0.16	-0.18	0.084	0.094	0.089	-0.004	0.016	-0.058	-0.054	0.005	-0.046	-0.071	0.1	-0.04	-0.017	-0.037	0.029	-0.135	0.054	-0.004	0.042	0.014	0.114	-0.066	-0.064	-0.086	-0.049	0.02	0.092	0.103	0.082
L_P_1193.812_7.580401	-0.043	-0.03	0.05	-0.037	-0.028	0.033	0.025	0.031	0.001	0.055	-0.038	0.015	-0.007	-0.063	-0.022	0.014	-0.017	-0.015	-0.022	-0.017	-0.116	0.035	-0.115	0.039	-0.094	0.12	0.009	-0.031	0.007	-0.064	0.028	-0.137	-0.137	-0.114	-0.124	-0.157	0.098	0.099	0.044
L_P_120.0948_10.78145	-0.029	0.06	-0.104	-0.023	0.016	-0.081	-0.07	-0.024	-0.071	-0.063	0.169	0.101	0.162	0.091	0.093	0.058	-0.05	-0.01	-0.024	0.011	0.013	-0.097	0.111	-0.004	-0.023	-0.013	-0.019	0.114	0.052	-0.033	0.089	-0.034	-0.018	-0.047	0.022	0.004	0.055	0.043	-0.134
L_P_120.0949_10.96248	-0.04	0.035	0.062	0.049	-0.034	-0.02	-0.002	-0.004	-0.071	-0.027	0.02	0.101	0.04	-0.096	-0.062	0.158	-0.033	-0.068	0.067	0.032	-0.087	-0.099	-0.01	-0.087	-0.102	-0.07	0.075	0.124	0.002	-0.014	0.034	-0.024	-0.015	-0.024	0.02	-0.076	0.019	-0.005	-0.033
L_P_1201.327_10.14507	0.06	0.02	0.012	0.017	-0.008	-0.023	0.008	0.005	-0.005	-0.048	0.022	0.049	0.02	-0.025	-0.032	-0.045	-0.052	-0.055	-0.003	-0.032	0.034	0.043	-0.001	-0.09	0.067	0.035	-0.042	-0.025	-0.048	0.089	0.032	-0.041	-0.049	-0.053	-0.018	-0.054	0.04	0.052	-0.02
L_P_122.1105_10.78115	-0.011	0.007	-0.075	-0.04	-0.001	-0.088	-0.039	-0.042	-0.065	-0.119	0.117	0.121	0.092	0.002	-0.024	0.107	-0.021	0.008	-0.066	-0.018	0.012	-0.1	0.062	-0.009	-0.007	0.041	-0.002	0.066	0.088	0.012	0.046	-0.043	-0.029	-0.048	-0.004	-0.027	0.049	0.029	-0.101
L_P_122.1106_10.96371	0.022	0.049	0.024	0.076	-0.011	0.012	0.056	0.046	0.006	-0.05	0.033	0.144	0.048	-0.128	-0.101	0.128	-0.095	-0.096	0.031	-0.009	-0.171	-0.155	0.113	0.011	-0.119	0.104	0.056	0.225	0.029	-0.081	0.053	-0.095	-0.083	-0.096	-0.055	-0.102	0.097	0.061	0.017
L_P_1275.344_10.25633	0.054	0.05	0.04	0.077	-0.005	0.084	0.099	0.077	0.079	0.025	-0.01	-0.026	-0.032	0.019	-0.016	-0.038	-0.048	-0.04	0.119	0.033	0.018	-0.028	0.086	-0.1	0.093	0.001	0.027	0.029	-0.055	0.033	-0.046	0.001	-0.002	-0.004	-0.011	0.011	-0.002	0	0.093
L_P_134.1104_10.96382	0.007	0.018	0.01	0.092	-0.039	0.026	0.06	0.052	0.01	-0.024	0.047	0.149	0.064	-0.118	-0.09	0.124	-0.092	-0.064	0.025	0.037	-0.151	-0.147	0.075	-0.024	-0.094	0.056	0.086	0.16	-0.005	-0.086	0.072	-0.096	-0.075	-0.101	-0.034	-0.1	0.096	0.061	0.056
L_P_134.1105_10.77974	-0.072	-0.052	-0.183	-0.054	-0.052	-0.109	-0.064	-0.054	-0.033	-0.125	0.121	0.1	0.109	0.033	0.021	0.151	-0.039	-0.028	-0.024	-0.01	0.061	-0.126	0.115	-0.032	0.043	0.062	-0.038	0.054	0.067	-0.049	0.11	-0.081	-0.064	-0.093	-0.035	-0.03	0.102	0.074	-0.076
L_P_1349.363_10.35879	0.089	0.021	0.01	0.046	0.038	0.107	0.089	0.028	0.152	0.076	0.002	0.056	-0.025	-0.066	-0.098	0.028	-0.124	-0.069	-0.026	0.01	0.095	-0.015	0.071	-0.03	0.04	0.047	0.009	0.068	0.007	0.106	-0.015	0.024	0.029	0.004	0.053	0.062	0.005	0.005	0.039
L_P_146.11_10.96464	-0.007	0.016	0.025	0.1	0.023	0.039	0.055	0.049	0.045	0.007	0.008	0.124	0.001	-0.137	-0.142	0.104	0.004	0.026	0.039	0.046	-0.016	-0.016	0.028	-0.035	-0.021	0.053	-0.013	0.054	0.005	-0.029	0.113	-0.126	-0.125	-0.145	-0.111	-0.082	0.154	0.108	0.084
L_P_148.126_10.79223	-0.062	-0.065	-0.119	-0.086	-0.005	-0.12	-0.087	-0.096	-0.076	-0.111	0.186	0.127	0.184	0.083	0.09	0.104	-0.029	0.026	-0.057	-0.001	-0.01	-0.089	0.019	-0.025	-0.049	0.061	-0.019	0.052	0.121	-0.073	0.056	-0.024	-0.008	-0.035	0.028	0.011	0.041	0.036	-0.06
L_P_148.1262_10.96085	-0.032	-0.037	-0.093	0.027	-0.018	0.008	0.054	0.02	0	-0.056	0.085	0.125	0.098	-0.043	-0.014	0.089	-0.102	-0.106	-0.051	-0.054	-0.122	-0.069	0.072	0.02	-0.071	0.137	0.025	0.111	0.099	-0.044	0	-0.002	0.017	-0.007	0.047	0.015	0.017	0.001	-0.016
L_P_1497.4_10.5327	-0.011	0.009	0.013	-0.062	-0.002	-0.018	-0.012	-0.043	-0.001	-0.012	0.108	0.126	0.131	-0.008	0.032	0.026	-0.056	0.067	-0.005	0.024	-0.016	0.034	-0.071	-0.068	0.004	0.003	-0.035	-0.024	0.002	-0.003	0.02	-0.069	-0.063	-0.063	-0.04	-0.074	0.051	0.054	0.042
L_P_150.1421_10.95971	0.024	-0.001	0.041	0.106	0.078	0.036	0.043	0.06	-0.005	0.019	-0.001	0.08	0.021	-0.097	-0.062	0.038	0.018	-0.031	0.018	0.04	-0.082	-0.048	0.036	-0.026	-0.019	0.078	-0.004	0.073	-0.008	-0.116	0.074	-0.085	-0.069	-0.092	-0.033	-0.096	0.088	0.055	0.086
L_P_150.1425_10.78282	0.012	0.031	-0.092	-0.009	0.033	-0.078	-0.016	-0.044	-0.099	-0.125	0.034	0.025	0.04	0.011	0.017	0.094	-0.018	-0.021	0.009	-0.009	0.006	-0.135	0.109	0.065	-0.031	0.063	-0.008	0.088	0.015	-0.042	0.144	-0.06	-0.04	-0.071	-0.007	0.034	0.091	0.084	0.016
L_P_1553.075_7.520795	-0.118	-0.085	-0.116	-0.145	-0.122	0.057	0.148	0.018	0.1	-0.059	0.042	0.05	0.006	0.002	-0.046	0.145	0.021	-0.034	0.116	-0.058	0.034	0.019	0.003	-0.091	0.059	-0.049	0.008	-0.024	0.109	0	0.058	0.009	0.002	0.013	0.013	-0.036	-0.014	-0.019	0.135
L_P_1577.074_7.456121	-0.105	-0.072	-0.084	-0.191	-0.178	0.013	0.116	-0.004	0.051	-0.119	0.077	0.009	0.052	0.089	0.054	0.045	0.138	0.018	0.11	-0.082	-0.039	0.081	-0.035	-0.068	0.017	0.087	-0.109	-0.067	0.025	-0.012	0.083	-0.032	-0.017	-0.014	0.008	-0.048	0.013	0.009	0.027
L_P_160.126_10.77606	-0.091	-0.057	-0.167	-0.041	-0.061	-0.09	-0.035	-0.043	-0.045	-0.125	0.155	0.142	0.145	0.028	0.026	0.083	-0.018	-0.014	-0.017	-0.033	0.06	-0.122	0.08	-0.033	0.029	0.037	-0.002	0.07	0.064	-0.081	0.096	-0.057	-0.033	-0.056	0.01	-0.05	0.049	0.036	-0.062
L_P_160.1263_10.96433	0.063	0.052	0.031	0.102	-0.021	0.034	0.066	0.072	-0.006	-0.022	0.013	0.135	0.04	-0.144	-0.1	0.163	-0.041	-0.069	0.065	0.051	-0.171	-0.143	0.05	-0.045	-0.123	0.054	0.072	0.151	-0.039	-0.057	0.03	-0.09	-0.071	-0.096	-0.039	-0.118	0.088	0.043	0.028
L_P_1633.138_8.101273	0.022	0.002	0.05	-0.039	-0.076	0.032	0.088	0.021	0.017	-0.046	0.022	-0.038	-0.012	0.067	0.019	-0.063	0.03	-0.045	0.042	-0.032	-0.121	-0.047	0.089	0.065	-0.06	0.078	-0.039	0.112	-0.047	-0.024	0.021	-0.062	-0.075	-0.042	-0.075	-0.125	0.02	0.026	0.148
L_P_1657.134_8.009384	-0.021	0.019	0.064	0.027	-0.054	-0.057	-0.018	0.032	-0.04	-0.089	0.06	-0.072	0.034	0.157	0.116	-0.06	0.023	-0.075	-0.06	-0.056	-0.043	-0.031	0.062	-0.016	0.021	0.131	-0.059	0.036	-0.028	0.054	-0.019	-0.013	-0.022	0.002	0.01	-0.086	-0.028	0.002	-0.071
L_P_174.1415_10.96382	0.037	0.054	0.042	0.093	-0.049	0.027	0.059	0.047	0.004	-0.022	0.008	0.122	0.023	-0.135	-0.108	0.158	-0.031	-0.079	0.065	0.033	-0.153	-0.12	0.047	-0.077	-0.101	0.038	0.049	0.152	-0.023	-0.074	0.051	-0.111	-0.093	-0.117	-0.059	-0.108	0.112	0.076	0.035
L_P_174.1416_10.77939	-0.043	-0.014	-0.147	-0.053	-0.058	-0.065	-0.006	-0.018	-0.035	-0.119	0.127	0.123	0.117	0.014	0.008	0.135	-0.042	-0.031	-0.011	0.009	0.026	-0.183	0.148	0.001	0.017	0.058	-0.001	0.111	0.089	-0.021	0.116	-0.074	-0.054	-0.08	-0.028	-0.029	0.089	0.062	-0.053
L_P_178.1744_10.78227	-0.054	-0.041	-0.064	-0.055	-0.008	-0.178	-0.142	-0.119	-0.137	-0.152	0.026	0.052	0.011	-0.028	-0.045	0.153	0.013	0.051	0.006	0.042	0.051	-0.136	0.081	-0.003	0.017	-0.032	-0.003	0.039	0.018	-0.05	0.117	-0.032	-0.012	-0.063	0.011	0.028	0.067	0.046	-0.051
L_P_178.1746_10.96221	0.016	-0.027	-0.009	0.068	-0.061	0.059	0.092	0.07	0.067	-0.011	-0.009	0.08	0.01	-0.108	-0.081	0.092	-0.062	-0.129	0.048	0.017	-0.21	-0.093	-0.037	-0.135	-0.124	0.033	0.118	0.1	0.027	-0.031	-0.04	-0.058	-0.056	-0.074	-0.034	-0.072	0.062	0.048	0.055
L_P_202.1733_10.78037	-0.055	-0.024	-0.127	-0.06	-0.021	-0.118	-0.071	-0.065	-0.062	-0.133	0.142	0.126	0.129	0.029	0.017	0.129	-0.031	-0.034	-0.024	-0.018	0.035	-0.115	0.081	-0.047	0.017	0.056	-0.033	0.074	0.112	-0.031	0.103	-0.079	-0.063	-0.084	-0.029	-0.052	0.088	0.065	-0.054
L_P_202.1733_10.96304	-0.006	0.011	0.008	0.062	-0.044	0.011	0.04	0.012	0.028	-0.021	0.059	0.127	0.086	-0.076	-0.032	0.138	-0.071	-0.091	0.008	0.01	-0.135	-0.087	0.056	-0.009	-0.071	0.056	0.031	0.115	-0.019	-0.041	0.036	-0.134	-0.104	-0.12	-0.059	-0.117	0.112	0.087	-0.015
L_P_204.1886_10.78147	-0.075	-0.09	-0.15	-0.085	-0.02	-0.12	-0.088	-0.091	-0.065	-0.113	0.117	0.098	0.113	0.03	0.031	0.1	-0.035	-0.013	-0.018	0.014	0.116	-0.114	0.086	0.001	0.092	0.08	-0.064	0.005	0.046	0.008	0.069	-0.012	0.009	-0.018	0.038	0.008	0.021	0.004	-0.066
L_P_206.2061_10.78111	0	0.003	-0.08	-0.053	-0.048	-0.081	-0.031	-0.095	-0.033	-0.107	0.067	0.089	0.049	-0.018	-0.039	0.129	-0.012	-0.043	-0.019	-0.047	0.066	-0.078	0.117	-0.01	0.043	0.074	-0.045	0.086	0.03	0.008	0.053	-0.068	-0.055	-0.071	-0.022	-0.089	0.065	0.041	-0.043
L_P_206.2065_10.96274	0.022	0.064	0.072	0.11	-0.047	0.031	0.04	0.05	0.027	0.014	-0.022	0.1	-0.02	-0.145	-0.138	0.15	-0.057	-0.078	0.049	0.053	-0.161	-0.11	0.076	-0.088	-0.053	0.097	-0.003	0.131	-0.002	-0.062	0.061	-0.126	-0.118	-0.12	-0.084	-0.154	0.105	0.081	0.028
L_P_214.1734_10.93562	-0.05	0.042	-0.007	0.106	-0.028	0.048	0.078	0.109	0.004	-0.021	-0.027	0.039	-0.012	-0.081	-0.06	0.084	-0.039	-0.039	0.097	0.046	0.005	-0.043	0.073	0.06	0.021	0.104	-0.04	0.04	-0.007	-0.068	0.061	0.031	0.042	0.019	0.035	0.073	-0.004	-0.021	0.003
L_P_218.2045_10.96473	-0.017	0.02	0.037	0.126	0.043	0.027	0.047	0.057	-0.032	-0.002	0.003	0.11	0.011	-0.125	-0.105	0.117	-0.083	-0.084	0.059	0.052	-0.166	-0.116	0.029	-0.032	-0.104	0.077	0.049	0.098	0.014	-0.036	0.044	-0.108	-0.089	-0.106	-0.058	-0.121	0.1	0.064	0.021
L_P_218.2046_10.78064	-0.027	-0.058	-0.141	-0.052	-0.001	-0.111	-0.033	-0.075	-0.057	-0.173	0.13	0.122	0.11	0.02	-0.003	0.153	-0.053	0	-0.008	0.013	0.062	-0.155	0.116	-0.053	0.046	0.025	-0.029	0.053	0.103	-0.029	0.104	-0.04	-0.028	-0.047	-0.005	-0.008	0.055	0.036	-0.057
L_P_2310.635_7.525088	-0.068	-0.057	-0.049	-0.104	-0.156	0.063	0.135	0.022	0.136	-0.041	0.035	0.052	0.014	-0.014	-0.036	0.163	0.025	-0.03	0.116	-0.084	0.066	0.004	0.046	-0.087	0.093	-0.01	-0.021	-0.007	0.062	-0.029	0.101	-0.034	-0.033	-0.032	-0.019	-0.041	0.036	0.022	0.122
L_P_232.2202_10.78109	-0.053	-0.067	-0.136	-0.041	-0.018	-0.12	-0.053	-0.064	-0.054	-0.161	0.151	0.138	0.143	0.027	0.022	0.117	-0.045	-0.013	-0.044	-0.006	0.043	-0.125	0.104	-0.057	0.03	0.012	-0.038	0.092	0.107	-0.052	0.13	-0.1	-0.087	-0.111	-0.05	-0.038	0.115	0.1	-0.019
L_P_232.2203_10.96429	-0.009	0.031	0.053	0.126	0.003	0.041	0.07	0.045	0.015	-0.015	0.021	0.17	0.041	-0.173	-0.135	0.163	-0.026	-0.039	0.045	0.057	-0.204	-0.146	0.032	-0.016	-0.15	0.05	0.104	0.148	-0.001	-0.09	0.011	-0.098	-0.084	-0.097	-0.048	-0.114	0.094	0.059	0.043
L_P_2334.632_7.510322	-0.086	-0.065	-0.012	-0.153	-0.103	-0.007	0.074	-0.049	0.036	-0.093	0.074	0.059	0.054	0.031	0.009	0.08	0.04	-0.023	0.051	-0.112	-0.074	0.026	-0.093	-0.176	-0.033	-0.048	-0.015	-0.018	0.033	-0.026	0.175	-0.074	-0.055	-0.076	-0.033	-0.026	0.086	0.066	0.222
L_P_234.2377_10.7797	-0.128	-0.056	-0.135	-0.047	-0.03	-0.124	-0.089	-0.059	-0.1	-0.111	0.121	0.111	0.11	0.024	0.01	0.109	-0.02	-0.002	0.017	0.019	0.008	-0.059	0.029	-0.01	-0.032	-0.078	0.073	0.042	0.084	-0.044	0.015	0.014	0.021	0.015	0.03	-0.015	-0.021	-0.031	-0.08
L_P_234.2379_10.96331	-0.077	0.045	-0.025	0.093	-0.064	-0.007	0.008	0.028	-0.027	-0.009	0.053	-0.019	0.052	0.087	0.078	-0.006	-0.034	0.005	0.058	0.069	-0.09	0.007	0.091	0.02	-0.007	0.066	-0.025	0.1	-0.082	-0.048	0.043	-0.081	-0.056	-0.072	-0.028	-0.052	0.057	0.061	0.072
L_P_235.1553_4.627676	-0.033	-0.015	0.025	-0.004	0.089	-0.039	-0.062	-0.039	-0.019	0.039	-0.054	0.037	-0.047	-0.11	-0.096	0.077	0.023	0.009	0.042	0.027	0.015	-0.024	-0.015	0.043	-0.035	0.071	-0.019	0.026	-0.005	0.031	0.004	0.045	0.032	0.062	0.017	-0.048	-0.066	-0.078	-0.042
L_P_238.2187_10.78394	0.068	-0.014	-0.026	0.042	0.028	0.037	0.073	0.077	-0.012	-0.048	0.048	0.006	0.015	0.048	0.009	0.027	0.017	-0.056	0.031	-0.016	-0.072	-0.089	0.023	0.079	-0.054	0.134	0.046	0.036	0.065	0.021	-0.004	0.067	0.067	0.059	0.075	0.034	-0.068	-0.063	-0.078
L_P_238.2188_10.97249	0.113	0.013	0.054	0.085	-0.023	0.046	0.034	0.09	0.01	0.031	0.003	0.007	0.008	-0.01	0.001	-0.039	0.032	-0.013	0.043	0.034	-0.158	-0.01	-0.049	0.111	-0.095	0.144	0.053	0.027	0.092	-0.062	0.005	0.024	0.042	0.012	0.05	0.084	0.012	-0.014	-0.074
L_P_243.1834_4.372364	-0.015	0.062	0.072	-0.046	0.04	0.05	0.029	0.043	-0.011	0.08	0.014	0.039	0.028	-0.029	-0.006	0.018	-0.034	-0.049	0.03	-0.081	-0.033	0.109	-0.065	-0.021	-0.049	0.058	-0.032	-0.019	-0.012	-0.029	-0.021	0.056	0.059	0.047	0.043	0.009	-0.045	-0.07	-0.062
L_P_243.1836_4.630958	0.029	-0.016	-0.061	-0.104	-0.006	-0.059	-0.02	-0.079	-0.045	-0.064	0.037	0.026	0.025	0.012	-0.001	0.026	-0.033	-0.013	0.017	-0.002	-0.029	-0.041	-0.037	0.072	-0.067	0.09	0.057	-0.009	-0.084	-0.083	-0.075	0.152	0.164	0.148	0.162	0.084	-0.139	-0.169	-0.074
L_P_246.2358_10.78092	-0.066	-0.033	-0.138	-0.053	0.005	-0.138	-0.068	-0.064	-0.048	-0.188	0.134	0.185	0.131	-0.049	-0.049	0.111	-0.071	-0.055	-0.039	-0.029	0.009	-0.151	0.089	-0.077	-0.016	0.01	0.009	0.114	0.093	-0.058	0.112	-0.084	-0.069	-0.089	-0.03	-0.064	0.091	0.071	-0.063
L_P_253.2786_3.193093	-0.119	0.007	0.018	-0.105	-0.055	0.003	0.024	0.023	0.059	-0.015	0.086	-0.01	0.108	0.123	0.15	-0.005	-0.019	-0.007	0.014	0.038	-0.092	-0.016	-0.045	-0.057	-0.093	-0.047	0.07	0.046	-0.027	-0.084	0.055	-0.036	-0.042	-0.03	-0.03	-0.057	0.017	0.034	-0.086
L_P_255.2561_3.87643	0.031	-0.009	-0.004	0.035	-0.005	0.052	-0.015	0.038	0.105	0.11	-0.03	-0.074	-0.073	0.055	-0.015	0.013	0.063	0.057	0.053	0.053	0.14	-0.051	0.129	-0.033	0.133	-0.026	-0.039	-0.007	-0.036	-0.013	0.009	-0.005	0.004	0.013	-0.008	-0.018	-0.016	-0.019	-0.036
L_P_258.2356_10.78051	-0.043	-0.045	-0.143	-0.054	-0.032	-0.104	-0.059	-0.057	-0.069	-0.128	0.131	0.123	0.115	0.019	0.006	0.133	-0.043	-0.01	-0.016	0.013	0.067	-0.158	0.14	-0.028	0.024	0.048	-0.015	0.097	0.102	-0.006	0.093	-0.07	-0.053	-0.078	-0.023	-0.043	0.076	0.058	-0.09
L_P_258.2356_10.96578	0.006	0.035	0.062	0.089	-0.065	0.019	0.056	0.051	-0.004	-0.031	0.004	0.118	0.024	-0.136	-0.102	0.166	-0.072	-0.104	0.06	0.014	-0.144	-0.125	0.056	-0.054	-0.08	0.066	0.064	0.134	-0.016	-0.115	0.065	-0.109	-0.09	-0.117	-0.056	-0.094	0.115	0.073	0.056
L_P_258.3052_3.193375	-0.063	-0.048	-0.044	-0.094	-0.019	-0.045	-0.034	-0.014	0.013	-0.037	-0.004	-0.025	0.034	0.023	0.066	-0.07	-0.066	-0.016	0.015	0.029	-0.007	0.013	-0.032	-0.103	0.004	-0.039	0.014	0.014	-0.003	0.025	0.032	-0.054	-0.048	-0.046	-0.04	-0.042	0.035	0.04	-0.016
L_P_260.2513_10.78427	-0.089	-0.006	-0.103	-0.061	-0.06	-0.078	-0.048	-0.027	-0.061	-0.087	0.103	0.091	0.101	0.025	0.023	0.093	-0.034	-0.059	-0.05	-0.059	0.104	-0.078	0.039	-0.076	0.073	0.018	-0.018	0.006	-0.009	-0.018	0.119	-0.122	-0.097	-0.119	-0.074	-0.081	0.127	0.086	-0.127
L_P_279.2561_3.400166	0.051	0.01	0.023	0.042	-0.004	0.036	0.007	0.084	0.064	0.051	-0.076	-0.093	-0.13	0.019	-0.067	-0.021	0.095	0.052	0.098	-0.033	0.11	-0.033	0.069	-0.074	0.151	-0.012	-0.03	-0.036	0.048	-0.035	0.027	-0.043	-0.038	-0.028	-0.06	-0.076	0.016	0.006	0.043
L_P_281.2719_4.091919	0.077	0.001	0.049	0.058	-0.01	0.033	0.022	0.066	0.042	0.028	-0.095	-0.15	-0.164	0.06	-0.049	0.05	0.083	0.001	0.128	-0.003	0.15	-0.064	0.123	-0.029	0.154	0.03	-0.024	-0.039	-0.001	-0.009	-0.048	-0.015	-0.008	0.003	-0.007	-0.038	-0.009	-0.013	-0.006
L_P_281.2727_7.694711	-0.079	0.031	-0.034	0.038	-0.01	-0.01	0.006	-0.031	-0.085	-0.035	0.029	0.022	0.017	0.016	-0.007	-0.002	0.051	0.027	0.022	0.085	-0.03	0.011	-0.028	-0.008	0.004	0.009	-0.041	-0.014	0.019	-0.026	0.019	-0.068	-0.082	-0.081	-0.077	-0.014	0.07	0.1	-0.002
L_P_281.2729_7.988321	-0.045	-0.145	-0.027	-0.095	-0.005	-0.102	-0.141	-0.118	-0.09	-0.013	0.087	0.111	0.096	-0.016	0.002	0.075	-0.006	0.086	-0.09	0.042	0.072	-0.07	0.009	-0.02	0.019	0.02	-0.093	0.031	0.03	0.023	0.042	-0.05	-0.024	-0.06	-0.022	0.004	0.078	0.029	0.025
L_P_282.2784_7.691851	0.055	0.022	0.003	0.115	0.022	-0.083	-0.106	-0.016	-0.076	-0.026	-0.094	-0.057	-0.066	-0.054	-0.022	-0.128	0.077	0.035	0.06	0.059	-0.089	0.002	-0.091	-0.083	-0.004	-0.153	0.048	-0.061	-0.059	0.02	0.047	0.007	0	-0.003	0.011	0.054	0.002	0.036	-0.124
L_P_284.2513_10.96172	-0.004	0.018	0.023	0.052	-0.038	0.044	0.045	0.031	0.013	0.033	0.023	0.086	0.029	-0.076	-0.057	0.133	-0.022	-0.053	0.101	0.082	-0.125	-0.121	0.063	-0.028	-0.044	0.106	0.002	0.08	-0.027	-0.041	-0.002	-0.04	-0.021	-0.043	0.024	-0.056	0.028	0.016	-0.022
L_P_284.2514_10.78114	-0.058	-0.049	-0.122	-0.064	-0.044	-0.104	-0.055	-0.043	-0.078	-0.128	0.112	0.074	0.093	0.053	0.028	0.099	-0.041	-0.009	-0.023	0.002	0.014	-0.144	0.107	0.022	-0.016	0.071	-0.001	0.089	0.11	-0.024	0.068	-0.033	-0.015	-0.041	0.022	-0.009	0.045	0.032	-0.061
L_P_286.2668_10.96465	-0.004	0.033	-0.007	0.14	0.018	0.021	0.044	0.078	0.038	-0.021	0.01	0.108	0.019	-0.114	-0.097	0.159	-0.033	-0.082	0.074	0.035	-0.084	-0.161	0.061	-0.062	-0.07	0.001	0.08	0.128	0.027	-0.097	0.034	-0.085	-0.077	-0.094	-0.057	-0.075	0.083	0.063	0.057
L_P_286.267_10.78062	-0.021	-0.029	-0.1	-0.039	-0.028	-0.091	-0.042	-0.058	-0.084	-0.115	0.118	0.124	0.103	0.002	-0.012	0.159	-0.035	0.002	-0.012	0.027	0.039	-0.134	0.088	-0.047	0.016	0.054	-0.039	0.053	0.109	-0.025	0.119	-0.092	-0.067	-0.098	-0.024	-0.019	0.109	0.092	-0.062
L_P_298.267_10.78454	-0.015	-0.004	-0.123	-0.062	-0.013	-0.084	-0.036	-0.061	-0.095	-0.117	0.074	0.07	0.082	0.007	0.024	0.082	0.014	-0.016	0.004	0.016	0.037	-0.047	0.073	-0.024	-0.005	0.051	-0.066	0.041	0.055	0.042	0.056	-0.087	-0.077	-0.094	-0.038	-0.082	0.088	0.071	-0.088
L_P_305.3201_3.198556	-0.106	0.026	0.009	-0.032	-0.031	-0.01	-0.002	0.013	0.02	-0.011	-0.052	-0.05	-0.01	-0.007	0.045	-0.012	-0.044	-0.017	-0.105	-0.083	-0.001	0.069	-0.089	-0.064	-0.051	-0.085	0.029	-0.014	-0.03	0.029	0.018	-0.04	-0.044	-0.048	-0.038	-0.036	0.032	0.041	-0.108
L_P_306.3268_3.193369	-0.112	-0.035	-0.078	-0.089	-0.05	-0.055	-0.043	-0.028	-0.002	-0.045	-0.007	-0.038	0.031	0.034	0.075	-0.089	-0.093	-0.023	-0.007	0.006	-0.007	-0.032	0.022	-0.071	0.01	-0.103	0.046	0.05	-0.047	-0.026	0.065	-0.079	-0.068	-0.076	-0.061	-0.028	0.067	0.071	-0.013
L_P_309.3032_5.008524	-0.02	0.012	0.019	-0.036	-0.066	-0.012	-0.018	0.007	-0.044	0.003	-0.006	0.02	-0.022	-0.034	-0.055	-0.004	0.01	-0.03	0.064	-0.063	0.061	0.003	0.024	-0.043	0.09	0.04	-0.08	-0.058	-0.093	-0.04	-0.011	0.086	0.078	0.079	0.054	-0.021	-0.093	-0.114	0.015
L_P_312.2672_8.294167	-0.017	-0.188	-0.152	-0.206	-0.105	-0.041	0.025	-0.062	0.021	-0.116	0.167	0.196	0.191	-0.016	0.029	-0.057	-0.109	-0.035	-0.131	-0.093	0.05	0.01	0.003	-0.08	0.019	-0.094	-0.014	0.032	-0.138	-0.071	0.104	-0.114	-0.118	-0.121	-0.094	-0.05	0.111	0.138	0.072
L_P_312.2827_10.78084	-0.065	-0.05	-0.135	-0.027	-0.019	-0.111	-0.049	-0.053	-0.07	-0.145	0.103	0.108	0.105	0.002	0.009	0.113	-0.069	-0.047	-0.01	-0.001	0.04	-0.155	0.097	-0.024	0.008	0.075	-0.004	0.067	0.13	-0.013	0.121	-0.108	-0.086	-0.109	-0.048	-0.036	0.113	0.101	-0.06
L_P_315.2828_7.797414	-0.029	0.033	0.034	0.031	0.034	-0.036	-0.064	-0.004	-0.019	0.019	-0.086	-0.065	-0.018	-0.035	0.045	-0.114	-0.017	0.028	0.024	0.059	-0.095	0.017	-0.097	-0.019	-0.09	-0.075	0.089	0.007	-0.054	-0.053	0.045	-0.046	-0.042	-0.045	-0.059	0.009	0.04	0.045	-0.08
L_P_335.3196_5.225997	0.008	-0.001	-0.053	-0.026	-0.032	-0.036	-0.026	-0.032	-0.006	-0.033	0.022	0.09	0.014	-0.081	-0.087	0.066	-0.071	-0.016	0.02	0.024	0.057	-0.029	0.004	-0.023	0.081	0.073	-0.012	-0.064	0.01	0.048	0.005	0.063	0.052	0.063	0.032	0.05	-0.05	-0.053	0.069
L_P_336.2675_8.320402	-0.08	-0.113	-0.121	-0.117	-0.016	-0.04	0.009	-0.046	-0.045	-0.081	0.121	0.182	0.144	-0.06	-0.014	-0.08	-0.035	0.026	-0.031	0.021	0.006	0.04	-0.07	-0.116	-0.012	-0.154	-0.069	-0.015	-0.086	-0.059	0.081	0.009	0.002	-0.022	0.019	0.071	0.029	0.04	0.028
L_P_337.3355_5.877714	-0.067	-0.099	-0.135	-0.114	-0.039	-0.076	-0.06	-0.062	-0.014	-0.059	0.002	-0.029	-0.011	0.031	0.014	-0.055	0.021	0.01	0.07	0.019	0.057	0.002	-0.007	-0.016	0.054	0.037	-0.043	-0.078	0.059	0.033	-0.02	0.078	0.065	0.072	0.02	0.033	-0.068	-0.083	0.022
L_P_338.283_8.335554	-0.058	-0.146	-0.155	-0.214	-0.11	-0.095	-0.018	-0.082	-0.041	-0.181	0.194	0.252	0.226	-0.049	0.014	-0.032	-0.104	-0.004	-0.108	-0.079	-0.005	-0.002	-0.047	-0.097	-0.047	-0.134	0.051	0.042	-0.025	-0.015	0.032	-0.082	-0.085	-0.082	-0.077	-0.07	0.064	0.081	0.033
L_P_338.283_8.632756	0.041	0.045	0.102	0.01	-0.113	0.16	0.211	0.11	0.052	0.044	0.046	0.204	0.072	-0.179	-0.127	0.093	-0.104	-0.094	0.085	0.018	-0.266	-0.052	-0.084	-0.134	-0.171	-0.06	0.149	0.127	-0.156	-0.029	0.071	-0.14	-0.144	-0.142	-0.124	-0.127	0.128	0.121	0.186
L_P_339.3505_6.652238	-0.039	-0.02	-0.042	-0.08	-0.029	-0.065	-0.063	-0.103	-0.04	-0.02	0.022	0.062	-0.006	-0.045	-0.075	0.001	-0.005	0.039	0.004	0.017	0.119	0.017	0.03	-0.046	0.1	0.044	-0.102	-0.055	0.083	0.065	-0.009	0.015	-0.002	0.007	-0.043	-0.015	-0.006	-0.021	0.023
L_P_348.3733_3.728931	-0.082	0.001	-0.043	-0.026	-0.053	0.036	0.017	0.032	0.076	0.038	-0.028	-0.066	-0.017	0.04	0.049	-0.019	-0.065	-0.108	0.065	-0.043	-0.108	0.041	-0.055	-0.02	-0.088	-0.029	0.137	0.021	-0.019	0.018	0.018	-0.004	0.009	0.003	0.026	-0.038	-0.016	-0.032	-0.016
L_P_352.2591_4.112699	0.03	0.098	0.064	-0.024	-0.07	0.002	0.027	-0.036	0.021	-0.021	-0.011	0.012	0.036	-0.035	0.028	0.075	-0.114	-0.074	-0.134	-0.071	-0.043	-0.05	0.011	-0.041	-0.032	0.02	0.072	0.031	0.01	0.048	0.067	0.014	0.028	0.001	0.032	0.052	0.014	-0.006	-0.021
L_P_361.296_4.628859	-0.038	-0.032	-0.041	-0.101	0.044	-0.097	-0.093	-0.087	-0.005	-0.046	-0.04	-0.012	-0.02	-0.035	-0.013	0.082	-0.011	-0.008	-0.023	-0.021	0.059	-0.059	0.016	0.059	-0.004	0.058	0.017	0.026	-0.024	0.037	-0.034	0.03	0.011	0.046	0.006	-0.087	-0.072	-0.057	-0.09
L_P_362.3031_3.055466	-0.001	0.083	0.042	0.067	-0.046	0.041	0.055	0.005	-0.019	0.012	-0.1	-0.155	-0.116	0.054	0.024	0.032	-0.049	-0.069	0.056	0.026	-0.011	-0.021	-0.016	-0.018	-0.016	-0.025	0.087	-0.013	-0.076	0.053	-0.056	0.051	0.031	0.047	-0.002	0.033	-0.05	-0.043	0.065
L_P_363.3501_5.635667	0.035	0.092	-0.015	-0.048	0.032	0.011	0.025	0.022	0.017	-0.024	-0.025	-0.091	-0.016	0.071	0.075	-0.118	-0.05	-0.074	0.041	-0.06	0.014	-0.008	0.015	0.01	-0.032	0.011	0.065	0.025	-0.06	0.02	-0.084	-0.012	-0.011	-0.004	-0.029	-0.03	-0.003	-0.013	-0.072
L_P_365.3667_6.652185	-0.035	-0.043	-0.057	-0.133	-0.069	-0.062	-0.06	-0.058	-0.02	-0.03	0.043	0.058	0.034	-0.015	-0.023	-0.032	-0.031	-0.009	0.007	0	0.027	-0.001	0.004	0.009	0.017	0.038	-0.031	-0.042	0.056	-0.001	-0.034	0.109	0.096	0.109	0.058	0.042	-0.113	-0.116	0.062
L_P_365.3668_6.304663	-0.124	-0.019	-0.029	-0.064	-0.08	0.001	0.009	0.008	-0.043	0.006	0.052	0	0.09	0.063	0.115	-0.073	0.017	0.052	-0.011	0.024	0.031	0.101	-0.002	-0.013	0.03	-0.021	-0.064	-0.042	-0.02	-0.018	-0.013	-0.081	-0.083	-0.081	-0.087	-0.14	0.06	0.041	-0.009
L_P_366.3296_9.744337	-0.125	0.045	0.049	0.024	-0.04	0.046	0.097	0.053	-0.026	-0.035	0.043	0.106	0	-0.072	-0.114	0.175	-0.095	-0.038	0.026	0.041	-0.044	-0.07	-0.037	-0.062	-0.029	0.063	0.024	0.04	0.036	0.029	0.103	-0.093	-0.081	-0.103	-0.058	-0.024	0.106	0.098	0.143
L_P_368.3448_7.339883	-0.006	0.093	0.079	0.113	-0.064	0.074	0.087	0.117	0.002	0.035	0.037	0.078	0.037	-0.042	-0.04	0.102	-0.015	-0.044	0.019	-0.025	-0.184	-0.118	0.143	0.025	-0.095	0.066	0.004	0.173	-0.004	-0.088	0.069	-0.103	-0.08	-0.102	-0.055	-0.079	0.108	0.07	0.012
L_P_368.3456_10.96791	0.028	0.058	0.032	0.117	-0.03	0.041	0.064	0.067	0.018	0	0.005	0.116	0.021	-0.132	-0.104	0.147	-0.038	-0.085	0.074	0.021	-0.137	-0.136	0.07	-0.067	-0.087	0.049	0.054	0.154	0.003	-0.096	0.053	-0.115	-0.095	-0.121	-0.063	-0.1	0.119	0.079	0.032
L_P_368.3459_10.76453	-0.046	0.015	-0.131	0.071	0.024	-0.076	-0.042	-0.017	-0.07	-0.096	0.051	0.051	0.028	0.004	-0.028	0.093	-0.005	-0.005	0.023	0.05	0.069	-0.136	0.16	0.004	0.047	0.031	0.02	0.093	0.051	-0.017	0.028	-0.074	-0.06	-0.076	-0.035	-0.077	0.07	0.045	-0.077
L_P_372.3234_5.461495	-0.101	-0.017	0.026	-0.066	0.008	-0.045	-0.051	-0.094	-0.027	-0.014	-0.077	-0.103	-0.041	0.018	0.059	-0.005	0.04	-0.003	0.057	-0.05	0.079	0.125	-0.024	-0.005	0.095	0.043	-0.12	-0.085	-0.089	-0.041	-0.01	-0.021	-0.019	-0.028	-0.05	0.002	0.009	0.011	-0.074
L_P_375.0051_5.635993	-0.083	-0.122	-0.098	-0.122	-0.029	0.054	0.037	0.039	0.104	0.053	0.076	0.038	0.107	0.047	0.093	-0.074	-0.023	0.01	-0.076	-0.056	0.127	0.023	0.075	0.031	0.099	0.055	-0.121	-0.045	-0.005	0.005	0.076	-0.046	-0.034	-0.047	-0.021	-0.025	0.043	0.039	0.041
L_P_375.261_6.401756	-0.07	-0.059	-0.025	-0.093	-0.06	-0.03	-0.024	-0.02	0.028	-0.021	0.091	0.077	0.093	0.024	0.035	-0.049	-0.084	-0.031	-0.082	-0.024	-0.049	-0.005	-0.029	-0.073	0.007	-0.04	0.041	0.003	0.009	-0.018	0.09	-0.057	-0.039	-0.076	-0.023	0.015	0.075	0.063	0.022
L_P_375.389_11.31885	-0.124	-0.019	-0.032	-0.046	0.022	-0.046	-0.002	-0.014	-0.032	-0.079	0.048	0.049	0.088	0.003	0.047	-0.014	-0.021	0.006	-0.022	0.011	-0.104	-0.013	-0.064	-0.033	-0.078	-0.083	0.073	0.037	-0.019	-0.081	0.076	-0.04	-0.026	-0.039	0.003	-0.016	0.038	0.039	0.053
L_P_375.3891_10.24455	-0.027	0.09	0.089	0.064	0.065	-0.01	-0.075	0.018	0.035	0.084	-0.11	-0.144	-0.072	0.025	0.058	-0.055	0.001	-0.025	0.005	0.039	-0.11	-0.028	0.051	0.027	-0.047	0.03	0.027	0.057	-0.009	-0.03	0.014	0.011	0.033	0.038	0.047	-0.037	-0.04	-0.054	-0.083
L_P_375.3892_9.896365	-0.133	0.046	-0.008	-0.047	0.035	-0.066	-0.037	-0.016	-0.026	-0.059	0.021	0.001	0.07	0.024	0.082	-0.036	-0.032	0.043	0.02	0.056	-0.106	0.011	-0.089	-0.001	-0.074	-0.068	0.076	0.062	-0.042	-0.04	0.034	-0.034	-0.021	-0.017	-0.014	-0.017	0.018	0.022	0.014
L_P_375.3899_10.95453	-0.155	-0.037	-0.072	-0.086	-0.01	-0.061	-0.059	-0.06	-0.019	-0.03	-0.021	-0.066	0.018	0.046	0.089	-0.104	0.032	0.131	0.036	0.095	0.009	0.077	-0.143	-0.04	-0.037	-0.123	0.043	-0.066	-0.046	0.009	0.09	0.006	0.008	0.002	-0.009	0.077	0.009	0.013	-0.032
L_P_376.2589_3.595853	-0.053	-0.252	-0.231	-0.308	-0.049	-0.163	-0.17	-0.123	-0.021	-0.121	0.255	0.083	0.286	0.222	0.264	-0.166	-0.2	0.031	-0.335	-0.069	0.028	-0.122	0.142	0.023	0.018	0.033	-0.013	0.084	0.05	-0.043	0.071	0.089	0.1	0.067	0.142	0.118	-0.052	-0.034	-0.158
L_P_380.2907_5.114621	-0.1	-0.005	0.007	0.042	0.074	-0.011	-0.003	0.059	-0.101	-0.01	0.053	0.028	0.053	0.038	0.036	0.027	-0.027	0.045	0.049	0.046	0.047	-0.106	0.098	0.009	0.04	0.054	-0.022	0.058	0.046	-0.029	0.122	-0.07	-0.064	-0.078	-0.067	0.005	0.092	0.082	0.001
L_P_382.3609_10.88354	0.038	-0.017	-0.065	-0.189	-0.111	-0.105	-0.089	-0.135	0.016	-0.101	0.122	0.069	0.127	0.078	0.08	0.064	-0.002	-0.018	0.024	-0.057	0.04	-0.061	0.088	-0.04	0.027	-0.056	-0.073	0.034	-0.005	-0.132	0.012	-0.068	-0.072	-0.074	-0.058	-0.025	0.062	0.089	-0.083
L_P_382.361_11.03941	-0.028	-0.037	0.008	-0.036	-0.052	-0.007	0.015	0.05	0.069	-0.038	-0.052	0.073	-0.012	-0.156	-0.097	-0.007	-0.031	-0.076	-0.043	-0.005	-0.145	-0.028	0.004	0.007	-0.086	0.09	-0.012	0.117	0.075	-0.076	0.011	0.024	0.022	0.011	0.04	0.023	-0.008	-0.003	0.13
L_P_390.2776_4.970128	-0.104	0.063	0.028	0.059	0.01	-0.002	-0.015	0.036	0.014	0.02	0.024	0.059	0.066	-0.039	0.013	-0.058	-0.089	-0.087	-0.069	-0.049	-0.086	-0.016	-0.031	-0.048	-0.081	-0.121	0.06	0.067	-0.037	-0.036	-0.002	-0.03	-0.014	-0.033	0.013	-0.003	0.036	0.027	-0.056
L_P_393.3415_7.108817	-0.119	-0.01	-0.001	-0.105	-0.033	-0.095	-0.069	-0.065	-0.04	-0.086	0.047	0.003	0.095	0.056	0.115	-0.106	-0.004	0.003	-0.022	0.019	-0.119	0.018	-0.069	-0.014	-0.107	-0.118	0.071	0.059	-0.019	-0.052	0.044	-0.062	-0.06	-0.055	-0.064	-0.064	0.054	0.04	0.023
L_P_396.3762_10.93373	-0.052	-0.254	-0.246	-0.179	-0.084	-0.165	-0.111	-0.172	-0.015	-0.19	0.142	0.069	0.134	0.099	0.096	0.062	-0.007	-0.014	-0.077	0.006	0.166	-0.07	0.146	0.007	0.105	0.021	-0.109	0.031	0.082	-0.074	0.11	-0.124	-0.123	-0.135	-0.089	-0.102	0.125	0.128	0.054
L_P_404.2941_3.190663	-0.014	0.065	0.019	0.13	-0.133	0.123	0.138	0.097	0.011	0.066	-0.094	-0.079	-0.098	-0.025	-0.041	-0.056	0.048	0.005	0.178	0.096	-0.191	0	-0.087	0.072	-0.127	-0.034	0.173	0.047	-0.074	-0.078	-0.018	0.008	0.014	0.014	-0.008	0.077	-0.005	0.005	0.112
L_P_407.3013_4.374472	0.027	0.06	0.063	-0.087	-0.01	0.028	0.009	-0.012	0.024	0.058	0.017	0.065	0.032	-0.053	-0.029	0.098	-0.017	-0.013	0.058	-0.011	-0.014	-0.025	-0.004	-0.016	-0.019	0.006	0.024	0.034	-0.012	0.066	-0.005	0.003	-0.01	0.004	-0.017	-0.069	-0.019	-0.02	-0.103
L_P_409.3667_3.301233	-0.072	-0.052	-0.062	-0.156	-0.067	-0.066	-0.045	-0.092	0.004	-0.05	0.048	0.059	0.033	-0.012	-0.024	-0.01	-0.044	-0.021	0.006	0.018	0.104	0	0.058	-0.001	0.083	-0.005	-0.006	-0.014	0.024	0.05	-0.047	0.108	0.096	0.105	0.072	0.018	-0.11	-0.116	0.05
L_P_411.3825_3.95355	-0.1	-0.096	-0.128	-0.156	-0.015	-0.063	-0.021	-0.055	-0.048	-0.093	0.084	0.081	0.113	0.01	0.051	0.033	-0.061	0.04	0.039	0.094	-0.063	-0.012	-0.008	0.002	-0.095	-0.033	-0.014	0.033	0.008	0.089	0.056	0.063	0.04	0.045	0.015	0.08	-0.028	-0.02	-0.039
L_P_411.7739_8.212353	0.006	0.074	0.073	-0.05	-0.044	-0.01	-0.031	0.053	0.027	0	0.035	0.034	0.009	0.008	-0.025	0.033	0.029	0.022	0.017	0.015	-0.039	0.006	0.023	-0.024	-0.016	0.038	-0.042	0.044	-0.074	0.058	-0.103	0.053	0.015	0.049	-0.005	-0.05	-0.083	-0.044	-0.114
L_P_418.3444_8.753222	-0.132	-0.023	-0.076	-0.069	0.021	-0.047	-0.039	-0.01	-0.093	-0.044	0.074	0.079	0.068	0.007	0.006	-0.002	0.001	0.11	0.033	0.08	-0.044	0.056	-0.097	-0.028	-0.094	-0.06	-0.059	-0.014	0.025	0.122	0.085	-0.042	-0.023	-0.032	-0.009	0.014	0.048	0.037	-0.052
L_P_423.2752_4.370143	0.022	-0.008	-0.001	-0.01	0.096	0.049	0.08	0.047	0.012	0.014	-0.001	0.001	0.008	-0.005	0.007	0.052	0.003	-0.019	0.025	0.029	0.033	0.021	0.001	0.046	-0.035	0.084	-0.035	0.011	-0.034	0.079	0.036	0.061	0.067	0.066	0.07	0.06	-0.049	-0.052	0.016
L_P_423.2754_4.603656	0.051	-0.016	-0.002	-0.078	0.048	-0.088	-0.117	-0.095	-0.04	0.008	-0.073	-0.02	-0.055	-0.069	-0.047	0.055	0.011	0.047	-0.001	0.01	0.02	0.021	-0.003	0.017	-0.025	0.026	-0.036	0.042	-0.031	-0.01	-0.009	0.09	0.093	0.073	0.083	0.028	-0.069	-0.095	-0.043
L_P_426.3713_6.69191	-0.125	0.062	0.009	0.014	-0.004	0.067	0.093	0.082	0.015	0.01	0.04	-0.008	0.047	0.062	0.076	0.033	-0.056	-0.011	0.018	0.012	-0.006	0.018	0.031	-0.046	-0.01	-0.101	0.01	0.074	-0.101	0.04	-0.042	-0.03	-0.022	-0.024	-0.011	-0.083	0.003	-0.007	0.017
L_P_434.387_3.760003	0.022	0.066	0.013	-0.004	-0.072	0.087	0.04	0.051	0.069	0.118	0.072	0.04	0.042	0.05	0	0.007	0.033	0.018	0.026	0.013	0.013	-0.087	0.074	0.049	0.027	-0.017	0.04	0.042	-0.01	-0.094	0.044	0.045	0.061	0.06	0.075	0.007	-0.067	-0.064	0.001
L_P_435.3032_5.872242	-0.092	-0.02	-0.051	-0.112	0.019	-0.059	-0.035	-0.102	-0.023	-0.051	0.036	0.076	0.052	-0.044	-0.021	0.034	0.047	0.03	0.025	0.043	0.081	0.018	-0.001	-0.014	0.096	0.096	-0.086	-0.096	0.05	0.032	0.008	0.027	0.022	0.032	0.004	0.001	-0.037	-0.032	0.035
L_P_443.3723_4.373307	-0.114	-0.013	-0.027	-0.037	0.042	-0.001	-0.011	0.008	0.062	0.038	-0.078	0.006	-0.057	-0.104	-0.078	0.093	-0.005	0.019	0.041	0.003	0.037	0.031	-0.072	-0.083	0.045	0.043	-0.003	-0.077	-0.065	0.006	0.057	-0.03	-0.032	-0.013	-0.042	-0.066	0.006	-0.006	-0.06
L_P_463.3811_7.371783	-0.041	0.05	-0.016	0.016	-0.047	-0.026	-0.033	-0.01	-0.034	-0.013	0.005	0.004	0.021	0	0.018	-0.062	0.019	0.055	0.016	0.105	-0.161	-0.046	-0.056	0.042	-0.147	-0.08	0.07	0.086	-0.032	-0.028	0.085	-0.078	-0.07	-0.094	-0.074	-0.023	0.09	0.075	-0.039
L_P_466.2375_10.77451	-0.073	-0.009	-0.051	-0.071	0.047	-0.092	-0.052	-0.053	-0.029	-0.101	0.103	0.114	0.102	-0.003	0.001	0.097	-0.051	-0.024	-0.047	-0.005	0.004	-0.103	0.079	-0.019	-0.007	-0.005	-0.004	0.099	0.094	0.025	0.061	-0.111	-0.086	-0.105	-0.028	-0.101	0.096	0.086	-0.031
L_P_474.3796_3.762128	0.026	0.062	0.005	0.008	-0.057	0.073	0.015	0.043	0.074	0.123	0.044	0.009	0.021	0.049	0.007	-0.01	0.043	0.025	0.028	0.015	0.041	-0.104	0.082	0.059	0.055	0.011	0.043	0.026	-0.001	-0.098	0.06	0.039	0.059	0.053	0.075	0.005	-0.057	-0.063	-0.016
L_P_479.3013_3.14363	0.019	-0.095	-0.046	-0.222	-0.192	-0.009	0.04	-0.01	0.065	-0.059	0.099	-0.048	0.083	0.183	0.163	-0.082	0.011	-0.022	-0.031	-0.14	-0.078	0.026	0.026	0.042	-0.047	0.072	0.002	0.013	0.009	-0.094	0.015	-0.055	-0.073	-0.057	-0.05	-0.117	0.026	0.052	0.172
L_P_481.3172_3.928623	0.028	-0.091	-0.097	-0.139	-0.062	-0.043	0.042	0	0.009	-0.147	0.079	-0.025	0.029	0.131	0.067	-0.055	-0.023	-0.008	-0.047	-0.085	0.003	-0.025	0.017	-0.039	0.021	0.015	0.009	-0.005	0.035	0.036	0.007	-0.004	-0.002	-0.008	0.032	-0.056	-0.01	0.006	0.105
L_P_488.4349_6.693396	-0.084	0.008	-0.042	-0.082	-0.083	-0.056	-0.03	-0.02	-0.016	-0.061	0.101	0.055	0.135	0.06	0.115	-0.125	-0.065	0.015	-0.118	-0.046	-0.074	0.062	-0.008	0.001	-0.053	-0.071	0.035	0.11	-0.088	0.012	-0.007	-0.059	-0.047	-0.051	-0.046	-0.068	0.04	0.027	-0.081
L_P_507.3687_3.652428	-0.061	-0.06	-0.157	-0.05	0.037	-0.046	-0.005	-0.024	0.002	-0.073	0.07	-0.065	0.056	0.164	0.141	0.04	-0.097	-0.059	-0.063	-0.102	0.199	-0.021	0.047	-0.168	0.156	-0.11	-0.022	-0.052	0.072	0.073	0.093	-0.07	-0.063	-0.083	-0.045	-0.032	0.087	0.073	0.015
L_P_508.4971_7.446908	-0.053	-0.052	-0.065	0.008	-0.015	-0.052	-0.093	-0.064	-0.026	0.026	0.065	0.032	0.087	0.042	0.071	0.073	0.008	0.066	-0.018	0.099	-0.017	-0.05	0.006	-0.029	-0.024	-0.021	-0.071	0.05	-0.008	0.003	0.028	0.007	0.029	0.004	0.035	0.1	0.037	0.013	-0.006
L_P_509.3479_3.503955	-0.055	-0.134	-0.208	-0.173	0.036	-0.144	-0.095	-0.133	-0.105	-0.128	0.083	-0.007	0.034	0.112	0.05	0.049	0.028	0.07	0.031	-0.011	0.306	0.063	0.007	-0.099	0.235	-0.081	-0.155	-0.152	0.108	0.086	0.144	-0.058	-0.072	-0.076	-0.059	0	0.082	0.105	0.056
L_P_510.4507_3.765458	0.042	0.073	0.028	-0.023	-0.085	0.056	0.017	0.017	0.066	0.083	0.073	0.032	0.067	0.06	0.038	0.027	0.032	0.021	-0.022	-0.018	-0.026	-0.054	0.035	0.066	-0.019	0	0.037	0.038	-0.036	-0.115	0.021	0.065	0.084	0.08	0.106	0.013	-0.085	-0.085	-0.032
L_P_514.4067_8.064591	-0.083	0.01	-0.025	0.025	0.145	-0.091	-0.153	-0.063	-0.029	0.011	-0.129	-0.101	-0.072	-0.05	0.019	-0.129	-0.054	0.045	-0.062	0.078	0.037	0.066	-0.091	0.046	-0.037	-0.107	0.048	-0.051	-0.055	0.024	-0.04	0.086	0.091	0.079	0.068	0.142	-0.057	-0.055	-0.118
L_P_518.4342_9.805102	-0.022	-0.236	-0.096	-0.102	-0.043	-0.057	0.001	-0.032	-0.126	-0.089	0.158	0.144	0.132	0.036	0.022	-0.064	-0.028	0.126	-0.074	-0.031	0.08	0.009	0.008	-0.041	0.109	-0.068	-0.043	-0.025	-0.03	-0.055	0.129	-0.078	-0.072	-0.093	-0.068	0.003	0.098	0.106	0.162
L_P_518.4342_9.989747	-0.021	-0.189	-0.061	-0.072	-0.103	0.004	0.047	0.036	-0.074	-0.026	0.152	0.161	0.136	0.007	0.004	-0.061	-0.02	0.152	-0.065	-0.022	-0.03	0.043	-0.014	-0.029	0.05	-0.057	-0.019	0.015	-0.043	-0.126	0.152	-0.139	-0.132	-0.145	-0.111	-0.055	0.151	0.152	0.267
L_P_519.5019_7.757285	0.019	0.052	-0.011	0.074	0.039	0.018	0.017	0.027	-0.099	0.02	0.107	0.141	0.119	-0.019	-0.001	0.036	-0.041	-0.073	0.042	-0.006	0.011	-0.134	0.142	0.016	-0.036	-0.043	0.066	0.174	0.042	-0.051	0.121	-0.162	-0.16	-0.17	-0.137	-0.037	0.171	0.188	-0.064
L_P_519.6792_7.690324	-0.162	-0.094	-0.045	-0.054	-0.03	-0.129	-0.088	-0.095	-0.116	-0.132	0.041	0.048	0.085	-0.004	0.048	-0.085	-0.034	0.042	-0.057	0.043	-0.196	0.004	-0.078	0.048	-0.138	-0.039	0.143	0.031	-0.023	-0.021	0.047	0.016	0.026	0.014	0.004	0.078	0.011	-0.014	-0.089
L_P_520.4497_10.1642	0.036	-0.045	0.008	0.076	-0.126	0.141	0.163	0.128	0.116	0.07	0.07	0.12	0.058	-0.053	-0.045	-0.075	-0.033	0.057	0.004	-0.048	-0.103	0.063	0.008	-0.016	0.028	-0.016	0.031	0.045	-0.101	-0.095	0.1	-0.136	-0.117	-0.131	-0.089	-0.092	0.129	0.113	0.244
L_P_521.348_3.175442	0.001	-0.109	-0.081	-0.208	-0.106	-0.06	0.02	-0.023	-0.005	-0.126	0.174	0.009	0.141	0.214	0.173	-0.031	-0.046	0.017	-0.019	-0.099	0.058	-0.006	0.104	-0.062	0.103	0.002	-0.066	0.017	0.053	0.016	0.094	-0.113	-0.119	-0.115	-0.086	-0.147	0.093	0.097	0.155
L_P_523.364_3.99596	-0.073	-0.117	-0.126	-0.11	0.002	-0.099	-0.013	-0.022	-0.041	-0.167	0.17	0.014	0.125	0.201	0.143	-0.006	-0.047	-0.001	-0.079	-0.106	0.089	-0.068	0.121	-0.082	0.119	-0.01	-0.059	0.04	0.099	0.046	0.13	-0.094	-0.095	-0.102	-0.051	-0.104	0.089	0.097	0.082
L_P_525.4809_7.741503	-0.028	0.031	0.021	0.013	0.002	-0.059	-0.091	-0.068	-0.048	0.008	-0.06	-0.032	-0.034	-0.039	-0.015	-0.059	-0.033	0.006	-0.046	0.02	-0.141	0.047	-0.085	0.037	-0.133	-0.064	0.029	0.035	0.012	-0.021	-0.035	0.007	0.007	0.022	-0.006	0.063	-0.018	0.007	-0.136
L_P_530.4011_6.77901	-0.134	0.054	-0.055	-0.011	-0.021	0.08	0.079	0.113	0.008	0.064	-0.024	-0.013	-0.009	-0.019	0	-0.059	0.029	-0.02	-0.02	-0.047	-0.031	-0.011	0.048	-0.013	0.017	-0.057	0.006	0.03	-0.007	-0.029	-0.052	0.021	0.032	0.028	0.03	0.039	-0.026	-0.028	-0.022
L_P_531.6793_7.690196	-0.083	0.001	-0.021	-0.015	-0.034	0.013	-0.024	0.038	-0.001	0.045	-0.026	-0.063	0.035	0.037	0.108	-0.169	-0.043	0.005	-0.027	0.037	-0.161	0.027	-0.125	0.047	-0.138	-0.078	0.112	0.006	-0.059	-0.026	0.028	0.011	0.022	0.017	0.012	0.115	0	0.015	-0.077
L_P_535.1587_7.699719	-0.047	-0.042	-0.016	0.041	0.067	0.074	0.094	0.044	-0.001	0.011	0.142	0.137	0.153	0.016	0.038	-0.089	0.065	0.026	0.038	0.034	0.028	-0.047	0.064	0.097	-0.007	0.052	0.04	0.062	0.047	-0.026	0.035	-0.1	-0.085	-0.101	-0.077	-0.044	0.102	0.086	0.095
L_P_536.5289_7.984398	-0.022	-0.123	-0.103	-0.083	0.041	-0.118	-0.153	-0.139	-0.022	-0.03	0.096	0.101	0.114	0.003	0.032	0.014	-0.004	0.102	-0.065	0.082	0.068	-0.012	0.018	0.026	0.025	0.035	-0.117	0.007	0.051	0.073	0.054	-0.007	0.023	-0.007	0.018	0.109	0.048	0.017	-0.023
L_P_538.0669_5.699761	-0.001	-0.008	0.084	-0.052	-0.084	0.016	0.003	0.003	-0.034	0.013	-0.119	-0.045	-0.123	-0.095	-0.107	0.011	0.086	0.059	0.044	-0.013	-0.108	0.064	-0.104	-0.034	-0.052	0.031	0.012	-0.05	-0.055	-0.045	0.024	-0.038	-0.052	-0.013	-0.051	-0.117	0.002	-0.001	0.077
L_P_543.4503_7.399974	0.02	0.029	-0.006	0.028	-0.045	0.071	0.077	0.053	0.091	0.016	-0.055	-0.033	-0.081	-0.034	-0.069	0.004	0.004	-0.137	0.016	-0.071	0.099	-0.078	0.065	0.05	0.049	0.057	0.03	0	0.024	-0.052	-0.089	0.086	0.091	0.068	0.078	0.084	-0.075	-0.078	-0.018
L_P_544.1135_4.339502	-0.039	-0.039	-0.02	-0.202	-0.056	-0.031	0.033	-0.027	0.073	-0.106	0.034	0.041	0.095	-0.006	0.067	0.037	-0.036	-0.094	-0.033	-0.08	0.043	-0.062	0.027	0.021	-0.055	-0.076	0.054	0.063	0.086	0.051	0.053	-0.028	-0.007	-0.04	0.006	-0.009	0.043	0.014	0.034
L_P_546.3785_8.354482	-0.139	0.028	-0.004	-0.033	0.072	-0.107	-0.105	-0.046	-0.032	-0.076	-0.109	-0.076	-0.051	-0.051	0.018	-0.135	-0.053	-0.012	-0.008	0.048	-0.028	0.067	-0.07	0.039	-0.074	-0.112	0.055	0.005	-0.107	-0.014	-0.052	0.001	-0.009	0.005	-0.016	0.015	-0.018	0.012	-0.042
L_P_546.4657_10.18496	-0.174	-0.152	-0.133	-0.169	-0.086	-0.048	0.029	-0.069	0.021	-0.136	0.073	0.181	0.112	-0.12	-0.061	0.01	0.027	0.054	0.102	0.092	0.047	0.039	-0.099	-0.095	0.058	-0.068	-0.023	-0.095	-0.11	-0.015	0.13	-0.035	-0.041	-0.053	-0.035	-0.024	0.048	0.048	0.138
L_P_547.3633_3.402904	0.015	-0.081	-0.187	-0.149	0.065	-0.165	-0.085	-0.128	-0.136	-0.19	0.127	-0.065	0.1	0.236	0.196	-0.063	-0.002	0.057	-0.048	-0.049	0.233	0.073	0.035	-0.093	0.164	-0.09	-0.118	-0.103	0.034	0.068	0.056	-0.045	-0.049	-0.055	-0.015	-0.036	0.038	0.07	-0.05
L_P_547.4963_8.753294	-0.167	-0.037	-0.082	-0.113	-0.002	-0.08	-0.069	-0.031	-0.097	-0.067	0.04	0.027	0.066	0.018	0.056	-0.045	-0.063	0.04	-0.019	0.058	-0.101	0.084	-0.145	0.014	-0.106	-0.009	0.008	-0.03	-0.037	0.116	0.069	0.015	0.029	0.022	0.036	0.046	-0.004	-0.017	-0.06
L_P_547.5332_8.225133	0.067	0.207	0.271	0.368	0.121	0.122	0.064	0.207	0.023	0.138	-0.133	-0.01	-0.117	-0.15	-0.144	0.012	0.063	-0.106	0.005	-0.017	-0.243	-0.116	0.095	0.015	-0.163	0.047	0.077	0.221	-0.106	-0.068	-0.095	-0.089	-0.072	-0.083	-0.06	-0.114	0.071	0.037	-0.094
L_P_548.4811_10.35756	-0.059	0.019	0.056	-0.039	-0.186	0.128	0.204	0.135	0.171	-0.032	0.065	0.21	0.092	-0.163	-0.11	0.016	-0.1	-0.14	0.049	-0.049	-0.244	-0.034	-0.055	-0.069	-0.129	-0.006	0.118	0.093	-0.15	-0.069	0.058	-0.127	-0.127	-0.123	-0.115	-0.139	0.098	0.087	0.186
L_P_549.6905_7.688888	-0.05	0	0.011	0.045	0.046	-0.042	-0.102	0.004	0.029	0.041	-0.086	-0.101	-0.035	0.002	0.063	-0.154	-0.041	0.022	-0.039	0.078	-0.113	0.063	-0.069	0.026	-0.071	-0.033	0.006	-0.003	-0.07	0.039	-0.016	0.025	0.032	0.033	0.012	0.127	-0.011	0.005	-0.106
L_P_550.4963_8.568861	0.03	0.01	0.006	-0.099	-0.103	0.135	0.188	0.11	0.16	0.009	0.066	0.086	0.084	-0.018	0.016	-0.099	-0.193	-0.19	-0.014	-0.127	-0.099	-0.056	0.023	-0.032	-0.065	-0.075	0.14	0.097	-0.136	-0.004	-0.072	0.023	0.006	0.012	0.003	0.001	-0.029	-0.005	0.088
L_P_550.4964_10.35453	0.054	-0.073	0.027	-0.099	-0.097	-0.035	-0.017	-0.069	-0.027	-0.028	0.047	0.091	0.065	-0.048	-0.015	-0.02	-0.064	-0.026	0.007	-0.028	-0.086	-0.054	0	0.061	-0.054	0.082	0.04	0.041	-0.018	-0.139	0.039	-0.051	-0.047	-0.038	-0.039	-0.015	0.041	0.063	0.14
L_P_550.4966_10.52998	-0.002	-0.048	0.074	-0.037	-0.222	0.185	0.275	0.109	0.199	0.004	0.057	0.206	0.085	-0.169	-0.11	-0.014	-0.163	-0.147	0.031	-0.079	-0.209	-0.007	-0.055	-0.071	-0.101	-0.018	0.123	0.09	-0.148	-0.102	0.042	-0.151	-0.144	-0.145	-0.121	-0.109	0.139	0.126	0.244
L_P_550.544_8.201603	-0.048	-0.056	-0.056	0.045	0.03	-0.007	-0.036	0	0.033	0.016	-0.079	-0.156	-0.093	0.079	0.048	0.008	0.059	-0.006	0.088	-0.007	0.012	-0.039	0.027	-0.06	0.036	-0.04	0.04	0.034	0.01	-0.023	-0.06	0.077	0.088	0.076	0.072	0.064	-0.063	-0.086	0.047
L_P_551.4973_7.808641	-0.056	-0.002	0.011	0.014	-0.017	-0.041	-0.075	-0.022	-0.025	0.015	-0.06	-0.058	-0.01	-0.01	0.048	-0.136	0.008	0.049	0.032	0.085	-0.109	0.037	-0.122	0.012	-0.086	-0.038	0.078	-0.017	-0.049	-0.053	0.029	-0.031	-0.029	-0.029	-0.047	0.041	0.026	0.039	-0.119
L_P_553.5125_8.205691	-0.116	-0.002	-0.05	0.016	0.103	-0.018	-0.067	-0.043	0.016	0.036	-0.084	-0.051	-0.031	-0.052	0.016	-0.118	-0.022	0.047	-0.013	0.093	-0.014	0.128	-0.191	0.008	-0.076	-0.069	0.027	-0.119	-0.002	0.002	-0.018	0.078	0.08	0.079	0.058	0.125	-0.063	-0.057	-0.156
L_P_555.528_10.68804	-0.086	0.004	-0.043	-0.043	0.06	-0.094	-0.113	-0.063	-0.049	-0.031	-0.063	-0.163	-0.032	0.108	0.134	-0.108	0.071	0.093	0.071	0.084	0.106	0.086	-0.031	-0.05	0.046	-0.101	-0.036	-0.039	-0.029	0.054	0.005	-0.023	-0.025	-0.025	-0.025	-0.02	0.011	0.023	-0.066
L_P_555.5281_8.566447	-0.158	-0.044	-0.047	-0.043	-0.039	-0.016	-0.035	0.013	-0.024	0.019	-0.089	-0.13	-0.057	0.036	0.067	-0.159	0.104	0.126	0.1	0.1	-0.075	0.131	-0.177	-0.038	-0.039	-0.049	0.027	-0.098	-0.011	-0.052	0.126	-0.057	-0.066	-0.057	-0.088	0.015	0.055	0.074	0.029
L_P_557.6257_7.160976	-0.046	0.073	0.019	0.023	0.065	-0.013	-0.04	0.022	-0.003	0.026	0.022	0.018	0.078	0.005	0.076	-0.012	-0.05	-0.013	-0.049	0.055	-0.107	0.016	0.01	0.018	-0.098	-0.022	0.021	0.112	0.019	0.037	0.02	-0.05	-0.045	-0.058	-0.026	0.022	0.063	0.078	-0.033
L_P_558.4268_7.312521	0	-0.205	-0.121	-0.109	-0.017	-0.115	-0.093	-0.089	-0.125	-0.078	0.148	0.118	0.16	0.053	0.081	-0.1	-0.088	0.15	-0.152	-0.027	0.069	0.003	0.041	-0.037	0.052	-0.145	-0.033	0.02	-0.013	-0.066	0.108	-0.054	-0.039	-0.082	-0.033	0.049	0.095	0.086	0.057
L_P_559.464_8.064539	-0.062	0.02	-0.01	0.007	0.155	-0.132	-0.161	-0.078	-0.101	-0.044	-0.037	-0.02	0.024	-0.027	0.05	-0.08	-0.081	0.064	-0.119	0.071	-0.005	0.053	-0.086	0.072	-0.079	-0.1	0.066	0.01	-0.068	-0.002	-0.066	0.053	0.055	0.046	0.046	0.101	-0.023	-0.028	-0.087
L_P_562.5331_10.79295	0.05	0.039	0.104	0.009	-0.17	0.175	0.183	0.172	0.122	0.108	0.057	0.092	0.02	-0.035	-0.071	-0.05	0	0.008	-0.008	-0.023	-0.228	-0.005	-0.034	-0.025	-0.121	0.029	0.082	0.148	-0.03	-0.057	0.02	-0.048	-0.026	-0.024	-0.027	-0.098	0.015	-0.013	0.192
L_P_564.5605_8.446113	-0.022	-0.118	-0.067	-0.055	-0.003	-0.075	-0.103	-0.089	0.004	-0.011	0.102	0.114	0.114	-0.004	0.015	0.042	-0.01	0.069	-0.043	0.058	0.01	-0.072	0.051	-0.016	0.012	0.047	-0.095	0.053	0.022	0.035	0.086	-0.054	-0.025	-0.05	-0.016	0.024	0.075	0.045	0.022
L_P_564.6821_7.709323	0.033	0.092	0.114	0.076	0.027	-0.01	-0.075	-0.017	-0.016	0.065	-0.104	-0.094	-0.118	-0.024	-0.053	-0.066	-0.042	-0.098	-0.115	-0.034	-0.13	-0.013	-0.059	0.073	-0.111	0.08	0.008	0.011	0.008	0.016	-0.039	-0.013	-0.006	-0.003	-0.012	0.042	0.012	0.019	0.043
L_P_565.6882_7.705738	0.005	0.133	0.094	0.125	0.098	0.042	-0.067	0.076	0.012	0.15	-0.087	-0.016	-0.033	-0.093	-0.027	-0.117	-0.059	-0.012	-0.154	0.044	-0.138	0.016	-0.068	0.086	-0.139	-0.044	0.106	0.079	-0.064	-0.019	-0.102	0.048	0.054	0.04	0.035	0.082	-0.029	-0.036	-0.129
L_P_566.5502_7.437956	0.058	-0.007	0.005	0.019	0.065	-0.071	-0.151	-0.059	-0.041	0.044	0	0.015	0.015	-0.019	0.001	0.008	0.045	0.066	-0.044	0.049	0.02	-0.059	0.021	0.026	0.016	-0.005	-0.051	0.016	-0.009	0.042	0.035	0.003	0.022	-0.008	0.039	0.052	0.025	0.007	-0.033
L_P_566.6946_7.702338	0.06	0.137	0.133	0.151	0.164	0.003	-0.089	0.019	-0.002	0.106	-0.1	-0.012	-0.056	-0.114	-0.058	-0.119	-0.089	-0.039	-0.157	0.031	-0.123	0.015	-0.051	0.107	-0.152	-0.062	0.067	0.121	-0.038	-0.027	-0.093	0.002	0.003	0.011	0.007	-0.018	-0.028	-0.008	-0.135
L_P_567.7006_7.698101	0.016	0.043	0.016	0.014	0.107	0.018	-0.05	0.001	0.036	0.08	0.006	-0.026	0.028	0.032	0.069	-0.155	-0.03	0.014	-0.089	0.079	-0.053	0.028	-0.055	0.059	-0.093	-0.025	0.048	0.044	-0.036	0.031	-0.053	0.066	0.074	0.063	0.075	0.126	-0.06	-0.028	-0.07
L_P_568.5009_7.809049	0.014	-0.007	0.036	0.006	0.096	0.03	0.012	0.017	-0.066	0.03	0.066	0.068	0.063	0.003	0.014	-0.048	-0.052	0.002	-0.061	0.045	-0.081	-0.042	0.029	0.131	-0.067	0.027	0.052	0.072	0.008	0.021	-0.066	-0.012	-0.009	0.009	-0.015	0.021	0.009	0.004	-0.033
L_P_569.5077_7.810389	-0.096	0.075	0.06	-0.026	0.027	-0.072	-0.103	-0.019	-0.078	0.002	0.014	-0.024	0.04	0.043	0.079	-0.151	0.014	-0.002	-0.092	-0.027	-0.123	0.066	-0.139	0.027	-0.093	-0.038	0.035	-0.05	-0.048	-0.021	-0.034	0.02	0.018	0.034	0.009	0.041	-0.021	-0.023	-0.065
L_P_570.1945_3.724513	-0.173	-0.034	-0.02	-0.099	-0.07	-0.093	-0.101	0.022	-0.063	-0.046	0.02	-0.065	0.049	0.1	0.13	-0.101	-0.007	0.054	-0.079	-0.016	-0.164	0.017	-0.114	-0.133	-0.032	-0.059	0	-0.004	-0.083	-0.021	0.112	-0.032	-0.038	-0.025	-0.04	0.017	0.023	0.061	0.01
L_P_572.4816_10.22243	0.014	-0.013	0.006	-0.076	-0.125	0.064	0.119	0.073	0.021	-0.044	0.061	0.194	0.079	-0.149	-0.111	-0.022	0.01	-0.01	0.093	0.041	-0.133	0.009	-0.09	-0.131	-0.087	-0.109	0.079	0.06	-0.071	-0.088	-0.003	-0.03	-0.04	-0.038	-0.018	-0.097	0.002	0.021	0.089
L_P_573.4797_8.053025	0.015	0.01	0.034	0.075	-0.03	-0.034	-0.091	0.009	-0.048	0.049	-0.052	-0.026	-0.02	-0.04	-0.003	-0.103	0.109	0.106	0.066	0.063	-0.093	0.104	-0.126	-0.074	-0.006	-0.112	0.003	-0.066	-0.04	-0.04	0.032	0.057	0.068	0.048	0.034	0.117	-0.017	-0.051	-0.068
L_P_574.0632_3.725667	-0.153	-0.061	-0.012	-0.104	-0.071	-0.093	-0.123	0.008	-0.074	-0.019	0.063	-0.035	0.088	0.118	0.144	-0.102	-0.015	0.093	-0.067	0.024	-0.119	0.047	-0.103	-0.105	-0.051	-0.088	0.036	-0.001	-0.039	-0.035	0.126	-0.052	-0.065	-0.051	-0.047	0.002	0.053	0.087	-0.002
L_P_574.4962_7.392815	0.008	-0.166	-0.135	-0.214	-0.119	0.004	0.108	-0.02	0.084	-0.142	0.079	0.056	0.1	0.033	0.068	0.01	-0.032	-0.043	-0.069	-0.107	0.024	0.009	0.073	0.043	-0.041	-0.047	0.035	0.09	-0.013	-0.075	0.026	0.011	0.013	-0.004	0.022	0.059	0.005	0.02	0.074
L_P_574.4963_6.347889	-0.08	-0.079	-0.153	-0.119	-0.038	-0.039	0.042	-0.023	-0.01	-0.114	0.008	-0.104	-0.027	0.131	0.08	0.049	0.01	-0.013	0.074	-0.102	0.184	0.021	0.035	-0.071	0.138	-0.086	-0.014	-0.067	0.018	0.051	0.109	-0.03	-0.034	-0.044	-0.019	-0.022	0.046	0.042	0.116
L_P_574.4965_8.305322	-0.112	-0.099	-0.08	-0.12	0.007	-0.051	-0.017	-0.122	0.02	-0.086	0.104	0.169	0.138	-0.064	-0.011	0.01	-0.076	0.055	-0.068	0.042	0.056	-0.031	-0.033	-0.018	0.009	-0.075	0.012	-0.046	-0.049	0.011	0.067	-0.106	-0.125	-0.135	-0.133	-0.043	0.12	0.136	0.1
L_P_574.4967_10.19108	-0.028	-0.107	-0.184	-0.178	0.001	-0.122	-0.088	-0.137	-0.141	-0.111	0.155	0.062	0.16	0.124	0.133	-0.108	0.039	0.062	-0.007	0.003	0.04	0.019	-0.01	0.027	-0.005	-0.075	0.047	0.018	-0.004	-0.083	0.009	0.023	0.001	0.014	0	0.04	-0.012	0.025	-0.038
L_P_574.4969_10.385	-0.024	-0.08	-0.051	-0.098	-0.142	0.089	0.189	0.054	0.045	-0.068	0.075	0.186	0.092	-0.121	-0.083	0.028	-0.055	-0.045	0.058	-0.031	-0.073	0.016	-0.09	-0.161	-0.039	-0.143	0.07	0.029	-0.122	-0.086	0.106	-0.149	-0.154	-0.17	-0.136	-0.074	0.154	0.168	0.224
L_P_575.5644_8.642532	0.023	0.264	0.177	0.414	0.213	0.114	0.062	0.147	0.017	0.133	-0.14	0.051	-0.088	-0.235	-0.178	0.143	0.053	-0.12	0.103	0.071	-0.123	-0.117	0.059	-0.073	-0.12	-0.093	0.108	0.196	-0.05	-0.027	-0.046	-0.059	-0.052	-0.07	-0.044	-0.047	0.073	0.039	-0.085
L_P_576.5122_6.866158	-0.027	-0.039	-0.107	-0.093	-0.074	-0.019	0.022	0.022	0.011	-0.055	0.025	-0.125	0.003	0.181	0.14	-0.036	-0.02	-0.016	0.038	-0.063	0.074	-0.049	0.077	-0.081	0.124	-0.076	0.045	0.004	-0.069	0.034	0.05	-0.027	-0.025	-0.017	-0.025	-0.033	0.013	0.015	0.063
L_P_576.5122_8.614326	0.026	-0.054	0.02	-0.107	-0.166	0.076	0.15	0.052	0.065	-0.055	0.15	0.236	0.184	-0.086	-0.016	-0.054	-0.174	-0.1	-0.026	-0.051	-0.188	-0.076	0.006	-0.027	-0.138	-0.04	0.119	0.159	-0.124	-0.047	0.08	-0.095	-0.094	-0.11	-0.067	-0.046	0.102	0.107	0.161
L_P_576.5126_10.53815	0.023	0.01	0.105	-0.005	-0.196	0.183	0.265	0.135	0.15	0.014	0.021	0.189	0.044	-0.193	-0.147	0.011	-0.111	-0.143	0.065	-0.067	-0.243	-0.056	-0.039	-0.095	-0.136	-0.032	0.135	0.129	-0.151	-0.1	0.049	-0.171	-0.167	-0.167	-0.135	-0.16	0.144	0.14	0.225
L_P_578.5275_10.69068	-0.027	0.016	0.114	-0.008	-0.194	0.199	0.233	0.133	0.206	0.081	0.039	0.162	0.047	-0.142	-0.114	-0.021	-0.188	-0.186	-0.019	-0.06	-0.274	0.023	-0.109	-0.123	-0.128	0.032	0.13	0.084	-0.108	-0.03	0.036	-0.111	-0.107	-0.105	-0.091	-0.101	0.086	0.086	0.184
L_P_578.5277_8.951965	0.066	0.044	0.076	-0.041	-0.052	0.038	0.085	0.043	0.089	-0.044	0.022	-0.004	0.033	0.033	0.046	-0.004	-0.155	-0.152	-0.007	-0.116	0.01	-0.086	0.113	-0.062	0.044	-0.017	0.093	0.089	-0.093	0.006	-0.01	0	0.005	0.005	-0.008	0.04	0.008	0.003	0.079
L_P_578.5752_8.633216	-0.035	-0.019	-0.011	0.054	-0.009	0.002	-0.013	0.029	0.005	0.004	-0.041	-0.114	-0.041	0.077	0.068	0.016	0.038	-0.02	0.083	-0.003	-0.064	-0.051	-0.009	-0.05	-0.015	-0.032	0.063	0.046	-0.025	-0.023	-0.05	0.086	0.103	0.086	0.089	0.074	-0.068	-0.1	0.049
L_P_581.586_7.98292	-0.087	-0.105	-0.05	-0.083	0.06	-0.146	-0.17	-0.135	-0.056	-0.058	0.073	0.096	0.107	-0.02	0.031	0.021	-0.049	0.087	-0.13	0.051	-0.012	-0.015	-0.054	0.016	-0.073	-0.027	-0.05	0.031	-0.001	0.044	0.076	0	0.02	-0.005	0.021	0.064	0.031	0.005	-0.046
L_P_581.7458_8.159684	-0.059	-0.021	-0.037	-0.069	0.034	-0.073	-0.156	-0.041	0.013	0.044	-0.087	-0.066	-0.022	-0.039	0.04	-0.079	-0.009	0.06	-0.051	0.03	-0.034	0.111	-0.2	-0.003	-0.078	-0.135	0.011	-0.12	0.023	0.041	0.033	0.096	0.103	0.081	0.089	0.122	-0.075	-0.07	-0.053
L_P_583.5598_10.68789	-0.139	-0.009	-0.053	-0.055	0.065	-0.115	-0.135	-0.057	-0.039	-0.046	-0.055	-0.176	-0.018	0.132	0.164	-0.125	0.066	0.095	0.044	0.063	0.036	0.083	-0.063	-0.023	0.001	-0.089	-0.011	-0.034	-0.036	0.053	-0.015	0.017	0.013	0.022	0.011	0	-0.035	-0.016	-0.098
L_P_585.2305_3.725928	-0.164	-0.038	-0.043	-0.129	-0.045	-0.095	-0.114	0.005	-0.036	-0.038	0.095	-0.007	0.135	0.126	0.169	-0.098	-0.059	0.052	-0.135	-0.024	-0.089	0.016	-0.072	-0.103	-0.013	-0.046	0.031	0.024	-0.085	-0.022	0.07	-0.014	-0.022	-0.015	-0.022	-0.002	0.011	0.031	-0.013
L_P_585.4322_7.606284	-0.127	0.018	-0.042	-0.057	0.025	-0.065	-0.069	-0.025	-0.052	-0.031	0.008	0.04	0.033	-0.037	-0.003	-0.005	0.005	0.094	0.011	0.069	-0.064	0.109	-0.117	-0.037	-0.046	-0.051	-0.077	-0.068	0.004	0.069	0.041	-0.004	0.004	0.025	0.006	0.004	-0.014	-0.013	-0.038
L_P_588.4542_6.790666	0.049	-0.075	-0.056	-0.108	-0.031	0.024	0.064	0.007	0.03	-0.019	0.085	-0.005	0.045	0.12	0.067	0.064	0.03	0.039	-0.008	-0.07	0.071	0.01	0.056	0	0.051	0.089	-0.057	-0.009	0.045	-0.017	0.06	-0.054	-0.048	-0.042	-0.033	-0.069	0.026	0.039	0.017
L_P_588.5483_10.81354	0.011	-0.04	0.053	-0.041	-0.149	0.119	0.099	0.081	0.124	0.119	-0.013	0.026	-0.032	-0.048	-0.064	0.046	-0.015	-0.043	-0.08	-0.103	-0.149	0.051	-0.072	-0.071	-0.078	0.08	0.043	0.049	-0.032	-0.015	0.035	-0.119	-0.103	-0.113	-0.09	-0.148	0.09	0.066	0.194
L_P_590.4891_8.563007	-0.025	-0.01	0.043	-0.045	-0.026	0.049	0.055	0.057	0.093	0.026	-0.019	-0.048	0.003	0.031	0.061	-0.151	-0.115	-0.037	-0.082	-0.088	-0.085	0.051	-0.025	-0.02	-0.095	-0.118	0.03	0.067	-0.078	-0.005	0.016	-0.016	-0.009	-0.011	-0.003	0.033	0.012	0.026	0.05
L_P_592.5916_8.84531	-0.025	-0.117	-0.047	-0.046	0.01	-0.086	-0.124	-0.098	-0.002	-0.005	0.076	0.097	0.088	-0.016	0.002	0.043	-0.007	0.07	-0.046	0.063	0.01	-0.066	0.041	-0.004	0.007	0.059	-0.102	0.039	0.029	0.039	0.083	-0.059	-0.031	-0.055	-0.026	0.016	0.081	0.046	0.02
L_P_593.5049_8.216685	-0.071	0.021	-0.016	0.043	0.109	0.001	-0.079	0.012	-0.025	0.081	-0.097	-0.071	-0.041	-0.042	0.024	-0.141	-0.11	0.009	-0.11	0.038	-0.025	0.009	-0.059	0.02	-0.077	-0.127	0.064	-0.01	-0.106	0.025	-0.05	0.065	0.055	0.064	0.029	0.108	-0.048	-0.035	-0.162
L_P_594.5821_7.985411	-0.007	-0.11	-0.062	-0.033	0.056	-0.088	-0.133	-0.106	-0.014	-0.001	0.064	0.081	0.083	-0.015	0.015	0.026	0.003	0.091	-0.055	0.08	0.017	-0.047	0.012	0.022	-0.011	0.045	-0.093	0.017	0.023	0.044	0.075	0.002	0.03	0.002	0.023	0.099	0.039	0.002	-0.015
L_P_595.5206_8.567819	-0.16	0.013	-0.044	-0.036	0.074	-0.09	-0.106	-0.054	-0.017	-0.045	-0.094	-0.12	-0.044	0.017	0.076	-0.121	-0.04	0.033	-0.039	0.054	0.054	0.07	-0.053	0.002	-0.016	-0.141	0.035	-0.021	-0.055	0.057	-0.058	0.087	0.082	0.093	0.066	0.07	-0.089	-0.079	-0.102
L_P_596.481_10.09374	-0.067	-0.19	-0.078	-0.184	0.015	-0.112	-0.045	-0.105	-0.106	-0.153	0.123	0.16	0.161	-0.029	0.026	0.01	0.004	0.083	-0.072	0.006	0.067	0.032	-0.092	-0.084	0.007	-0.101	-0.04	-0.027	-0.011	0.005	0.067	-0.099	-0.093	-0.105	-0.094	-0.093	0.081	0.088	0.072
L_P_598.4962_8.030387	-0.075	-0.218	-0.262	-0.277	0.061	-0.237	-0.188	-0.252	-0.111	-0.224	0.168	0.139	0.212	0.045	0.11	-0.059	-0.102	0.011	-0.208	-0.051	0.149	-0.02	-0.01	0.04	0.029	-0.055	-0.042	-0.049	0.046	0.014	0.081	0.04	0.038	0.01	0.041	0.137	0.011	0.03	-0.097
L_P_598.4964_10.121	-0.097	-0.161	-0.147	-0.135	-0.054	-0.016	0.068	-0.079	-0.147	-0.101	0.102	0.132	0.12	-0.027	0.006	0.085	0.075	0.082	0.071	0.074	0.086	0.068	-0.134	-0.121	-0.011	-0.135	-0.015	-0.092	-0.009	-0.052	0.037	-0.026	-0.049	-0.06	-0.049	-0.007	0.046	0.071	0.006
L_P_598.4965_10.3451	-0.069	-0.025	-0.062	-0.006	0.059	-0.144	-0.101	-0.07	-0.075	-0.161	0.048	0.058	0.036	-0.005	-0.012	-0.144	0.036	0.07	-0.08	-0.055	-0.001	-0.024	-0.032	0.036	-0.008	-0.075	0	0.055	0.051	-0.079	0.088	-0.061	-0.047	-0.057	-0.054	0.016	0.079	0.058	0.107
L_P_598.4985_9.328884	-0.074	-0.1	-0.106	-0.048	-0.125	-0.033	0.027	0.026	0.007	-0.112	-0.042	0.042	-0.019	-0.103	-0.077	0.106	-0.029	-0.008	0.006	-0.017	-0.001	-0.008	-0.049	0.065	-0.043	-0.037	0.059	0.002	0.059	-0.005	0.106	-0.048	-0.05	-0.063	-0.039	0.04	0.075	0.084	0.04
L_P_599.2462_3.726667	-0.168	-0.033	-0.024	-0.123	-0.066	-0.114	-0.138	0.023	-0.074	-0.045	0.038	-0.058	0.074	0.114	0.15	-0.123	-0.007	0.05	-0.087	-0.032	-0.189	0.013	-0.128	-0.115	-0.072	-0.082	0.038	0.011	-0.046	-0.022	0.094	0.015	0.01	0.016	0.002	0.053	-0.011	0.012	-0.048
L_P_600.5123_10.39734	-0.035	-0.084	-0.097	-0.107	-0.119	0.038	0.126	0.019	-0.007	-0.074	0.125	0.194	0.118	-0.065	-0.059	-0.002	-0.017	0.006	0.036	-0.032	0.022	0.027	-0.043	-0.076	0.023	-0.13	-0.015	-0.002	-0.054	-0.071	0.114	-0.135	-0.144	-0.152	-0.128	-0.061	0.139	0.161	0.153
L_P_600.5124_9.549359	-0.063	-0.217	-0.104	-0.062	-0.14	-0.004	0.042	-0.023	-0.034	-0.047	0.001	0.145	0.02	-0.167	-0.129	0.03	-0.162	0.002	-0.078	0.025	0.041	-0.017	-0.017	0.019	0.057	-0.004	0.027	-0.089	0.004	-0.016	0.13	-0.117	-0.13	-0.136	-0.139	-0.024	0.133	0.151	0.163
L_P_600.5125_8.360778	-0.054	-0.013	-0.045	-0.014	-0.047	-0.127	-0.093	-0.132	-0.057	-0.103	-0.019	0.066	-0.006	-0.1	-0.085	0.123	-0.051	-0.036	-0.128	-0.038	0.062	0.018	-0.019	-0.02	-0.01	-0.046	-0.044	-0.016	0.143	0.06	-0.031	-0.018	-0.02	-0.002	-0.036	0.031	0.018	0.024	-0.016
L_P_602.0475_5.105961	0.13	0.018	0.043	0.065	0.032	0.025	0.052	-0.028	-0.015	-0.015	-0.144	-0.089	-0.146	-0.082	-0.092	0.009	0.147	-0.002	0.081	-0.008	0.088	0.081	-0.02	0.046	-0.015	-0.057	-0.034	-0.023	0.05	-0.038	-0.125	-0.007	-0.022	-0.012	-0.034	-0.037	-0.005	0.005	0.084
L_P_602.1666_4.337481	-0.133	-0.095	-0.102	-0.215	0	-0.012	0.024	-0.039	0.098	-0.071	0.078	0.004	0.098	0.092	0.114	-0.014	0.041	-0.007	-0.11	-0.106	0.063	-0.077	0.035	0.028	-0.048	-0.002	0.02	0.081	0.074	-0.019	0.012	0.021	0.036	-0.001	0.045	0.03	-0.002	-0.02	-0.044
L_P_602.5279_10.54882	0.036	0.03	0.057	0.007	-0.17	0.168	0.253	0.114	0.059	0.008	0.023	0.201	0.039	-0.204	-0.168	0.061	-0.076	-0.114	0.08	-0.036	-0.177	-0.033	-0.058	-0.088	-0.116	-0.064	0.117	0.102	-0.155	-0.095	0.102	-0.215	-0.212	-0.218	-0.189	-0.131	0.204	0.208	0.24
L_P_602.5279_6.888953	-0.086	-0.108	-0.214	-0.153	-0.042	-0.084	0.028	-0.064	-0.025	-0.174	0.059	-0.073	0.03	0.159	0.118	0.088	0.029	0.029	0.078	-0.083	0.2	0.035	0.04	-0.042	0.152	-0.065	-0.053	-0.084	0.06	0.023	0.101	0.019	0.016	0.008	0.022	0.016	0.001	-0.008	0.11
L_P_602.528_7.899782	-0.085	-0.157	-0.119	-0.117	-0.095	0.046	0.151	0.034	0.054	-0.113	0.04	0.069	0.035	-0.028	-0.025	0.009	0.033	0.021	0.058	-0.047	-0.019	0.014	-0.069	-0.063	-0.026	-0.099	0.027	-0.042	-0.096	-0.063	0.045	-0.034	-0.046	-0.048	-0.047	-0.021	0.038	0.046	0.117
L_P_603.5959_9.018059	0.004	-0.004	-0.014	0.073	0.066	0.013	0.032	0.013	0.003	-0.014	0.071	0.197	0.112	-0.138	-0.076	0.086	0.015	-0.081	-0.021	-0.043	-0.006	-0.042	0.055	-0.034	-0.039	-0.111	0.006	0.125	-0.015	-0.075	0.04	-0.065	-0.053	-0.094	-0.016	0.01	0.114	0.084	0
L_P_604.5432_8.984521	0	-0.05	0.061	-0.052	-0.096	0.103	0.14	0.096	0.113	0.011	0.078	0.21	0.096	-0.145	-0.105	-0.086	-0.099	-0.136	-0.019	-0.058	-0.23	-0.046	-0.037	-0.019	-0.155	-0.002	0.115	0.134	-0.119	-0.042	-0.02	-0.048	-0.044	-0.038	-0.016	-0.058	0.033	0.035	0.181
L_P_604.5434_10.69665	0.01	0.008	0.122	0.027	-0.191	0.213	0.279	0.15	0.127	0.055	0.014	0.184	0.036	-0.196	-0.151	0.009	-0.146	-0.159	0.043	-0.054	-0.274	-0.047	-0.066	-0.082	-0.152	-0.024	0.143	0.135	-0.144	-0.075	0.086	-0.171	-0.163	-0.167	-0.126	-0.131	0.156	0.15	0.245
L_P_606.036_5.6177	0.032	-0.012	-0.05	0.001	0.021	0.052	0.033	0.015	0.103	0.063	0.051	0.002	0.038	0.064	0.046	-0.069	-0.023	-0.028	-0.037	-0.053	0.056	-0.029	0.054	0.073	0.026	0.011	0.003	0.003	0.094	-0.03	0.032	-0.041	-0.024	-0.038	0.005	-0.017	0.041	0.029	0.035
L_P_606.3845_8.224927	-0.113	-0.051	-0.056	-0.045	0.038	-0.039	-0.038	-0.021	0.036	-0.025	0.018	-0.001	0.042	0.021	0.046	-0.01	-0.03	0.042	0.046	0.078	0.014	0.075	-0.082	-0.027	-0.058	-0.114	0.019	-0.001	-0.026	0.101	0.002	0.03	0.037	0.044	0.04	0.03	-0.038	-0.034	-0.078
L_P_606.5589_9.280089	0.017	0.034	0.001	-0.028	0.018	0.026	0.058	0.061	0.05	-0.031	-0.028	-0.073	-0.029	0.054	0.047	0.02	-0.027	0.001	0.044	-0.01	0.117	-0.042	0.131	-0.031	0.084	0.023	0.053	0.095	-0.075	0.048	0.011	-0.011	0.011	-0.001	-0.014	0.048	0.023	-0.005	0.001
L_P_609.1773_8.200288	-0.062	0	-0.002	0.087	0.064	0.083	0.095	0.112	-0.004	0.032	0.079	0.03	0.033	0.065	0	-0.009	0.101	0.027	0.08	-0.004	-0.047	-0.023	0.02	0.049	-0.037	0.039	0.072	0.064	0.052	-0.01	0.041	0.024	0.043	0.029	0.061	0.003	-0.028	-0.04	0.115
L_P_609.5334_8.29164	-0.089	-0.086	-0.075	-0.129	-0.057	-0.013	0.036	-0.088	0.004	-0.06	0.141	0.153	0.161	0.002	0.041	0.022	-0.115	-0.015	0.03	0.028	0.028	-0.112	0.061	0.105	-0.042	-0.008	0.138	0.079	-0.032	0.032	0.011	0.014	0.014	-0.014	0.017	0.045	0.006	0.01	-0.049
L_P_609.6171_8.434284	-0.074	-0.056	-0.039	-0.088	0.013	-0.106	-0.118	-0.081	-0.043	-0.041	0.104	0.103	0.129	0.015	0.05	0.026	-0.022	0.024	-0.085	-0.028	-0.011	-0.045	0.03	-0.046	-0.003	-0.003	-0.07	0.061	0.019	0.013	0.069	-0.124	-0.109	-0.12	-0.08	-0.129	0.103	0.093	-0.027
L_P_609.6172_7.983137	-0.049	-0.092	-0.088	-0.019	0.141	-0.138	-0.185	-0.14	-0.06	-0.034	0.003	0.043	0.056	-0.049	0.024	0.029	-0.005	0.084	-0.035	0.105	0.017	-0.012	-0.066	0.036	-0.073	-0.073	-0.014	-0.011	-0.001	0.092	0.033	0.08	0.088	0.069	0.056	0.172	-0.031	-0.045	-0.125
L_P_611.4948_8.567611	-0.098	0.068	0.054	-0.052	0.042	-0.028	-0.07	-0.042	0.033	0.034	-0.029	0.012	-0.008	-0.05	-0.02	-0.083	0.056	0.083	0.001	0.089	0.001	0.012	-0.053	-0.026	-0.042	-0.116	-0.003	-0.004	-0.055	0.055	-0.057	0.071	0.073	0.079	0.063	0.107	-0.051	-0.042	-0.092
L_P_612.1763_8.199665	-0.025	-0.041	0.014	0.075	0.127	0.022	0.039	0.077	-0.016	-0.022	0.069	0.043	0.06	0.036	0.022	-0.018	0.096	0.041	0.049	-0.013	-0.049	0.014	0.01	-0.023	-0.035	-0.011	0.035	0.052	-0.004	0.029	0.025	0.037	0.043	0.031	0.056	-0.003	-0.041	-0.044	0.045
L_P_613.2618_3.726377	-0.04	-0.071	-0.022	-0.06	-0.055	-0.079	-0.114	0.009	-0.076	-0.011	-0.006	-0.068	-0.002	0.072	0.072	-0.09	0.077	0.075	-0.025	0.005	-0.143	-0.01	-0.11	-0.011	-0.037	0.039	0.011	-0.034	-0.004	-0.081	0.115	0.014	0.005	0.012	-0.01	0.071	-0.003	0.023	-0.021
L_P_614.3597_3.182404	-0.112	-0.025	-0.018	-0.116	0.037	-0.074	-0.034	-0.058	0.008	-0.098	0.071	0.084	0.132	-0.012	0.075	-0.05	-0.139	-0.1	-0.197	-0.086	-0.095	-0.003	-0.029	0.03	-0.112	-0.061	0.025	0.085	0.025	-0.019	-0.022	-0.005	0.003	-0.004	0.025	-0.004	-0.004	0.005	-0.013
L_P_614.4887_8.30811	-0.084	-0.058	-0.08	-0.11	0.038	-0.03	0.007	-0.054	0.026	-0.074	0.097	0.092	0.151	0.015	0.093	-0.086	-0.157	-0.016	-0.036	0.04	-0.036	-0.044	0	0.113	-0.078	-0.068	0.153	0.054	-0.078	0.085	-0.005	0.06	0.063	0.046	0.071	0.106	-0.045	-0.023	-0.052
L_P_616.505_8.60813	-0.02	0	0.042	-0.079	-0.07	0.024	0.074	0.027	0.079	-0.062	0.068	0.176	0.128	-0.12	-0.023	-0.123	-0.205	-0.139	-0.076	-0.062	-0.175	-0.04	-0.018	-0.035	-0.157	-0.098	0.126	0.16	-0.151	-0.049	-0.012	-0.069	-0.063	-0.064	-0.047	-0.064	0.054	0.052	0.11
L_P_616.5071_8.015021	-0.086	-0.22	-0.284	-0.225	0.009	-0.251	-0.188	-0.237	-0.191	-0.244	0.173	0.149	0.205	0.044	0.097	-0.048	-0.037	0.115	-0.124	0.044	0.25	0.055	-0.046	-0.028	0.086	-0.179	-0.075	-0.095	0.01	0.002	0.115	0.001	-0.013	-0.042	-0.011	0.144	0.057	0.096	-0.05
L_P_617.6116_9.186239	0.041	0.019	0.023	0.012	0.02	-0.014	-0.002	-0.015	0.058	-0.035	0.066	0.188	0.096	-0.133	-0.087	0.057	0.005	-0.153	0.015	-0.046	-0.01	-0.048	0.044	-0.05	-0.05	-0.14	0.028	0.122	0.026	-0.032	0.018	-0.048	-0.043	-0.068	-0.013	-0.007	0.085	0.056	-0.034
L_P_618.3251_10.98192	-0.046	0.056	0.012	0.049	0.02	0.021	0.056	0.051	0.063	-0.032	-0.013	0.088	0.018	-0.125	-0.077	0.114	-0.086	-0.14	0.001	-0.058	-0.098	-0.081	0.046	-0.045	-0.081	0.007	0.059	0.151	0.012	-0.081	0.004	-0.047	-0.026	-0.039	0.014	-0.072	0.038	0.008	0.032
L_P_618.3252_10.78367	-0.161	-0.061	-0.105	0.04	0.103	-0.069	-0.07	-0.005	-0.01	-0.038	0.012	-0.059	0.013	0.085	0.078	0.044	-0.004	-0.001	-0.007	0.043	0.06	0.029	-0.018	0.005	0.063	0.013	-0.066	-0.046	0.02	0.008	0.014	-0.043	-0.041	-0.028	-0.022	-0.056	0.024	0.029	0.008
L_P_618.5203_8.951205	-0.046	0.102	0.065	-0.025	-0.027	0.087	0.124	0.087	0.097	0	0.048	0.057	0.049	-0.004	-0.001	-0.074	-0.167	-0.18	-0.052	-0.124	-0.101	-0.115	0.098	-0.027	-0.072	-0.059	0.129	0.169	-0.052	0.002	-0.035	0.009	0.016	0.018	0.005	0.055	-0.001	-0.003	0.059
L_P_618.5233_8.348399	-0.057	-0.155	-0.197	-0.219	-0.035	-0.093	-0.023	-0.109	-0.079	-0.164	0.183	0.212	0.211	-0.019	0.039	-0.046	-0.112	0.008	-0.073	-0.005	0.122	0.018	-0.042	-0.074	0.015	-0.162	0.009	-0.011	-0.114	-0.014	0.097	-0.076	-0.082	-0.106	-0.063	0.027	0.101	0.129	0.06
L_P_620.3033_5.727974	0.013	0.007	-0.005	0.044	-0.046	0.002	-0.016	0.042	0.031	0.012	-0.014	-0.14	-0.023	0.141	0.118	-0.109	0.003	0.024	0.027	0.015	-0.044	-0.024	0.059	-0.038	0.015	-0.027	0.024	0.05	-0.007	0.044	-0.097	0.052	0.057	0.068	0.045	0.031	-0.069	-0.07	0
L_P_620.5387_8.666244	0.043	0.009	0.077	-0.051	-0.071	0.03	0.092	0.018	0.015	-0.069	0.086	0.237	0.095	-0.165	-0.131	0.027	-0.179	-0.121	-0.004	0.01	-0.244	-0.174	-0.05	-0.006	-0.246	-0.083	0.252	0.202	-0.076	0.021	0.08	-0.096	-0.101	-0.102	-0.082	-0.04	0.101	0.112	0.099
L_P_620.6222_9.201298	-0.051	-0.145	-0.071	-0.058	-0.013	-0.087	-0.125	-0.084	-0.002	-0.008	0.066	0.073	0.082	-0.002	0.02	0.033	0.011	0.074	-0.04	0.062	0.013	-0.039	0.029	-0.013	0.025	0.059	-0.119	0.021	0.026	-0.001	0.126	-0.073	-0.048	-0.078	-0.039	0.032	0.106	0.079	0.037
L_P_622.6134_8.441254	-0.01	-0.128	-0.077	-0.064	-0.02	-0.05	-0.066	-0.076	0.022	-0.005	0.125	0.123	0.126	0.016	0.022	0.071	0.018	0.07	-0.032	0.035	0.008	-0.074	0.053	-0.019	0.014	0.071	-0.108	0.048	0.045	0.013	0.114	-0.076	-0.044	-0.072	-0.031	0.008	0.097	0.065	0.047
L_P_623.6333_7.974726	0.014	-0.081	-0.028	0.025	0.13	-0.096	-0.184	-0.108	-0.042	0.043	-0.015	0.005	0.012	-0.027	0.011	-0.021	-0.003	0.096	-0.067	0.114	0.04	0.014	-0.06	0.057	-0.032	-0.014	-0.037	-0.044	0.011	0.052	0.006	0.067	0.077	0.06	0.05	0.144	-0.026	-0.042	-0.105
L_P_625.3687_10.95213	-0.14	-0.043	-0.081	-0.066	0.075	-0.043	-0.025	-0.032	-0.009	-0.055	-0.008	-0.063	0.011	0.062	0.081	-0.094	0.005	0.07	-0.011	0.025	0.055	0.09	-0.051	-0.001	0.036	-0.12	-0.016	-0.062	-0.027	0.052	-0.027	0.068	0.071	0.083	0.078	0.036	-0.088	-0.068	0.005
L_P_625.7532_7.665877	0.16	0.037	0.029	0.055	0.077	0.054	0.018	-0.011	-0.022	0.053	-0.004	0	-0.009	-0.007	-0.007	-0.071	0.025	0.012	0.001	0.052	0.037	0.005	-0.006	0.04	-0.001	0.085	-0.023	-0.015	-0.05	0.033	0.008	-0.011	-0.011	-0.003	-0.015	0.032	0.003	0.028	-0.051
L_P_626.5277_7.853728	-0.111	-0.117	-0.003	-0.029	-0.144	0.035	0.078	0.078	-0.042	-0.047	0.021	-0.025	0.007	0.058	0.03	0.084	0.118	0.014	0.158	0.06	-0.077	-0.019	-0.032	-0.092	-0.012	-0.107	-0.005	0.014	-0.081	-0.083	0.028	-0.082	-0.099	-0.105	-0.107	-0.08	0.068	0.089	0.133
L_P_626.528_6.856453	-0.075	-0.07	-0.116	-0.089	-0.118	-0.048	0.054	-0.008	-0.027	-0.142	0.084	-0.077	0.04	0.197	0.135	0.03	0.044	-0.011	0.074	-0.094	0.086	0.012	0.085	-0.057	0.108	-0.024	-0.056	0.007	0.05	-0.013	0.072	-0.036	-0.037	-0.034	-0.02	-0.073	0.025	0.02	0.099
L_P_627.5959_8.710031	-0.164	-0.086	-0.183	-0.104	0.072	-0.107	-0.025	-0.024	-0.059	-0.189	0.183	0.128	0.197	0.085	0.102	0.087	0.041	-0.019	-0.054	-0.071	0.111	-0.034	0.05	-0.042	0.023	-0.088	-0.01	0.074	0.089	-0.018	0.003	0.048	0.048	0.037	0.051	0.031	-0.041	-0.042	-0.118
L_P_628.5287_9.490817	-0.094	-0.045	-0.041	-0.117	-0.041	-0.077	-0.063	-0.038	-0.088	-0.048	0.117	0.077	0.146	0.054	0.097	-0.077	0.041	0.077	-0.061	0	0.067	0.159	-0.099	0.013	0.052	0.083	-0.132	-0.114	-0.001	-0.016	0.019	0.034	0.023	0.053	0.036	-0.017	-0.053	-0.04	-0.042
L_P_628.5805_7.816679	0.086	0.018	-0.01	0.089	-0.026	0.077	0.035	0.067	0.044	0.083	-0.029	-0.031	-0.04	-0.004	-0.021	-0.105	0.129	0.001	0.034	-0.019	-0.029	0.033	-0.027	0.11	-0.002	0.108	-0.006	-0.058	0.059	-0.072	-0.048	0.072	0.07	0.067	0.049	0.113	-0.054	-0.045	-0.026
L_P_629.0252_5.634289	-0.054	-0.057	-0.087	-0.078	-0.029	0.016	0.024	0.019	0.108	0.001	0.111	0.059	0.114	0.07	0.079	-0.135	-0.081	-0.094	-0.081	-0.07	-0.003	-0.046	0.075	0.113	-0.002	0.041	-0.008	0.032	0.078	0.028	-0.007	0.036	0.036	0.03	0.044	0.045	-0.018	-0.027	-0.056
L_P_629.6116_9.005734	0.016	0.16	0.12	0.209	0.062	0.133	0.11	0.178	0.003	0.115	-0.032	0.047	0.014	-0.097	-0.044	0.045	0.081	-0.08	0.082	-0.023	-0.154	-0.059	0.025	-0.036	-0.094	-0.075	0.101	0.175	-0.057	-0.19	0.033	0.002	0.005	-0.015	0.007	0.022	0.029	-0.001	0.012
L_P_631.2186_4.342435	-0.09	-0.127	-0.092	-0.242	-0.106	0.01	0.06	-0.055	0.161	-0.063	0.047	0.034	0.092	0.022	0.078	0.075	-0.059	-0.093	-0.063	-0.087	0.055	-0.09	0.05	0.027	-0.048	0.013	0.034	0.1	0.011	-0.054	0.014	0.018	0.041	0.007	0.07	0.005	-0.008	-0.026	-0.044
L_P_631.5207_6.789967	-0.017	0.009	-0.09	-0.018	-0.001	0.05	0.06	0.022	-0.009	0.021	0.04	-0.053	-0.003	0.108	0.049	-0.064	0.078	0.055	0.005	-0.005	0.113	-0.025	0.049	0.045	0.112	0.117	-0.063	-0.031	0.018	-0.027	0.091	0	-0.005	-0.022	-0.012	0.051	0.012	0.027	0.061
L_P_631.6272_9.346694	0.023	0.015	0.052	0.099	0.026	0.04	0.069	0.052	0.05	-0.026	0.055	0.194	0.076	-0.156	-0.121	0.108	0.018	-0.13	0.015	-0.043	-0.078	-0.091	0.063	-0.052	-0.073	-0.086	0.064	0.164	0.023	-0.047	0.015	-0.032	-0.023	-0.053	0.01	-0.002	0.067	0.038	0.007
L_P_632.3409_10.79987	-0.051	0.061	-0.093	-0.047	0.066	-0.146	-0.102	-0.065	-0.036	-0.157	0.02	-0.009	0.044	0.029	0.06	0.034	-0.026	-0.07	-0.077	-0.047	0.035	-0.007	0.041	0.013	-0.052	-0.013	-0.016	0.064	0.066	-0.01	-0.022	-0.024	-0.018	-0.015	0.008	-0.042	0.008	0.013	-0.072
L_P_634.6374_7.733474	-0.074	0.045	0.054	-0.01	0.067	-0.039	-0.076	-0.025	-0.006	0.009	-0.027	-0.015	0.008	-0.017	0.024	-0.09	-0.016	0.024	-0.001	0.072	-0.083	0.048	-0.049	0.035	-0.094	-0.029	0.025	0.055	-0.026	0.034	-0.134	0.062	0.053	0.069	0.035	-0.025	-0.091	-0.09	-0.13
L_P_636.2982_3.69281	-0.046	-0.116	-0.073	-0.057	-0.018	-0.048	-0.061	-0.038	-0.017	-0.008	0.074	0.111	0.088	-0.036	-0.015	-0.033	0.017	0.07	-0.054	-0.001	-0.02	0.035	-0.026	-0.021	-0.01	0.012	-0.084	0.026	0.052	-0.047	0.072	-0.071	-0.061	-0.069	-0.04	-0.064	0.057	0.063	0.005
L_P_637.649_7.980815	-0.009	-0.069	-0.036	0.045	0.087	-0.073	-0.161	-0.08	-0.034	0.053	-0.023	0.003	0	-0.034	-0.003	-0.049	0.022	0.1	-0.065	0.094	0.021	0.002	-0.067	0.048	-0.028	-0.023	-0.031	-0.06	0.007	0.032	0.013	0.079	0.093	0.073	0.062	0.17	-0.038	-0.052	-0.107
L_P_637.649_8.441482	-0.024	-0.118	-0.057	-0.078	-0.047	-0.069	-0.055	-0.075	0.02	-0.053	0.152	0.131	0.16	0.041	0.059	0.067	-0.026	0.031	-0.029	0.01	-0.039	-0.078	0.048	-0.025	-0.029	0.034	-0.09	0.087	0.029	0.01	0.101	-0.088	-0.062	-0.093	-0.045	-0.013	0.109	0.075	0.038
L_P_638.0071_4.402683	-0.155	-0.032	-0.037	-0.004	-0.045	-0.069	-0.087	0.049	-0.003	-0.015	-0.012	-0.069	-0.002	0.065	0.068	-0.127	-0.074	-0.027	-0.053	-0.076	-0.078	0.057	-0.111	-0.155	0.06	-0.061	-0.004	-0.058	-0.059	-0.112	0.102	-0.019	-0.029	0.002	-0.024	-0.03	-0.013	0.016	0.005
L_P_639.5149_7.581213	0.088	0.03	-0.024	-0.053	-0.047	0.026	0.062	0.086	0.057	-0.04	0.036	-0.099	0.003	0.165	0.117	-0.065	-0.072	-0.081	-0.03	-0.144	0.07	-0.085	0.09	0.011	0.022	-0.031	0.096	0.094	0.013	0.033	-0.016	0.077	0.083	0.063	0.067	0.071	-0.067	-0.069	0
L_P_640.3046_3.185573	0.058	0.029	-0.013	0.058	-0.044	0.078	0.104	0.012	0.039	0.019	-0.031	-0.009	-0.036	-0.032	-0.036	-0.008	-0.052	-0.093	-0.001	-0.046	0.078	-0.01	0.1	0.111	0.028	0.016	0.086	0.009	0.061	-0.047	-0.108	0.096	0.107	0.088	0.117	0.061	-0.089	-0.1	0.026
L_P_643.5883_9.018572	-0.075	0.023	0.012	0.044	0.09	0.007	0.03	0.032	0	-0.015	0.089	0.186	0.141	-0.103	-0.029	0.05	-0.048	-0.101	-0.055	-0.033	-0.014	-0.048	0.041	-0.036	-0.065	-0.168	0.019	0.14	-0.046	-0.031	0.044	-0.041	-0.025	-0.059	0.002	0.015	0.079	0.051	0.009
L_P_644.9989_5.623112	0.045	0.015	0.014	-0.059	-0.001	0.093	0.087	0.071	0.118	0.052	-0.026	-0.071	-0.035	0.045	0.027	-0.075	0.006	0.033	-0.02	-0.035	0.025	0.003	0.037	0.115	-0.011	0.033	0.04	0.055	-0.05	-0.057	-0.044	0.034	0.048	0.042	0.069	-0.019	-0.047	-0.061	0.023
L_P_646.4518_9.333472	-0.148	0.017	-0.019	0.003	0.015	-0.038	-0.037	0.013	-0.043	-0.017	0.058	-0.049	0.079	0.128	0.152	-0.053	-0.026	0.033	0.012	0.007	-0.065	0.041	-0.065	0.037	-0.065	-0.054	0.046	0.004	-0.007	0.031	0.032	0.007	0.013	0.015	0.022	0.013	-0.022	-0.015	-0.13
L_P_646.5394_9.074987	-0.139	0.036	-0.014	-0.105	0.081	-0.128	-0.129	-0.098	-0.03	-0.087	0.064	0.055	0.095	0.016	0.062	-0.041	-0.073	-0.025	-0.106	-0.024	-0.107	0.11	-0.105	0.055	-0.08	-0.072	-0.014	-0.013	0.076	-0.009	0.039	-0.019	-0.012	-0.007	0.01	-0.035	0.007	0.008	-0.013
L_P_646.5397_9.490734	-0.1	0.037	0.033	0.121	0.063	0.038	0.022	0.039	0.031	0.036	-0.111	-0.098	-0.088	-0.03	0.002	0.027	-0.035	-0.027	-0.03	-0.028	-0.1	-0.042	-0.027	0.049	-0.06	-0.074	0.081	0.052	-0.015	0.01	0.012	-0.071	-0.052	-0.072	-0.034	-0.022	0.078	0.058	0.044
L_P_646.5501_9.275931	-0.058	0.02	0.049	-0.031	0.024	0.01	-0.011	0.045	0.076	0.021	-0.028	-0.042	-0.008	0.017	0.036	0.016	-0.031	-0.029	0.03	0.001	0.053	-0.072	0.104	-0.036	0.024	-0.006	0.046	0.123	-0.044	0.026	0.011	-0.041	-0.021	-0.02	-0.039	-0.019	0.027	0.006	-0.019
L_P_646.5667_11.01496	-0.134	0.014	-0.126	0.024	0.03	0.023	0.089	-0.007	0.053	-0.065	0.003	0.057	0.02	-0.071	-0.041	0.185	-0.128	-0.05	-0.017	0.036	0.112	-0.091	0.047	-0.075	0.031	-0.021	0.057	0.026	-0.011	0.074	0.111	-0.022	0.004	-0.029	0.02	0.094	0.074	0.03	0.022
L_P_648.586_10.80016	0.006	-0.03	0.012	-0.057	-0.005	-0.066	-0.067	-0.072	-0.061	-0.039	0.071	0.025	0.051	0.066	0.04	0.006	0.012	0.01	0.021	0.065	0.04	-0.091	0.031	0.013	0.043	-0.028	0.023	0.012	-0.045	0.037	0.061	-0.071	-0.061	-0.076	-0.037	-0.034	0.051	0.083	0.024
L_P_648.6527_7.930273	-0.077	0.036	0.019	0.024	0.13	-0.103	-0.164	-0.05	-0.032	0.004	-0.061	-0.078	0.007	0.009	0.094	-0.114	-0.043	0.071	-0.066	0.099	-0.06	0.042	-0.101	0.058	-0.119	-0.04	0.072	0.007	-0.051	-0.002	-0.024	0.029	0.032	0.033	0.004	0.067	-0.011	-0.024	-0.14
L_P_650.6001_10.96551	0.023	0.099	0.057	0.127	-0.022	0.039	0.051	0.085	-0.076	0.017	-0.027	0.003	-0.004	-0.037	-0.009	0.064	0.007	-0.079	0.148	0.031	-0.195	-0.167	0.044	0.009	-0.143	0.02	0.104	0.14	0.005	-0.115	0.003	-0.125	-0.128	-0.127	-0.095	-0.136	0.102	0.111	0.079
L_P_650.6443_8.841384	0.027	-0.114	-0.041	-0.03	-0.007	-0.033	-0.069	-0.052	0.01	0.03	0.101	0.095	0.096	0.02	0.014	0.076	0.039	0.074	-0.018	0.043	0.008	-0.087	0.07	-0.023	0.041	0.096	-0.113	0.034	0.041	-0.001	0.103	-0.077	-0.048	-0.075	-0.036	-0.007	0.1	0.063	0.049
L_P_651.6648_8.44443	0.009	-0.121	-0.053	-0.04	-0.012	-0.08	-0.087	-0.104	-0.018	-0.035	0.109	0.099	0.109	0.022	0.028	0.063	-0.012	0.055	-0.023	0.051	-0.011	-0.07	0.034	-0.024	-0.002	0.061	-0.091	0.048	0.021	0.031	0.101	-0.081	-0.054	-0.082	-0.045	0.008	0.107	0.071	0.057
L_P_652.2474_3.724869	-0.191	0	-0.034	-0.074	-0.017	-0.103	-0.107	-0.003	-0.085	-0.058	0.008	-0.053	0.046	0.071	0.112	-0.103	-0.055	0.019	-0.04	-0.002	-0.121	0.013	-0.08	-0.13	-0.048	-0.115	0.012	0.027	-0.085	-0.024	0.065	-0.003	-0.005	-0.003	-0.001	0.024	0.002	0.023	-0.024
L_P_655.5752_9.110599	0.056	0.053	0.129	-0.001	-0.058	-0.01	-0.03	0.019	-0.072	0.042	0.074	0.015	0.04	0.083	0.042	-0.189	0.048	0.056	-0.044	-0.087	-0.14	0	0.032	0.074	-0.004	0.075	-0.009	0.054	-0.075	-0.159	-0.088	-0.031	-0.018	-0.019	-0.021	-0.086	-0.01	-0.005	0.143
L_P_657.427_3.184819	-0.099	0.04	0.031	-0.061	-0.006	-0.029	-0.015	-0.02	0.02	-0.029	-0.001	-0.003	0.043	0.001	0.058	-0.079	-0.038	-0.069	-0.061	-0.069	-0.094	0.009	-0.035	0.029	-0.104	-0.023	0.033	0.101	-0.022	-0.008	-0.033	-0.036	-0.022	-0.024	-0.012	-0.011	0.027	0.027	0.012
L_P_657.6032_9.181707	-0.04	0.055	0.044	-0.009	0.06	-0.053	-0.058	-0.009	0.041	-0.037	0.056	0.15	0.112	-0.101	-0.025	0.027	-0.019	-0.108	-0.042	-0.056	-0.055	-0.04	0.04	-0.037	-0.048	-0.134	0.003	0.117	-0.002	-0.042	0.029	-0.034	-0.018	-0.043	0.019	-0.009	0.061	0.032	-0.068
L_P_659.5489_8.263267	0.001	0.071	0.085	-0.101	-0.209	0.069	0.096	0.093	0.097	-0.007	0.156	0.128	0.139	0.054	0.037	-0.052	-0.046	-0.089	-0.101	-0.064	-0.179	-0.06	0.048	0.04	-0.187	-0.054	0.049	0.228	-0.004	-0.05	-0.056	-0.052	-0.051	-0.048	-0.031	-0.117	0.021	0.02	0.011
L_P_66.0474_10.85062	-0.091	-0.009	-0.112	-0.056	-0.036	-0.077	-0.025	-0.059	-0.09	-0.112	0.018	0.039	0.043	-0.029	0.007	0.078	-0.079	-0.042	-0.04	-0.047	-0.034	-0.093	-0.021	0.049	-0.052	-0.021	0.114	0.057	0.102	-0.027	0.067	-0.062	-0.04	-0.052	-0.029	-0.023	0.057	0.037	0.003
L_P_662.4479_8.223691	-0.148	-0.03	-0.052	-0.036	0.02	-0.019	-0.031	0.008	0.042	0.004	0.019	-0.008	0.022	0.033	0.032	-0.042	-0.026	0.054	0.054	0.092	0.019	0.066	-0.042	-0.054	-0.024	-0.096	-0.015	-0.004	-0.023	0.074	0.034	-0.012	-0.007	0.015	-0.01	-0.02	-0.009	-0.013	-0.034
L_P_665.6677_7.641302	-0.021	0.002	0.049	0.002	0.023	-0.116	-0.1	-0.022	-0.076	-0.1	0.063	0.075	0.111	-0.011	0.047	-0.119	-0.027	0.027	-0.106	0.013	-0.128	0.056	-0.089	0.031	-0.113	-0.046	0.029	0.029	0.008	-0.059	0.003	-0.01	-0.014	-0.013	-0.016	0.014	0.011	0.022	-0.105
L_P_665.6796_8.839508	-0.008	-0.077	-0.012	-0.071	0.042	-0.026	-0.016	-0.013	-0.03	-0.009	0.137	0.143	0.138	0.012	0.018	0.084	-0.004	0.03	-0.063	-0.003	0.003	-0.043	0.035	0.013	0.011	0.045	-0.082	0.075	0.05	0.092	0.078	-0.081	-0.051	-0.077	-0.021	-0.067	0.081	0.051	0.024
L_P_665.6807_8.448205	0.024	-0.136	-0.054	-0.023	0.006	-0.068	-0.099	-0.101	-0.014	-0.005	0.085	0.081	0.091	0.011	0.027	0.044	0.025	0.085	-0.023	0.078	0.01	-0.04	0.011	0.013	0.002	0.087	-0.099	0.009	0.034	0.023	0.082	-0.042	-0.021	-0.047	-0.023	0.047	0.073	0.043	0.024
L_P_666.6628_7.243563	0.02	-0.055	-0.065	-0.041	-0.02	0.03	0.084	0.042	0.01	-0.039	0.122	0.171	0.125	-0.039	-0.031	0.039	-0.038	-0.007	-0.02	0.038	-0.077	-0.057	0.023	-0.044	-0.04	0.046	0.011	0.065	-0.026	-0.046	0.04	-0.041	-0.024	-0.039	0.014	-0.08	0.015	0.016	-0.009
L_P_667.4751_7.821486	-0.018	0.12	0.093	0.118	0.096	-0.069	-0.145	-0.004	-0.026	0.037	-0.179	-0.152	-0.137	-0.051	-0.008	-0.129	-0.058	-0.033	-0.062	0.036	-0.065	0.018	-0.075	0.13	-0.1	-0.065	0.116	-0.011	-0.052	0.039	-0.122	0.126	0.117	0.134	0.071	0.135	-0.129	-0.107	-0.203
L_P_667.6476_9.160806	-0.022	-0.03	0.044	-0.127	-0.103	-0.068	-0.043	-0.044	-0.025	-0.061	0.075	0.121	0.075	-0.04	-0.034	0.108	-0.089	-0.11	-0.012	-0.095	-0.093	-0.026	-0.005	-0.052	-0.082	-0.017	0.011	0.084	0.049	0.079	0.083	-0.078	-0.071	-0.094	-0.045	-0.049	0.103	0.074	0.125
L_P_668.5513_10.63426	-0.042	-0.116	-0.209	-0.022	0.116	-0.17	-0.168	-0.077	-0.09	-0.104	0.111	-0.03	0.097	0.174	0.147	0.114	-0.025	0.075	-0.087	0.032	0.183	-0.154	0.096	-0.043	0.104	0.018	-0.107	-0.06	0.222	0.043	-0.009	0.086	0.083	0.073	0.091	0.067	-0.073	-0.059	-0.133
L_P_669.6037_9.009973	-0.064	0.153	0.09	0.187	0.1	0.047	0.04	0.124	-0.019	0.032	-0.085	0.02	-0.021	-0.135	-0.053	0.047	0.005	-0.093	0.089	0.001	-0.196	-0.069	-0.003	-0.04	-0.16	-0.084	0.12	0.198	-0.106	-0.064	0.014	0.01	0.017	-0.002	0.028	-0.001	0.011	-0.018	-0.008
L_P_671.6191_9.345037	-0.044	0.014	0.015	0.075	0.058	-0.031	0.016	0.002	0.03	-0.103	0.002	0.075	0.056	-0.089	-0.019	0.077	-0.017	-0.172	0.022	-0.054	-0.048	-0.069	0.064	-0.063	-0.073	-0.154	0.068	0.164	0.003	-0.009	0.051	-0.033	-0.035	-0.057	-0.001	-0.022	0.07	0.044	-0.066
L_P_672.583_10.97521	0.051	0.138	0.095	0.161	0.044	0.007	-0.004	0.084	0.038	0.009	-0.079	0.015	-0.069	-0.119	-0.106	0.111	0.005	-0.063	0.08	0.036	-0.119	-0.12	0.111	-0.005	-0.094	0.029	0.032	0.19	-0.025	-0.098	-0.041	-0.039	-0.021	-0.036	-0.002	-0.084	0.031	-0.005	-0.001
L_P_674.5364_6.583266	-0.021	-0.021	-0.092	-0.067	-0.043	-0.038	0.029	0.03	-0.011	-0.119	0.114	-0.023	0.096	0.172	0.144	0.063	-0.04	-0.095	-0.046	-0.154	0.121	-0.04	0.156	-0.097	0.117	-0.049	-0.038	0.053	0.053	0.012	0.059	-0.088	-0.091	-0.094	-0.067	-0.103	0.072	0.074	-0.015
L_P_674.5973_11.17166	0.062	0.114	0.181	0.171	-0.036	0.013	-0.013	0.09	-0.004	0.036	-0.024	0.098	0	-0.14	-0.111	0.037	-0.078	-0.14	-0.035	-0.055	-0.278	-0.116	0.064	0.025	-0.149	0.097	0.062	0.19	-0.017	-0.101	-0.073	-0.031	-0.006	-0.007	0.015	-0.106	-0.004	-0.04	-0.05
L_P_678.4241_8.809757	-0.204	-0.056	-0.003	-0.082	0.058	-0.03	-0.041	0.002	0.016	-0.006	0.03	0.055	0.071	-0.028	0.029	-0.038	0.004	0.1	-0.044	0.056	-0.053	0.106	-0.124	-0.006	-0.086	-0.072	-0.031	-0.044	-0.02	0.072	0.146	-0.076	-0.064	-0.074	-0.053	-0.038	0.073	0.066	-0.058
L_P_679.6267_10.96197	-0.118	0.005	-0.045	-0.066	0.042	-0.055	-0.075	-0.058	-0.02	-0.004	-0.062	-0.148	-0.05	0.094	0.096	-0.109	0.033	0.109	-0.018	0.045	0.105	0.101	-0.072	0.01	0.042	-0.11	-0.001	-0.1	-0.044	0.098	-0.017	0.099	0.092	0.101	0.059	0.112	-0.091	-0.075	-0.059
L_P_679.6959_8.840592	-0.024	-0.11	-0.037	-0.031	-0.035	-0.041	-0.062	-0.053	0.028	0.006	0.1	0.079	0.102	0.035	0.04	0.031	-0.031	0.044	-0.012	0.042	-0.027	-0.084	0.066	-0.012	-0.018	0.08	-0.066	0.079	0.011	0.014	0.102	-0.086	-0.059	-0.086	-0.046	0.021	0.109	0.085	0.025
L_P_68.0633_10.96176	0.037	-0.048	-0.019	0.115	-0.021	0.048	0.066	0.08	-0.023	0.023	-0.035	0.06	-0.014	-0.115	-0.082	0.131	-0.028	-0.037	0.113	0.045	-0.185	-0.112	0.031	-0.009	-0.111	0.005	0.092	0.104	-0.011	-0.122	0.086	-0.129	-0.13	-0.134	-0.099	-0.102	0.131	0.114	0.062
L_P_68.0635_10.7819	-0.069	-0.014	-0.078	-0.071	0.004	-0.039	0.017	-0.02	-0.018	-0.106	0.214	0.166	0.194	0.074	0.064	0.071	-0.09	-0.054	-0.096	-0.019	0.03	-0.142	0.097	0.067	-0.056	0.098	0.024	0.116	0.081	-0.006	0.01	-0.081	-0.061	-0.092	-0.02	-0.032	0.093	0.08	-0.07
L_P_682.5939_10.14719	-0.053	0.146	0.097	0.068	0.079	0.018	-0.013	0.041	0.078	0.055	-0.075	-0.11	-0.047	0.032	0.055	0.039	-0.08	-0.077	-0.004	-0.004	-0.051	-0.048	0.072	0.028	-0.045	-0.008	0.076	0.106	-0.058	0.071	-0.06	0.022	0.035	0.04	0.043	-0.044	-0.048	-0.063	-0.08
L_P_683.1959_8.575891	-0.152	-0.061	0.014	0.056	0.074	0.051	0.066	0.094	0.058	0.004	0.065	0.048	0.051	0.025	0.003	0.033	-0.001	-0.039	-0.022	-0.052	-0.007	-0.089	0.056	0.013	-0.028	0.025	0.103	0.097	0.02	0.037	0.062	0.025	0.04	0.019	0.047	0.042	-0.016	-0.027	0.038
L_P_684.5827_10.89376	-0.049	-0.157	-0.239	-0.2	-0.053	-0.195	-0.145	-0.138	0.034	-0.21	0.115	0.021	0.136	0.119	0.144	-0.01	-0.008	-0.003	0.012	0.046	0.083	-0.037	0.082	0.009	0.044	-0.079	-0.091	0.035	0.063	-0.089	0.109	-0.04	-0.041	-0.051	-0.008	0.005	0.051	0.08	0.007
L_P_686.1946_8.575717	-0.129	-0.04	-0.015	0.042	0.092	0.042	0.065	0.085	0.02	-0.008	0.09	0.067	0.064	0.034	-0.001	0.008	0.027	-0.02	0.045	-0.023	0.028	-0.045	0.034	0.005	0	-0.013	0.085	0.081	0.031	0.007	0.028	0.071	0.087	0.068	0.098	0.079	-0.06	-0.064	0.057
L_P_686.5516_7.598929	0.022	0.102	0.115	0.051	0.097	0.031	-0.044	0.02	-0.018	0.104	0.008	0.033	0.002	-0.03	-0.031	-0.044	-0.004	0.056	-0.024	0.082	-0.107	0.064	-0.076	0.103	-0.152	0.069	-0.018	0.016	-0.009	0.146	-0.123	0.099	0.108	0.13	0.088	0.041	-0.12	-0.132	-0.177
L_P_686.5979_11.05461	-0.038	-0.011	-0.002	-0.027	-0.027	-0.12	-0.1	-0.049	-0.001	-0.112	0.012	0.092	0.056	-0.093	-0.034	0.018	0.001	-0.059	0.014	-0.002	-0.082	-0.064	0.062	-0.016	-0.012	-0.01	-0.019	0.09	-0.02	-0.163	0.106	-0.15	-0.146	-0.152	-0.113	-0.136	0.135	0.137	0.012
L_P_688.5521_6.918765	-0.043	-0.048	-0.132	-0.19	-0.04	-0.1	-0.031	-0.034	-0.022	-0.15	0.081	-0.075	0.052	0.188	0.145	0.009	0.004	0.018	-0.005	-0.117	0.212	0.021	0.048	-0.148	0.159	-0.079	-0.091	-0.041	0.02	-0.04	0.117	-0.096	-0.115	-0.102	-0.098	-0.098	0.083	0.111	0.084
L_P_688.5851_9.489034	-0.072	0.035	-0.001	0.058	0.129	-0.032	-0.029	-0.022	0.005	-0.025	-0.057	-0.014	-0.021	-0.058	-0.016	0.052	-0.039	-0.025	-0.004	0.029	-0.031	-0.017	0.002	-0.024	-0.022	-0.082	0.002	0.046	-0.015	0.028	0.023	-0.053	-0.061	-0.044	-0.029	-0.096	0.023	0.038	-0.026
L_P_691.5533_7.833811	0.009	0.035	-0.021	-0.071	-0.121	0.041	0.031	0.02	-0.005	0.04	0.093	-0.004	0.08	0.119	0.093	0.087	0.027	-0.021	0.031	-0.026	0.038	-0.047	0.068	-0.094	0.117	0.047	0.023	0.027	0.013	-0.052	-0.023	-0.037	-0.009	-0.041	0.046	-0.056	0.028	0.014	-0.008
L_P_692.0957_3.72317	-0.104	0.006	-0.021	0.013	0.057	0.026	0.048	0.013	0.034	0.004	-0.03	-0.034	-0.048	0.002	-0.028	-0.028	0.009	-0.066	-0.006	-0.053	0.045	0.089	-0.061	-0.011	0.079	0.059	-0.016	-0.095	-0.059	-0.077	0.01	0.012	0.011	0.044	0.002	0.007	-0.042	-0.022	0.058
L_P_693.6054_9.889183	-0.09	0.097	0.1	0.077	0.08	-0.033	-0.049	-0.004	0.007	-0.001	-0.071	-0.029	-0.015	-0.055	0.011	0.019	-0.106	-0.083	-0.006	0.012	-0.192	-0.086	-0.008	-0.018	-0.147	-0.056	0.125	0.116	0.006	0.029	0.032	-0.066	-0.061	-0.048	-0.042	-0.085	0.046	0.037	-0.047
L_P_693.712_8.843793	0.02	-0.13	-0.048	-0.027	-0.012	-0.045	-0.086	-0.08	0.004	0.026	0.091	0.093	0.089	0.008	0.01	0.054	0.029	0.079	-0.018	0.06	0.01	-0.066	0.04	0.006	0.021	0.109	-0.107	0.02	0.042	0.014	0.104	-0.071	-0.046	-0.072	-0.042	0.012	0.095	0.062	0.034
L_P_694.3511_3.686874	-0.032	-0.118	-0.078	-0.09	0.018	-0.074	-0.068	-0.071	-0.016	-0.052	0.066	0.094	0.096	-0.024	0.018	-0.05	-0.044	0.022	-0.088	0.004	-0.022	-0.002	-0.029	0.075	-0.061	0.019	0.01	0.059	0.042	-0.046	0.035	-0.064	-0.055	-0.068	-0.045	-0.05	0.058	0.052	0.021
L_P_694.567_10.69342	-0.014	0.149	-0.007	0.096	0.037	-0.158	-0.154	-0.041	-0.152	-0.106	0.025	-0.091	0.028	0.134	0.129	0	0.022	-0.033	-0.046	-0.001	0.006	-0.119	0.179	0.108	-0.032	0.081	-0.055	0.146	0.007	-0.013	-0.05	-0.002	0.019	0.008	0.037	-0.026	-0.018	-0.035	-0.258
L_P_696.5817_10.83953	0.018	0.146	0.131	0.26	0.148	0.114	0.086	0.135	0.04	0.098	-0.03	0.082	-0.01	-0.13	-0.101	0.033	0.027	-0.024	0.055	0.065	-0.102	-0.058	0.036	-0.007	-0.143	-0.07	0.054	0.191	-0.031	-0.009	0.001	-0.095	-0.073	-0.091	-0.048	-0.056	0.105	0.074	0.005
L_P_698.5976_10.95134	-0.001	-0.1	-0.197	-0.031	0.064	-0.14	-0.117	-0.071	-0.029	-0.15	0.054	-0.021	0.046	0.09	0.073	0.029	-0.02	-0.007	-0.043	0.054	0.114	-0.134	0.157	0.044	0.065	0.019	-0.009	0.054	0.026	-0.033	0.009	0.013	0.014	0.001	0.03	0.081	0.005	0.033	-0.059
L_P_699.5204_7.705113	-0.042	-0.161	-0.091	-0.173	-0.208	0.083	0.129	0.062	0.075	0.008	0.157	0.038	0.128	0.161	0.124	0.087	0.045	-0.01	0.089	-0.071	-0.04	-0.016	0.047	-0.092	0.042	0.039	-0.011	0.007	0.02	-0.082	0.082	-0.078	-0.07	-0.082	-0.035	-0.134	0.053	0.041	0.155
L_P_700.5524_6.712472	-0.066	0.018	-0.029	-0.098	-0.088	-0.004	0.067	0.043	0.063	-0.104	0.139	0.027	0.117	0.146	0.112	0.021	-0.049	-0.12	-0.054	-0.198	-0.033	-0.056	0.11	-0.053	-0.016	0	0.019	0.118	0.058	-0.025	0.032	-0.003	-0.007	-0.003	0.026	-0.054	-0.004	-0.007	0.052
L_P_702.5686_7.253916	0.032	0.057	0.001	0.072	0.048	0.056	0.108	0.103	0.02	-0.031	0.069	-0.02	0.036	0.112	0.062	0.049	-0.025	-0.071	-0.033	-0.097	0.001	-0.102	0.143	-0.089	0.042	0.016	0.002	0.108	0.001	-0.025	0.107	-0.14	-0.127	-0.136	-0.085	-0.119	0.131	0.115	0.09
L_P_704.4939_9.193667	-0.131	0.117	0.068	-0.003	0.006	-0.033	-0.01	-0.012	-0.055	-0.036	0	0.054	0.05	-0.063	-0.001	-0.009	-0.031	-0.007	0.004	-0.014	-0.056	-0.025	0.028	0.012	-0.065	-0.101	0.039	0.119	-0.03	0.004	-0.023	-0.056	-0.053	-0.032	-0.055	-0.112	0.012	0.007	-0.093
L_P_705.5312_7.344995	-0.083	-0.17	-0.171	-0.182	-0.179	0.086	0.201	0.047	0.149	-0.088	0.148	0.096	0.128	0.076	0.056	0.171	-0.045	-0.068	0.079	-0.079	0.043	-0.055	0.055	-0.112	0.064	0.027	0.01	0.04	0.044	-0.064	0.134	-0.011	-0.007	-0.026	0.014	0.011	0.033	0.022	0.129
L_P_707.5044_8.22067	-0.146	-0.007	-0.052	-0.079	0.002	-0.077	-0.031	-0.028	-0.008	-0.098	0.059	0.049	0.066	0.017	0.027	-0.025	-0.05	0.025	0.021	0.033	-0.054	0	-0.024	-0.039	-0.077	-0.114	0.028	0.088	-0.007	0.045	0.054	-0.014	-0.002	0.005	0.01	-0.025	0.001	-0.009	0.034
L_P_711.6376_9.691235	0.113	-0.038	0.126	0.125	-0.119	0.137	0.131	0.166	0.065	0.119	0.06	0.087	0.02	-0.024	-0.058	-0.172	0.038	0.148	-0.085	-0.047	-0.177	0.029	0.068	0.036	0.016	0.103	0.003	0.092	-0.094	-0.185	0.079	-0.169	-0.154	-0.154	-0.135	-0.124	0.153	0.143	0.249
L_P_713.536_7.932632	-0.113	-0.169	-0.181	-0.285	-0.015	-0.01	0.031	0.002	0.057	-0.049	0.178	0.033	0.162	0.187	0.166	-0.075	0.082	0.128	0.05	0.008	0.139	0.102	-0.104	-0.026	0.013	-0.153	-0.108	-0.103	0.037	-0.043	0.087	0.045	0.044	0.023	0.043	0.068	-0.015	-0.013	0.138
L_P_715.5159_7.395835	-0.075	-0.245	-0.211	-0.297	-0.185	-0.012	0.13	-0.02	0.067	-0.196	0.118	0.03	0.117	0.116	0.12	0.05	0.043	0.008	-0.016	-0.12	0.053	0.004	0.031	0.008	-0.02	-0.028	-0.013	0.036	-0.006	-0.038	0.05	0.018	0.025	0.004	0.044	0.048	-0.003	0.004	0.076
L_P_715.551_8.30195	-0.008	-0.096	-0.089	-0.31	-0.184	0.031	0.05	0.001	0.056	0.008	0.081	-0.049	0.047	0.157	0.111	-0.007	0.013	0.012	0.112	-0.1	0.057	0.027	-0.089	-0.06	0.003	-0.068	0.031	-0.081	0.034	0.023	0.071	0.128	0.129	0.107	0.116	0.124	-0.1	-0.097	0.035
L_P_715.662_7.200229	-0.032	-0.045	-0.052	-0.034	0	-0.049	-0.065	0.01	-0.044	-0.017	-0.069	-0.073	-0.044	-0.006	0.017	-0.065	-0.007	0.045	0.021	0.02	-0.083	0.043	-0.053	0.013	-0.058	-0.11	0.035	-0.03	0.099	-0.03	-0.024	-0.003	-0.016	0.015	-0.042	-0.095	-0.034	-0.038	-0.021
L_P_716.5833_7.577303	-0.048	0.002	-0.045	0.012	0.016	-0.029	-0.014	-0.008	-0.052	-0.043	-0.009	-0.071	-0.073	0.074	-0.02	0.063	0.118	-0.013	0.077	-0.057	0.164	-0.013	0.088	-0.041	0.097	-0.077	0.007	0.046	0.046	0.043	-0.024	-0.006	-0.009	-0.012	-0.008	-0.049	0.003	-0.003	0.109
L_P_717.5319_7.775038	-0.192	-0.142	-0.127	-0.168	-0.098	-0.115	-0.068	-0.059	-0.035	-0.135	-0.055	-0.128	-0.042	0.076	0.084	0.017	0.144	0.107	0.087	0.052	0.028	0.015	-0.026	-0.057	0	-0.037	-0.113	-0.011	-0.053	-0.013	-0.008	0.088	0.072	0.076	0.063	0.02	-0.101	-0.084	0.017
L_P_718.5092_9.300977	-0.153	0.065	-0.015	0.016	0.039	-0.049	-0.056	0.016	-0.01	-0.021	-0.04	-0.02	0.01	-0.029	0.031	-0.071	-0.04	-0.007	0.007	0.012	-0.069	0.012	-0.024	-0.001	-0.061	-0.119	0.05	0.072	-0.044	0.011	0.035	-0.05	-0.039	-0.046	-0.025	-0.039	0.04	0.034	-0.026
L_P_718.563_6.944228	0.079	0.019	-0.024	0.02	0.098	-0.116	-0.06	-0.033	-0.005	-0.149	0.057	-0.005	0.058	0.08	0.08	0.067	-0.061	-0.086	-0.126	-0.117	0.127	-0.087	0.123	-0.044	0.109	0.099	0.02	0.023	0.06	0.08	0.018	-0.026	-0.016	-0.03	0.013	-0.007	0.049	0.027	-0.089
L_P_718.5668_10.61937	-0.043	-0.008	-0.041	0.121	0.129	-0.154	-0.175	-0.06	-0.133	-0.076	-0.01	-0.043	-0.022	0.03	0.009	0.044	0.111	0.097	-0.124	0.036	0.084	-0.049	0.115	0.091	0.026	0.108	-0.094	0.048	0.137	0.057	0.069	0.003	0.025	0.005	0.043	0.015	0.011	-0.018	-0.184
L_P_719.5467_7.683875	-0.004	-0.136	-0.128	-0.091	0.046	0.003	0.043	-0.019	0.029	-0.051	0.017	0.023	0.011	-0.006	-0.015	0.02	-0.069	-0.011	0.038	0.017	0.178	-0.031	0.022	0.01	0.072	-0.068	0.027	-0.02	0.075	0.06	0.058	-0.045	-0.047	-0.053	-0.055	0.059	0.075	0.079	0.039
L_P_719.5829_8.544764	0.039	0.121	0.026	0.12	-0.013	0.136	0.166	0.112	0.099	0.053	-0.065	-0.013	-0.098	-0.063	-0.107	0.109	0.059	-0.035	0.15	-0.007	0	-0.03	-0.004	-0.126	0.054	0.038	0.041	-0.014	-0.045	-0.09	-0.039	-0.068	-0.066	-0.064	-0.051	-0.067	0.068	0.041	-0.042
L_P_720.4708_9.797586	-0.16	0.106	0.039	0.037	0.01	-0.041	-0.057	0.02	-0.02	-0.005	-0.066	-0.071	-0.016	-0.005	0.054	-0.077	-0.041	-0.045	0.022	0.017	-0.151	0.024	-0.074	0.018	-0.12	-0.071	0.069	0.055	-0.034	0.01	-0.015	0.018	0.029	0.027	0.035	-0.009	-0.028	-0.045	-0.061
L_P_720.5007_8.215665	-0.091	-0.042	-0.073	-0.115	-0.135	0.021	0.105	0.032	0.034	-0.072	0.144	0.076	0.111	0.097	0.053	0.083	0.044	0.082	0.126	0.044	-0.038	0.014	0.028	-0.103	0.005	-0.016	-0.044	0.052	0.015	0.041	0.149	-0.09	-0.078	-0.072	-0.054	-0.096	0.073	0.058	0.116
L_P_721.4238_5.73421	0.029	-0.047	-0.008	0.061	-0.056	0.078	0.088	0.025	0.039	0.03	-0.008	-0.105	-0.029	0.109	0.077	0.063	0.025	0.003	0.096	0.017	0.06	-0.07	0.115	-0.019	0.127	0.067	0.014	0.007	-0.049	0.083	-0.107	0.028	0.028	0.04	0.006	-0.006	-0.049	-0.054	0.04
L_P_722.9971_9.146453	-0.067	-0.097	-0.061	-0.074	-0.089	-0.033	0.015	-0.035	0.028	-0.068	0.058	0.017	0.07	0.053	0.07	-0.054	0.038	-0.036	0.046	-0.071	-0.002	0.058	-0.041	-0.046	0.025	0.022	-0.022	-0.026	-0.028	-0.101	0.075	-0.032	-0.028	-0.021	-0.011	-0.05	0.008	0.017	-0.054
L_P_723.5322_9.003006	0	0.044	-0.061	-0.102	-0.066	-0.049	-0.053	-0.098	0.003	-0.016	0.024	0.048	0.01	-0.025	-0.03	0.031	0.053	0.005	0.02	0.003	0.072	0.029	-0.03	0.086	0.005	0.033	0.051	-0.036	0.134	0.052	-0.032	-0.022	-0.026	0.002	-0.042	-0.072	-0.023	-0.017	-0.03
L_P_725.5365_7.779142	-0.021	-0.166	-0.12	-0.279	-0.229	0.051	0.084	0.004	0.056	0.01	0.203	0.029	0.171	0.227	0.191	0.039	-0.003	-0.024	0.034	-0.092	-0.036	0.025	-0.009	-0.024	0.009	0.077	0	-0.036	0.007	-0.069	0.002	-0.014	-0.01	-0.016	0.014	-0.062	0.002	-0.011	0.069
L_P_726.6579_7.295726	0.087	0.006	-0.036	-0.091	0.04	-0.028	0.046	0.015	-0.005	-0.114	0.063	-0.031	0.057	0.12	0.11	-0.103	-0.053	0.014	0.043	0.016	-0.04	0	-0.002	0.082	-0.081	0.06	0.078	0.048	0.017	-0.013	-0.119	0.179	0.171	0.184	0.141	0.119	-0.172	-0.162	0.002
L_P_727.552_8.188582	0.012	-0.074	-0.019	-0.053	-0.231	0.124	0.129	0.088	0.043	0.095	0.033	-0.062	0.02	0.122	0.097	0.083	0.034	-0.035	0.07	-0.084	-0.027	-0.009	0.024	-0.01	0.018	0	0.044	-0.021	-0.073	-0.093	0.127	-0.116	-0.105	-0.12	-0.1	-0.04	0.127	0.101	0.058
L_P_728.583_7.352807	0.001	0.058	0.048	0.06	0.003	0.017	0.057	0.105	0.019	-0.055	0.062	-0.031	0.047	0.12	0.089	0.059	-0.04	-0.115	-0.013	-0.073	-0.092	-0.15	0.173	-0.024	-0.066	0.003	0.103	0.218	-0.045	-0.022	0.014	-0.081	-0.077	-0.083	-0.046	-0.131	0.057	0.045	-0.003
L_P_729.5312_6.923966	-0.135	-0.247	-0.241	-0.203	-0.152	-0.061	0.017	-0.071	0.047	-0.128	0.126	0.06	0.105	0.089	0.072	0.11	0.032	0.052	0.033	-0.056	0.263	0.054	0.042	-0.121	0.243	-0.051	-0.102	-0.152	0.009	-0.04	0.183	-0.066	-0.069	-0.087	-0.057	-0.014	0.087	0.089	0.094
L_P_729.5674_8.519127	0.004	-0.039	-0.01	-0.026	-0.247	0.235	0.259	0.092	0.18	0.15	-0.059	-0.018	-0.074	-0.048	-0.065	0.126	0.013	-0.033	0.174	-0.041	-0.074	0.03	-0.038	-0.105	0.008	-0.027	0.112	0.005	-0.063	-0.096	0.103	-0.11	-0.09	-0.113	-0.088	-0.024	0.131	0.085	0.177
L_P_729.6771_9.892749	-0.116	0.017	0.029	0.035	0.047	-0.024	-0.043	0.017	0.004	0.022	-0.039	-0.029	0.003	-0.014	0.032	0.001	-0.025	-0.007	-0.02	-0.003	-0.171	0.004	-0.116	0.007	-0.163	-0.035	0.07	0.038	0.076	-0.014	0.103	-0.062	-0.057	-0.057	-0.033	-0.06	0.055	0.051	-0.026
L_P_730.599_7.879815	0.06	0.109	0.128	0.206	0.071	0.073	0.062	0.158	-0.002	0.045	-0.009	-0.045	-0.033	0.045	0.002	0.045	-0.009	-0.125	-0.036	-0.051	-0.049	-0.163	0.189	-0.067	0.002	0.057	0.035	0.175	-0.063	-0.041	-0.067	-0.078	-0.073	-0.084	-0.039	-0.127	0.062	0.045	0.019
L_P_731.5468_7.411574	0.028	-0.034	0.021	-0.151	-0.237	0.213	0.279	0.146	0.145	0.066	0.122	0.061	0.1	0.084	0.064	0.068	0.025	-0.026	0.083	-0.093	-0.109	-0.006	0.021	-0.093	0.02	0.035	0.035	0.049	-0.063	-0.075	0.082	-0.153	-0.143	-0.139	-0.115	-0.181	0.109	0.099	0.209
L_P_731.69_7.461943	-0.017	0.086	0.013	0	-0.034	0.129	0.094	0.105	0.045	0.106	-0.012	-0.087	-0.021	0.086	0.062	-0.042	0.018	-0.022	0.042	0.026	-0.047	0.006	-0.048	-0.034	-0.048	0.014	0.113	0.008	-0.088	-0.052	-0.037	-0.009	-0.004	-0.004	-0.006	0.047	0.01	0.023	0.079
L_P_732.7556_7.185513	-0.052	-0.052	-0.088	-0.009	-0.014	0.006	0.036	0.014	-0.068	-0.022	0.004	-0.095	-0.001	0.11	0.103	-0.039	-0.021	-0.023	0.079	-0.001	0.005	0.109	-0.044	-0.058	0.032	0.01	-0.063	-0.059	0.031	0.067	0.031	0.104	0.094	0.099	0.069	0.137	-0.077	-0.06	-0.009
L_P_733.5629_7.970038	-0.105	-0.101	-0.097	-0.089	-0.098	0.088	0.205	0.024	0.041	-0.069	0.034	0.077	0.039	-0.049	-0.032	0.255	-0.041	0.001	0.122	-0.026	0.077	0.007	-0.008	-0.138	0.106	0.037	-0.03	-0.039	-0.016	-0.027	0.195	-0.081	-0.067	-0.112	-0.041	0.033	0.134	0.104	0.194
L_P_733.6205_9.279637	0.067	-0.097	0.038	0.033	-0.091	0.119	0.129	0.132	-0.049	0.098	0.155	0.102	0.107	0.081	0.037	-0.148	0.042	0.182	0.027	0.027	-0.112	0.008	0.079	0.059	-0.01	0.022	0.029	0.107	-0.121	-0.13	0.07	-0.092	-0.093	-0.087	-0.093	-0.046	0.084	0.101	0.222
L_P_733.762_7.177877	-0.094	-0.05	-0.083	-0.054	-0.053	0.015	0.06	0.025	-0.027	-0.043	0.024	-0.064	0.006	0.095	0.072	-0.045	0.002	0.006	0.056	-0.014	-0.041	0.093	-0.103	-0.069	0.001	0.052	-0.026	-0.085	0.06	0.041	0.024	0.143	0.131	0.148	0.118	0.119	-0.13	-0.115	0.01
L_P_735.537_8.231619	-0.073	-0.005	-0.038	-0.022	0.114	-0.099	-0.127	-0.083	-0.002	-0.033	-0.071	-0.063	-0.048	-0.02	0.008	-0.069	-0.061	0.033	-0.033	0.084	0.037	0.066	-0.045	0.051	-0.066	-0.105	-0.008	-0.007	-0.005	0.119	-0.062	0.108	0.108	0.125	0.084	0.103	-0.109	-0.102	-0.099
L_P_735.6379_9.488051	0.055	-0.102	0.023	0.063	-0.101	0.096	0.1	0.14	-0.017	0.087	0.129	0.072	0.058	0.085	0.005	-0.163	0.094	0.251	-0.035	-0.003	-0.081	0.024	0.097	0.034	0.056	0.052	-0.04	0.068	-0.044	-0.142	0.121	-0.113	-0.101	-0.107	-0.09	-0.056	0.111	0.113	0.237
L_P_737.5368_7.878822	-0.056	-0.077	-0.09	-0.084	-0.022	-0.063	-0.002	-0.056	-0.077	-0.084	0.035	-0.061	0.002	0.112	0.075	0.024	0.112	0.123	0.069	0.017	0.13	0.136	-0.12	-0.078	0.092	-0.069	-0.058	-0.155	-0.045	-0.017	0.089	-0.011	-0.007	-0.028	-0.018	0.045	0.042	0.024	0.159
L_P_737.5412_7.017515	0.051	0.072	-0.022	0.013	0.04	0.081	0.089	0.068	0.103	0.052	0.087	0.035	0.085	0.07	0.073	0.001	-0.014	-0.077	0.072	-0.062	-0.011	-0.033	0.042	-0.066	-0.031	-0.055	0.03	0.087	-0.002	0.005	-0.069	0.025	0.007	-0.003	-0.007	0.017	-0.004	-0.004	-0.05
L_P_737.6532_9.708315	0.071	-0.062	0.081	0.079	-0.154	0.15	0.155	0.19	0.068	0.114	0.105	0.083	0.048	0.04	-0.018	-0.171	0.052	0.179	-0.044	-0.044	-0.161	0.025	0.086	0.029	0.022	0.076	0	0.099	-0.075	-0.18	0.1	-0.144	-0.128	-0.13	-0.113	-0.108	0.129	0.119	0.275
L_P_739.5163_7.338486	-0.051	-0.034	0.091	0.109	-0.004	0.037	0.069	0.06	-0.077	-0.023	-0.049	-0.046	-0.048	-0.005	-0.007	0.048	0.118	0.083	0.136	0.108	-0.058	0.016	-0.129	-0.108	-0.03	-0.021	-0.012	-0.05	-0.093	-0.033	-0.09	-0.02	-0.038	-0.03	-0.038	-0.089	-0.007	0.013	0.085
L_P_739.6688_9.934196	0.02	-0.127	0.017	-0.002	-0.175	0.112	0.17	0.117	0.126	0.002	0.098	0.185	0.093	-0.094	-0.078	-0.072	-0.116	-0.001	-0.043	-0.076	-0.169	-0.012	0.038	0.003	-0.003	0.042	0.071	0.087	-0.109	-0.143	0.106	-0.124	-0.11	-0.12	-0.088	-0.057	0.126	0.118	0.255
L_P_740.0721_5.643229	0.011	-0.069	-0.058	-0.041	0.031	-0.043	-0.044	-0.021	0.078	-0.039	0.015	0.04	0.025	-0.027	-0.006	-0.102	-0.046	-0.088	-0.069	-0.09	0.055	-0.026	0.06	0.096	0.059	0.118	-0.033	-0.01	0.094	-0.045	-0.007	-0.018	-0.004	-0.011	0.01	-0.055	-0.002	-0.019	-0.009
L_P_740.5136_7.249957	0.057	0.127	-0.001	0.081	0.024	-0.017	0.034	0.05	-0.031	-0.086	-0.019	-0.106	-0.018	0.094	0.086	-0.07	0.012	-0.053	0.061	-0.034	-0.071	-0.057	0.048	-0.006	-0.09	0.033	0.054	0.079	-0.095	-0.034	-0.004	0.025	0.023	0.009	0.038	0.03	-0.019	-0.003	-0.015
L_P_740.5931_9.486819	0.042	-0.079	0.036	0.07	-0.085	0.088	0.087	0.143	-0.034	0.088	0.131	0.057	0.067	0.104	0.034	-0.165	0.078	0.246	-0.04	0.007	-0.108	0.019	0.096	0.04	0.039	0.048	-0.027	0.085	-0.068	-0.14	0.121	-0.111	-0.096	-0.101	-0.084	-0.063	0.107	0.103	0.221
L_P_741.5324_7.463996	-0.063	-0.153	-0.079	-0.182	-0.12	-0.061	-0.018	-0.076	-0.109	-0.081	0.044	0.058	0.051	-0.013	0.011	0.008	0.077	0.155	-0.045	-0.013	0.041	0.126	-0.096	0.011	-0.009	0.045	-0.148	-0.122	-0.047	0.027	0.032	-0.073	-0.067	-0.076	-0.054	-0.081	0.063	0.055	0.077
L_P_741.5451_8.937631	-0.105	-0.024	-0.041	-0.019	0.033	0.016	0.017	0.016	0.097	0.006	-0.023	0.008	-0.009	-0.044	-0.022	-0.069	-0.041	-0.069	-0.081	-0.085	-0.07	0.078	-0.112	0.109	-0.138	0.034	0.03	0.012	-0.005	-0.018	-0.021	0.07	0.071	0.082	0.067	0.056	-0.062	-0.072	-0.008
L_P_741.5673_7.882841	-0.079	-0.128	-0.12	-0.064	-0.051	-0.017	-0.002	-0.033	-0.002	-0.012	0.02	-0.025	0	0.058	0.025	0.114	0.121	0.087	0.092	0.014	0.08	0.049	0.007	-0.092	0.121	-0.069	-0.069	-0.06	0.102	0.021	0.09	0.014	0.001	-0.007	-0.006	0.021	0.013	0.012	0.115
L_P_742.6111_9.727335	0.099	0.045	0.151	0.094	-0.076	0.165	0.131	0.192	0.084	0.169	0.033	0.017	-0.007	0.025	-0.018	-0.165	0.069	0.167	-0.02	0.027	-0.124	0.042	0.045	0.039	-0.025	0.005	0.019	0.114	-0.085	-0.13	0.078	-0.108	-0.097	-0.094	-0.083	-0.095	0.088	0.087	0.224
L_P_743.5467_7.264423	-0.145	-0.132	-0.182	-0.203	-0.102	-0.066	0.002	-0.083	0.025	-0.116	0.032	0.017	0.013	0.023	-0.004	0.105	-0.032	-0.033	0.049	-0.038	0.162	0.106	-0.095	-0.121	0.122	-0.097	-0.07	-0.141	0.06	0.021	0.131	-0.123	-0.125	-0.131	-0.125	-0.059	0.133	0.124	0.182
L_P_743.58_7.998341	0.002	0.125	-0.012	0.076	0.045	-0.074	-0.042	-0.022	-0.067	-0.085	0.067	-0.017	0.039	0.105	0.072	0.054	0.053	0.048	0.036	0.016	0.005	0.007	0.044	-0.093	0.023	0.026	-0.039	0.036	-0.098	0.016	-0.005	-0.044	-0.024	-0.045	0.01	-0.083	0.028	0.008	-0.067
L_P_744.5072_9.075672	-0.044	0.065	0.146	0.033	0.12	-0.078	-0.092	-0.106	-0.015	-0.025	-0.036	-0.062	-0.026	0.028	0.035	0.011	0.022	0.004	0.078	0.078	-0.025	0.028	-0.085	0.02	-0.105	-0.058	0.027	0.017	-0.058	-0.07	0.04	0.042	0.044	0.041	0.061	0.062	-0.033	-0.025	-0.049
L_P_745.5624_7.710489	-0.107	-0.091	-0.1	-0.132	-0.065	0.041	0.084	0.001	0.048	-0.008	-0.024	0.033	-0.05	-0.07	-0.101	0.114	0.003	-0.01	0.072	-0.033	0.059	0.01	-0.088	-0.108	0.047	-0.094	0.049	-0.065	-0.02	-0.017	0.101	-0.039	-0.036	-0.049	-0.04	-0.004	0.061	0.035	0.138
L_P_745.5986_8.495386	0.065	0.095	0.041	0.043	-0.059	0.178	0.194	0.107	0.115	0.117	0.01	0.011	-0.008	0.002	-0.012	0.063	0.048	-0.059	0.094	-0.061	-0.071	0.005	-0.015	-0.161	-0.003	0.021	0.064	0.062	-0.034	-0.066	-0.017	-0.101	-0.097	-0.092	-0.07	-0.176	0.065	0.044	0.062
L_P_747.5206_7.51393	0.049	-0.101	-0.018	0.043	0.033	0.097	0.067	0.096	0.092	0.082	0.026	-0.036	0.014	0.07	0.056	0.083	0.122	0.046	-0.008	0.01	-0.016	-0.011	0.027	-0.059	0.005	0.117	-0.043	0.027	0.029	0.01	0.131	-0.009	0.006	-0.001	0.035	-0.02	0.013	0.001	0.026
L_P_747.7199_7.715224	-0.011	0.036	-0.016	0.048	-0.05	0.048	0.019	0.058	-0.038	0.06	-0.056	-0.153	-0.034	0.109	0.121	-0.115	0.038	0.016	0.066	0.029	-0.069	0.031	-0.055	-0.023	-0.046	-0.07	0.069	-0.006	-0.069	-0.072	-0.002	-0.048	-0.044	-0.031	-0.059	-0.016	0.018	0.037	-0.068
L_P_749.5363_7.678824	-0.035	-0.089	0.046	0.018	-0.086	0.064	0.065	0.089	-0.076	0.058	0.074	-0.01	0.044	0.113	0.079	0.097	0.1	0.077	0.069	0.01	-0.084	0.029	-0.04	-0.108	-0.032	0.05	-0.086	0.046	-0.064	-0.014	-0.037	-0.073	-0.07	-0.074	-0.059	-0.1	0.053	0.037	0.072
L_P_749.5518_8.229856	-0.044	0.005	-0.046	0.021	0.128	-0.07	-0.117	-0.07	0.052	-0.003	-0.077	-0.059	-0.049	-0.032	0.001	-0.08	-0.087	0.024	-0.064	0.068	0.087	0.034	-0.015	0.085	-0.038	-0.098	0.034	-0.006	-0.013	0.101	-0.058	0.106	0.114	0.128	0.083	0.143	-0.1	-0.096	-0.105
L_P_751.552_8.12038	-0.037	-0.072	0.033	0.066	0.03	0.021	0.027	0.039	-0.132	0.027	-0.03	-0.02	-0.039	-0.014	-0.023	0.084	0.058	0.058	0.046	0.062	-0.128	0.024	-0.087	-0.044	-0.024	0.134	-0.032	-0.067	-0.024	-0.044	0.035	-0.058	-0.072	-0.081	-0.058	-0.076	0.058	0.064	0.01
L_P_755.5469_7.134472	-0.107	-0.2	-0.175	-0.296	-0.159	-0.035	0.085	-0.056	0.009	-0.152	0.186	0.078	0.16	0.146	0.119	0.119	0.042	0.076	0.06	-0.095	0.117	0.058	-0.01	-0.101	0.112	-0.018	-0.103	-0.077	0.055	-0.033	0.17	-0.088	-0.097	-0.106	-0.083	-0.081	0.091	0.093	0.156
L_P_755.5827_8.621741	-0.14	-0.147	-0.21	-0.175	-0.157	0.026	0.052	0.007	0.021	0.006	0.088	-0.038	0.061	0.161	0.117	0.039	0.045	0.068	0.095	-0.034	-0.004	-0.018	0.03	-0.021	0.028	-0.083	0.055	0.011	0.021	-0.095	0.071	0.06	0.067	0.054	0.049	0.053	-0.043	-0.07	0.055
L_P_757.2148_8.935779	-0.131	0.025	0.065	0.045	0.077	0.069	0.067	0.101	0.026	0.045	0.076	0.097	0.064	-0.016	-0.032	0.04	-0.029	-0.007	0.022	-0.01	-0.015	-0.049	0.032	-0.007	-0.042	-0.039	0.108	0.109	-0.005	0.06	-0.009	0.06	0.07	0.054	0.083	0.022	-0.057	-0.068	0.024
L_P_757.5635_7.55555	-0.13	-0.156	-0.215	-0.214	-0.172	-0.038	0.087	-0.067	0.017	-0.168	0.136	0.072	0.119	0.091	0.073	0.149	0.041	0.033	0.154	-0.015	0.076	0.004	0.015	-0.079	0.084	0.009	-0.05	-0.05	0.073	-0.012	0.155	-0.069	-0.065	-0.072	-0.037	-0.056	0.069	0.064	0.153
L_P_759.5791_7.987426	-0.057	-0.064	-0.029	-0.053	-0.184	0.094	0.186	0.072	0.072	-0.034	0.071	0.06	0.051	0.023	0.003	0.138	0.059	-0.04	0.178	-0.059	-0.153	-0.025	-0.016	-0.089	-0.058	0.006	0.034	0.08	0.032	-0.071	0.105	-0.095	-0.087	-0.092	-0.062	-0.138	0.077	0.049	0.202
L_P_760.2136_8.935538	-0.129	0.022	0.056	0.038	0.07	0.055	0.057	0.096	0.021	0.031	0.063	0.073	0.059	-0.004	-0.01	0.018	-0.034	-0.02	-0.011	-0.019	-0.016	-0.028	0.045	0.004	-0.023	-0.04	0.071	0.126	-0.038	0.024	-0.018	0.05	0.058	0.046	0.069	0.009	-0.049	-0.063	0.031
L_P_761.6529_9.55957	0.018	-0.169	-0.051	-0.051	-0.054	0.03	0.092	0.037	-0.008	-0.053	0.097	0.186	0.086	-0.096	-0.091	-0.031	-0.035	0.098	-0.044	-0.04	-0.027	-0.002	0.032	-0.029	0.035	-0.027	0.018	0.047	-0.092	-0.107	0.156	-0.122	-0.112	-0.134	-0.106	-0.049	0.134	0.127	0.243
L_P_762.5467_9.191614	-0.136	0.054	-0.021	0.006	0.022	0.001	-0.035	0.006	0.102	0.045	-0.06	-0.003	-0.026	-0.074	-0.028	0.004	-0.054	-0.096	-0.019	-0.035	-0.019	0.076	-0.054	-0.06	-0.024	-0.063	-0.016	0.028	-0.04	0.067	-0.048	-0.052	-0.035	-0.048	-0.001	-0.046	0.039	0.03	-0.102
L_P_763.5163_7.1556	-0.026	-0.036	0.034	-0.001	-0.018	-0.016	-0.06	0.021	0.061	0.033	-0.042	0.047	-0.041	-0.107	-0.092	0.048	0.052	0.083	-0.023	-0.002	0.027	-0.031	-0.038	-0.01	0	0.01	0.005	0.004	0.043	0.058	-0.003	-0.039	-0.045	-0.039	-0.04	-0.112	0.008	0.01	-0.038
L_P_763.5683_8.232004	-0.052	0.032	0.008	0.043	0.133	0.01	-0.075	-0.017	0.047	0.093	-0.091	-0.064	-0.093	-0.043	-0.049	-0.054	-0.017	0.04	-0.039	0.051	0.005	0.126	-0.154	0.041	-0.059	-0.029	-0.028	-0.137	0.066	0.097	-0.055	0.128	0.119	0.143	0.094	0.083	-0.137	-0.125	-0.104
L_P_763.6689_9.753511	-0.054	-0.26	-0.149	-0.124	-0.127	-0.016	0.06	-0.006	-0.01	-0.091	0.18	0.205	0.153	-0.012	-0.025	-0.025	-0.049	0.118	-0.06	-0.053	0.021	0.037	-0.011	-0.06	0.086	-0.025	-0.026	-0.031	-0.019	-0.094	0.153	-0.08	-0.073	-0.092	-0.066	0.006	0.104	0.101	0.206
L_P_765.567_7.770198	0.027	-0.046	0.03	0.03	-0.005	0.053	0.083	0.032	0.041	0.004	-0.077	-0.017	-0.099	-0.081	-0.106	0.062	0.061	0.055	0.063	0.085	0.074	0.077	-0.007	-0.175	0.123	0.003	-0.059	-0.117	-0.096	0.03	-0.034	-0.038	-0.048	-0.03	-0.04	-0.156	-0.009	-0.018	0.114
L_P_765.6846_9.951032	0.013	-0.109	0.038	0.016	-0.204	0.169	0.221	0.162	0.178	0.047	0.07	0.169	0.077	-0.111	-0.08	-0.059	-0.112	-0.025	-0.048	-0.091	-0.187	0.005	0.006	-0.021	-0.004	0.066	0.089	0.081	-0.131	-0.153	0.099	-0.15	-0.131	-0.139	-0.107	-0.105	0.138	0.12	0.272
L_P_767.5464_7.165101	-0.05	0.007	-0.027	-0.05	-0.052	0.03	0.083	-0.041	-0.009	-0.029	-0.111	-0.095	-0.134	-0.028	-0.058	0.124	0.048	-0.004	0.066	0.016	0.097	0.077	-0.082	-0.11	0.088	-0.025	-0.079	-0.121	-0.027	0.065	0.067	-0.081	-0.085	-0.093	-0.084	-0.045	0.093	0.087	0.185
L_P_767.5781_7.871171	-0.036	0.074	0.022	0.033	-0.049	0.082	0.144	0.067	0.022	-0.02	0.043	0.038	0.075	0.009	0.057	0.021	-0.071	-0.17	-0.095	-0.091	-0.084	0.005	-0.003	0.061	-0.089	-0.007	0.008	0.072	-0.005	0.019	-0.028	-0.057	-0.039	-0.051	-0.017	-0.011	0.05	0.036	-0.05
L_P_767.7004_10.152	0.057	-0.065	0.105	0.073	-0.19	0.185	0.226	0.16	0.193	0.078	0.05	0.16	0.048	-0.125	-0.104	-0.081	-0.101	-0.021	-0.032	-0.09	-0.215	0.033	-0.005	-0.04	-0.022	0.052	0.081	0.077	-0.138	-0.152	0.072	-0.18	-0.162	-0.164	-0.131	-0.135	0.164	0.145	0.282
L_P_768.6243_9.747484	-0.07	-0.233	-0.121	-0.094	-0.087	-0.01	0.052	0.028	-0.018	-0.077	0.146	0.165	0.13	-0.008	-0.01	-0.055	-0.106	0.078	-0.073	-0.047	-0.017	-0.006	0.02	-0.037	0.052	-0.031	0.006	0.015	-0.053	-0.084	0.139	-0.064	-0.057	-0.073	-0.047	0.007	0.086	0.084	0.192
L_P_769.5621_7.331171	-0.107	-0.154	-0.172	-0.298	-0.135	-0.033	0.031	-0.083	-0.059	-0.071	0.075	0.013	0.042	0.078	0.039	0.097	0.125	0.158	0.132	-0.022	0.142	0.147	-0.157	-0.075	0.117	-0.085	-0.129	-0.205	0.037	-0.025	0.121	0.031	0.017	0	0.01	0.07	0.014	0.012	0.146
L_P_769.5979_8.025515	0.057	0.034	-0.079	0.026	-0.035	0.067	0.091	0.108	0.034	0.024	0.085	-0.079	0.05	0.194	0.155	0.059	0.013	-0.065	0.108	-0.043	0.007	0.016	-0.039	-0.151	0.035	-0.021	0.075	-0.046	-0.038	-0.03	0.01	0.051	0.062	0.038	0.081	0.078	-0.019	-0.039	0.019
L_P_771.5786_7.839617	-0.06	-0.141	-0.176	-0.252	-0.028	-0.174	-0.101	-0.222	-0.129	-0.168	0.008	-0.032	-0.009	0.043	0.023	0.043	0.052	0.105	0.094	0.052	0.241	0.137	-0.048	-0.041	0.161	-0.15	-0.077	-0.108	0.015	0.041	0.142	-0.009	-0.011	-0.036	-0.018	0.059	0.045	0.047	0.131
L_P_773.5361_7.574695	0.048	-0.167	-0.069	-0.017	0.068	0.11	0.121	0.101	0.095	0.038	0.157	0.11	0.133	0.068	0.051	0.03	0.069	0.125	-0.091	0.049	-0.014	0.004	0.056	0.045	0.013	0.188	-0.037	0.016	0.124	0.044	0.096	-0.06	-0.046	-0.043	-0.017	-0.057	0.053	0.049	0.121
L_P_773.5938_8.292474	-0.023	-0.072	-0.041	-0.136	-0.053	0.008	0.021	-0.04	-0.023	0.015	-0.001	0.03	-0.012	-0.034	-0.052	0.161	0.109	0.01	0.149	0.013	0.048	0.063	-0.138	-0.127	0.034	-0.061	-0.019	-0.126	0.019	0.057	0.099	-0.103	-0.098	-0.105	-0.101	-0.126	0.085	0.066	0.105
L_P_775.2249_6.291937	-0.101	-0.04	-0.041	-0.045	-0.03	0.018	0.041	0.043	0.004	-0.008	-0.027	-0.022	0.031	-0.013	0.048	0.037	0.044	0.063	0.069	0.031	-0.041	0.148	-0.156	-0.097	0.023	0.036	-0.02	-0.117	-0.064	0.04	0.043	-0.013	-0.024	-0.025	0.012	-0.039	0.014	0.025	0
L_P_775.5397_6.865007	-0.096	-0.01	-0.07	0.068	-0.013	-0.034	-0.015	0.062	-0.025	-0.039	-0.075	-0.134	-0.107	0.067	0.009	-0.082	-0.02	-0.084	-0.03	-0.132	0.007	-0.031	0.083	-0.064	0.077	-0.044	-0.011	0.033	0.019	-0.076	-0.011	-0.037	-0.05	-0.019	-0.065	-0.099	0.007	0.009	-0.001
L_P_775.552_8.007615	0.032	-0.116	0.001	0.04	-0.11	0.094	0.089	0.035	0.086	0.081	-0.092	-0.02	-0.095	-0.101	-0.106	0.134	0.058	-0.002	-0.063	-0.036	0.016	-0.021	0.037	0.001	0.075	0.147	-0.008	-0.01	0.01	-0.045	0.075	-0.05	-0.023	-0.047	-0.009	-0.01	0.076	0.019	0.211
L_P_777.5665_8.145395	-0.095	-0.081	-0.026	-0.014	0.024	0.082	0.058	0.043	0.02	0.073	0.004	-0.004	-0.014	0.017	-0.005	0.014	0.023	0.14	0.047	0.12	0.02	0.004	-0.03	-0.136	0.012	-0.056	-0.095	-0.065	-0.008	-0.031	0.173	-0.116	-0.119	-0.125	-0.144	0.031	0.154	0.138	0.063
L_P_777.6824_9.874998	-0.032	-0.126	-0.063	-0.117	-0.139	0.029	0.1	0.016	0.02	-0.057	0.086	0.165	0.072	-0.083	-0.084	-0.038	-0.037	0.027	-0.001	-0.066	0.02	0.064	-0.074	-0.054	0.05	-0.079	0.007	-0.051	-0.055	-0.102	0.07	-0.054	-0.059	-0.07	-0.057	-0.02	0.067	0.072	0.221
L_P_779.5466_7.15759	0.009	-0.049	-0.042	0	0.029	0.034	0.093	0.051	0.016	-0.059	0.071	0	0.021	0.086	0.019	0.041	-0.077	-0.056	-0.047	-0.049	0.088	-0.078	0.077	-0.019	0.084	0.01	0.057	0.023	0.025	-0.026	0.076	-0.023	-0.027	-0.017	-0.021	0.021	0.034	0.037	0.184
L_P_779.5819_8.43577	0.002	-0.072	-0.08	-0.006	-0.133	0.129	0.152	0.07	0.093	0.054	0.046	0.047	0.048	0.003	0.014	0.059	-0.023	-0.05	0.029	-0.067	-0.057	-0.042	0.046	-0.059	-0.035	-0.058	0.027	0.062	-0.027	-0.102	-0.01	-0.012	-0.027	-0.007	-0.042	-0.035	-0.009	-0.006	0.062
L_P_779.6998_10.05841	-0.035	-0.024	0.078	-0.012	-0.126	0.083	0.12	0.107	0.114	0.009	-0.006	0.063	-0.011	-0.078	-0.078	-0.07	-0.053	-0.093	-0.032	-0.118	-0.114	0.042	-0.02	0.038	-0.028	-0.013	0.057	0.036	-0.072	-0.084	-0.009	-0.034	-0.035	-0.036	-0.04	-0.082	0.02	0.006	0.25
L_P_779.7749_8.180626	-0.038	-0.021	-0.088	0.016	0.133	-0.04	-0.06	-0.005	-0.057	-0.025	-0.075	-0.104	-0.046	0.024	0.052	-0.132	0.029	0.047	-0.008	0.024	0.03	0.034	-0.083	-0.023	0	-0.047	0.008	-0.12	0.023	0.04	0.005	0.001	-0.004	-0.014	-0.025	0.041	0.011	0.02	-0.046
L_P_781.5628_7.147868	-0.07	-0.119	-0.141	-0.12	-0.015	-0.043	0.042	-0.084	-0.016	-0.116	0.081	0.071	0.039	0.025	-0.027	0.126	0.045	0.094	0.049	-0.009	0.221	-0.037	0.034	-0.071	0.122	0.013	-0.039	-0.072	0.058	-0.012	0.204	-0.154	-0.158	-0.17	-0.145	-0.071	0.174	0.165	0.165
L_P_781.5634_7.412165	-0.053	0.026	0.067	-0.079	-0.203	0.078	0.169	0.052	0.055	-0.052	0.085	0.073	0.063	0.022	-0.002	0.153	0.026	-0.046	0.101	-0.064	-0.125	-0.001	0.029	-0.115	-0.023	0.063	-0.049	0.073	0.008	-0.063	0.081	-0.176	-0.172	-0.168	-0.133	-0.22	0.134	0.118	0.148
L_P_781.7157_10.23591	-0.117	-0.038	0.025	-0.051	-0.06	0.062	0.099	0.055	0.135	-0.008	0.039	0.015	0.021	0.032	0.013	-0.071	-0.043	-0.048	-0.035	-0.035	-0.093	0.026	-0.042	0.081	-0.02	0.014	0.074	0.032	0.004	-0.019	0.027	-0.033	-0.04	-0.028	-0.032	-0.101	0.008	0.006	0.188
L_P_781.7309_9.617278	-0.078	-0.097	-0.113	-0.074	0.117	-0.05	-0.023	-0.058	-0.019	-0.06	0.101	0.168	0.105	-0.066	-0.052	0.073	0.025	0.059	-0.075	-0.008	0.176	-0.02	-0.047	-0.056	0.068	-0.096	0.005	-0.05	0.178	0.043	0.134	-0.097	-0.086	-0.105	-0.078	-0.063	0.111	0.078	-0.018
L_P_783.5788_7.614405	-0.128	-0.01	-0.097	-0.114	-0.03	-0.037	0.049	-0.048	0.018	-0.117	0.056	0.006	0.052	0.061	0.053	0.031	0.067	0.039	0.128	-0.009	0.039	0.008	-0.098	-0.145	0.053	-0.063	0.039	-0.081	0.09	-0.116	0.115	-0.04	-0.054	-0.069	-0.069	-0.03	0.063	0.048	0.147
L_P_785.5949_8.149321	-0.063	-0.064	-0.091	-0.172	-0.172	0.052	0.177	0.067	0.036	-0.11	0.245	0.151	0.199	0.137	0.083	0.075	0.034	-0.001	0.059	-0.095	-0.054	-0.033	0.054	-0.065	0.022	0.061	-0.019	0.065	0.082	-0.066	0.137	-0.103	-0.101	-0.098	-0.055	-0.145	0.077	0.081	0.172
L_P_785.6674_7.720725	0.028	0.153	0.126	0.166	0.03	-0.005	-0.093	-0.021	0.039	0.095	-0.178	-0.189	-0.148	-0.007	0.016	-0.105	0.012	-0.028	0.009	0.023	-0.057	-0.004	0.02	0.11	-0.044	0.017	0.071	0.003	-0.05	-0.019	-0.224	0.132	0.136	0.145	0.102	0.07	-0.152	-0.15	-0.121
L_P_787.609_8.60058	0.073	0.026	0.093	0.02	-0.147	0.174	0.212	0.133	0.077	0.076	0.1	0.067	0.068	0.051	0.014	0.043	-0.027	-0.101	0.084	-0.087	-0.178	-0.077	0.08	-0.077	-0.032	0.094	0.042	0.149	-0.006	-0.108	0.015	-0.162	-0.15	-0.138	-0.102	-0.222	0.108	0.098	0.164
L_P_787.6656_9.583972	-0.051	-0.089	0.01	-0.01	-0.087	0.045	0.057	0.065	0.01	0.029	0.039	0.118	0.028	-0.089	-0.086	0.065	-0.012	0.084	-0.034	0.014	0	0.085	-0.026	0.002	0.023	0.019	-0.056	0.015	-0.098	0.015	0.081	-0.101	-0.094	-0.117	-0.086	-0.03	0.114	0.115	0.183
L_P_789.6847_9.799147	0.037	-0.143	-0.021	-0.034	-0.146	0.074	0.127	0.071	0.027	-0.002	0.119	0.194	0.096	-0.074	-0.08	-0.063	0.013	0.143	-0.025	-0.026	-0.08	0.056	-0.012	-0.043	0.031	-0.001	-0.013	0.016	-0.084	-0.149	0.144	-0.154	-0.139	-0.156	-0.115	-0.059	0.164	0.16	0.286
L_P_790.7022_6.810744	0.005	0.003	-0.064	-0.089	-0.031	-0.001	0.052	0.029	0.019	-0.06	0.018	-0.152	-0.006	0.203	0.16	-0.033	0.018	-0.051	0.036	-0.113	0.091	0.006	0.09	0.025	0.07	-0.002	-0.018	-0.006	0.034	-0.008	-0.028	0.06	0.056	0.071	0.054	-0.036	-0.083	-0.086	0.04
L_P_791.5467_7.014652	-0.028	-0.037	-0.045	0.013	0.007	-0.018	-0.002	-0.085	-0.044	-0.011	-0.043	0.026	-0.073	-0.087	-0.118	0.073	0.105	0.117	0.003	0.038	0.222	0.039	-0.025	-0.102	0.209	-0.081	-0.072	-0.136	0.011	0.065	0.126	-0.125	-0.117	-0.123	-0.108	-0.062	0.119	0.118	0.082
L_P_791.598_9.167942	0.029	0.057	-0.01	0.046	0.04	0.022	0.001	0.071	0.086	0.033	-0.013	-0.001	0.008	-0.016	0.013	-0.051	-0.056	0	-0.017	0.029	-0.024	-0.04	0.102	0.047	-0.004	-0.072	0.098	0.125	-0.025	-0.005	0.037	-0.067	-0.048	-0.05	-0.032	-0.057	0.048	0.035	0.022
L_P_791.6628_8.558148	-0.008	-0.014	-0.025	0.053	-0.045	0.191	0.193	0.143	0.048	0.141	0.054	0.062	0.062	-0.004	0.016	0.069	-0.022	0.012	-0.015	0.035	-0.016	0.052	0.051	-0.036	0.06	0.06	-0.022	0.018	-0.073	-0.112	-0.088	-0.059	-0.031	-0.051	-0.017	-0.051	0.043	0.018	-0.033
L_P_791.7011_9.983725	0.019	-0.174	-0.052	-0.032	-0.127	0.035	0.097	0.039	-0.012	-0.03	0.141	0.165	0.105	-0.012	-0.036	-0.077	0.008	0.143	-0.027	-0.032	-0.029	0.054	0.009	-0.029	0.063	-0.02	-0.025	0.008	-0.055	-0.125	0.131	-0.149	-0.14	-0.154	-0.118	-0.062	0.158	0.161	0.252
L_P_791.7083_6.807501	-0.037	-0.053	-0.125	-0.068	0.015	-0.009	0.045	0.036	0.032	-0.073	0.012	-0.146	-0.013	0.188	0.145	0.023	-0.008	-0.05	0.019	-0.116	0.138	-0.016	0.085	0.031	0.081	-0.002	-0.004	-0.021	0.032	0.034	-0.026	0.046	0.04	0.056	0.034	-0.03	-0.058	-0.071	0.051
L_P_793.5976_7.881549	-0.025	0.015	0.033	0.004	0.013	0.089	0.131	0.078	-0.006	0.025	0.065	0.007	0.082	0.07	0.097	0.029	0.057	0.04	-0.007	0.031	-0.024	0.112	0.016	-0.016	-0.002	0.045	-0.07	0.011	-0.049	-0.012	-0.009	-0.004	0.005	-0.02	0.019	-0.053	0.005	-0.015	0.058
L_P_793.6794_8.927351	-0.061	-0.021	-0.079	0.042	-0.053	0.156	0.17	0.1	0.054	0.083	0.111	0.145	0.123	-0.029	-0.008	0.089	-0.055	0.01	-0.059	0.07	-0.023	0.023	0.073	0.006	0.016	-0.027	0.009	0.049	-0.046	-0.06	-0.045	-0.045	-0.029	-0.044	-0.018	-0.002	0.055	0.03	-0.053
L_P_793.7164_10.16156	0.037	-0.085	0.073	0.031	-0.202	0.159	0.203	0.146	0.15	0.062	0.09	0.162	0.078	-0.074	-0.066	-0.113	-0.063	0.019	-0.037	-0.097	-0.183	0.048	0.003	-0.036	-0.004	0.023	0.055	0.071	-0.115	-0.171	0.076	-0.178	-0.163	-0.166	-0.134	-0.136	0.161	0.148	0.278
L_P_794.6399_9.794568	0.044	-0.111	0	-0.018	-0.119	0.071	0.135	0.077	0.026	-0.021	0.099	0.195	0.081	-0.102	-0.102	-0.058	-0.001	0.147	-0.014	0.001	-0.115	0.036	-0.005	-0.046	0.008	-0.005	0.02	0.049	-0.09	-0.101	0.151	-0.157	-0.14	-0.158	-0.114	-0.053	0.173	0.159	0.286
L_P_795.5166_7.517249	-0.031	0.011	0.044	-0.055	0.019	0.019	0.037	0.01	0.075	-0.014	0.045	0.063	0.041	-0.016	-0.013	0.049	0.009	0.025	-0.042	-0.045	-0.023	0.007	-0.046	-0.082	-0.049	-0.093	-0.028	0.039	0.021	0.075	0.01	-0.008	0.003	-0.005	0	0.003	0.016	-0.013	0.015
L_P_795.5784_7.731816	-0.043	-0.067	-0.078	-0.107	0.003	-0.06	-0.028	-0.072	0.02	-0.063	0.001	0.008	-0.017	-0.009	-0.033	0.131	0.067	0.042	0.068	-0.002	0.121	0.098	-0.143	-0.053	0.083	-0.094	-0.009	-0.144	-0.025	0.013	0.081	-0.089	-0.096	-0.094	-0.09	-0.061	0.082	0.092	0.166
L_P_795.6138_8.465445	0.018	0.16	0.143	0.11	-0.123	0.167	0.105	0.111	0.07	0.216	-0.085	-0.011	-0.1	-0.094	-0.111	0.143	-0.016	-0.097	0.007	-0.046	-0.099	0.022	0.057	-0.052	0.005	0.116	-0.025	0.041	-0.122	-0.028	-0.035	-0.144	-0.128	-0.113	-0.108	-0.19	0.078	0.055	0.015
L_P_795.7313_10.34704	-0.015	-0.091	0.067	-0.012	-0.249	0.18	0.246	0.123	0.262	0.023	0.063	0.165	0.069	-0.115	-0.084	-0.037	-0.204	-0.144	-0.037	-0.117	-0.198	-0.015	-0.024	-0.079	-0.043	0.004	0.132	0.082	-0.128	-0.067	0.081	-0.134	-0.119	-0.124	-0.094	-0.066	0.132	0.116	0.25
L_P_796.6559_9.978703	0.003	-0.121	0.01	0.04	-0.111	0.086	0.135	0.099	0.032	0.019	0.1	0.136	0.064	-0.03	-0.055	-0.086	-0.022	0.117	-0.024	-0.031	-0.106	0.034	0.033	-0.011	0.026	0.006	0.013	0.058	-0.062	-0.108	0.12	-0.144	-0.127	-0.139	-0.098	-0.067	0.149	0.14	0.262
L_P_798.6712_10.15523	0.016	-0.004	0.148	0.145	-0.151	0.223	0.213	0.238	0.193	0.171	0.012	0.057	0.001	-0.052	-0.053	-0.115	-0.072	-0.009	-0.01	-0.076	-0.27	0.004	0.058	0.023	-0.051	0.064	0.068	0.132	-0.154	-0.171	0.051	-0.141	-0.119	-0.124	-0.086	-0.128	0.124	0.097	0.253
L_P_798.6741_9.808937	0.001	-0.085	0	0.019	-0.09	-0.005	0.023	0.005	-0.086	-0.012	0.012	0.04	-0.054	-0.024	-0.106	-0.002	0.08	0.123	0.074	0.001	0.119	0.099	-0.028	-0.029	0.14	0.013	-0.062	-0.112	0.017	-0.107	0.01	-0.064	-0.052	-0.047	-0.049	-0.044	0.041	0.049	0.229
L_P_799.609_8.437341	-0.04	-0.12	-0.127	-0.206	-0.053	-0.103	-0.075	-0.107	-0.074	-0.082	0.081	-0.01	0.032	0.113	0.046	0.041	0.067	0.065	0.068	-0.008	0.153	0.096	-0.059	-0.066	0.1	-0.087	-0.055	-0.118	0.044	0.021	0.058	-0.082	-0.092	-0.098	-0.091	-0.108	0.071	0.072	0.014
L_P_801.5094_8.828464	-0.02	-0.014	-0.057	0.012	0.015	0.068	0.084	0.055	0.068	-0.002	0.087	0.039	0.076	0.064	0.06	-0.087	-0.053	-0.133	-0.005	-0.015	-0.028	-0.026	-0.017	0.071	-0.094	0.019	0.093	0.011	0.018	0.048	-0.013	0.02	0.017	0.022	0.028	0.027	-0.017	-0.007	-0.085
L_P_803.6991_9.908264	-0.04	-0.142	-0.035	-0.165	-0.145	0.008	0.051	0.031	0.007	-0.037	0.09	0.141	0.083	-0.049	-0.044	0.004	-0.004	0.035	0.02	-0.032	-0.003	0.105	-0.094	-0.107	0.058	-0.084	-0.027	-0.056	-0.019	-0.093	0.102	-0.144	-0.152	-0.158	-0.143	-0.13	0.132	0.145	0.231
L_P_805.5014_6.426127	-0.038	-0.029	-0.072	-0.092	-0.051	-0.046	-0.034	-0.056	-0.001	-0.046	0.13	0.089	0.129	0.062	0.061	-0.049	-0.051	0	-0.027	-0.018	0.018	-0.065	0.057	0.012	-0.009	-0.039	0.035	0.104	0.055	0.027	0.052	-0.046	-0.03	-0.043	-0.017	-0.003	0.033	0.038	-0.011
L_P_805.5619_7.044823	-0.023	-0.039	0.03	-0.014	-0.071	0.066	0.104	0.075	0.084	-0.005	0.025	-0.008	-0.01	0.046	-0.004	0.112	-0.011	-0.009	0.057	-0.059	0.111	0.004	0.048	-0.079	0.118	0.046	-0.011	-0.033	0.009	-0.001	0.074	-0.137	-0.142	-0.123	-0.11	-0.168	0.089	0.106	0.175
L_P_805.5629_7.31663	0.006	0.006	0.072	0.146	-0.057	0.017	0.051	0.027	0.001	-0.014	-0.057	0.066	-0.084	-0.153	-0.184	0.08	0.143	0.022	0.066	0.036	-0.066	0.036	0.008	-0.059	0.023	0.099	-0.085	0.01	0.039	0.029	0.113	-0.105	-0.105	-0.105	-0.07	-0.087	0.104	0.096	0.132
L_P_805.6142_9.200741	-0.123	-0.007	0.004	0.002	-0.046	-0.025	-0.04	0.021	-0.017	0.013	0.005	-0.002	0.044	0.006	0.059	-0.104	0.009	0.035	0.001	0.017	-0.162	0.098	-0.156	0.054	-0.108	-0.025	0.06	-0.015	-0.008	-0.11	0.117	-0.06	-0.049	-0.058	-0.045	-0.022	0.053	0.048	0.028
L_P_805.7157_10.09472	-0.061	-0.105	-0.06	-0.13	-0.182	0.063	0.127	0.04	0.109	-0.025	0.049	0.096	0.047	-0.051	-0.04	-0.033	-0.018	-0.016	0.047	-0.073	-0.004	0.092	-0.082	-0.051	0.044	-0.084	0.021	-0.06	-0.094	-0.097	0.02	-0.038	-0.042	-0.038	-0.045	-0.073	0.019	0.016	0.243
L_P_806.4655_8.838244	-0.081	0.061	0.025	-0.031	0.054	-0.058	-0.102	-0.057	-0.024	0.019	-0.033	-0.004	-0.003	-0.038	-0.004	-0.072	0.046	0.059	0.004	0.08	-0.054	0.101	-0.081	0.079	-0.058	0.029	-0.027	-0.064	-0.003	0.02	-0.02	0.028	0.035	0.029	0.012	0.054	-0.021	-0.028	-0.097
L_P_807.5787_7.511572	-0.043	0.046	-0.048	-0.017	-0.105	-0.073	-0.027	-0.047	-0.073	-0.098	0.113	0.015	0.106	0.124	0.119	0.029	-0.011	-0.072	0.04	-0.042	-0.098	0.01	0.032	-0.104	-0.008	-0.043	-0.053	0.042	0.019	-0.027	0.062	-0.012	-0.014	0.001	0.021	-0.049	-0.008	0.001	-0.038
L_P_807.7317_10.27025	-0.063	-0.048	0.026	-0.088	-0.165	0.073	0.136	0.093	0.141	-0.038	-0.001	0.073	-0.004	-0.089	-0.083	-0.061	-0.085	-0.154	-0.001	-0.125	-0.101	0.055	-0.074	-0.011	-0.022	-0.031	0.078	-0.006	-0.104	-0.063	0.028	-0.059	-0.062	-0.059	-0.071	-0.067	0.045	0.04	0.264
L_P_809.5949_8.01695	-0.014	0.003	0.023	-0.074	-0.215	0.023	0.135	0.044	-0.012	-0.11	0.142	0.054	0.119	0.119	0.09	-0.047	0.068	-0.039	0.023	-0.099	-0.12	0.001	0.054	-0.027	-0.011	0.093	-0.04	0.095	0.035	-0.092	0.075	-0.179	-0.167	-0.16	-0.121	-0.209	0.126	0.123	0.092
L_P_809.7469_10.43497	-0.121	-0.093	-0.009	-0.119	-0.15	0.07	0.158	0.047	0.142	-0.077	0.013	0.065	0.027	-0.062	-0.039	-0.031	-0.1	-0.134	0.061	-0.043	-0.079	0.009	-0.046	-0.023	-0.032	-0.081	0.109	0.014	-0.071	-0.007	0.054	-0.007	-0.017	-0.017	-0.02	-0.024	0.006	0.007	0.206
L_P_810.6616_8.560102	0.009	-0.07	-0.107	-0.026	0.106	-0.034	0.008	-0.006	-0.017	-0.082	0.029	-0.093	0	0.145	0.099	0.078	-0.06	0.019	-0.021	-0.011	0.172	-0.013	0.077	-0.137	0.139	-0.069	-0.051	-0.059	0.006	0.022	0.057	-0.033	-0.03	-0.044	-0.013	-0.013	0.039	0.04	-0.105
L_P_812.6771_9.047339	0.081	0.032	0.019	0.068	0.041	0.025	0.043	0.028	-0.001	0.005	0.003	-0.009	-0.026	0.019	-0.026	0.12	-0.047	-0.092	0.049	-0.054	0.117	-0.094	0.143	-0.097	0.104	0.061	0.005	0.061	-0.038	0.03	-0.008	-0.082	-0.087	-0.08	-0.067	-0.158	0.041	0.044	0.009
L_P_813.6841_9.633159	-0.035	-0.189	-0.099	-0.073	-0.01	-0.097	-0.04	-0.059	-0.186	-0.115	0.101	0.09	0.071	0.029	0	-0.059	0.026	0.141	-0.015	-0.04	0.076	0.053	0.002	-0.027	0.082	-0.057	-0.038	-0.026	-0.058	-0.059	0.111	-0.035	-0.035	-0.047	-0.032	0.003	0.051	0.055	0.09
L_P_815.7009_9.813333	-0.016	-0.225	-0.136	-0.089	-0.082	-0.044	0.026	-0.024	-0.108	-0.089	0.177	0.158	0.132	0.042	0.004	-0.071	0.036	0.19	-0.037	-0.026	0.083	0.067	0.01	-0.026	0.113	-0.054	-0.081	-0.042	-0.016	-0.099	0.144	-0.107	-0.1	-0.122	-0.086	-0.012	0.129	0.135	0.203
L_P_817.595_7.728804	0.016	-0.026	0.012	0.125	0.037	0.04	0.052	0.038	-0.058	0.018	-0.01	-0.01	-0.007	-0.005	0.002	0.033	-0.021	-0.007	-0.094	0.02	-0.083	0.024	-0.011	-0.037	0.008	0.151	0.023	-0.007	0.042	0.049	0.09	-0.081	-0.059	-0.093	-0.049	-0.009	0.11	0.08	0.062
L_P_817.717_9.999645	-0.015	-0.152	-0.061	-0.033	-0.149	0.048	0.104	0.063	0.015	-0.021	0.121	0.14	0.092	-0.008	-0.026	-0.068	0.001	0.131	-0.018	-0.045	-0.035	0.05	0.005	-0.03	0.05	-0.028	-0.019	0.009	-0.056	-0.125	0.138	-0.14	-0.134	-0.149	-0.116	-0.051	0.152	0.155	0.215
L_P_818.64_9.632084	-0.105	-0.041	0.035	0.006	0.024	-0.022	-0.02	0.029	-0.184	0.001	-0.007	0.032	-0.054	-0.04	-0.093	0.037	0.184	0.215	-0.041	0.041	0.05	0.103	-0.051	-0.069	0.072	-0.047	-0.153	-0.069	0.017	0.022	0.099	-0.088	-0.084	-0.1	-0.077	-0.06	0.084	0.09	0.154
L_P_819.5165_7.375516	-0.042	-0.033	-0.057	-0.088	-0.143	0.115	0.142	0.119	0.203	0.022	-0.018	-0.141	-0.017	0.137	0.129	-0.067	0.031	-0.054	0.056	-0.078	0.008	-0.005	0.085	-0.015	0.059	0.028	-0.066	0.005	-0.005	0.008	-0.065	-0.065	-0.067	-0.03	-0.06	-0.184	-0.012	-0.009	0.046
L_P_819.578_7.603246	-0.024	0.008	-0.086	-0.052	-0.011	0.014	0.045	-0.051	0.035	-0.012	-0.055	0.011	-0.087	-0.09	-0.123	0.073	0.181	0.078	0.117	-0.009	0.21	0.098	-0.082	-0.088	0.147	-0.086	-0.054	-0.142	-0.009	-0.013	0.027	0.003	-0.002	-0.006	-0.002	0.04	0.022	0.006	0.125
L_P_819.6292_9.303614	-0.119	0.051	0.008	0.034	-0.011	0.033	0.006	0.084	0.038	0.056	-0.02	-0.047	0.036	0.026	0.099	-0.092	0.017	-0.033	0.069	-0.011	-0.209	0.063	-0.199	0.003	-0.17	-0.011	0.122	-0.005	0.069	-0.05	-0.006	-0.007	0.002	-0.007	-0.006	0.014	0.002	-0.005	-0.178
L_P_819.7326_10.18501	-0.07	-0.18	-0.072	-0.103	-0.221	0.071	0.154	0.053	0.114	-0.054	0.143	0.21	0.139	-0.064	-0.048	-0.05	-0.087	0.002	-0.018	-0.079	-0.081	0.035	-0.029	-0.082	0.028	-0.05	0.04	0.016	-0.088	-0.115	0.123	-0.129	-0.12	-0.132	-0.098	-0.067	0.13	0.127	0.245
L_P_82.0789_10.96111	-0.048	-0.075	-0.045	0.033	-0.046	0.083	0.072	0.11	0.066	0.073	0.076	0.085	0.096	-0.007	0.027	0.016	0.027	0.057	0.039	0.066	-0.06	0.033	-0.004	-0.043	-0.004	0.066	-0.006	0.045	0.042	-0.047	0.137	-0.122	-0.111	-0.122	-0.093	-0.062	0.125	0.11	0.156
L_P_82.0791_10.78193	-0.04	-0.129	-0.089	-0.092	-0.017	-0.035	-0.055	0	0.004	-0.014	0.132	0.057	0.146	0.091	0.12	0.023	-0.093	-0.037	-0.072	-0.002	0.004	-0.025	0.01	-0.064	0.036	0.077	0.017	-0.01	0.072	-0.012	0.027	0.013	0.018	0.012	0.035	0.022	0.003	-0.004	-0.069
L_P_821.4747_6.425284	-0.002	-0.034	-0.061	-0.055	-0.044	-0.07	-0.069	-0.077	-0.047	-0.039	0.109	0.074	0.13	0.047	0.075	-0.052	-0.031	0.01	-0.041	0.001	-0.035	-0.048	0.045	0.012	-0.029	-0.027	-0.003	0.107	0.065	0.001	0.062	-0.029	-0.014	-0.022	-0.013	0.024	0.025	0.024	-0.012
L_P_821.5314_7.572708	-0.052	-0.058	-0.013	-0.067	0.028	-0.005	0.047	-0.01	-0.062	-0.058	0.048	0.007	0.038	0.047	0.038	-0.008	0.072	0.133	0.062	0.062	0.068	0.041	0.07	-0.008	0.093	0.055	-0.04	0.033	-0.051	-0.099	0.032	0.032	0.03	0.007	0.026	0.012	-0.023	-0.017	0.121
L_P_821.5932_7.784788	-0.004	-0.004	-0.105	-0.073	-0.002	-0.078	-0.028	-0.092	-0.112	-0.087	0.015	-0.064	-0.03	0.093	0.033	0.024	0.144	0.099	0.16	0.05	0.192	0.122	-0.06	-0.077	0.125	-0.164	-0.023	-0.128	0.029	0.004	0.099	-0.109	-0.13	-0.134	-0.118	-0.101	0.107	0.128	0.064
L_P_821.7477_10.35477	-0.055	-0.082	0.04	-0.078	-0.26	0.182	0.26	0.143	0.218	0.011	0.074	0.202	0.098	-0.143	-0.09	-0.011	-0.161	-0.153	0.028	-0.108	-0.202	-0.015	-0.03	-0.102	-0.079	-0.049	0.132	0.1	-0.161	-0.108	0.054	-0.124	-0.118	-0.118	-0.1	-0.123	0.103	0.088	0.23
L_P_822.6715_9.992932	0.025	-0.115	0.01	0.038	-0.088	0.051	0.087	0.052	0.031	0.006	0.063	0.074	0.027	-0.005	-0.033	-0.058	-0.042	0.087	-0.032	-0.035	-0.084	0.002	0.088	-0.003	0.052	-0.017	0.014	0.063	-0.055	-0.103	0.191	-0.194	-0.179	-0.194	-0.156	-0.062	0.207	0.203	0.234
L_P_823.7632_10.52899	-0.013	-0.082	0.033	-0.079	-0.226	0.156	0.265	0.065	0.19	-0.04	0.081	0.211	0.103	-0.146	-0.091	-0.004	-0.181	-0.16	0.024	-0.091	-0.149	0.027	-0.065	-0.084	-0.055	-0.03	0.102	0.049	-0.129	-0.068	0.05	-0.147	-0.142	-0.14	-0.113	-0.106	0.131	0.13	0.266
L_P_824.6869_10.17374	-0.079	-0.119	0.039	-0.013	-0.227	0.133	0.184	0.136	0.189	0.022	0.089	0.145	0.086	-0.058	-0.043	-0.069	-0.119	-0.036	-0.01	-0.088	-0.219	-0.009	0.014	-0.055	-0.037	0.005	0.084	0.099	-0.115	-0.118	0.088	-0.102	-0.087	-0.088	-0.061	-0.088	0.089	0.071	0.232
L_P_826.7013_10.34255	-0.048	0.031	0.13	0.073	-0.17	0.192	0.194	0.176	0.272	0.108	-0.014	0.078	0.015	-0.114	-0.058	0.015	-0.193	-0.235	-0.005	-0.099	-0.268	-0.029	-0.03	-0.083	-0.132	0.012	0.145	0.132	-0.153	-0.051	0.012	-0.1	-0.081	-0.083	-0.042	-0.14	0.069	0.04	0.062
L_P_828.7175_10.53169	-0.036	-0.089	0.012	-0.061	-0.15	0.086	0.197	0.035	0.213	-0.099	0.096	0.172	0.121	-0.084	-0.029	-0.064	-0.221	-0.16	0.005	-0.064	-0.163	-0.027	-0.018	-0.041	-0.087	-0.034	0.129	0.101	-0.097	-0.015	0.043	-0.079	-0.077	-0.074	-0.048	-0.036	0.075	0.084	0.165
L_P_828.7205_10.21666	-0.049	0.009	0.003	-0.034	-0.163	0.076	0.114	0.06	0.06	-0.024	0.057	0.107	0.092	-0.057	-0.005	0.025	-0.115	-0.09	0.068	0.012	-0.087	-0.034	-0.014	-0.117	-0.054	-0.066	0.084	0.048	-0.104	0.004	0.083	-0.073	-0.081	-0.096	-0.074	-0.007	0.082	0.111	0.031
L_P_828.7938_10.52249	-0.147	-0.074	-0.074	-0.074	0.077	-0.175	-0.195	-0.113	-0.09	-0.078	0.022	-0.107	0.064	0.151	0.195	-0.024	0.038	0.106	-0.108	0.035	0.055	0.022	-0.028	0.018	0.003	-0.009	-0.061	-0.014	0.078	0.049	0.059	0.027	0.038	0.032	0.047	0.016	-0.029	-0.034	-0.147
L_P_829.5593_7.444961	-0.036	-0.104	-0.082	-0.094	0.079	-0.005	-0.007	-0.008	0.007	0.007	0.08	-0.014	0.094	0.116	0.143	0.016	0.089	0.079	0.034	0.037	0.086	0.061	-0.116	-0.083	0.058	-0.071	0.005	-0.123	-0.011	0.023	0.089	-0.023	-0.016	-0.042	0.012	0.011	0.041	0.05	-0.003
L_P_829.5616_6.920692	-0.101	-0.168	-0.031	-0.018	-0.032	-0.008	0.067	-0.015	-0.076	-0.082	-0.013	-0.012	-0.04	-0.003	-0.039	0.076	0.151	0.093	0.083	-0.031	0.069	0.008	0.047	-0.05	0.092	0.039	-0.153	-0.028	0.012	-0.044	0.256	-0.126	-0.127	-0.14	-0.121	-0.045	0.15	0.134	0.167
L_P_829.6565_6.803085	-0.033	-0.038	-0.099	-0.059	-0.021	-0.025	0.034	-0.013	0.014	-0.094	-0.007	-0.139	-0.03	0.157	0.116	0.032	0.003	-0.047	0	-0.095	0.145	0.021	0.068	-0.012	0.103	-0.025	-0.049	-0.048	0.039	0.015	-0.044	0.063	0.056	0.078	0.048	-0.054	-0.088	-0.102	-0.004
L_P_829.7154_9.954986	-0.09	-0.096	-0.102	-0.219	-0.118	-0.075	-0.001	-0.089	-0.04	-0.136	0.11	0.198	0.119	-0.089	-0.064	0.006	0.032	0.069	0.033	-0.003	0.079	0.067	-0.127	-0.113	0.034	-0.156	-0.021	-0.078	-0.065	-0.056	0.036	-0.045	-0.061	-0.056	-0.07	-0.066	0.03	0.042	0.089
L_P_830.6341_10.05227	-0.152	0.068	-0.017	-0.036	-0.029	-0.039	-0.037	0.028	-0.031	-0.024	0.062	0.046	0.096	0.026	0.065	-0.013	-0.038	0.001	-0.005	0.019	-0.073	-0.029	-0.044	-0.077	-0.052	-0.132	0.067	0.055	0.01	0.01	0.129	-0.101	-0.087	-0.097	-0.052	-0.071	0.093	0.092	-0.018
L_P_831.2333_9.238267	-0.154	0.022	0.043	0.035	0.076	0.05	0.04	0.073	0.048	0.042	0.056	0.049	0.056	0.013	0.012	0.004	-0.074	-0.066	-0.02	-0.044	-0.025	-0.025	0.018	0.001	-0.048	-0.042	0.098	0.103	-0.041	0.04	-0.021	0.038	0.049	0.044	0.057	0.017	-0.047	-0.051	-0.006
L_P_831.7315_10.13069	-0.119	-0.109	-0.104	-0.205	-0.163	-0.02	0.064	-0.071	0.026	-0.105	0.043	0.157	0.055	-0.127	-0.1	0.111	-0.029	-0.051	0.096	-0.031	0.045	0.043	-0.103	-0.117	0.024	-0.151	0.017	-0.067	-0.045	-0.015	0.123	-0.097	-0.105	-0.114	-0.108	-0.068	0.095	0.101	0.151
L_P_833.5942_7.884346	0.001	-0.023	0.094	0.169	-0.031	0.084	0.123	0.109	-0.018	0.014	-0.021	0.051	-0.039	-0.087	-0.103	0.089	0.102	-0.017	0.03	-0.007	-0.1	0.023	0.06	0.02	0.06	0.192	-0.1	0.01	-0.031	-0.011	0.107	-0.147	-0.136	-0.145	-0.106	-0.104	0.147	0.134	0.158
L_P_833.7473_10.29215	-0.126	-0.1	-0.08	-0.157	-0.12	0.064	0.16	0.02	0.076	-0.078	0.042	0.179	0.043	-0.156	-0.141	0.055	-0.065	-0.073	0.099	-0.008	-0.006	0.025	-0.149	-0.143	-0.021	-0.146	0.078	-0.04	-0.099	-0.028	0.065	-0.077	-0.082	-0.087	-0.075	-0.05	0.075	0.079	0.233
L_P_833.7487_9.990858	0.035	-0.086	-0.055	-0.015	-0.068	-0.029	0.017	-0.078	-0.09	-0.049	0.037	0.106	0.005	-0.072	-0.1	-0.052	0.094	0.069	0.029	-0.041	0.016	0.081	-0.099	-0.078	0.044	-0.058	-0.056	-0.101	-0.028	-0.099	0.107	-0.065	-0.077	-0.089	-0.097	0.024	0.097	0.107	0.156
L_P_834.2323_9.238518	-0.131	0.02	0.011	0.033	0.081	0.029	0.023	0.066	0.043	0.02	0.07	0.058	0.075	0.018	0.028	0.009	-0.076	-0.058	-0.024	-0.045	-0.012	-0.015	0.011	-0.01	-0.044	-0.055	0.092	0.106	-0.04	0.067	-0.018	0.041	0.057	0.036	0.083	0.039	-0.035	-0.039	-0.027
L_P_835.5394_7.583003	-0.109	-0.05	-0.097	-0.039	-0.124	-0.051	-0.002	-0.04	-0.076	-0.083	0.079	0.096	0.077	-0.013	-0.009	0.109	0.122	0.094	0.126	0.02	0.081	0.127	-0.046	-0.124	0.125	-0.06	-0.11	-0.097	0.098	-0.005	0.037	-0.088	-0.089	-0.084	-0.066	-0.118	0.055	0.06	0.031
L_P_835.609_8.071864	0.068	0.136	0.122	0.158	-0.006	0.063	0.077	0.087	-0.037	0.027	0.04	0.076	0.024	-0.035	-0.058	0.025	0.081	-0.032	0.029	-0.056	-0.046	-0.011	0.047	-0.084	0.03	0.026	-0.011	0.078	0.05	0.001	0.061	-0.204	-0.203	-0.206	-0.163	-0.179	0.183	0.188	0.082
L_P_835.7626_10.45076	-0.102	0	0.033	-0.054	-0.141	0.131	0.191	0.089	0.142	0.013	-0.037	0.129	-0.027	-0.198	-0.169	0.064	-0.07	-0.145	0.091	-0.045	-0.106	-0.014	-0.102	-0.091	-0.051	-0.087	0.108	0	-0.102	-0.075	0.064	-0.08	-0.084	-0.087	-0.088	-0.083	0.077	0.058	0.184
L_P_837.6241_8.435287	0.102	0.137	0.226	0.153	-0.105	0.149	0.13	0.143	-0.013	0.141	-0.074	0.031	-0.096	-0.126	-0.16	0.068	0.009	-0.105	0.097	-0.022	-0.191	-0.076	0.075	-0.036	-0.059	0.116	0.063	0.152	-0.095	-0.077	-0.059	-0.116	-0.107	-0.102	-0.094	-0.191	0.069	0.038	0.063
L_P_837.682_9.579606	-0.005	-0.162	0.008	-0.175	-0.148	-0.027	0.016	-0.028	-0.067	-0.058	0.147	0.148	0.134	0.018	0.012	-0.082	0.047	0.132	-0.039	-0.034	0.041	0.057	0.037	-0.001	0.056	-0.058	-0.053	0.027	-0.144	-0.043	0.028	-0.087	-0.099	-0.097	-0.1	-0.091	0.064	0.089	0.16
L_P_837.778_10.60687	-0.032	-0.023	0.028	-0.077	-0.14	0.128	0.18	0.062	0.119	0.033	0.032	0.155	0.043	-0.139	-0.111	0.042	-0.114	-0.141	0.109	-0.007	-0.1	0.047	-0.088	-0.108	-0.043	-0.122	0.086	0.024	-0.134	-0.045	0.046	-0.101	-0.108	-0.105	-0.093	-0.097	0.086	0.09	0.247
L_P_838.6448_9.989747	0.033	-0.079	-0.014	0.06	-0.016	-0.011	0.052	0.024	-0.057	-0.078	0.038	0.075	0.037	-0.042	-0.027	-0.038	-0.031	0.072	0.092	0.049	-0.104	-0.037	0.066	0.041	-0.043	-0.036	0.039	0.1	-0.07	-0.044	0.179	-0.084	-0.061	-0.094	-0.031	0.012	0.127	0.092	0.199
L_P_839.7_9.752948	-0.066	-0.202	-0.148	-0.244	-0.172	-0.068	0.004	-0.03	-0.071	-0.128	0.215	0.139	0.188	0.113	0.091	-0.12	0.103	0.177	-0.062	-0.027	0.085	0.093	-0.024	-0.021	0.06	-0.084	-0.113	-0.037	-0.059	-0.086	0.106	-0.084	-0.091	-0.099	-0.088	-0.039	0.083	0.109	0.17
L_P_841.7157_9.886955	-0.12	-0.209	-0.213	-0.283	-0.172	-0.114	-0.016	-0.078	-0.109	-0.199	0.211	0.162	0.214	0.08	0.094	-0.045	0.039	0.079	-0.036	-0.06	0.113	0.099	-0.076	-0.063	0.059	-0.13	-0.077	-0.078	-0.054	-0.06	0.093	-0.053	-0.063	-0.073	-0.068	-0.005	0.058	0.082	0.046
L_P_842.8087_10.61177	-0.065	-0.003	-0.043	-0.104	0.001	-0.104	-0.11	-0.099	-0.037	-0.051	0.041	0.018	0.088	0.029	0.093	-0.03	0.016	0.066	-0.064	-0.022	0.026	0.096	-0.057	0.017	-0.027	-0.043	-0.055	-0.031	0.022	-0.097	0.088	-0.039	-0.02	-0.04	0.006	-0.038	0.034	0.02	-0.098
L_P_843.517_7.30332	-0.04	-0.025	-0.057	0.06	0.015	0.075	0.094	0.093	-0.024	0.034	0.055	0.038	0.031	0.021	-0.006	0.044	0.141	0.125	0.04	0.071	0.023	0.106	-0.041	-0.008	0.071	0.044	-0.101	-0.032	-0.024	-0.094	0.132	-0.026	-0.01	-0.033	0.014	0.05	0.049	0.05	0.077
L_P_843.732_10.03851	-0.136	-0.206	-0.223	-0.158	-0.117	-0.121	-0.038	-0.091	-0.053	-0.189	0.091	0.14	0.11	-0.048	-0.014	0.018	-0.008	0.021	-0.011	-0.036	0.104	0.054	-0.052	-0.077	0.1	-0.147	-0.013	-0.071	-0.079	-0.069	0.114	-0.076	-0.088	-0.1	-0.095	-0.005	0.09	0.11	0.119
L_P_844.6559_9.746312	-0.082	-0.172	-0.1	-0.251	-0.196	-0.056	-0.001	-0.028	-0.027	-0.102	0.198	0.119	0.206	0.116	0.137	-0.096	0.051	0.128	-0.071	-0.03	0.043	0.083	-0.033	-0.038	0.036	-0.085	-0.082	-0.005	-0.092	-0.071	0.095	-0.081	-0.089	-0.086	-0.09	-0.077	0.061	0.086	0.113
L_P_845.748_10.21004	-0.072	-0.096	-0.036	-0.151	-0.219	0.067	0.167	0.045	0.073	-0.096	0.093	0.199	0.118	-0.115	-0.068	0	-0.077	-0.076	0.068	-0.047	-0.091	0.006	-0.062	-0.103	-0.043	-0.075	0.087	0.031	-0.134	-0.095	0.098	-0.092	-0.091	-0.1	-0.082	-0.051	0.092	0.091	0.192
L_P_846.6708_9.881832	-0.183	-0.216	-0.217	-0.263	-0.139	-0.116	-0.059	-0.089	-0.072	-0.159	0.152	0.145	0.163	0.024	0.047	-0.044	0.052	0.123	-0.033	0.023	0.145	0.108	-0.06	-0.059	0.099	-0.112	-0.097	-0.079	-0.086	-0.057	0.048	-0.019	-0.023	-0.032	-0.023	0.024	0.02	0.045	0.093
L_P_847.5474_8.019421	-0.022	0.15	0.12	0.119	-0.008	0.054	0.037	0.066	0.05	0.049	-0.082	-0.098	-0.091	0.012	-0.007	0.026	0.003	-0.12	-0.024	-0.011	-0.117	0.016	0.059	0.021	-0.074	-0.015	0	0.103	-0.135	0.077	-0.092	-0.001	0.011	-0.006	0.014	-0.012	0.002	-0.024	-0.047
L_P_847.7642_10.38012	-0.043	-0.116	-0.039	-0.122	-0.155	0.07	0.184	0.01	0.075	-0.1	0.11	0.252	0.131	-0.156	-0.104	0.029	-0.116	-0.09	0.022	-0.053	-0.085	-0.005	-0.066	-0.102	-0.058	-0.094	0.073	0.051	-0.109	-0.058	0.098	-0.138	-0.14	-0.151	-0.113	-0.075	0.138	0.151	0.242
L_P_848.6869_10.03021	-0.079	0.018	-0.019	-0.082	-0.036	-0.048	-0.017	0	-0.069	-0.065	0.107	0.108	0.103	0.01	0.002	0.045	-0.038	-0.039	0.06	-0.016	0.01	-0.042	0.007	-0.033	-0.03	-0.084	0.056	0.044	-0.061	-0.09	0.121	-0.048	-0.053	-0.046	-0.056	-0.045	0.033	0.047	0.048
L_P_848.8384_7.720989	0.061	0.014	0.044	0.053	-0.038	0.051	0.018	0.006	-0.019	0.066	-0.027	-0.055	-0.015	0.032	0.046	-0.058	0.036	0.051	0.046	0.084	-0.014	0.043	-0.025	0.042	0.005	0.02	-0.021	-0.063	0.05	-0.009	-0.006	-0.06	-0.067	-0.045	-0.087	-0.062	0.032	0.042	-0.084
L_P_849.2433_6.841306	-0.117	0.029	0.016	-0.058	-0.035	0.017	0.039	0.012	0.036	-0.013	0.044	0.002	0.063	0.05	0.074	-0.031	-0.01	-0.012	0.069	0.043	-0.119	0.154	-0.147	-0.061	-0.041	-0.072	0.022	-0.038	0.002	0.045	-0.046	0.037	0.023	0.045	0.042	-0.026	-0.076	-0.038	-0.064
L_P_849.7794_10.53286	-0.01	-0.035	0.063	-0.032	-0.203	0.169	0.258	0.111	0.177	-0.007	0.062	0.227	0.092	-0.187	-0.124	-0.019	-0.148	-0.132	0.026	-0.085	-0.228	-0.044	-0.029	-0.073	-0.125	-0.037	0.131	0.138	-0.153	-0.099	0.04	-0.17	-0.163	-0.162	-0.13	-0.141	0.146	0.141	0.236
L_P_851.794_10.69385	0.008	-0.019	0.103	-0.038	-0.243	0.217	0.314	0.12	0.241	0.011	0.049	0.202	0.07	-0.176	-0.125	0.003	-0.197	-0.2	0.017	-0.115	-0.224	-0.01	-0.047	-0.079	-0.106	-0.009	0.136	0.105	-0.156	-0.065	0.014	-0.153	-0.144	-0.139	-0.116	-0.13	0.128	0.118	0.259
L_P_852.7185_10.37809	-0.018	-0.125	-0.044	-0.146	-0.027	-0.076	-0.058	-0.094	0.038	-0.082	0.061	-0.042	0.104	0.122	0.187	-0.055	-0.069	-0.006	-0.007	-0.002	-0.016	0.104	-0.078	0.037	-0.073	-0.045	-0.014	-0.036	-0.09	-0.071	-0.11	0.077	0.063	0.083	0.086	-0.032	-0.098	-0.083	-0.006
L_P_852.7205_9.278334	-0.039	-0.213	-0.124	-0.205	-0.104	-0.053	0.071	-0.154	-0.003	-0.183	0.116	0.268	0.123	-0.167	-0.131	0.125	-0.152	-0.057	-0.015	-0.019	0.051	-0.002	-0.103	-0.106	0	-0.092	0.053	-0.038	-0.003	0.015	0.129	-0.108	-0.113	-0.137	-0.097	0.032	0.145	0.164	0.162
L_P_852.7211_10.08443	-0.068	-0.09	-0.113	-0.101	0.045	-0.05	-0.034	-0.037	-0.045	-0.053	0.064	-0.003	0.023	0.089	0.027	0.007	0.018	0.062	-0.02	0.018	0.185	-0.002	0.037	-0.012	0.154	-0.09	-0.039	-0.055	0.081	0.045	0.087	0.001	-0.005	-0.012	-0.014	0.036	0.006	0.041	0.083
L_P_854.7338_10.53816	0.101	0.013	-0.015	0.037	-0.037	0.043	0.11	-0.028	0.042	-0.051	-0.051	-0.053	0.001	-0.004	0.064	0.001	-0.051	-0.016	0.018	-0.024	-0.003	-0.067	0.11	0.079	-0.011	-0.018	0.03	0.096	-0.084	-0.104	-0.018	0.029	0.039	0.024	0.03	0.069	-0.006	-0.02	0.01
L_P_854.7358_9.433493	-0.068	-0.139	-0.055	-0.099	-0.059	0.011	0.097	-0.021	-0.014	-0.102	0.067	0.179	0.104	-0.13	-0.063	0.065	-0.146	0.013	-0.078	-0.042	-0.061	-0.017	-0.009	-0.011	0.048	0.016	0.059	0.023	-0.102	0.005	0.205	-0.085	-0.073	-0.101	-0.059	0.037	0.124	0.107	0.162
L_P_854.7368_10.23748	-0.046	-0.068	-0.006	-0.05	-0.011	-0.202	-0.206	-0.132	-0.142	-0.099	0.019	0.049	0.018	-0.024	-0.025	-0.056	0.011	0.047	-0.019	0.017	-0.039	0.022	-0.064	-0.082	-0.038	-0.076	-0.041	-0.017	0.086	-0.012	0.037	-0.083	-0.077	-0.072	-0.064	-0.076	0.057	0.066	0.021
L_P_855.5309_7.525848	-0.125	-0.054	-0.128	-0.129	-0.138	0.049	0.146	0.02	0.102	-0.079	0.107	0.071	0.081	0.052	0.024	0.127	0.042	-0.009	0.154	-0.083	-0.014	0.012	-0.035	-0.11	0.034	-0.094	0.035	-0.017	0.019	-0.08	0.132	-0.045	-0.024	-0.047	0.003	0.012	0.064	0.041	0.188
L_P_856.75_9.573409	0.046	-0.191	-0.015	-0.01	-0.16	-0.006	0.029	-0.03	-0.012	-0.039	0.002	0.152	0.016	-0.176	-0.144	0.061	-0.152	-0.021	-0.037	-0.002	-0.061	-0.002	-0.061	-0.008	-0.008	0.029	0.077	-0.041	-0.124	-0.074	0.113	-0.127	-0.133	-0.156	-0.124	-0.024	0.141	0.165	0.209
L_P_856.7523_10.39101	-0.076	-0.058	-0.04	-0.059	-0.11	0.071	0.158	0.033	0.059	-0.065	0.082	0.222	0.112	-0.155	-0.099	0.007	-0.035	-0.025	0.058	-0.004	-0.097	-0.016	-0.03	-0.082	-0.048	-0.119	0.059	0.083	-0.081	-0.089	0.096	-0.123	-0.125	-0.137	-0.099	-0.077	0.124	0.133	0.207
L_P_856.8267_10.68815	-0.094	-0.034	-0.066	-0.072	0.048	-0.101	-0.123	-0.073	0.009	-0.034	-0.054	-0.148	-0.028	0.1	0.122	-0.094	0.028	0.07	0.021	0.058	0.091	0.051	-0.006	-0.024	0.037	-0.047	-0.024	-0.016	-0.009	0.055	-0.001	-0.021	-0.023	-0.017	-0.017	-0.015	0.001	0.024	-0.101
L_P_857.5929_7.423082	-0.069	-0.119	-0.199	-0.154	0.067	-0.093	-0.03	-0.094	-0.131	-0.125	0.134	0.02	0.094	0.138	0.087	0.095	-0.013	0.05	-0.027	-0.016	0.253	0.034	-0.042	-0.007	0.154	-0.023	-0.021	-0.125	0.094	0.173	0.111	-0.001	-0.004	-0.008	-0.005	0.03	0.019	0.015	0.013
L_P_857.7466_9.810432	0.049	-0.161	-0.103	-0.051	-0.012	-0.042	0.002	-0.024	-0.098	-0.066	0.177	0.079	0.133	0.133	0.093	-0.057	0.03	0.103	0.019	-0.064	0.058	0.014	0.043	0	0.066	-0.071	-0.023	0.004	-0.042	-0.074	0.08	0.04	0.042	0.011	0.05	0.08	-0.004	0.001	0.084
L_P_857.7472_10.14695	-0.114	-0.061	-0.182	-0.238	-0.09	-0.143	-0.061	-0.157	-0.027	-0.183	0.076	0.146	0.092	-0.072	-0.045	0.086	0.023	0.01	0.09	-0.021	0.144	0.036	-0.122	-0.123	0.032	-0.21	-0.006	-0.088	0.018	-0.04	0.06	-0.014	-0.024	-0.03	-0.031	0.03	0.032	0.045	-0.018
L_P_858.7681_10.54901	-0.023	0.062	0.06	0.046	-0.073	0.091	0.126	0.076	0.032	0.01	-0.062	0.027	-0.049	-0.115	-0.09	0	-0.014	-0.062	0.091	-0.005	-0.285	-0.084	-0.042	-0.08	-0.173	-0.009	0.15	0.139	-0.096	-0.026	0.007	-0.09	-0.094	-0.081	-0.063	-0.104	0.062	0.077	0.074
L_P_859.7631_10.3048	-0.125	-0.051	-0.084	-0.127	-0.08	0.079	0.154	0.008	0.041	-0.033	-0.015	0.121	-0.011	-0.163	-0.148	0.079	0.046	-0.014	0.131	0.023	0.048	0.088	-0.193	-0.155	0.015	-0.138	0.026	-0.12	-0.075	-0.019	0.111	-0.113	-0.118	-0.123	-0.113	-0.044	0.114	0.125	0.187
L_P_861.5027_7.156678	-0.029	-0.001	0.04	0	-0.088	0.049	0.097	-0.007	0.014	-0.018	0	0.07	-0.015	-0.075	-0.089	0.075	0.056	0.038	0.137	0.039	0.029	-0.059	0.086	0.124	-0.03	-0.007	0.024	0.109	-0.019	-0.024	0.119	-0.054	-0.041	-0.062	-0.047	0.022	0.078	0.044	0.078
L_P_861.7788_10.46362	-0.103	-0.054	-0.06	-0.091	-0.107	0.09	0.159	0.038	0.048	-0.023	-0.03	0.138	-0.036	-0.2	-0.195	0.128	-0.037	-0.044	0.138	0.021	-0.055	-0.005	-0.133	-0.158	-0.041	-0.152	0.069	-0.028	-0.083	-0.064	0.102	-0.08	-0.093	-0.098	-0.091	-0.053	0.087	0.091	0.226
L_P_861.7816_10.69537	-0.017	0.064	-0.051	0.016	0.144	-0.14	-0.193	-0.093	-0.044	-0.022	-0.089	-0.22	-0.065	0.14	0.146	-0.074	0.055	0.062	-0.014	0.04	0.16	-0.007	0.09	0.081	0.049	-0.013	-0.064	0.006	0.072	0.049	-0.066	0.097	0.103	0.111	0.089	0.041	-0.11	-0.114	-0.235
L_P_862.6326_3.185153	-0.097	0.001	0.004	-0.023	0.037	-0.025	0.006	-0.022	0.013	-0.053	-0.002	0.035	0.052	-0.048	0.025	-0.049	-0.102	-0.104	-0.143	-0.079	-0.113	0	-0.057	0.022	-0.08	0.008	0.045	0.041	0.027	-0.074	0.001	-0.014	0.004	-0.001	0.026	0.005	0.006	0.006	0.01
L_P_862.6976_10.11159	-0.077	-0.103	-0.06	-0.23	-0.129	-0.024	0.073	0.044	0.121	-0.159	0.027	0.059	0.035	-0.031	-0.024	-0.009	-0.037	-0.128	-0.108	-0.152	-0.078	-0.099	0.05	-0.015	-0.115	0.011	0.055	0.159	0.094	-0.021	-0.012	-0.01	0.009	-0.004	0.022	-0.036	-0.001	-0.016	0.033
L_P_863.6997_9.661613	-0.033	-0.19	-0.076	-0.194	-0.163	-0.043	0.002	-0.019	-0.111	-0.072	0.207	0.139	0.181	0.105	0.087	-0.037	0.085	0.2	-0.044	0.012	0.04	0.069	-0.018	-0.02	0.002	-0.073	-0.101	0.006	-0.054	-0.057	0.043	-0.079	-0.089	-0.103	-0.1	-0.052	0.08	0.094	0.098
L_P_864.7182_10.30512	-0.123	0.05	-0.019	-0.11	-0.024	0.046	0.103	-0.007	-0.014	-0.039	-0.014	0.059	0.003	-0.089	-0.063	0.131	0.046	-0.053	0.168	0.054	-0.019	0.003	-0.16	-0.12	-0.084	-0.162	0.099	-0.033	-0.048	0.024	0.068	-0.006	-0.009	-0.011	0.004	-0.014	-0.001	0.001	0.136
L_P_865.7156_9.789299	-0.083	-0.221	-0.167	-0.314	-0.178	-0.13	-0.052	-0.081	-0.085	-0.185	0.225	0.13	0.216	0.136	0.129	-0.101	0.121	0.144	-0.069	-0.024	0.13	0.075	-0.017	-0.011	0.048	-0.104	-0.113	-0.028	-0.014	-0.071	0.102	-0.056	-0.071	-0.076	-0.077	-0.018	0.053	0.093	0.079
L_P_866.7347_10.46565	-0.156	-0.09	-0.093	-0.096	-0.089	0.017	0.083	-0.01	0.008	-0.06	-0.039	0.123	-0.031	-0.193	-0.172	0.155	0	0.053	0.174	0.111	-0.007	-0.015	-0.124	-0.144	0.023	-0.126	0.038	-0.073	0.001	-0.037	0.106	-0.064	-0.074	-0.079	-0.073	-0.037	0.076	0.074	0.188
L_P_867.7317_9.927222	-0.111	-0.144	-0.233	-0.3	-0.154	-0.153	-0.059	-0.148	-0.098	-0.219	0.225	0.114	0.223	0.152	0.156	-0.092	0.089	0.089	0.017	-0.021	0.173	0.06	-0.02	-0.04	0.075	-0.178	-0.045	-0.033	-0.061	-0.047	0.059	0	-0.014	-0.019	0	0.009	-0.01	0.035	0.08
L_P_868.7141_9.443647	0.062	-0.089	-0.075	-0.136	0.008	-0.036	0.051	-0.066	-0.067	-0.117	0.134	0.209	0.138	-0.072	-0.044	-0.004	-0.058	-0.032	-0.019	-0.055	-0.011	0.062	-0.089	-0.002	-0.084	-0.11	0.085	0.039	0.021	-0.064	-0.003	-0.09	-0.085	-0.1	-0.059	-0.065	0.09	0.098	0.137
L_P_869.7484_10.08237	-0.021	-0.081	-0.048	-0.17	-0.14	-0.053	0.011	-0.095	-0.07	-0.11	0.122	0.224	0.161	-0.105	-0.035	0.027	0.033	0.057	-0.028	-0.023	0.009	0.077	-0.091	-0.125	-0.001	-0.078	-0.081	-0.06	-0.094	-0.043	0.05	-0.172	-0.181	-0.179	-0.169	-0.123	0.157	0.17	0.079
L_P_870.6716_9.781795	-0.09	-0.154	-0.097	-0.283	-0.202	-0.101	-0.041	-0.06	-0.041	-0.148	0.158	0.064	0.175	0.131	0.153	-0.087	0.1	0.105	-0.04	-0.029	0.083	0.081	-0.051	-0.048	0.027	-0.133	-0.1	-0.027	-0.082	-0.06	0.045	-0.047	-0.06	-0.056	-0.068	-0.079	0.012	0.043	0.037
L_P_870.7304_9.610454	0.013	-0.062	-0.005	-0.082	-0.008	-0.028	0.016	-0.069	-0.051	-0.057	0.113	0.143	0.128	-0.025	0.016	-0.036	-0.057	0.018	-0.077	-0.063	0.011	0.053	-0.069	-0.033	-0.016	-0.139	0.089	0.039	-0.016	-0.071	-0.006	-0.007	0.004	-0.014	0.041	0	0.014	0.014	0.097
L_P_871.5539_10.79648	-0.042	0.024	-0.031	-0.063	0.038	-0.034	-0.003	-0.023	-0.02	-0.068	0.074	-0.045	0.047	0.141	0.101	-0.05	-0.016	-0.031	-0.027	-0.052	-0.022	-0.019	0.038	0.095	-0.029	0.051	0.005	-0.004	0.001	-0.034	-0.069	0.103	0.112	0.111	0.133	0.098	-0.101	-0.08	-0.045
L_P_871.7646_10.23797	-0.104	-0.201	-0.179	-0.189	-0.077	-0.023	0.096	-0.047	-0.02	-0.168	0.123	0.219	0.145	-0.1	-0.059	0.027	-0.041	0.024	-0.051	-0.032	0.138	0.013	0.003	-0.052	0.102	-0.108	-0.033	-0.026	-0.048	-0.054	0.051	-0.013	-0.025	-0.037	-0.024	0.029	0.032	0.059	0.114
L_P_872.2596_9.237829	-0.07	0.021	0.015	0.037	0.124	0.047	0.02	0.036	0.001	0.068	0.109	0.044	0.093	0.088	0.067	0.062	0.034	0.012	0.032	0	-0.083	-0.035	0.007	0.025	-0.122	-0.057	0.049	0.116	0.033	0.044	0.025	0.023	0.026	0.025	0.039	0.021	-0.03	-0.016	0.003
L_P_872.6866_9.920592	-0.139	-0.165	-0.182	-0.315	-0.189	-0.119	-0.014	-0.081	-0.076	-0.218	0.2	0.148	0.218	0.08	0.107	-0.073	0.067	0.073	-0.01	-0.031	0.095	0.077	-0.048	-0.073	0.04	-0.151	-0.068	-0.022	-0.057	-0.062	0.08	-0.026	-0.04	-0.044	-0.046	-0.012	0.02	0.052	0.079
L_P_873.5692_10.96946	-0.001	0.075	0.025	0.083	0.084	0.009	-0.025	0.003	0.008	0.049	0.022	0.073	0.028	-0.056	-0.044	0.049	-0.064	-0.041	-0.097	-0.015	0.028	-0.04	0.1	-0.045	0.005	-0.055	-0.071	0.075	0.021	-0.027	-0.069	-0.016	-0.01	-0.007	0.014	-0.076	0.008	-0.02	-0.072
L_P_873.7799_10.39206	-0.046	-0.052	-0.04	-0.08	-0.137	0.058	0.154	0.022	0.017	-0.079	0.103	0.241	0.117	-0.15	-0.111	0.002	-0.034	-0.029	0.054	-0.015	-0.082	0.006	-0.065	-0.12	-0.029	-0.106	0.051	0.039	-0.119	-0.101	0.102	-0.152	-0.153	-0.163	-0.127	-0.089	0.148	0.161	0.225
L_P_875.7955_10.54494	0.001	0.006	0.079	0.03	-0.145	0.161	0.233	0.114	0.148	0.012	-0.02	0.178	0.012	-0.235	-0.174	0.026	-0.128	-0.153	0.054	-0.069	-0.23	-0.029	-0.064	-0.106	-0.13	-0.058	0.133	0.113	-0.136	-0.088	0.043	-0.154	-0.153	-0.157	-0.127	-0.128	0.138	0.135	0.219
L_P_876.7207_9.095909	-0.031	-0.232	-0.234	-0.209	-0.023	-0.108	0.012	-0.156	-0.118	-0.207	0.166	0.254	0.161	-0.088	-0.068	0.06	-0.105	0.021	-0.048	-0.033	0.152	0.038	-0.087	-0.078	0.056	-0.133	-0.01	-0.068	0.077	0.003	0.105	-0.081	-0.091	-0.113	-0.082	0.046	0.121	0.142	0.149
L_P_877.81_10.69502	-0.006	0.021	0.114	-0.006	-0.202	0.191	0.272	0.099	0.179	0.019	0.026	0.198	0.033	-0.196	-0.169	-0.014	-0.151	-0.171	0.036	-0.087	-0.247	-0.039	0.001	-0.049	-0.148	-0.014	0.125	0.154	-0.096	-0.078	0.036	-0.184	-0.171	-0.171	-0.138	-0.17	0.154	0.137	0.235
L_P_878.7361_9.26785	-0.04	-0.143	-0.142	-0.155	0	-0.106	0.001	-0.156	-0.053	-0.2	0.117	0.19	0.14	-0.077	-0.027	0.038	-0.132	-0.027	-0.068	-0.046	0.078	0.033	-0.048	-0.001	0.014	-0.059	0.034	0.007	-0.075	-0.002	0.088	0.035	0.04	0.016	0.057	0.068	0.004	-0.015	0.042
L_P_878.7368_10.09112	-0.097	-0.155	-0.19	-0.172	0.016	-0.214	-0.137	-0.192	-0.175	-0.207	0.113	0.14	0.111	-0.019	-0.011	-0.022	0.016	0.113	-0.083	-0.044	0.173	0.067	-0.103	-0.05	0.086	-0.155	-0.066	-0.122	0.068	-0.018	0.089	-0.035	-0.035	-0.062	-0.031	0.067	0.071	0.085	0.039
L_P_879.5301_7.392076	-0.013	-0.025	0.032	-0.035	-0.159	0.063	0.151	0.032	0.069	-0.067	0.043	0.065	0.03	-0.019	-0.036	0.114	0.011	-0.081	0.113	-0.069	-0.105	-0.004	0.052	-0.06	0.011	0.05	-0.029	0.068	-0.033	-0.083	0.024	-0.084	-0.089	-0.074	-0.087	-0.108	0.055	0.048	0.111
L_P_879.8243_10.84559	-0.029	-0.038	0.1	-0.045	-0.179	0.166	0.259	0.087	0.169	-0.021	0.074	0.213	0.095	-0.154	-0.112	-0.026	-0.224	-0.18	0.018	-0.044	-0.263	-0.065	-0.026	-0.063	-0.127	-0.006	0.175	0.134	-0.091	-0.045	-0.009	-0.056	-0.057	-0.049	-0.033	-0.105	0.032	0.029	0.206
L_P_880.6135_10.95404	-0.141	-0.066	-0.045	-0.134	-0.016	-0.142	-0.107	-0.118	-0.081	-0.137	0.07	-0.013	0.098	0.101	0.134	-0.069	-0.019	0.094	-0.099	0.004	-0.015	0.103	-0.12	-0.025	-0.016	-0.103	0.003	-0.053	0.059	0.044	0.096	-0.042	-0.041	-0.035	-0.031	0.034	0.04	0.071	0.036
L_P_880.7515_9.429129	-0.038	-0.187	-0.168	-0.019	-0.013	-0.085	-0.023	-0.07	-0.076	-0.139	0.055	0.104	0.068	-0.062	-0.031	0.08	-0.103	0.038	-0.06	-0.044	-0.012	-0.063	-0.026	-0.022	0.03	0.059	0.028	-0.051	-0.034	0.01	0.141	-0.01	-0.004	-0.036	-0.003	0.067	0.064	0.044	0.075
L_P_880.7524_10.25316	-0.101	-0.134	-0.151	-0.183	0	-0.185	-0.11	-0.174	-0.154	-0.199	0.115	0.139	0.145	-0.019	0.035	-0.062	-0.046	0.076	-0.131	-0.015	0.064	0.105	-0.117	-0.01	0.026	-0.083	-0.048	-0.065	-0.025	-0.057	0.092	-0.058	-0.058	-0.058	-0.039	-0.007	0.06	0.084	0.054
L_P_882.7666_9.59838	-0.027	-0.229	-0.087	-0.041	-0.184	-0.038	0.004	-0.039	-0.008	-0.071	-0.002	0.149	0.018	-0.177	-0.14	0.074	-0.169	-0.025	-0.054	-0.009	0	0.015	-0.063	-0.038	0.049	0.012	0.032	-0.096	-0.093	-0.011	0.118	-0.092	-0.097	-0.116	-0.099	0.039	0.12	0.14	0.153
L_P_882.7682_10.4118	-0.034	-0.112	-0.169	-0.126	-0.039	-0.022	0.048	-0.059	0.014	-0.096	0.069	0.083	0.083	-0.013	0.02	0.005	-0.026	0.069	-0.031	0.032	0.085	-0.027	0.001	-0.039	0.052	-0.087	0.017	-0.007	-0.064	-0.015	0.017	0.053	0.063	0.043	0.08	0.075	-0.036	-0.031	0.082
L_P_883.5611_8.203073	-0.037	-0.006	-0.02	-0.003	-0.021	0.043	0.107	0.044	0.091	-0.064	0.095	0.056	0.051	0.052	-0.01	0.019	0.087	-0.017	0.06	-0.044	-0.041	-0.02	0.072	0.029	-0.004	-0.087	0.08	0.108	0.006	-0.079	0.02	0.011	0.019	0.016	0.036	0.012	-0.015	-0.008	0.183
L_P_883.5996_6.933201	-0.051	0.032	-0.045	-0.029	-0.129	0.017	0.11	0.048	0.102	-0.109	0.037	0.027	0	0.018	-0.034	0.093	-0.021	-0.072	0.06	-0.109	-0.013	-0.038	0.003	-0.118	0.005	-0.063	0.016	0.014	-0.024	-0.021	0.044	-0.045	-0.045	-0.038	-0.028	-0.082	0.023	0.017	0.078
L_P_883.763_10.16848	-0.091	-0.078	-0.158	-0.156	-0.027	-0.08	-0.011	-0.083	-0.069	-0.133	0.043	0.078	0.04	-0.04	-0.035	0.028	0.048	0.014	0.046	0.016	0.156	0.163	-0.149	-0.124	0.044	-0.179	-0.084	-0.104	-0.033	0.039	0.055	-0.022	-0.027	-0.048	-0.023	0.012	0.043	0.042	0.078
L_P_884.7796_10.84753	-0.091	-0.037	0.093	-0.045	-0.177	0.143	0.225	0.091	0.22	-0.036	0.056	0.205	0.066	-0.169	-0.141	-0.002	-0.224	-0.213	-0.046	-0.09	-0.26	-0.077	-0.061	-0.076	-0.148	0.021	0.19	0.144	-0.08	-0.022	-0.014	-0.061	-0.063	-0.05	-0.049	-0.086	0.036	0.034	0.216
L_P_884.7835_10.56555	0.068	-0.086	-0.04	-0.048	0.031	-0.002	0.035	0.004	0.021	-0.053	0.036	0.077	0.042	-0.047	-0.033	-0.024	-0.02	-0.042	-0.013	-0.041	-0.014	-0.003	-0.055	-0.068	-0.071	-0.086	0.071	0.063	-0.018	0.041	0.021	-0.088	-0.087	-0.081	-0.074	-0.039	0.082	0.101	0.168
L_P_885.7788_10.32362	-0.162	-0.114	-0.16	-0.16	-0.076	-0.067	0.009	-0.104	-0.087	-0.119	0.009	0.108	-0.007	-0.118	-0.127	0.104	0.062	0.04	0.117	0.037	0.136	0.12	-0.212	-0.156	0.074	-0.195	-0.021	-0.177	0.001	-0.044	0.111	-0.071	-0.079	-0.092	-0.078	0.027	0.092	0.114	0.157
L_P_887.7945_10.47592	-0.075	-0.049	-0.075	-0.054	-0.076	0.051	0.095	-0.001	-0.027	0	-0.047	0.106	-0.058	-0.185	-0.19	0.138	0.02	-0.013	0.151	0.044	0.054	0.028	-0.109	-0.1	0.033	-0.173	0.048	-0.047	-0.038	-0.06	0.171	-0.143	-0.151	-0.162	-0.15	-0.037	0.16	0.168	0.204
L_P_888.7183_10.16151	-0.218	-0.132	-0.175	-0.177	-0.091	-0.035	0.006	-0.06	-0.07	-0.05	0.04	0.059	0.022	-0.017	-0.036	0.018	0.052	0.086	0.066	0.079	0.113	0.05	-0.112	-0.182	0.105	-0.227	0.006	-0.104	0.042	-0.017	0.169	-0.076	-0.091	-0.092	-0.097	0.005	0.091	0.113	0.166
L_P_889.7158_9.662786	-0.089	-0.141	-0.069	-0.304	-0.199	-0.162	-0.105	-0.133	-0.106	-0.182	0.234	0.113	0.237	0.168	0.177	-0.06	0.106	0.087	-0.072	-0.063	0.077	0.063	-0.011	-0.021	-0.01	-0.071	-0.11	0.001	-0.026	-0.05	-0.044	0.037	0.022	0.016	0.012	-0.001	-0.047	-0.025	-0.117
L_P_889.8098_10.61964	-0.026	0.013	0.049	0.018	-0.069	0.117	0.137	0.066	-0.009	0.083	-0.061	0.117	-0.068	-0.215	-0.214	0.159	0.005	-0.024	0.187	0.079	-0.105	0.042	-0.165	-0.15	-0.036	-0.093	0.057	-0.051	-0.103	-0.059	0.098	-0.146	-0.144	-0.148	-0.127	-0.113	0.138	0.128	0.237
L_P_891.7316_9.793043	-0.086	-0.245	-0.26	-0.299	-0.091	-0.21	-0.112	-0.178	-0.181	-0.247	0.226	0.143	0.214	0.12	0.115	-0.051	0.08	0.176	-0.079	-0.014	0.238	0.097	-0.045	-0.021	0.112	-0.142	-0.134	-0.102	0.037	-0.029	0.106	-0.01	-0.025	-0.045	-0.02	0.051	0.035	0.076	0.044
L_P_891.8243_10.76494	-0.037	-0.071	0.04	-0.009	-0.113	0.163	0.233	0.093	0.107	0.02	-0.024	0.152	-0.031	-0.208	-0.199	0.07	-0.096	-0.109	0.08	-0.018	-0.133	-0.025	-0.072	-0.086	-0.06	-0.021	0.094	0.024	-0.094	-0.033	0.132	-0.145	-0.138	-0.154	-0.114	-0.107	0.146	0.128	0.251
L_P_892.7135_9.275016	-0.017	-0.154	-0.157	-0.172	0.021	-0.109	-0.018	-0.15	-0.12	-0.163	0.179	0.242	0.173	-0.054	-0.038	-0.034	-0.026	0.056	-0.016	-0.011	0.149	0.041	-0.082	-0.063	0.048	-0.178	0.003	-0.061	0.004	-0.036	0.064	-0.047	-0.057	-0.076	-0.051	0.031	0.07	0.098	0.108
L_P_892.7492_10.47978	0.03	-0.02	-0.053	-0.171	0.014	-0.097	-0.039	-0.118	-0.055	-0.138	0.065	0.098	0.104	-0.036	0.032	0.095	0	0.026	0.014	0.028	0.119	0.069	-0.055	-0.069	0.033	-0.041	-0.101	-0.076	-0.031	0.065	0.007	0.052	0.05	0.034	0.06	0.096	-0.008	-0.016	0
L_P_893.536_10.81734	-0.123	0.023	-0.102	-0.024	0.041	-0.091	-0.06	-0.045	-0.03	-0.095	-0.036	-0.02	0.024	-0.025	0.05	0.07	-0.026	-0.013	0.004	0.042	0.066	-0.009	-0.024	-0.067	0.008	-0.104	0.037	0.057	0.002	0.04	0.087	-0.066	-0.061	-0.057	-0.051	-0.058	0.047	0.046	-0.027
L_P_893.7483_9.937471	-0.099	-0.222	-0.271	-0.224	-0.036	-0.208	-0.113	-0.176	-0.207	-0.243	0.195	0.138	0.195	0.085	0.097	-0.037	0.087	0.197	-0.069	0.013	0.235	0.084	-0.059	-0.061	0.117	-0.172	-0.141	-0.123	0.034	-0.008	0.103	-0.021	-0.036	-0.057	-0.032	0.086	0.064	0.099	0.025
L_P_894.729_9.434602	-0.03	-0.062	-0.058	-0.158	0.001	-0.104	-0.02	-0.143	-0.115	-0.15	0.177	0.179	0.187	0.012	0.046	-0.038	-0.042	-0.002	-0.032	-0.082	0.003	0.097	-0.087	-0.025	-0.03	-0.148	0.045	0.005	0.037	-0.009	0.025	-0.014	-0.01	-0.026	0.001	0.009	0.027	0.019	0.018
L_P_894.7647_10.62801	-0.024	0.02	0.018	0.033	-0.001	0.084	0.097	0.059	-0.01	0.07	-0.094	0.069	-0.112	-0.202	-0.217	0.173	0.057	-0.013	0.196	0.078	-0.047	0.041	-0.174	-0.13	-0.038	-0.14	0.024	-0.062	-0.058	-0.078	0.135	-0.126	-0.12	-0.132	-0.108	-0.049	0.136	0.123	0.198
L_P_895.7646_10.09209	-0.072	-0.214	-0.255	-0.202	-0.011	-0.166	-0.068	-0.167	-0.17	-0.216	0.174	0.181	0.163	0.009	0.01	-0.026	0.021	0.111	-0.048	-0.015	0.219	0.091	-0.077	-0.054	0.112	-0.133	-0.101	-0.12	0.045	-0.013	0.112	-0.033	-0.043	-0.068	-0.038	0.076	0.076	0.102	0.079
L_P_896.687_9.786056	-0.106	-0.226	-0.277	-0.284	-0.062	-0.25	-0.163	-0.203	-0.209	-0.262	0.206	0.122	0.216	0.12	0.142	-0.06	0.088	0.163	-0.078	-0.017	0.238	0.069	-0.04	-0.023	0.096	-0.168	-0.108	-0.085	0.028	-0.029	0.086	-0.008	-0.024	-0.039	-0.024	0.041	0.026	0.065	0.001
L_P_896.7441_9.598817	-0.005	-0.063	-0.068	-0.099	-0.001	-0.06	0.028	-0.075	-0.048	-0.142	0.022	0.036	0.037	-0.019	0.005	-0.053	-0.04	0.003	0.011	-0.063	0.026	0.11	-0.093	-0.044	0.058	-0.032	0.01	-0.06	-0.066	-0.108	0.014	-0.022	-0.017	-0.02	-0.013	0.039	0.032	0.037	0.138
L_P_897.7798_10.25243	-0.042	-0.173	-0.177	-0.17	-0.064	-0.065	0.026	-0.074	-0.086	-0.139	0.161	0.22	0.173	-0.053	-0.019	-0.017	-0.002	0.099	-0.007	-0.018	0.089	0.074	-0.098	-0.099	0.029	-0.143	-0.042	-0.065	-0.015	-0.069	0.11	-0.046	-0.04	-0.085	-0.034	0.071	0.092	0.099	0.116
L_P_898.8725_10.69027	0.022	-0.059	-0.014	0.01	0.031	-0.056	-0.12	-0.047	-0.069	0.044	-0.08	-0.17	-0.066	0.094	0.105	-0.083	0.166	0.093	0.037	0.035	-0.02	0.094	-0.12	0.087	-0.019	0.103	-0.053	-0.132	0.096	-0.06	0.001	0.034	0.026	0.038	0.003	0.044	-0.038	-0.022	-0.105
L_P_899.7955_10.4088	-0.047	-0.114	-0.124	-0.147	-0.124	0.011	0.124	-0.011	0.002	-0.133	0.108	0.22	0.108	-0.118	-0.102	-0.023	-0.047	0.012	-0.01	-0.051	0.019	0.051	-0.075	-0.109	0.012	-0.123	0.019	-0.004	-0.066	-0.091	0.118	-0.142	-0.148	-0.152	-0.14	-0.048	0.147	0.165	0.223
L_P_90.0469_3.724517	-0.221	-0.039	-0.082	-0.071	-0.024	-0.083	-0.057	-0.027	-0.061	-0.079	0.067	0.034	0.081	0.044	0.058	-0.073	-0.054	0.03	-0.025	0.006	-0.041	-0.017	-0.079	-0.083	-0.025	-0.065	-0.021	-0.041	-0.06	-0.005	0.091	0.033	0.038	0.041	0.049	0.026	-0.034	-0.03	-0.005
L_P_901.811_10.55817	-0.017	-0.025	0.025	-0.045	-0.138	0.122	0.22	0.08	0.075	-0.042	0.053	0.221	0.069	-0.19	-0.152	0.023	-0.083	-0.055	0.059	-0.036	-0.138	0.012	-0.058	-0.116	-0.059	-0.062	0.083	0.06	-0.143	-0.053	0.078	-0.168	-0.17	-0.175	-0.142	-0.101	0.164	0.173	0.237
L_P_903.8258_10.70274	0.038	0.005	0.109	-0.022	-0.191	0.171	0.25	0.093	0.128	0.016	0.006	0.205	0.006	-0.232	-0.212	0.047	-0.108	-0.135	0.069	-0.054	-0.228	-0.04	-0.043	-0.083	-0.118	0.022	0.112	0.101	-0.166	-0.059	0.028	-0.186	-0.181	-0.181	-0.154	-0.144	0.168	0.16	0.271
L_P_905.2518_9.481015	-0.091	-0.022	0.019	0.037	0.094	0.048	0.052	0.071	0.019	0.022	0.11	0.119	0.101	0.003	-0.005	0.048	-0.102	-0.05	-0.02	-0.027	-0.018	-0.028	0.031	-0.075	-0.037	-0.036	0.087	0.132	-0.037	0.089	0.061	-0.015	-0.003	-0.027	0.009	0.005	0.032	0.016	0.018
L_P_905.7464_9.970378	-0.058	-0.12	-0.112	-0.219	-0.083	-0.089	-0.025	-0.086	-0.105	-0.131	0.087	0.115	0.083	-0.023	-0.023	0.038	0.061	0.105	-0.1	-0.085	0.159	0.089	-0.089	-0.091	0.091	-0.09	-0.105	-0.104	0.058	-0.056	0.081	-0.06	-0.067	-0.065	-0.095	-0.056	0.061	0.048	0.053
L_P_905.8399_10.84404	-0.013	-0.012	0.118	-0.015	-0.171	0.157	0.226	0.103	0.152	0.012	0.065	0.229	0.083	-0.182	-0.144	-0.036	-0.189	-0.166	0.008	-0.064	-0.305	-0.037	-0.075	-0.068	-0.179	-0.04	0.151	0.139	-0.096	-0.086	0.032	-0.106	-0.103	-0.099	-0.076	-0.122	0.083	0.073	0.212
L_P_907.5603_8.028546	0.006	0.14	0.072	0.09	-0.175	0.018	0.034	0.023	-0.01	0.008	0.007	-0.053	0.013	0.068	0.071	-0.039	0.056	-0.057	0.074	-0.008	-0.176	0.009	0.04	-0.023	-0.109	-0.01	0.013	0.099	-0.073	-0.098	-0.071	-0.048	-0.056	-0.051	-0.029	-0.062	0.033	0.052	-0.026
L_P_907.7626_10.11359	-0.099	-0.099	-0.133	-0.126	-0.044	-0.117	-0.074	-0.067	-0.046	-0.129	0.041	0.045	0.03	-0.001	-0.014	0.014	0.142	0.097	0.097	0.066	0.136	0.128	-0.117	-0.126	0.074	-0.135	-0.128	-0.117	-0.016	-0.034	0.15	-0.077	-0.086	-0.098	-0.091	-0.043	0.084	0.095	0.07
L_P_908.2507_9.480886	-0.066	0.013	0.049	0.041	0.105	0.052	0.039	0.055	-0.016	0.047	0.111	0.137	0.106	-0.016	-0.015	0.012	-0.072	-0.005	-0.049	-0.041	-0.043	-0.004	0.007	-0.023	-0.066	0.001	0.044	0.136	-0.004	0.074	0.009	0.015	0.024	0.012	0.024	0.015	0	-0.024	-0.079
L_P_908.7804_10.71032	0.122	0.103	0.023	0.038	-0.04	0.065	0.128	0.038	0.009	-0.037	-0.041	0.015	-0.032	-0.071	-0.054	-0.037	0.01	-0.07	0.045	-0.067	-0.102	-0.035	-0.056	-0.011	-0.131	-0.094	0.09	0.05	-0.091	-0.096	-0.006	-0.071	-0.099	-0.087	-0.103	0.008	0.079	0.129	0.071
L_P_909.7784_10.26259	-0.133	-0.043	-0.097	-0.108	-0.118	0.016	0.083	0.017	0.019	-0.067	0.021	0.02	-0.035	0.001	-0.072	0.033	0.117	0.014	0.064	-0.037	0.051	0.119	-0.181	-0.085	0.008	-0.112	-0.048	-0.121	0.036	-0.068	0.071	-0.094	-0.094	-0.101	-0.091	-0.076	0.08	0.077	0.148
L_P_910.7954_10.8478	-0.004	-0.023	0.123	-0.011	-0.174	0.157	0.242	0.099	0.16	-0.017	0.055	0.225	0.072	-0.19	-0.152	-0.02	-0.173	-0.156	0.006	-0.064	-0.295	-0.056	-0.04	-0.073	-0.173	-0.023	0.162	0.168	-0.118	-0.055	0.038	-0.144	-0.141	-0.138	-0.109	-0.153	0.118	0.113	0.228
L_P_911.757_9.465433	-0.095	-0.144	-0.08	0.012	0.013	0.013	0.049	0.008	-0.099	-0.027	0.021	0.097	0.016	-0.085	-0.083	0.038	-0.015	0.111	-0.082	0.044	0.092	-0.038	0.02	0.021	0.097	0.032	-0.028	-0.057	-0.114	0.001	0.123	-0.016	-0.012	-0.028	-0.004	0.076	0.042	0.06	0.154
L_P_911.7927_10.08572	0.004	-0.118	-0.065	-0.156	-0.097	-0.03	0.066	-0.062	-0.061	-0.156	0.062	0.052	0.065	0.011	0.021	-0.03	0.083	0.03	0.045	-0.079	-0.016	0.001	-0.052	0.028	-0.046	-0.032	0.018	0.008	-0.026	-0.108	0.073	0.056	0.038	0.021	0.027	0.124	-0.015	0.016	0.112
L_P_911.7935_10.37523	-0.037	-0.03	-0.068	-0.064	-0.105	0.027	0.086	0.031	-0.021	-0.051	0.011	0.111	-0.009	-0.116	-0.14	0.073	0.024	-0.034	0.105	-0.011	-0.013	0.033	-0.17	-0.169	-0.017	-0.122	0.064	-0.073	0.003	-0.024	0.133	-0.185	-0.187	-0.198	-0.183	-0.09	0.189	0.187	0.143
L_P_912.888_10.97821	-0.085	-0.096	-0.019	-0.124	-0.026	-0.094	-0.097	-0.093	-0.051	-0.036	0.042	0.032	0.081	0.015	0.069	-0.012	-0.038	0.015	-0.058	-0.025	-0.023	0.108	-0.11	-0.091	-0.016	-0.047	-0.033	-0.058	0.037	-0.049	0.09	-0.128	-0.125	-0.12	-0.091	-0.121	0.096	0.117	0.013
L_P_913.8092_10.49678	-0.025	-0.09	-0.104	-0.1	-0.118	0.014	0.078	-0.023	-0.057	-0.055	-0.042	0.065	-0.058	-0.135	-0.151	0.125	0.02	-0.033	0.17	0.031	0.05	0.017	-0.113	-0.142	0.035	-0.096	0.004	-0.094	-0.026	-0.058	0.07	-0.097	-0.116	-0.118	-0.118	-0.028	0.116	0.129	0.171
L_P_913.8094_10.24076	-0.002	-0.133	-0.111	-0.176	-0.116	-0.033	0.061	-0.073	-0.066	-0.141	0.164	0.21	0.163	-0.041	-0.022	-0.017	0.039	0.024	0.057	-0.023	0.002	0.04	-0.096	-0.056	-0.024	-0.06	-0.012	-0.025	-0.012	-0.081	0.091	-0.012	-0.024	-0.033	-0.007	0.053	0.031	0.068	0.103
L_P_915.7317_9.729505	-0.111	-0.236	-0.236	-0.351	-0.161	-0.222	-0.142	-0.144	-0.13	-0.249	0.251	0.054	0.223	0.258	0.218	-0.122	0.101	0.161	-0.158	-0.075	0.211	0.062	0.007	-0.01	0.113	-0.073	-0.148	-0.081	0.075	-0.051	0.064	0.006	-0.011	-0.018	-0.019	-0.005	-0.012	0.025	-0.049
L_P_915.8246_10.40189	0.035	-0.017	0.03	-0.002	-0.033	0.039	0.113	-0.026	-0.024	-0.064	0.051	0.196	0.046	-0.167	-0.143	0.019	0.018	-0.015	-0.01	-0.053	-0.035	0.046	-0.077	-0.054	-0.055	-0.022	0.023	0.027	0.002	-0.056	0.076	-0.053	-0.06	-0.068	-0.038	-0.034	0.063	0.067	0.101
L_P_915.8251_10.6321	-0.013	-0.028	-0.011	-0.061	-0.099	0.058	0.122	0.024	0.006	-0.026	-0.033	0.113	-0.05	-0.174	-0.184	0.087	-0.017	-0.044	0.152	0.006	-0.03	0.047	-0.14	-0.121	-0.011	-0.099	0.036	-0.054	-0.064	-0.065	0.092	-0.13	-0.133	-0.145	-0.121	-0.07	0.14	0.136	0.205
L_P_916.7125_9.093894	-0.042	-0.2	-0.177	-0.237	-0.02	-0.127	-0.041	-0.183	-0.109	-0.177	0.136	0.24	0.15	-0.108	-0.065	0.027	-0.145	-0.004	-0.082	-0.034	0.134	-0.003	-0.084	-0.097	0.039	-0.165	0.028	-0.06	0.049	0.002	0.078	-0.034	-0.037	-0.062	-0.023	0.074	0.078	0.097	0.085
L_P_917.7471_9.889049	-0.112	-0.218	-0.238	-0.295	-0.123	-0.213	-0.124	-0.145	-0.129	-0.248	0.224	0.081	0.197	0.191	0.155	-0.091	0.113	0.153	-0.121	-0.057	0.219	0.082	-0.021	-0.047	0.117	-0.104	-0.159	-0.085	0.065	-0.049	0.099	-0.033	-0.045	-0.062	-0.046	0.004	0.042	0.074	0.009
L_P_917.8401_10.55302	-0.029	0.023	0.017	0.04	-0.072	0.177	0.245	0.125	0.073	0.029	0.01	0.142	0.029	-0.154	-0.113	0.064	-0.063	-0.119	0.082	-0.019	-0.233	-0.091	-0.085	-0.093	-0.178	-0.06	0.166	0.142	-0.019	-0.062	0.087	-0.107	-0.117	-0.112	-0.089	-0.065	0.107	0.123	0.102
L_P_917.8406_10.77565	-0.028	0.013	0.062	-0.062	-0.105	0.134	0.181	0.08	0.018	0.046	-0.03	0.144	-0.031	-0.204	-0.195	0.1	-0.041	-0.071	0.1	-0.009	-0.118	0.035	-0.144	-0.082	-0.09	-0.056	0.045	0.001	-0.09	-0.053	0.102	-0.154	-0.154	-0.163	-0.129	-0.103	0.153	0.153	0.24
L_P_918.7281_9.263378	-0.094	-0.187	-0.113	-0.156	-0.058	-0.062	0.043	-0.082	-0.096	-0.17	0.077	0.2	0.084	-0.134	-0.111	0.118	-0.117	-0.021	-0.066	-0.031	0.066	-0.009	0.015	0.003	0.064	-0.034	-0.009	-0.033	0.018	0.07	0.125	-0.096	-0.087	-0.113	-0.083	-0.001	0.115	0.117	0.118
L_P_919.763_10.04899	-0.118	-0.152	-0.181	-0.247	-0.13	-0.121	-0.038	-0.067	-0.047	-0.189	0.183	0.075	0.142	0.147	0.091	-0.075	0.089	0.097	-0.091	-0.063	0.174	0.079	-0.029	-0.045	0.086	-0.102	-0.111	-0.05	0.01	-0.027	0.066	-0.056	-0.065	-0.073	-0.065	-0.023	0.048	0.081	0.055
L_P_920.7434_9.421	-0.055	-0.242	-0.156	-0.121	-0.104	-0.113	-0.053	-0.088	-0.093	-0.156	0.043	0.114	0.084	-0.087	-0.024	0.079	-0.156	0.079	-0.099	-0.019	-0.032	-0.034	-0.036	-0.052	0.08	0.1	-0.018	-0.09	-0.097	-0.054	0.181	-0.081	-0.081	-0.11	-0.084	0.02	0.125	0.12	0.166
L_P_921.7789_10.19167	-0.088	-0.032	-0.092	-0.125	-0.164	-0.02	0.06	0.037	0.037	-0.13	0.119	0.088	0.088	0.049	0.007	-0.089	0.08	0.016	-0.052	-0.066	0.043	0.071	-0.064	-0.086	0.015	-0.117	-0.055	0.001	-0.007	-0.088	0.073	-0.108	-0.115	-0.126	-0.115	-0.057	0.101	0.119	0.086
L_P_922.7026_9.883086	-0.138	-0.202	-0.245	-0.318	-0.132	-0.216	-0.128	-0.142	-0.123	-0.255	0.238	0.065	0.213	0.227	0.191	-0.112	0.098	0.146	-0.132	-0.063	0.225	0.069	0.002	-0.027	0.103	-0.119	-0.131	-0.053	0.074	-0.035	0.092	-0.016	-0.027	-0.041	-0.027	0.003	0.02	0.049	-0.022
L_P_922.7592_9.595767	-0.054	-0.221	-0.142	-0.047	-0.111	-0.048	0.008	-0.041	-0.032	-0.099	0.015	0.159	0.035	-0.17	-0.128	0.057	-0.208	-0.034	-0.089	-0.015	0.025	0.01	-0.042	-0.031	0.057	0.047	0.006	-0.078	-0.084	0.001	0.15	-0.136	-0.139	-0.161	-0.138	-0.004	0.164	0.174	0.152
L_P_923.262_7.306545	-0.103	0.052	0.016	0.024	-0.072	0.084	0.117	0.089	0.005	0.011	0.039	-0.031	0.059	0.085	0.098	0.035	0.018	-0.018	0.11	0.014	-0.116	0.063	-0.028	-0.03	-0.017	0.063	-0.003	-0.002	-0.05	-0.029	-0.032	-0.015	-0.024	-0.013	0.003	-0.062	-0.017	0.001	0
L_P_923.7939_10.33621	-0.038	0.075	0.028	-0.028	-0.198	0.046	0.101	0.093	0.058	-0.047	0.033	0.072	-0.013	-0.039	-0.101	-0.056	0.07	-0.075	0.031	-0.072	-0.098	0.027	-0.071	-0.111	-0.064	-0.082	0.009	0.062	-0.025	-0.134	0.058	-0.17	-0.172	-0.173	-0.16	-0.135	0.145	0.151	0.158
L_P_924.7181_10.04029	-0.172	-0.118	-0.185	-0.224	-0.14	-0.114	-0.03	-0.045	-0.018	-0.19	0.174	0.057	0.133	0.155	0.095	-0.116	0.082	0.055	-0.101	-0.08	0.138	0.066	-0.032	-0.07	0.051	-0.132	-0.111	-0.032	0.064	-0.051	0.067	-0.035	-0.047	-0.056	-0.049	-0.004	0.035	0.064	0.011
L_P_925.8092_10.44982	-0.014	0.044	0.013	0.029	-0.116	0.068	0.127	0.081	0.001	-0.025	0.005	0.119	-0.01	-0.133	-0.145	-0.021	0.019	-0.078	0.078	-0.045	-0.094	0.039	-0.092	-0.127	-0.048	-0.099	0.021	0.024	-0.067	-0.109	0.087	-0.178	-0.173	-0.189	-0.155	-0.108	0.173	0.171	0.15
L_P_926.2613_7.306925	-0.057	0.153	0.088	0.042	-0.093	0.144	0.156	0.156	0.038	0.063	-0.002	-0.025	0.04	0.023	0.079	0	-0.051	-0.093	0.041	-0.05	-0.14	0.107	-0.069	0.033	-0.091	-0.013	0.057	0.028	-0.066	0.033	-0.046	-0.019	-0.026	-0.008	-0.011	-0.041	-0.011	0.01	-0.006
L_P_926.7338_10.18652	-0.095	0.052	-0.039	-0.094	-0.145	-0.046	0.009	0.037	0.038	-0.116	0.103	0.024	0.052	0.106	0.032	-0.159	0.073	0.003	-0.061	-0.07	0.014	0.026	-0.009	-0.051	-0.012	-0.116	-0.041	0.061	-0.013	-0.079	0.049	-0.127	-0.134	-0.133	-0.133	-0.125	0.097	0.109	0.078
L_P_927.8248_10.57276	0.022	0.033	0.015	-0.008	-0.142	0.124	0.193	0.089	0.037	0.004	0.014	0.15	0.003	-0.155	-0.159	0.01	-0.022	-0.049	0.105	-0.041	-0.073	0.035	-0.067	-0.134	-0.004	-0.073	0.039	0.018	-0.125	-0.112	0.093	-0.175	-0.173	-0.183	-0.151	-0.102	0.171	0.175	0.249
L_P_928.749_10.33595	-0.036	0.128	0.069	0.037	-0.179	0.059	0.101	0.1	0.094	-0.024	-0.024	-0.009	-0.058	-0.019	-0.073	-0.022	0.086	-0.12	0.054	-0.079	-0.121	0.014	-0.037	-0.124	-0.086	-0.084	0.032	0.103	-0.046	-0.112	0.064	-0.213	-0.206	-0.211	-0.19	-0.175	0.179	0.174	0.072
L_P_929.8408_10.71224	0.044	0.029	0.076	0.003	-0.148	0.144	0.218	0.106	0.033	0.016	0.033	0.16	0.017	-0.143	-0.149	0.01	-0.056	-0.036	0.068	-0.063	-0.124	0.003	-0.034	-0.071	-0.035	-0.028	0.048	0.05	-0.113	-0.107	0.094	-0.201	-0.2	-0.206	-0.173	-0.153	0.183	0.187	0.285
L_P_930.242_3.687853	-0.034	-0.11	-0.028	-0.114	-0.041	-0.06	-0.076	-0.081	-0.036	-0.01	0.118	0.125	0.111	0.005	0.005	-0.017	-0.033	0.019	-0.101	-0.035	-0.027	-0.024	0.02	0.051	-0.062	0.023	-0.016	0.135	0.064	0.04	0.058	-0.035	-0.021	-0.034	-0.003	-0.013	0.037	0.032	-0.059
L_P_930.7641_10.45556	0	0.074	0.062	0.03	-0.117	0.056	0.114	0.075	-0.005	-0.045	0.012	0.079	-0.002	-0.074	-0.085	-0.005	0.002	-0.067	0.074	-0.017	-0.101	-0.013	-0.063	-0.106	-0.082	-0.101	0.02	0.076	-0.054	-0.063	0.043	-0.155	-0.15	-0.165	-0.131	-0.084	0.15	0.151	0.095
L_P_931.7565_10.04171	0.014	-0.135	-0.085	-0.071	-0.046	0.01	0.072	0.012	0.025	-0.063	0.072	0.075	0.058	0.002	-0.011	0.024	0.041	0.121	-0.006	0.069	0.082	0.007	0.021	0.011	0.04	0.049	-0.017	0.014	0.054	-0.02	0.052	-0.057	-0.057	-0.053	-0.047	-0.01	0.054	0.082	0.067
L_P_931.856_10.85368	0.021	-0.03	0.083	-0.031	-0.127	0.128	0.192	0.096	0.052	0.006	0.066	0.185	0.058	-0.127	-0.123	-0.038	-0.098	-0.055	0.01	-0.065	-0.141	-0.002	-0.043	-0.07	-0.039	-0.043	0.057	0.063	-0.11	-0.078	0.087	-0.16	-0.157	-0.161	-0.127	-0.152	0.14	0.138	0.256
L_P_932.7801_10.58879	0.004	0.066	0.041	-0.026	-0.123	0.036	0.058	0.041	-0.016	0.021	-0.028	0.094	-0.023	-0.143	-0.128	0.028	0.014	0.023	0.063	0.042	-0.014	0.066	-0.082	-0.136	-0.024	-0.107	0.016	0.021	-0.093	-0.036	0.077	-0.163	-0.152	-0.174	-0.13	-0.097	0.166	0.156	0.139
L_P_933.7759_10.15327	-0.082	-0.006	-0.087	-0.097	-0.098	0.012	0.053	0.039	0.02	-0.032	0	0.114	-0.014	-0.136	-0.152	0.055	0.075	0.045	-0.043	-0.044	0.073	0.044	-0.09	-0.088	0.029	-0.166	0.004	-0.01	0.035	-0.063	0.148	-0.142	-0.132	-0.154	-0.135	-0.016	0.179	0.145	0.095
L_P_933.8712_10.98014	-0.066	0.005	0.072	-0.057	-0.124	0.121	0.179	0.115	0.062	0.016	0.07	0.219	0.053	-0.163	-0.17	0.008	-0.03	0.017	-0.054	-0.071	-0.074	0.034	-0.074	-0.067	0.012	-0.041	0.011	0.017	-0.056	-0.086	0.086	-0.142	-0.141	-0.145	-0.114	-0.119	0.133	0.129	0.229
L_P_934.7958_10.71749	-0.005	0.016	0.04	0.011	-0.087	0.052	0.1	0.027	-0.05	-0.003	0.06	0.123	0.039	-0.063	-0.078	-0.037	0.019	-0.012	0.083	-0.019	-0.138	-0.031	-0.015	-0.046	-0.037	-0.064	0.054	0.046	-0.163	-0.193	0.1	-0.199	-0.201	-0.201	-0.178	-0.092	0.193	0.211	0.251
L_P_935.7913_9.932582	-0.049	-0.193	-0.207	-0.153	0.05	-0.161	-0.08	-0.151	-0.232	-0.19	0.157	0.146	0.15	0.028	0.036	0.002	0.073	0.11	-0.054	-0.04	0.205	0.064	-0.069	-0.018	0.115	-0.09	-0.119	-0.155	0.046	-0.033	0.071	0.016	0.007	-0.013	-0.005	0.083	0.023	0.037	0.012
L_P_935.7939_10.29485	-0.107	-0.034	-0.049	-0.075	-0.05	-0.021	0.012	-0.025	-0.033	-0.043	-0.098	0.019	-0.121	-0.15	-0.18	0.071	0.083	0.047	0.022	-0.025	0.064	0.11	-0.242	-0.149	0.001	-0.148	0.023	-0.131	0.052	-0.102	0.11	-0.116	-0.112	-0.13	-0.121	-0.057	0.131	0.104	0.142
L_P_936.8114_10.85587	0.039	0.011	0.093	-0.02	-0.105	0.11	0.194	0.08	0.012	-0.026	0.063	0.19	0.067	-0.138	-0.118	-0.041	-0.062	-0.02	0.011	-0.067	-0.17	0.01	-0.054	-0.055	-0.063	-0.048	0.051	0.064	-0.11	-0.094	0.097	-0.154	-0.149	-0.152	-0.117	-0.134	0.137	0.137	0.277
L_P_937.8093_10.09248	-0.065	-0.222	-0.224	-0.187	0.006	-0.165	-0.082	-0.178	-0.181	-0.193	0.115	0.131	0.117	-0.01	0.011	-0.058	0.06	0.104	-0.022	-0.019	0.191	0.124	-0.102	-0.047	0.092	-0.117	-0.144	-0.147	0.053	-0.02	0.117	0.025	0.017	-0.013	0.011	0.137	0.034	0.051	0.049
L_P_938.588_5.998584	-0.161	-0.083	-0.03	-0.033	0.028	-0.056	-0.055	-0.011	-0.028	-0.03	0.008	0.054	0.051	-0.051	0.01	-0.009	-0.024	0.013	-0.086	-0.063	-0.071	0.065	-0.155	-0.067	-0.03	-0.026	-0.001	-0.063	0.013	-0.025	0.108	-0.086	-0.093	-0.074	-0.072	-0.102	0.059	0.075	-0.039
L_P_939.8247_10.25742	0.017	-0.155	-0.131	-0.132	-0.034	-0.119	-0.043	-0.115	-0.112	-0.167	0.068	0.094	0.061	-0.027	-0.022	-0.07	0.079	0.078	-0.01	-0.053	0.061	0.094	-0.159	-0.042	0.009	-0.045	-0.048	-0.118	0.043	-0.085	0.098	-0.045	-0.042	-0.074	-0.039	0.052	0.081	0.087	0.12
L_P_94.0789_10.96309	-0.029	0.017	0.017	0.086	0.004	0.004	0.031	0.046	0.012	-0.027	-0.003	0.102	0.013	-0.127	-0.098	0.148	-0.049	-0.061	0.007	0.027	-0.14	-0.064	-0.001	-0.036	-0.112	0.006	0.075	0.119	0.073	-0.076	0.045	-0.082	-0.076	-0.087	-0.048	-0.085	0.085	0.061	0.012
L_P_94.079_10.78068	-0.009	-0.002	-0.124	-0.029	0.032	-0.149	-0.087	-0.075	-0.058	-0.181	0.127	0.136	0.126	-0.002	0.004	0.083	-0.044	-0.049	-0.009	-0.034	0.028	-0.146	0.091	-0.032	-0.037	-0.025	0.003	0.121	0.071	0.014	0.044	-0.001	0.019	-0.007	0.058	-0.004	0.002	-0.008	-0.111
L_P_940.6922_10.03354	-0.094	-0.085	-0.071	-0.19	-0.077	-0.147	-0.123	-0.085	-0.085	-0.122	0.108	0.051	0.097	0.081	0.062	-0.081	0.085	0.051	-0.043	-0.017	0.089	0.065	-0.062	-0.076	0.025	-0.078	-0.113	-0.043	0.006	-0.051	0.061	-0.051	-0.05	-0.054	-0.049	-0.074	0.033	0.029	-0.074
L_P_941.0215_5.642073	-0.077	-0.081	-0.031	-0.063	0.029	0.005	0.016	0.023	0.062	-0.029	0.047	0.073	0.056	-0.023	-0.008	-0.043	-0.062	-0.061	-0.082	-0.072	0.066	-0.047	0.097	0.065	0.021	0.023	-0.03	0.067	0.06	-0.008	0.044	-0.019	-0.011	-0.024	0.015	-0.06	0.012	-0.002	0.012
L_P_941.7472_9.815349	-0.089	-0.25	-0.22	-0.29	-0.161	-0.181	-0.112	-0.096	-0.097	-0.211	0.231	0.013	0.173	0.278	0.199	-0.124	0.123	0.149	-0.182	-0.127	0.18	0.027	0.06	-0.003	0.112	-0.026	-0.177	-0.026	0.116	-0.094	0.067	0.006	-0.001	-0.009	-0.012	-0.004	-0.001	0.009	-0.011
L_P_941.8403_10.41658	0.03	-0.132	-0.082	-0.07	-0.062	0.002	0.052	-0.019	-0.055	-0.051	0.079	0.139	0.074	-0.06	-0.055	0.016	0.051	0.068	0.056	-0.005	0	0.038	-0.082	-0.022	-0.011	-0.026	-0.058	-0.051	0.011	-0.087	0.11	-0.032	-0.038	-0.06	-0.035	0.041	0.059	0.074	0.089
L_P_942.5281_10.85418	-0.085	0.087	0.057	0.045	0.109	0.006	-0.063	0.032	0.046	0.088	-0.06	-0.121	-0.046	0.066	0.072	-0.072	0.007	0.05	-0.036	-0.001	0.021	0.057	-0.058	0.028	-0.023	-0.043	-0.013	-0.033	0	0.057	-0.049	0.087	0.089	0.105	0.05	0.07	-0.09	-0.098	-0.072
L_P_942.7924_10.48575	-0.066	0.064	0.021	-0.017	0.132	-0.033	-0.082	-0.018	0.04	0.032	-0.005	-0.137	0.007	0.152	0.159	-0.06	0.003	-0.018	-0.085	0.003	0.024	0	0.067	0.164	-0.037	0.032	-0.014	0.02	0.094	0.036	-0.072	0.089	0.09	0.103	0.092	0.049	-0.098	-0.095	-0.213
L_P_943.7627_9.966079	-0.064	-0.193	-0.182	-0.246	-0.167	-0.144	-0.052	-0.094	-0.07	-0.21	0.213	0.105	0.156	0.151	0.082	-0.088	0.102	0.121	-0.157	-0.103	0.185	0.076	-0.004	-0.041	0.08	-0.09	-0.171	-0.027	0.084	-0.046	0.096	-0.092	-0.093	-0.113	-0.088	-0.018	0.103	0.119	0.057
L_P_943.8553_10.56114	0.076	-0.065	0.029	-0.034	-0.108	0.078	0.155	0.024	0.06	-0.041	-0.005	0.139	0.017	-0.174	-0.128	0.003	-0.039	-0.068	0.038	-0.088	-0.112	0.09	-0.164	-0.12	-0.057	-0.072	0.06	-0.044	-0.102	-0.147	0.093	-0.132	-0.143	-0.146	-0.127	-0.061	0.138	0.153	0.215
L_P_945.7783_10.11966	-0.021	-0.133	-0.084	-0.115	-0.181	-0.035	0.042	0.013	0.006	-0.125	0.133	0.114	0.072	0.038	-0.034	-0.071	0.02	0.062	-0.113	-0.087	0.113	0.079	0.012	0.003	0.068	0.006	-0.116	-0.002	0.008	-0.047	0.089	-0.115	-0.11	-0.127	-0.115	-0.031	0.121	0.121	0.078
L_P_946.2778_9.479965	-0.033	-0.008	0.002	0.016	0.045	0.062	0.039	0.043	-0.004	0.07	0.125	0.095	0.151	0.048	0.09	-0.074	-0.084	0.056	-0.06	-0.018	-0.047	-0.015	0.044	-0.055	-0.063	-0.083	0.044	0.134	0.025	0.041	0.074	0.031	0.03	0.042	0.041	0.029	-0.031	-0.021	-0.125
L_P_946.7021_9.812361	-0.079	-0.162	-0.097	-0.268	-0.182	-0.173	-0.119	-0.101	-0.109	-0.176	0.181	0.014	0.157	0.221	0.182	-0.094	0.092	0.092	-0.122	-0.104	0.128	0.037	0.005	-0.051	0.061	-0.104	-0.121	-0.014	0.029	-0.055	0.027	-0.033	-0.037	-0.047	-0.043	-0.058	0.021	0.025	-0.071
L_P_947.7937_10.24808	-0.041	0.083	-0.031	0.079	-0.041	-0.021	-0.004	0.024	-0.016	-0.058	0.025	0.009	-0.009	0.02	-0.022	-0.03	0.094	-0.03	-0.032	-0.054	0.038	-0.017	-0.002	-0.142	0.001	-0.097	-0.055	0.006	-0.002	-0.022	0.048	-0.108	-0.116	-0.113	-0.105	-0.059	0.11	0.115	-0.061
L_P_948.7182_9.966626	-0.052	-0.181	-0.177	-0.209	-0.159	-0.118	-0.02	-0.072	-0.053	-0.2	0.165	0.073	0.096	0.128	0.041	-0.068	0.058	0.056	-0.132	-0.113	0.198	0.009	0.057	-0.023	0.08	-0.119	-0.119	0.032	0.099	-0.021	0.084	-0.096	-0.101	-0.127	-0.098	-0.013	0.119	0.129	0.081
L_P_949.8085_10.35621	-0.024	0.039	0.007	0.05	-0.131	0.119	0.181	0.12	0.026	-0.007	-0.021	0.084	-0.059	-0.124	-0.172	0.04	0.06	0.004	0.03	0.022	-0.048	0.049	-0.092	-0.155	-0.007	-0.065	-0.043	-0.008	-0.043	-0.093	0.15	-0.212	-0.205	-0.227	-0.186	-0.087	0.224	0.215	0.19
L_P_950.7332_10.12217	-0.073	-0.076	-0.028	-0.064	-0.134	-0.031	0.017	0.022	-0.022	-0.074	0.097	0.071	0.051	0.047	-0.015	-0.024	0.109	0.111	-0.062	-0.015	0.069	0.099	-0.014	-0.036	0.052	-0.015	-0.121	0.015	-0.046	-0.1	0.046	-0.089	-0.09	-0.088	-0.106	-0.076	0.074	0.067	0.057
L_P_951.8244_10.48688	0.001	0.114	0.064	0.074	-0.104	0.095	0.127	0.098	0.012	0.025	-0.021	0.116	-0.05	-0.158	-0.186	0.024	0	-0.095	0.081	-0.004	-0.113	0.015	-0.135	-0.14	-0.09	-0.074	0.071	0.034	-0.08	-0.081	0.052	-0.178	-0.176	-0.184	-0.157	-0.123	0.169	0.165	0.121
L_P_952.7477_10.24203	-0.16	-0.079	-0.124	0.014	-0.056	-0.052	-0.03	0.037	-0.071	-0.091	-0.026	-0.074	-0.026	0.051	0.043	-0.025	0.046	0.047	-0.079	0.04	-0.035	-0.058	-0.011	-0.093	-0.014	-0.035	-0.014	0.034	0.068	-0.034	0.041	-0.198	-0.195	-0.199	-0.173	-0.113	0.193	0.2	0.02
L_P_952.7835_9.081701	0.014	-0.197	-0.147	-0.175	-0.036	-0.082	-0.022	-0.146	-0.029	-0.118	0.107	0.24	0.109	-0.144	-0.114	0.109	-0.087	-0.007	-0.074	-0.054	0.108	0.034	-0.102	-0.076	0.033	-0.07	-0.008	-0.082	0.03	-0.02	0.094	-0.145	-0.139	-0.163	-0.118	-0.02	0.169	0.178	0.101
L_P_953.8397_10.59973	0.009	0.089	0.073	0.035	-0.126	0.074	0.107	0.123	-0.087	0.045	0.019	0.008	-0.026	0.021	-0.035	-0.112	0.106	0.046	0.148	-0.009	-0.094	0.112	-0.122	-0.052	-0.029	-0.093	-0.03	-0.033	-0.052	-0.216	0.106	-0.165	-0.156	-0.167	-0.139	-0.131	0.142	0.139	0.265
L_P_954.7626_10.35329	-0.004	0.071	0.039	0.09	-0.089	0.09	0.126	0.128	0.022	0.004	-0.028	0.085	-0.055	-0.134	-0.165	-0.007	0.054	-0.014	0.038	-0.001	-0.053	0.047	-0.069	-0.152	-0.017	-0.17	-0.001	0.025	-0.047	-0.064	0.134	-0.114	-0.106	-0.14	-0.085	-0.021	0.143	0.132	0.15
L_P_955.856_10.73408	0.02	0.05	0.055	-0.012	-0.063	0.086	0.151	0.088	-0.099	0	0.068	0.095	0.018	-0.017	-0.078	-0.059	0.095	0.086	0.063	-0.055	0.008	0.027	0.023	-0.026	0.067	-0.066	-0.044	0.005	-0.102	-0.123	0.105	-0.12	-0.117	-0.122	-0.105	-0.106	0.1	0.105	0.246
L_P_956.778_10.48657	-0.034	0.063	0.068	0.079	-0.067	0.057	0.087	0.074	-0.008	0.014	-0.021	0.085	-0.005	-0.124	-0.095	0.033	-0.032	-0.086	0.051	-0.004	-0.083	0.042	-0.082	-0.117	-0.011	-0.08	0.037	0.034	-0.024	-0.069	0.104	-0.185	-0.176	-0.182	-0.166	-0.133	0.163	0.153	0.069
L_P_957.8718_10.8619	0.015	0.002	0.055	-0.052	-0.092	0.082	0.16	0.074	0.042	-0.042	0.1	0.169	0.064	-0.066	-0.103	-0.037	-0.012	-0.003	-0.008	-0.104	-0.069	0.023	-0.055	-0.067	-0.028	-0.057	0.013	0.04	-0.037	-0.12	0.055	-0.112	-0.113	-0.116	-0.084	-0.125	0.092	0.097	0.245
L_P_958.6764_10.09369	-0.069	-0.178	-0.168	-0.121	0.072	-0.162	-0.107	-0.171	-0.201	-0.152	0.112	0.111	0.108	0.014	0.02	-0.004	0.076	0.133	-0.013	0.022	0.258	0.07	-0.038	0.005	0.16	-0.083	-0.116	-0.148	0.004	0.008	0.056	0.047	0.027	0.018	0.01	0.087	-0.007	0.009	0.012
L_P_959.8189_10.8623	-0.024	0.024	-0.019	-0.057	0.028	-0.033	-0.019	-0.034	0.109	-0.05	0.061	0.042	0.067	0.027	0.042	-0.04	-0.092	-0.098	-0.01	-0.05	0.056	-0.01	0.1	0.01	0.025	0.053	0.019	0.077	-0.022	0.008	-0.098	-0.02	-0.019	-0.005	0.004	-0.08	-0.014	-0.009	-0.055
L_P_959.8864_10.99232	0.019	0.007	0.063	-0.016	-0.059	0.096	0.147	0.063	0.072	0.007	0.024	0.203	0.018	-0.204	-0.196	0.031	-0.024	-0.003	-0.031	-0.081	-0.027	-0.001	-0.027	-0.102	0.013	-0.065	0.009	0.034	-0.076	-0.077	0.135	-0.161	-0.159	-0.171	-0.13	-0.111	0.163	0.153	0.25
L_P_96.0943_10.96391	-0.086	-0.012	-0.044	0.079	0.001	0.051	0.101	0.099	0.009	-0.04	-0.022	0.007	-0.026	-0.036	-0.044	0.027	-0.055	-0.041	-0.031	-0.031	-0.127	-0.12	0.109	0.041	-0.043	-0.008	0.03	0.125	-0.008	-0.013	0.031	-0.019	-0.013	-0.024	-0.018	0.014	0.033	0.016	0.01
L_P_96.0952_10.78168	-0.091	0.009	-0.036	-0.071	0.049	-0.023	-0.007	-0.055	0.021	-0.038	0.061	0.114	0.062	-0.057	-0.054	0.063	0.013	0.018	0.015	0.032	-0.005	-0.044	0.036	-0.09	-0.004	-0.067	-0.046	0.091	0.017	-0.019	0.077	-0.083	-0.078	-0.083	-0.067	-0.051	0.082	0.076	0.028
L_P_960.6919_10.25546	-0.085	-0.082	-0.117	-0.098	0.02	-0.097	-0.033	-0.078	-0.113	-0.132	0.096	0.019	0.09	0.093	0.094	-0.072	0.031	0.037	-0.081	-0.059	0	0.021	-0.058	0.02	-0.078	-0.098	0.014	-0.01	0.058	-0.071	0.071	0.031	0.039	0.006	0.054	0.173	0.035	0.043	0.053
L_P_962.824_10.86328	0.009	0.055	0.045	-0.081	-0.054	-0.002	0.07	0.012	-0.061	-0.077	0.077	0.154	0.069	-0.08	-0.077	-0.039	-0.031	-0.023	0.007	-0.087	-0.056	0.047	-0.078	-0.051	-0.044	-0.085	-0.004	0.015	-0.031	-0.133	0.095	-0.12	-0.114	-0.119	-0.082	-0.081	0.112	0.116	0.196
L_P_964.7744_10.86719	-0.021	0.022	-0.022	-0.01	0.126	-0.116	-0.144	-0.063	0.029	-0.046	-0.031	-0.073	-0.021	0.045	0.057	-0.046	-0.022	-0.008	-0.022	0.019	0.082	-0.021	0.07	0.054	0.031	0.033	0.001	0.027	0.033	0.032	-0.116	0.053	0.051	0.074	0.055	-0.016	-0.082	-0.072	-0.118
L_P_967.7626_9.90185	-0.059	-0.189	-0.154	-0.202	-0.119	-0.144	-0.082	-0.107	-0.051	-0.181	0.151	0.079	0.1	0.101	0.039	-0.029	0.079	0.102	-0.176	-0.086	0.211	0.037	-0.008	-0.083	0.097	-0.066	-0.11	-0.033	0.086	-0.047	0.049	-0.025	-0.026	-0.044	-0.038	0.024	0.046	0.045	0.011
L_P_969.7775_10.01447	-0.034	-0.04	-0.053	-0.08	-0.072	-0.125	-0.097	-0.036	-0.105	-0.108	0.1	-0.002	0.063	0.132	0.075	-0.077	0.135	0.086	-0.12	-0.067	0.092	0.079	0.023	0.022	0.059	-0.036	-0.136	-0.01	0.06	-0.03	0.103	-0.14	-0.131	-0.143	-0.123	-0.12	0.125	0.108	-0.03
L_P_971.793_10.13334	-0.115	-0.057	-0.15	-0.043	-0.08	-0.11	-0.064	-0.062	-0.018	-0.132	-0.011	0.016	-0.044	-0.033	-0.079	-0.014	0.116	0.069	-0.063	0.009	0.14	0.089	-0.085	-0.082	0.065	-0.066	-0.11	-0.096	0.046	-0.105	0.096	-0.075	-0.072	-0.104	-0.071	0.041	0.116	0.101	-0.03
L_P_973.8087_10.26093	-0.073	-0.07	-0.101	-0.072	-0.07	-0.031	0.024	-0.018	-0.085	-0.083	-0.044	0.016	-0.085	-0.078	-0.131	0.056	0.01	0.046	-0.095	-0.005	0.087	0.116	-0.152	-0.102	0.05	-0.013	-0.091	-0.136	0.029	0.021	0.142	-0.127	-0.126	-0.135	-0.11	-0.033	0.144	0.14	0.11
L_P_975.8239_10.38773	-0.032	-0.044	-0.1	-0.031	-0.053	0.035	0.081	0.018	-0.078	-0.022	-0.102	0.045	-0.114	-0.189	-0.199	0.095	-0.024	0.018	-0.033	0.032	0.026	0.098	-0.174	-0.096	0.023	0.012	-0.045	-0.15	-0.062	0.002	0.147	-0.128	-0.124	-0.132	-0.104	-0.041	0.147	0.132	0.191
L_P_977.8335_10.49448	0.01	-0.008	-0.01	-0.04	-0.002	0.063	0.062	0.018	-0.079	0.049	0.019	0.085	0.001	-0.082	-0.091	0.051	0.023	0.028	-0.054	0.009	0.063	0.087	-0.105	-0.117	0.047	0.034	-0.077	-0.113	-0.052	0.011	0.094	-0.1	-0.092	-0.099	-0.059	-0.037	0.11	0.109	0.054
L_P_979.2703_9.687229	-0.059	0.033	0.035	0.021	0.061	0.08	0.067	0.1	0.014	0.065	0.096	0.125	0.092	-0.021	-0.02	0.006	-0.096	-0.047	-0.045	-0.073	-0.059	0.005	0.009	-0.095	-0.034	0.063	-0.018	0.083	0.003	0.099	-0.03	-0.014	-0.003	-0.015	0.002	-0.015	0.022	0.002	-0.057
L_P_982.2692_9.687181	-0.041	-0.015	0.044	0.02	0.068	0.041	0.017	0.06	-0.03	0.062	0.108	0.092	0.102	0.032	0.026	-0.034	-0.055	0.014	-0.005	0.005	-0.01	-0.006	0.063	-0.039	-0.022	-0.036	0.047	0.126	-0.023	0	0.026	0.024	0.034	0.016	0.043	-0.008	-0.013	-0.034	-0.006
L_P_982.7863_10.48603	-0.055	0.035	0.056	0.014	0.15	-0.083	-0.165	-0.02	-0.055	0.047	-0.053	-0.093	-0.03	0.039	0.059	0.017	-0.008	0.019	-0.113	0.027	0.086	0.06	0.005	0.072	0.053	0.064	-0.095	-0.081	0.066	0.052	-0.023	0.059	0.064	0.072	0.072	0.038	-0.061	-0.062	-0.12
L_P_983.8874_10.8778	-0.008	-0.033	0.031	-0.059	-0.101	-0.007	0.055	-0.022	-0.043	-0.079	0.034	0.116	0.019	-0.09	-0.1	0.08	-0.05	-0.013	0.021	-0.046	0.001	0.043	-0.115	-0.132	0.01	-0.057	0.017	-0.061	-0.063	-0.056	0.1	-0.107	-0.101	-0.116	-0.066	-0.066	0.11	0.113	0.142
L_P_985.903_10.99663	-0.017	-0.051	-0.045	-0.116	-0.07	0.034	0.136	-0.001	0.044	-0.111	0.045	0.215	0.037	-0.193	-0.189	0.061	-0.069	-0.035	-0.029	-0.039	0.024	-0.018	-0.036	-0.083	0.033	-0.07	0.017	0.005	-0.046	-0.039	0.138	-0.12	-0.121	-0.134	-0.085	-0.075	0.123	0.131	0.234
L_P_997.2807_7.688596	0.044	0.136	0.065	0.103	0.007	0.106	0.082	0.088	0.059	0.084	-0.071	-0.062	-0.052	-0.02	-0.011	-0.035	0.02	-0.013	0.099	0.002	-0.133	0.091	-0.129	-0.033	-0.049	-0.043	0.102	-0.067	-0.072	0.056	-0.038	0.025	0.024	0.039	0.026	0.051	-0.035	-0.024	-0.008

## Sheet: SupTabl4 rP p-Value
BLOOD LIPIDOME PROFILING REVEALS POTENTIAL BIOMARKERS LINKED TO HEALTH AND CARCASS QUALITY TRAITS IN PIGS
Carles Hernández-Banqué, Teodor Jové-Juncà, Manel Portero-Otin, Elia Obis, Olga González-Rodríguez, Maria Ballester*, Raquel Quintanilla*
Supplementary table 4'. P-value estimates of the phenotypic correlation coefficients between the lipidome and the health, stress and production phenotypes.
Abbreviations: Ig = Immunoglobulin; HP = haptoglobin; CRP = C-reactive protein; CTL = Cytotoxic T cell; NK = Natural killer T cell; PBMC = Peripheral Blood Mononuclear Cells; gd_Tcells = gamma delta T cells; ERY = Erythrocytes; PLA = Platelets; LEU = Leucocytes; MON = Monocytes; LYM = Lymphocytes; EOS = Eosinophiles; NEU = Neutrophiles; HB = Haemoglobin; HTC = Haematocrit; MCH = Mean Corpuscular …
Lipidic feature	IgA	IgM	IgG	HP	CRP	LEU	LYM	MON	EOS	NEU	HTC	ERY	HB	MCV	MCH	PLA	LYM_PHAGO_%	MON_PHAGO_%	LYM_PHAGO_FITC	MON_PHAGO_FITC	γδ T cells	Bcells_PBMCs	Tcells_PBMCs	Memory_PBMCs	NaiveTcells_PBMCs	Thelper_PBMCs	NK_PBMCs	CTL_PBMCs	CORTplasma	CORThair	CW	LM	HLM	LLM	SLM	LD	BFT	HFT	pH24
L_N_1003.603_8.190829	0.7974	0.7888	0.4257	0.5001	0.8677	0.2088	0.0452	0.243	0.4658	0.8092	0.2516	0.843	0.954	0.1916	0.7649	0.979	0.0083	0.0633	0.0019	0.7205	0.4027	0.3817	0.7816	0.4851	0.2464	0.1903	0.1333	0.3056	0.1481	0.1732	0.6057	0.7124	0.6822	0.5689	0.6572	0.1509	0.4518	0.338	0.0591
L_N_1006.764_10.56211	0.1095	0.4247	0.2788	0.8566	0.68	0.1628	0.0943	0.2276	0.1441	0.6909	0.1984	0.0665	0.4597	0.6425	0.254	0.4519	0.4844	0.3398	0.0076	0.9769	0.8733	0.417	0.5341	0.7397	0.1941	0.0243	0.7088	0.497	0.1963	0.4542	0.0638	0.2302	0.2665	0.1814	0.2625	0.2848	0.058	0.0829	0.9407
L_N_1006.808_10.90127	0.4448	0.6493	0.4085	0.0999	0.6833	0.2032	0.4568	0.1445	0.1278	0.214	0.4185	0.116	0.1911	0.4786	0.9784	0.5958	0.4893	0.8254	0.3653	0.5998	0.6155	0.4481	0.5668	0.2983	0.0383	0.1638	0.6226	0.0706	0.8157	0.3942	0.8582	0.025	0.0308	0.0135	0.033	0.0264	0.0413	0.0775	0.5315
L_N_1013.779_8.817435	0.8891	0.2646	0.6833	0.8796	0.7097	0.6231	0.91	0.8108	0.903	0.3322	0.1317	0.0534	0.1057	0.7181	0.9788	0.2275	0.7758	0.4243	0.3467	0.3153	0.6246	0.5705	0.632	0.854	0.7372	0.0091	0.134	0.4681	0.7985	0.7409	0.6348	0.2024	0.1452	0.2044	0.0348	0.511	0.3532	0.2592	0.7538
L_N_1014.831_11.13502	0.247	0.438	0.6205	0.5327	0.6203	0.7463	0.6232	0.8501	0.8948	0.9463	0.6495	0.6642	0.434	0.9834	0.5379	0.6688	0.6212	0.0985	0.6314	0.3619	0.2323	0.0975	0.3492	0.831	0.2213	0.7524	0.6126	0.0813	0.7539	0.8564	0.0881	0.2853	0.3786	0.1247	0.4384	0.8922	0.0838	0.1585	0.0635
L_N_1015.797_8.988076	0.7824	0.8586	0.0714	0.9489	0.7996	0.8036	0.7177	0.6959	0.9738	0.7682	0.8097	0.7781	0.2547	0.9479	0.2004	0.5933	0.0016	0.0184	0.2585	0.177	0.3554	0.0385	0.0186	0.883	0.8781	0.0836	0.0123	0.0179	0.2983	0.6869	0.8448	0.5843	0.4104	0.7006	0.321	0.0744	0.8421	0.792	0.3841
L_N_1020.769_10.31907	0.0685	0.0312	0.251	0.0204	0.5486	0.0637	0.2947	0.0601	0.164	0.0299	0.2043	0.009	0.2385	0.1906	0.1898	0.0396	0.2001	0.8939	0.4825	0.4515	0.1769	0.0154	0.2532	0.0523	0.4163	0.5264	0.3538	0.564	0.0625	0.3695	0.0949	0.6472	0.6728	0.7778	0.9287	0.282	0.9909	0.9959	0.0904
L_N_1020.769_10.56157	0.3997	0.7598	0.9421	0.257	0.108	0.7917	0.909	0.9228	0.5879	0.3438	0.4381	0.5187	0.219	0.9167	0.4765	0.1294	0.136	0.4223	0.3364	0.8411	0.0061	0.0568	0.0206	0.316	0.1844	0.566	0.8674	0.6354	0.3871	0.8569	0.141	0.7492	0.6194	0.62	0.5681	0.8583	0.5051	0.4992	0.4654
L_N_1024.795_10.5333	0.2355	0.2268	0.6727	0.5991	0.8821	0.4022	0.7479	0.5699	0.2786	0.288	0.1599	0.628	0.1327	0.2159	0.1928	0.976	0.0537	0.3735	0.2838	0.6241	0.6403	0.5486	0.565	0.524	0.802	0.6567	0.8723	0.4438	0.0444	0.5158	0.6507	0.6038	0.38	0.6199	0.4407	0.6914	0.6938	0.3546	0.731
L_N_1024.795_10.90495	0.7541	0.9284	0.1569	0.5263	0.3838	0.5984	0.0876	0.6522	0.8778	0.228	0.5759	0.3094	0.6214	0.0598	0.0594	0.0042	0.5126	0.9964	0.0025	0.1392	0.9608	0.0334	0.0523	0.8998	0.9784	0.3784	0.9948	0.0649	0.9228	0.6238	0.2426	0.0785	0.1016	0.0639	0.162	0.2933	0.0653	0.0997	0.262
L_N_1024.795_9.124822	0.7124	0.9225	0.6654	0.8642	0.1355	0.0912	0.0605	0.2842	0.0505	0.3878	0.6382	0.6318	0.3222	0.9933	0.5095	0.2228	0.2438	0.3081	0.106	0.9525	0.7561	0.0993	0.0084	0.3142	0.9328	0.3067	0.7322	0.0106	0.8222	0.4099	0.5106	0.0957	0.099	0.0852	0.0829	0.2137	0.1012	0.1863	0.2101
L_N_1027.602_8.042421	0.2365	0.4362	0.7631	0.7045	0.0176	0.9546	0.6794	0.9064	0.9737	0.5678	0.6629	0.4585	0.527	0.1672	0.109	0.4872	0.7112	0.8478	0.6944	0.7545	0.5008	0.433	0.1323	0.1317	0.5785	0.0891	0.4048	0.4105	0.691	0.1105	0.169	0.1755	0.1755	0.208	0.1649	0.0287	0.4217	0.4373	0.2419
L_N_1044.805_10.72932	0.9086	0.7829	0.0122	0.697	0.2117	0.8727	0.3045	0.5755	0.7744	0.2369	0.2861	0.8817	0.6318	0.1447	0.5451	0.2124	0.3435	0.8411	0.3378	0.9895	0.7968	0.6808	0.3137	0.988	0.3625	0.5424	0.3472	0.7907	0.1792	0.6015	0.4804	0.6048	0.5976	0.4924	0.8098	0.5026	0.656	0.5074	0.8883
L_N_1048.801_10.66797	0.4371	0.2525	0.9816	0.0705	0.1407	0.2632	0.556	0.4558	0.141	0.223	0.0883	0.0786	0.0168	0.9517	0.3363	0.5675	0.1041	0.4468	0.1194	0.8214	0.4339	0.4688	0.5843	0.6116	0.1218	0.6739	0.3344	0.144	0.1456	0.7823	0.9597	0.917	0.9735	0.8952	0.8656	0.528	0.764	0.8886	0.6896
L_N_1056.877_11.20548	0.2257	0.3333	0.0188	0.1523	0.6092	0.1352	0.324	0.2135	0.0077	0.1406	0.7105	0.9684	0.8192	0.6273	0.8558	0.1581	0.941	0.2952	0.5097	0.216	0.0211	0.4941	0.4717	0.1211	0.022	0.2042	0.805	0.0216	0.6932	0.7944	0.2571	0.5525	0.618	0.6846	0.4661	0.4285	0.697	0.9378	0.4856
L_N_1059.747_10.56444	0.2066	0.7397	0.8123	0.7993	0.943	0.2609	0.0378	0.402	0.0941	0.663	0.516	0.3464	0.7588	0.0537	0.2465	0.0104	0.2621	0.2836	0.9412	0.9263	0.5877	0.692	0.3261	0.8327	0.9884	0.8967	0.6024	0.1112	0.1865	0.6219	0.5749	0.0348	0.0607	0.0303	0.061	0.2081	0.0377	0.0887	0.3125
L_N_1062.725_10.52357	0.1413	0.2548	0.4038	0.0427	0.6442	0.0171	0.0294	0.0383	0.4388	0.0434	0.1682	0.2933	0.1401	0.6095	0.4994	0.2443	0.8984	0.8836	0.5163	0.4388	0.5542	0.1818	0.6681	0.7971	0.3237	0.8667	0.5369	0.5686	0.3244	0.9237	0.3089	0.1936	0.2855	0.1762	0.3748	0.4852	0.2584	0.2627	0.0269
L_N_1062.816_10.69319	0.4574	0.657	0.3786	0.9042	0.9258	0.788	0.8189	0.8744	0.5933	0.8406	0.2277	0.8392	0.3003	0.0867	0.1659	0.0279	0.1582	0.2435	0.9125	0.6374	0.9888	0.1341	0.4329	0.1058	0.9078	0.2939	0.8059	0.3296	0.1449	0.4869	0.3798	0.2613	0.1741	0.2251	0.297	0.0817	0.344	0.3163	0.9731
L_N_1062.816_10.86312	0.1671	0.678	0.0632	0.095	0.251	0.8728	0.866	0.7536	0.5305	0.806	0.6984	0.6248	0.4891	0.8439	0.8548	0.925	0.3012	0.8572	0.1917	0.4119	0.1961	0.5663	0.2573	0.431	0.259	0.3744	0.6336	0.9511	0.4168	0.4952	0.0299	0.0305	0.0477	0.0046	0.1411	0.5445	0.0029	0.0021	0.1818
L_N_1074.796_10.53526	0.9059	0.9564	0.4337	0.2278	0.0049	0.3492	0.0376	0.8477	0.325	0.501	0.372	0.06	0.2092	0.3042	0.7076	0.6739	0.0677	0.0499	0.9165	0.283	0.1187	0.3435	0.7557	0.0448	0.3353	0.0752	0.295	0.2021	0.1259	0.3001	0.0761	0.0891	0.0702	0.0537	0.1156	0.9688	0.0324	0.0242	0.3259
L_N_1080.735_10.49104	0.4962	0.0033	0.0884	0.8194	0.4273	0.1303	0.684	0.0772	0.8396	0.0164	0.4027	0.8618	0.3995	0.2282	0.2901	0.3065	0.9268	0.7172	0.9033	0.8281	0.3977	0.2802	0.4335	0.8463	0.613	0.1477	0.6215	0.8535	0.8594	0.215	0.7331	0.0871	0.0469	0.0737	0.0441	0.4619	0.0698	0.045	0.5584
L_N_1122.691_10.44311	0.3657	0.0822	0.0847	0.2432	0.5079	0.997	0.4827	0.3665	0.7772	0.483	0.447	0.0263	0.3652	0.0992	0.2245	0.1427	0.9546	0.9866	0.6839	0.6661	0.6958	0.9162	0.5712	0.764	0.2429	0.5423	0.9495	0.7305	0.8575	0.0415	0.8612	0.1562	0.1298	0.2074	0.1293	0.3191	0.2406	0.2293	0.391
L_N_1122.779_10.55837	0.0074	0.5174	0.8157	0.2613	0.5179	0.0395	0.0114	0.3556	0.3655	0.4058	0.2091	0.4889	0.1015	0.4305	0.1868	0.2213	0.4431	0.3835	0.0184	0.7302	0.1172	0.876	0.0162	0.2516	0.0201	0.7735	0.7072	0.6723	0.2495	0.3549	0.4673	0.2827	0.2067	0.157	0.2296	0.7056	0.143	0.0619	0.2808
L_N_1140.703_10.40811	0.0691	0.1301	0.7366	0.0808	0.0545	0.2016	0.3607	0.541	0.5091	0.2668	0.3344	0.4747	0.0847	0.7324	0.1684	0.8069	0.6107	0.4868	0.4068	0.9652	0.0005	0.6404	0.0081	0.5515	0.014	0.4419	0.4234	0.7835	0.8717	0.1094	0.5711	0.3164	0.3198	0.2536	0.3184	0.5759	0.2793	0.2938	0.4263
L_N_1176.783_7.609482	0.6696	0.3711	0.8598	0.2091	0.7179	0.5779	0.6179	0.0998	0.4645	0.6755	0.0973	0.0299	0.1573	0.6943	0.5746	0.1461	0.1183	0.4638	0.4776	0.8926	0.0373	0.5112	0.0143	0.9407	0.2087	0.7857	0.3248	0.0691	0.2632	0.2978	0.7277	0.5942	0.8625	0.6205	0.9127	0.2765	0.7795	0.8949	0.9692
L_N_1200.669_10.36577	0.0263	0.7797	0.8761	0.9072	0.5228	0.1132	0.111	0.1437	0.036	0.4729	0.7793	0.7413	0.3398	0.4632	0.1145	0.1088	0.7075	0.6194	0.4765	0.8081	0.1227	0.255	0.0204	0.2566	0.1423	0.3689	0.6131	0.3824	0.9519	0.5228	0.783	0.5727	0.547	0.5359	0.4836	0.7817	0.5238	0.5859	0.6659
L_N_1206.895_11.18327	0.1578	0.0794	0.8816	0.0007	0.5811	0.0054	0.0247	0.0136	0.2633	0.0187	0.0073	0.056	0.0008	0.2554	0.0345	0.0426	0.3338	0.7492	0.0985	0.4353	0.3345	0.2045	0.148	0.6742	0.5673	0.1184	0.5965	0.2305	0.553	0.0722	0.5889	0.6299	0.5995	0.5364	0.3981	0.8622	0.5276	0.7547	0.5879
L_N_1248.941_11.25881	0.0422	0.0146	0.5876	0.0255	0.6087	0.0348	0.046	0.1663	0.3579	0.1593	0.1401	0.2917	0.0538	0.5311	0.1664	0.2573	0.6345	0.4241	0.0303	0.8032	0.4383	0.2636	0.0499	0.9955	0.7002	0.2191	0.9138	0.604	0.3652	0.3686	0.0183	0.7059	0.7844	0.6397	0.877	0.8087	0.7082	0.5678	0.9785
L_N_1257.055_11.24365	0.6956	0.2592	0.5373	0.6551	0.8822	0.2438	0.0948	0.8923	0.082	0.753	0.3432	0.3281	0.4672	0.9348	0.8721	0.2751	0.4757	0.711	0.8584	0.6566	0.2643	0.0977	0.1286	0.7515	0.0585	0.8391	0.0769	0.0096	0.3507	0.805	0.8264	0.3007	0.4596	0.1762	0.4331	0.5951	0.0998	0.2971	0.0666
L_N_1260.636_10.40241	0.1444	0.1435	0.2071	0.4413	0.8899	0.1777	0.223	0.1928	0.7539	0.2297	0.032	0.581	0.0582	0.0007	0.0022	0.5493	0.5038	0.2626	0.6522	0.4804	0.9334	0.7059	0.505	0.0627	0.7963	0.9139	0.7765	0.7725	0.6808	0.9563	0.674	0.2271	0.2349	0.2268	0.1537	0.6543	0.2708	0.3043	0.2719
L_N_1317.022_11.27477	0.475	0.6661	0.4609	0.8217	0.6428	0.0785	0.1051	0.1964	0.2238	0.3368	0.6118	0.6064	0.2478	0.9901	0.381	0.438	0.9883	0.7597	0.3706	0.3283	0.2754	0.0371	0.0508	0.6379	0.9058	0.362	0.353	0.0435	0.8556	0.1882	0.1437	0.3131	0.4005	0.321	0.7891	0.4469	0.3096	0.2666	0.7146
L_N_1371.009_11.26128	0.6632	0.3793	0.3822	0.0379	0.7296	0.057	0.0192	0.0338	0.4101	0.7467	0.1479	0.0156	0.029	0.3435	0.8721	0.5395	0.5879	0.506	0.0267	0.6272	0.7054	0.8303	0.2599	0.6408	0.3674	0.8745	0.8037	0.9174	0.9104	0.3653	0.3566	0.1101	0.1954	0.2005	0.4502	0.0407	0.2957	0.3214	0.6956
L_N_1376.989_11.2861	0.1041	0.7571	0.6904	0.412	0.705	0.1251	0.1445	0.2839	0.4059	0.4219	0.3767	0.9171	0.9965	0.2033	0.8683	0.1922	0.6263	0.9647	0.3614	0.9872	0.7978	0.9319	0.3365	0.8867	0.9827	0.6254	0.9602	0.4939	0.6696	0.3597	0.23	0.5728	0.6529	0.7006	0.9927	0.4158	0.9023	0.5794	0.5207
L_N_1436.955_11.24689	0.0185	0.1455	0.3637	0.0524	0.5432	0.0604	0.0724	0.3261	0.1687	0.2676	0.365	0.2333	0.0905	0.8225	0.3682	0.5409	0.9845	0.1903	0.1958	0.6291	0.2686	0.0622	0.0204	0.5583	0.2795	0.6005	0.9194	0.4048	0.3613	0.3196	0.1515	0.2997	0.3447	0.5014	0.4919	0.0802	0.6987	0.5828	0.5294
L_N_1496.922_11.19385	0.0848	0.0909	0.4595	0.014	0.8639	0.0782	0.0867	0.1578	0.5104	0.2324	0.1662	0.0487	0.0221	0.5785	0.3943	0.6124	0.2725	0.8462	0.0102	0.4585	0.5286	0.2192	0.0477	0.6059	0.4221	0.434	0.3953	0.5243	0.6133	0.2704	0.1381	0.8592	0.8222	0.9499	0.7651	0.1812	0.8026	0.975	0.801
L_N_1505.279_7.763437	0.0109	0.2137	0.2861	0.0314	0.4881	0.247	0.6341	0.301	0.4535	0.2352	0.1119	0.1445	0.0421	0.6877	0.2662	0.1615	0.6018	0.9313	0.9938	0.3925	0.1051	0.3434	0.0446	0.2555	0.2867	0.0298	0.8032	0.5745	0.9581	0.7345	0.0238	0.8257	0.9934	0.7386	0.8119	0.9306	0.5958	0.8343	0.3037
L_N_246.1979_3.371717	0.7564	0.8663	0.819	0.1974	0.7816	0.2278	0.3212	0.1236	0.6045	0.4179	0.8205	0.0492	0.9121	0.053	0.0221	0.4203	0.5414	0.3419	0.1737	0.4571	0.6128	0.7382	0.7677	0.7066	0.2952	0.1548	0.3673	0.4278	0.7124	0.9488	0.5376	0.5525	0.4565	0.8791	0.3415	0.2694	0.906	0.7957	0.5996
L_N_254.2243_7.867106	0.0379	0.3563	0.6989	0.2183	0.7313	0.1949	0.313	0.6179	0.3846	0.1633	0.9295	0.8934	0.4532	0.7723	0.3971	0.7876	0.0036	0.005	0.0172	0.2085	0.6006	0.7063	0.8834	0.7879	0.9672	0.2334	0.9103	0.7919	0.466	0.2132	0.1677	0.6823	0.7413	0.6191	0.6904	0.4276	0.4099	0.4474	0.071
L_N_256.2398_3.55071	0.2733	0.0681	0.1054	0.2174	0.9671	0.3275	0.1768	0.5457	0.8454	0.7402	0.1874	0.725	0.0794	0.0373	0.0129	0.0974	0.3007	0.4315	0.113	0.6303	0.0556	0.8233	0.9202	0.2086	0.1013	0.4898	0.7264	0.5983	0.9264	0.0835	0.2585	0.8298	0.885	0.7066	0.9124	0.8851	0.6306	0.8228	0.0727
L_N_280.2399_3.067893	0.56	0.0005	0	0	0.376	0.0001	0	0.0046	0.0129	0.0231	0.003	0.2708	0.0004	0	0	0.0856	0.8735	0.0957	0.0003	0.3598	0.0006	0.5458	0.0432	0.2709	0.0657	0.8684	0.0768	0.784	0.0721	0.2216	0.7405	0.1988	0.2034	0.4361	0.1105	0.0814	0.4691	0.679	0.0002
L_N_282.2556_3.784948	0.3934	0.5915	0.1806	0.0589	0.2917	0.4109	0.1393	0.6131	0.7449	0.9209	0.0413	0.9356	0.006	0.007	0.0005	0.5811	0.5369	0.9627	0.01	0.1177	0.5487	0.3764	0.1342	0.4205	0.4993	0.736	0.9353	0.0618	0.9312	0.037	0.6908	0.4249	0.4856	0.5819	0.4175	0.7856	0.4419	0.4823	0.0004
L_N_284.2714_4.64012	0.0403	0.0958	0.0144	0.0748	0.7875	0.1455	0.0834	0.3048	0.6437	0.5093	0.2261	0.3793	0.1413	0.0088	0.0043	0.565	0.8994	0.9528	0.2799	0.9227	0.0041	0.1981	0.0968	0.6141	0.1306	0.3867	0.8113	0.6753	0.728	0.3695	0.6897	0.7739	0.8731	0.9831	0.8169	0.81	0.8556	0.9481	0.0015
L_N_286.2833_4.63242	0.907	0.6867	0.5176	0.9398	0.3172	0.7525	0.4361	0.244	0.1861	0.6518	0.4797	0.0213	0.8364	0.076	0.0297	0.6216	0.0119	0.1311	0.9857	0.871	0.2382	0.3874	0.2267	0.5524	0.2402	0.8663	0.9747	0.5449	0.8922	0.4408	0.6267	0.5465	0.5241	0.5856	0.4593	0.7689	0.5252	0.642	0.9918
L_N_302.2243_3.426004	0.9392	0.6122	0.9832	0.1501	0.2307	0.7578	0.3421	0.11	0.1071	0.5025	0.9909	0.9596	0.7258	0.9212	0.6327	0.7088	0.1023	0.6045	0.2558	0.5826	0.2487	0.2363	0.0099	0.3002	0.3703	0.9791	0.2966	0.2691	0.6719	0.9834	0.3234	0.0805	0.0671	0.1209	0.157	0.0438	0.1543	0.1354	0.392
L_N_302.2607_4.926622	0.9867	0.7212	0.561	0.4664	0.1216	0.9403	0.7157	0.7107	0.4316	0.5936	0.9225	0.1239	0.871	0.0579	0.041	0.074	0.8409	0.5825	0.2841	0.444	0.7454	0.8408	0.8606	0.9426	0.8459	0.409	0.2298	0.3943	0.7732	0.799	0.1127	0.7234	0.6809	0.7161	0.8866	0.5785	0.7625	0.5596	0.3869
L_N_304.2398_4.181857	0.4349	0.893	0.697	0.4541	0.1542	0.176	0.1114	0.3262	0.8745	0.5826	0.698	0.9553	0.5546	0.6011	0.4765	0.7352	0.6519	0.6767	0.1365	0.6745	0.4843	0.7375	0.1476	0.6781	0.6713	0.8383	0.2441	0.3332	0.8189	0.2371	0.7607	0.9754	0.9778	0.899	0.8518	0.9738	0.8902	0.8369	0.2971
L_N_308.2711_4.037069	0.5265	0.5099	0.0573	0.1337	0.7097	0.2307	0.2656	0.5088	0.1841	0.2433	0.0128	0.7622	0.0229	0.0003	0.0015	0.1398	0.1874	0.3448	0.2718	0.7256	0.2142	0.3329	0.8905	0.4571	0.4762	0.5507	0.9191	0.8631	0.1304	0.2013	0.6027	0.7461	0.7018	0.7844	0.7729	0.9809	0.9921	0.6075	0.0103
L_N_314.0851_7.341741	0.0057	0.5422	0.0335	0.7953	0.4152	0.0666	0.0322	0.0567	0.1377	0.3412	0.5947	0.1892	0.8814	0.0296	0.1183	0.313	0.2388	0.7	0.6038	0.5329	0.9597	0.696	0.4276	0.7661	0.856	0.3614	0.4066	0.2465	0.3467	0.9775	0.9832	0.2786	0.2829	0.1836	0.1033	0.3819	0.1457	0.1287	0.411
L_N_338.3182_5.743591	0.6474	0.0108	0.1588	0.6667	0.1364	0.3715	0.8552	0.0889	0.7757	0.0323	0.2631	0.1876	0.517	0.002	0.0231	0.0625	0.0568	0.5518	0.4449	0.3772	0.5226	0.5388	0.1443	0.8495	0.2212	0.7543	0.7283	0.6009	0.484	0.0031	0.2728	0.0118	0.0077	0.0269	0.0098	0.0019	0.0853	0.0956	0.756
L_N_340.3338_6.584711	0.2072	0.3864	0.6283	0.5397	0.1555	0.0831	0.0632	0.603	0.0127	0.3258	0.972	0.1826	0.9504	0.1224	0.153	0.2631	0.0472	0.0087	0.6277	0.5055	0.0369	0.5003	0.8248	0.7593	0.122	0.5902	0.1849	0.2205	0.5538	0.3903	0.1239	0.1722	0.1346	0.1555	0.1449	0.1911	0.2034	0.2292	0.6329
L_N_364.3335_5.94239	0.7467	0.7821	0.0664	0.5983	0.0013	0.001	0.0003	0.0114	0.0001	0.1614	0.142	0.1762	0.0363	0.773	0.2218	0.0049	0.0033	0.0267	0.0914	0.146	0.0008	0.6828	0.0323	0.3087	0.1667	0.1022	0.1897	0.0016	0.0026	0.1625	0.9036	0.4069	0.6066	0.8164	0.9761	0.096	0.9048	0.9802	0.3615
L_N_366.3493_6.597988	0.9948	0.0049	0.008	0.0005	0.524	0.751	0.168	0.0981	0.0006	0.1365	0.5248	0.0272	0.229	0.0613	0.3695	0.6419	0.018	0.0697	0.3433	0.9169	0.1038	0.941	0.8783	0.8807	0.8915	0.5928	0.9297	0.5303	0.9509	0.0749	0.108	0.0352	0.0449	0.0162	0.1199	0.1217	0.0299	0.0597	0.8488
L_N_368.3647_7.368065	0.2047	0.8909	0.0541	0.0859	0.8659	0.3561	0.831	0.659	0.7149	0.074	0.0147	0.7094	0.0609	0.0072	0.0468	0.4533	0.9817	0.7516	0.6953	0.8059	0.4133	0.4236	0.8355	0.8874	0.3058	0.7106	0.1146	0.7795	0.8003	0.2173	0.8317	0.2351	0.2819	0.2484	0.2328	0.4328	0.2917	0.2899	0.7723
L_N_380.271_3.972273	0.7022	0.5079	0.3745	0.2262	0.1189	0.7532	0.9076	0.4452	0.7933	0.5264	0.9208	0.4355	0.9156	0.2808	0.5318	0.7249	0.2965	0.6954	0.1423	0.1925	0.4244	0.9095	0.5129	0.6968	0.4627	0.1534	0.1702	0.9631	0.447	0.3435	0.8709	0.6204	0.579	0.5244	0.6781	0.9924	0.5451	0.4117	0.4033
L_N_396.3962_8.04637	0.2365	0.8456	0.134	0.3335	0.6044	0.6782	0.7738	0.8168	0.6939	0.1749	0.0586	0.8025	0.1505	0.0064	0.0287	0.8208	0.6258	0.2769	0.179	0.8576	0.8673	0.1469	0.2018	0.993	0.3397	0.9028	0.0372	0.4555	0.7455	0.4945	0.6913	0.1947	0.2765	0.1966	0.3265	0.4996	0.1996	0.2459	0.5697
L_N_402.1374_7.347132	0.9671	0.2201	0.7544	0.4752	0.3444	0.1397	0.72	0.0968	0.2421	0.0294	0.58	0.6644	0.2708	0.8656	0.3637	0.0795	0.8167	0.5735	0.6036	0.8954	0.8149	0.1888	0.577	0.6428	0.8696	0.2894	0.9383	0.7437	0.5283	0.7384	0.8324	0.5183	0.4087	0.7909	0.5622	0.2369	0.8575	0.6876	0.0173
L_N_404.3646_7.199771	0.349	0.5171	0.1105	0.2777	0.0209	0.1726	0.0009	0.9594	0.009	0.0553	0.7858	0.0001	0.5209	0	0.0005	0.0306	0.0068	0.0001	0.125	0.2655	0.1119	0.5674	0.3722	0.1872	0.3581	0.6066	0.1464	0.8231	0.2389	0.6876	0.8474	0.4073	0.4211	0.4058	0.8225	0.2998	0.4822	0.5417	0.003
L_N_406.2289_3.653818	0.9467	0.947	0.2992	0.8011	0.284	0.9664	0.9773	0.2148	0.6662	0.7806	0.9746	0.6763	0.6587	0.6129	0.2873	0.9351	0.3613	0.7652	0.5627	0.6615	0.4339	0.2139	0.1577	0.8825	0.2826	0.246	0.6999	0.7569	0.4373	0.9052	0.8218	0.7221	0.5673	0.5408	0.7708	0.8909	0.6711	0.4186	0.9464
L_N_420.3037_5.038562	0.1519	0.2723	0.1065	0.6501	0.1631	0.4322	0.2234	0.8591	0.0622	0.9793	0.5013	0.3329	0.2792	0.0567	0.0165	0.2939	0.0193	0.0028	0.1753	0.1874	0.3714	0.0686	0.772	0.5074	0.0845	0.7708	0.211	0.0034	0.4666	0.8325	0.2153	0.8738	0.941	0.7205	0.8058	0.4611	0.7333	0.4516	0.7917
L_N_454.2048_3.079863	0.5064	0.2616	0.1346	0.0293	0.4969	0.0638	0.0478	0.6271	0.3921	0.272	0.1795	0.0734	0.1065	0.0001	0	0.0289	0.0714	0.3118	0.0005	0.0685	0.6729	0.4024	0.0387	0.2052	0.7723	0.8756	0.5269	0.1247	0.432	0.296	0.4648	0.7092	0.8079	0.9572	0.8718	0.5465	0.8522	0.9175	0.1652
L_N_458.2362_4.640051	0.4804	0.1914	0.4231	0.3165	0.4282	0.4233	0.6886	0.5029	0.5815	0.4356	0.0013	0.9861	0.0004	0	0	0.2226	0.1469	0.1282	0.3946	0.8612	0.0713	0.9194	0.3604	0.3782	0.1471	0.8004	0.7618	0.8891	0.2986	0.7043	0.7721	0.2525	0.3672	0.4162	0.399	0.2869	0.3068	0.5392	0.1035
L_N_466.312_4.349639	0.5879	0.7993	0.6056	0.1154	0.7834	0.9767	0.8927	0.1736	0.6263	0.9782	0.5462	0.3544	0.2354	0.7441	0.7194	0.4758	0.4609	0.9956	0.9771	0.3277	0.8739	0.1571	0.8226	0.0634	0.6944	0.5733	0.0402	0.3566	0.8296	0.654	0.7001	0.5412	0.5478	0.5806	0.5602	0.8321	0.542	0.5125	0.8921
L_N_479.3005_3.153671	0.2798	0.2176	0.8337	0.0006	0.0003	0.7131	0.2147	0.5633	0.3626	0.4934	0.047	0.8972	0.1437	0.0054	0.0375	0.3035	0.2164	0.3511	0.3086	0.0096	0.3078	0.3784	0.0186	0.6777	0.0159	0.6037	0.8284	0.918	0.6696	0.6862	0.1495	0.0228	0.0267	0.0329	0.1065	0.0104	0.0966	0.0574	0.003
L_N_480.3959_7.265694	0.7389	0.5962	0.5112	0.2832	0.7211	0.7076	0.3645	0.607	0.4421	0.6024	0.2681	0.8519	0.3282	0.0963	0.164	0.9701	0.5148	0.8077	0.0713	0.5042	0.1278	0.1818	0.2878	0.7032	0.878	0.7075	0.2582	0.9826	0.4301	0.4019	0.8417	0.5175	0.4605	0.586	0.523	0.1363	0.8248	0.765	0.7293
L_N_481.3161_3.948257	0.3414	0.0359	0.0399	0.0033	0.5459	0.1592	0.8877	0.408	0.6593	0.0087	0.0076	0.7043	0.0492	0.0001	0.0025	0.4183	0.0621	0.911	0.0536	0.3055	0.147	0.1874	0.0563	0.2489	0.0335	0.7566	0.7923	0.9698	0.2929	0.1666	0.0423	0.069	0.1381	0.0788	0.5128	0.2731	0.0772	0.0685	0.1158
L_N_488.3738_3.76237	0.5009	0.2063	0.995	0.8223	0.3247	0.1464	0.653	0.4598	0.2496	0.0254	0.2745	0.6392	0.5178	0.3567	0.8556	0.9536	0.4369	0.7648	0.6281	0.7559	0.6692	0.2995	0.4676	0.7601	0.3649	0.7777	0.7482	0.8448	0.7459	0.0534	0.3312	0.3049	0.1964	0.1907	0.0737	0.6557	0.1739	0.2442	0.7439
L_N_492.3657_7.348433	0.4078	0.3422	0.0595	0.6264	0.1424	0.6885	0.9792	0.6599	0.4731	0.6253	0.2564	0.4899	0.2153	0.5415	0.4216	0.9984	0.022	0.1705	0.311	0.066	0.1697	0.5819	0.9691	0.6828	0.8877	0.2147	0.8851	0.8447	0.5251	0.1821	0.5971	0.5304	0.6534	0.5145	0.5897	0.9063	0.5121	0.6355	0.28
L_N_506.3817_7.37145	0.5444	0.1291	0.6312	0.7463	0.0807	0.4824	0.0722	0.3041	0.6418	0.3687	0.1001	0.0331	0.2486	0.734	0.369	0.0043	0.5802	0.422	0.2747	0.3694	0.2472	0.045	0.0673	0.2723	0.7803	0.2813	0.7024	0.0686	0.6407	0.0791	0.0857	0.1746	0.258	0.1295	0.5138	0.3471	0.1108	0.2043	0.1972
L_N_508.4962_7.506979	0.3312	0.4678	0.3632	0.3801	0.9677	0.1765	0.2665	0.1603	0.4233	0.1754	0.0197	0.4379	0.0106	0.0504	0.0203	0.9386	0.619	0.6686	0.8485	0.7416	0.9603	0.7688	0.6994	0.4198	0.7255	0.5445	0.4463	0.9878	0.1369	0.8156	0.7303	0.1223	0.0732	0.1644	0.0518	0.0195	0.4005	0.2842	0.6345
L_N_508.521_7.867657	0.7137	0.1734	0.0967	0.3921	0.1357	0.2437	0.5909	0.0674	0.891	0.1221	0.4917	0.1397	0.6488	0.3897	0.2936	0.0273	0.2588	0.7859	0.3841	0.8339	0.3203	0.4341	0.6732	0.8402	0.9283	0.8727	0.735	0.6536	0.5702	0.4464	0.3978	0.3212	0.2237	0.3537	0.1642	0.9006	0.3544	0.2451	0.3317
L_N_509.3842_7.36974	0.0369	0.6391	0.117	0.3977	0.1754	0.2208	0.083	0.2593	0.9504	0.8226	0.459	0.3492	0.9943	0.9237	0.2921	0.0314	0.839	0.1976	0.6317	0.0636	0.1757	0.8254	0.5153	0.5207	0.3438	0.0439	0.9448	0.3976	0.3585	0.6727	0.3917	0.3028	0.4742	0.1863	0.7991	0.5402	0.1616	0.373	0.0109
L_N_509.5273_9.68306	0.6313	0.2099	0.1867	0.7188	0.2528	0.8205	0.5388	0.9802	0.1559	0.7798	0.3852	0.6508	0.4855	0.0944	0.1331	0.0908	0.3285	0.0791	0.1147	0.1934	0.9152	0.6752	0.8309	0.8419	0.4041	0.672	0.3449	0.2426	0.8915	0.4008	0.7075	0.4886	0.4615	0.274	0.4033	0.2701	0.2036	0.1555	0.1951
L_N_530.4689_8.782653	0.4643	0.8655	0.0693	0.8528	0.4392	0.7787	0.7931	0.9184	0.4813	0.2498	0.3222	0.987	0.4307	0.2221	0.2811	0.8927	0.841	0.5723	0.5963	0.451	0.9331	0.8236	0.7699	0.9487	0.6048	0.1756	0.4837	0.3854	0.9547	0.01	0.8682	0.9703	0.9135	0.7786	0.9111	0.3039	0.6145	0.7722	0.9249
L_N_534.6364_7.199585	0.3461	0.2839	0.8442	0.5906	0.7947	0.2547	0.4375	0.9946	0.1632	0.1875	0.9486	0.8553	0.7587	0.6951	0.8433	0.2098	0.2181	0.5907	0.3114	0.2515	0.264	0.2013	0.0086	0.7259	0.0627	0.6046	0.578	0.9616	0.1201	0.9594	0.9178	0.4739	0.6761	0.4854	0.8248	0.51	0.4424	0.7269	0.5519
L_N_535.6423_7.204255	0.3061	0.2356	0.8336	0.1035	0.886	0.4408	0.3222	0.3402	0.0609	0.6084	0.9899	0.5002	0.7934	0.3997	0.5821	0.9305	0.172	0.5914	0.0518	0.682	0.9074	0.7186	0.8573	0.6781	0.6496	0.3783	0.3078	0.4248	0.5657	0.6841	0.401	0.299	0.3209	0.3169	0.5015	0.5601	0.3775	0.3555	0.6423
L_N_536.5274_8.023574	0.3647	0.2684	0.3807	0.82	0.8173	0.7268	0.6693	0.4591	0.6488	0.9375	0.0167	0.0966	0.0151	0.2815	0.2133	0.6665	0.4231	0.8938	0.7726	0.6206	0.6194	0.0477	0.2189	0.5211	0.7478	0.4973	0.8592	0.3045	0.7739	0.3351	0.3549	0.4385	0.7984	0.4079	0.9246	0.1941	0.1885	0.3412	0.3002
L_N_539.5275_7.986835	0.5256	0.05	0.4823	0.8983	0.1602	0.452	0.828	0.8281	0.2971	0.1658	0.071	0.1013	0.215	0.661	0.9015	0.2893	0.9699	0.5535	0.8719	0.1562	0.5855	0.163	0.373	0.6026	0.9458	0.4869	0.1098	0.502	0.8297	0.0385	0.5767	0.034	0.0444	0.0241	0.0733	0.1164	0.0507	0.0575	0.0363
L_N_550.5427_8.236829	0.7479	0.1544	0.8568	0.4195	0.7513	0.2751	0.4008	0.3707	0.3371	0.2788	0.9441	0.0303	0.7875	0.012	0.0386	0.2229	0.5006	0.4059	0.2121	0.4954	0.1404	0.9311	0.6241	0.3934	0.2282	0.8398	0.1939	0.6316	0.701	0.1969	0.6777	0.0783	0.0367	0.0928	0.0478	0.0195	0.2554	0.099	0.8489
L_N_550.6651_7.466922	0.2167	0.7645	0.0358	0.697	0.4078	0.9066	0.4198	0.8469	0.8583	0.3107	0.2017	0.5123	0.1986	0.4509	0.3654	0.5134	0.4232	0.5734	0.503	0.5217	0.3891	0.7146	0.6965	0.5217	0.9064	0.9695	0.3041	0.334	0.2718	0.4157	0.7144	0.4107	0.4063	0.4696	0.5299	0.0397	0.8684	0.8216	0.9691
L_N_551.6705_7.462968	0.0854	0.8339	0.3586	0.5076	0.7256	0.6078	0.4042	0.5029	0.1688	0.6469	0.7918	0.6122	0.5587	0.8017	0.8908	0.3986	0.7816	0.5796	0.1545	0.5463	0.2778	0.6388	0.5513	0.0652	0.2237	0.0967	0.8268	0.2741	0.1774	0.9539	0.2935	0.1263	0.115	0.2861	0.0959	0.0082	0.6066	0.5242	0.4066
L_N_552.3654_4.39708	0.053	0.8229	0.6208	0.0103	0.2364	0.5874	0.442	0.634	0.2792	0.0356	0.706	0.8673	0.6368	0.8183	0.7383	0.1943	0.2638	0.0483	0.0936	0.2584	0.5504	0.3926	0.3649	0.0615	0.6428	0.2192	0.7242	0.4779	0.9004	0.4407	0.3291	0.2449	0.2218	0.2588	0.5455	0.0808	0.3339	0.3328	0.0275
L_N_563.6741_7.728643	0.2778	0.5774	0.7731	0.5911	0.2189	0.2699	0.0326	0.6255	0.6278	0.5413	0.4995	0.8733	0.7517	0.2751	0.5262	0.7159	0.2771	0.6938	0.3369	0.3624	0.9032	0.9278	0.8177	0.4768	0.6225	0.8712	0.3017	0.5376	0.7871	0.4838	0.5578	0.7263	0.6492	0.5891	0.7904	0.9407	0.6743	0.4688	0.4148
L_N_564.5587_8.475375	0.0909	0.5887	0.7454	0.6727	0.8649	0.5475	0.8554	0.9859	0.9174	0.364	0.0622	0.3795	0.0706	0.2021	0.1908	0.8081	0.6317	0.539	0.8605	0.5392	0.2555	0.1551	0.4744	0.7456	0.5269	0.2851	0.7859	0.3145	0.7277	0.3252	0.6188	0.9788	0.6492	0.9496	0.5357	0.1872	0.569	0.9042	0.6349
L_N_564.6804_7.72965	0.796	0.0382	0.0465	0.2887	0.0429	0.5043	0.6145	0.4331	0.0933	0.1011	0.0641	0.7675	0.0278	0.0504	0.0149	0.3758	0.1504	0.1752	0.5226	0.6796	0.6875	0.5703	0.5473	0.3977	0.0758	0.9979	0.0533	0.1262	0.1035	0.2851	0.0025	0.398	0.3428	0.2009	0.5199	0.4879	0.1834	0.0797	0.177
L_N_565.3505_6.465521	0.4826	0.9392	0.7707	0.7385	0.2174	0.5328	0.4018	0.276	0.4006	0.9932	0.4042	0.9767	0.2971	0.3135	0.211	0.1354	0.6117	0.6696	0.756	0.7294	0.7104	0.3721	0.3051	0.3568	0.8814	0.9687	0.7039	0.2624	0.2322	0.8265	0.7357	0.56	0.5175	0.6378	0.4953	0.365	0.5717	0.6764	0.665
L_N_565.6871_7.726455	0.3794	0.3158	0.3153	0.4028	0.2519	0.6399	0.6115	0.4234	0.0922	0.2675	0.0058	0.1801	0.0058	0.0524	0.0413	0.9227	0.7538	0.6023	0.5712	0.5877	0.3154	0.4461	0.4654	0.4487	0.9818	0.9354	0.6864	0.2106	0.2335	0.4069	0.1186	0.7767	0.71	0.4941	0.8521	0.6281	0.4078	0.3808	0.3018
L_N_566.3844_7.370727	0.1014	0.4829	0.8319	0.0688	0.4731	0.3616	0.4022	0.1718	0.5879	0.4234	0.8585	0.148	0.9786	0.1484	0.1415	0.9751	0.8883	0.4043	0.321	0.1375	0.1964	0.0065	0.0062	0.2241	0.4181	0.6431	0.5534	0.0386	0.3154	0.0391	0.5875	0.4725	0.4437	0.5469	0.6309	0.7452	0.6009	0.3511	0.3877
L_N_566.6936_7.722545	0.1556	0.9677	0.8037	0.9678	0.2093	0.775	0.5323	0.8889	0.0453	0.8616	0.2712	0.9169	0.2408	0.1251	0.104	0.3546	0.1294	0.1073	0.1403	0.5565	0.4768	0.4062	0.1384	0.2754	0.3452	0.4376	0.4806	0.0392	0.7435	0.3003	0.6284	0.7402	0.7996	0.9137	0.5559	0.7786	0.9975	0.8803	0.3282
L_N_567.6994_7.716656	0.1963	0.1747	0.3477	0.3581	0.0094	0.9691	0.1133	0.3634	0.1327	0.1012	0.0753	0.1469	0.2536	0.595	0.9551	0.1173	0.2582	0.8609	0.0441	0.7482	0.61	0.8584	0.1633	0.0116	0.3099	0.492	0.6298	0.0302	0.1319	0.3685	0.6427	0.5474	0.585	0.5845	0.5363	0.2338	0.6837	0.8745	0.83
L_N_580.3968_5.214464	0.0839	0.7184	0.3582	0.0047	0.1826	0.7642	0.2	0.9609	0.1529	0.0124	0.895	0.8376	0.8644	0.9199	0.9347	0.511	0.5426	0.0305	0.1179	0.1213	0.4744	0.6725	0.8813	0.3094	0.4616	0.1398	0.4631	0.37	0.8093	0.3585	0.9356	0.9145	0.8456	0.9845	0.7457	0.3325	0.9371	0.9906	0.0168
L_N_581.3684_3.149755	0.7522	0.194	0.1627	0.0036	0.063	0.3283	0.8921	0.8349	0.9594	0.0596	0.0088	0.7567	0.0331	0.0002	0.0016	0.29	0.3721	0.8798	0.5925	0.0408	0.0762	0.7626	0.036	0.3233	0.0286	0.5134	0.3579	0.6242	0.4481	0.6194	0.1845	0.1001	0.0875	0.096	0.1954	0.0262	0.1803	0.194	0.0218
L_N_582.5327_8.023652	0.3912	0.2385	0.1927	0.8701	0.7404	0.9377	0.9399	0.5011	0.9635	0.8608	0.0291	0.1587	0.0229	0.2907	0.1904	0.3921	0.6004	0.5817	0.9513	0.5808	0.7328	0.0603	0.2024	0.6344	0.9548	0.4076	0.9335	0.4267	0.7492	0.3231	0.178	0.7063	0.8198	0.6664	0.6797	0.1342	0.3106	0.6452	0.2583
L_N_583.384_3.949072	0.5487	0.0335	0.0395	0.1206	0.9674	0.0197	0.303	0.3685	0.0663	0.0026	0.0327	0.754	0.146	0.0016	0.0306	0.6377	0.4794	0.5709	0.3191	0.3002	0.0971	0.2218	0.0306	0.2011	0.0278	0.7882	0.2688	0.6429	0.1542	0.1197	0.0423	0.0456	0.0417	0.0475	0.1745	0.0291	0.0652	0.0616	0.1898
L_N_591.5303_9.68061	0.2088	0.5842	0.426	0.5165	0.8733	0.4357	0.2443	0.5033	0.8842	0.9591	0.7435	0.181	0.7344	0.0396	0.0422	0.0984	0.4791	0.1027	0.0617	0.1975	0.4508	0.571	0.3622	0.4597	0.9045	0.4437	0.3325	0.7293	0.1381	0.17	0.4844	0.1694	0.169	0.1691	0.3257	0.0529	0.3104	0.2436	0.5792
L_N_592.5898_8.872804	0.4569	0.1326	0.2275	0.7073	0.8257	0.9203	0.7427	0.3479	0.7588	0.8121	0.0721	0.1705	0.0525	0.5416	0.3623	0.3246	0.2786	0.646	0.6708	0.3836	0.8764	0.1285	0.3247	0.5876	0.9236	0.5097	0.9558	0.5158	0.5309	0.295	0.1552	0.6534	0.8487	0.6053	0.7601	0.0505	0.219	0.529	0.4874
L_N_598.7492_8.19311	0.6971	0.556	0.4597	0.9861	0.9294	0.8131	0.6446	0.5847	0.6855	0.432	0.1496	0.8278	0.1539	0.1088	0.1117	0.6521	0.7255	0.7942	0.6699	0.9523	0.1743	0.9718	0.2353	0.4971	0.7907	0.5291	0.3214	0.2266	0.0871	0.8259	0.8622	0.7219	0.8067	0.7116	0.7553	0.7337	0.5932	0.4843	0.1535
L_N_599.5235_8.027692	0.3415	0.2737	0.2683	0.8005	0.4538	0.4673	0.1961	0.1959	0.5881	0.8612	0.1568	0.435	0.096	0.4212	0.226	0.6638	0.3948	0.5002	0.5835	0.3004	0.8974	0.1797	0.5068	0.3264	0.5426	0.9312	0.7466	0.4693	0.7632	0.2585	0.2476	0.4525	0.1913	0.5161	0.2005	0.003	0.9195	0.772	0.8331
L_N_599.7547_8.191481	0.4804	0.1592	0.7004	0.6485	0.2924	0.3548	0.3544	0.6915	0.2286	0.7415	0.4094	0.0256	0.2648	0.1045	0.2889	0.5625	0.1277	0.3904	0.0978	0.8274	0.1035	0.7954	0.5363	0.846	0.4951	0.7862	0.369	0.7987	0.9051	0.3845	0.6891	0.6541	0.732	0.7813	0.4813	0.8177	0.5681	0.7505	0.7401
L_N_603.5361_8.476083	0.581	0.0682	0.114	0.8985	0.666	0.3776	0.1569	0.1083	0.5516	0.9909	0.067	0.0775	0.0346	0.8475	0.4807	0.5815	0.5513	0.3202	0.4162	0.2031	0.6772	0.0955	0.2506	0.3911	0.873	0.6088	0.5929	0.6814	0.6065	0.4112	0.175	0.8283	0.414	0.8477	0.4496	0.0128	0.6239	0.925	0.8369
L_N_610.5639_8.473312	0.184	0.2955	0.6158	0.7227	0.3747	0.5946	0.3871	0.9055	0.9686	0.9159	0.0302	0.1097	0.0229	0.4118	0.2819	0.4614	0.5758	0.935	0.7355	0.6474	0.2602	0.1269	0.3806	0.9205	0.8371	0.4398	0.724	0.2479	0.565	0.9432	0.38	0.7393	0.9772	0.6354	0.8384	0.3204	0.3962	0.634	0.2166
L_N_613.5392_8.238665	0.5303	0.512	0.9048	0.3475	0.7453	0.4747	0.8386	0.5014	0.427	0.1732	0.3835	0.002	0.3206	0.0149	0.0405	0.3641	0.2925	0.7206	0.3264	0.7915	0.1803	0.5418	0.1739	0.8956	0.3597	0.5713	0.3106	0.6634	0.6914	0.519	0.0121	0.0127	0.0047	0.0088	0.0126	0.0601	0.0346	0.0044	0.6925
L_N_613.7047_7.716289	0.7156	0.0122	0.0075	0.2395	0.2668	0.8931	0.0515	0.3437	0.192	0.0141	0.0429	0.4447	0.1095	0.0954	0.2082	0.2818	0.9057	0.9637	0.0493	0.7324	0.1379	0.1873	0.2711	0.8129	0.0398	0.0641	0.6042	0.2623	0.277	0.7511	0.1596	0.7413	0.7562	0.7033	0.8598	0.4133	0.4909	0.4686	0.0889
L_N_614.55_8.661667	0.405	0.4165	0.2217	0.8779	0.3232	0.3774	0.37	0.6081	0.7872	0.6217	0.5797	0.6384	0.8319	0.209	0.478	0.4117	0.9391	0.3986	0.8743	0.1174	0.4589	0.94	0.3492	0.3933	0.3138	0.8044	0.2972	0.7458	0.6461	0.9271	0.9744	0.2779	0.144	0.232	0.1838	0.1097	0.5617	0.2651	0.7572
L_N_616.545_4.657047	0.1332	0.9689	0.4799	0.4167	0.9896	0.15	0.0759	0.4464	0.4666	0.5352	0.1456	0.7342	0.0634	0.0261	0.0049	0.6058	0.5807	0.9612	0.0872	0.2756	0.3916	0.3597	0.1676	0.7517	0.2643	0.7158	0.8104	0.6271	0.9992	0.5169	0.3967	0.4866	0.4626	0.5657	0.5572	0.1685	0.7644	0.7909	0.0018
L_N_617.4775_7.205133	0.1897	0.0699	0.6881	0.3529	0.6511	0.7015	0.3386	0.11	0.9736	0.5527	0.2784	0.4041	0.59	0.0147	0.1256	0.3567	0.3929	0.2721	0.8123	0.351	0.7099	0.0051	0.0007	0.904	0.8993	0.3635	0.4327	0.0035	0.9254	0.2978	0.9965	0.4089	0.5108	0.4584	0.9079	0.1781	0.5744	0.6491	0.5403
L_N_618.5066_8.785359	0.9266	0.3005	0.8693	0.5257	0.9864	0.6368	0.7623	0.2734	0.0114	0.9539	0.6364	0.7951	0.8964	0.7607	0.6593	0.4459	0.923	0.7107	0.8823	0.4963	0.8667	0.8454	0.4302	0.9615	0.5789	0.136	0.476	0.7035	0.0349	0.3837	0.5359	0.1214	0.1051	0.1189	0.2637	0.1301	0.2048	0.1114	0.0967
L_N_621.6055_9.044209	0.3776	0.9718	0.861	0.1495	0.1549	0.877	0.8271	0.5631	0.8901	0.8919	0.637	0.3126	0.6751	0.0985	0.1274	0.3074	0.8979	0.7947	0.5046	0.8121	0.5032	0.0273	0.0091	0.5341	0.5655	0.7899	0.6762	0.042	0.7934	0.3941	0.6528	0.2209	0.2713	0.111	0.367	0.186	0.1252	0.4406	0.9595
L_N_625.4971_7.50472	0.7025	0.4786	0.5345	0.3867	0.9868	0.6101	0.832	0.4758	0.6448	0.3805	0.4282	0.0662	0.4996	0.0017	0.0039	0.0602	0.4533	0.7706	0.9085	0.9781	0.2927	0.8075	0.8977	0.8178	0.2917	0.4747	0.8792	0.1555	0.4398	0.7659	0.1842	0.0431	0.1029	0.0697	0.1608	0.2162	0.0673	0.1309	0.3504
L_N_627.5545_8.474291	0.5315	0.0961	0.1297	0.8284	0.8782	0.5982	0.4033	0.2022	0.8894	0.9868	0.09	0.2317	0.0607	0.4896	0.3011	0.4675	0.2462	0.7709	0.3592	0.5271	0.6985	0.1371	0.4375	0.3267	0.7191	0.8689	0.9555	0.5233	0.5744	0.4701	0.2157	0.6175	0.243	0.6193	0.2519	0.005	0.7442	0.8371	0.5895
L_N_629.5269_7.845031	0.7871	0.4211	0.543	0.7789	0.0064	0.2913	0.0717	0.2461	0.5483	0.7279	0.1524	0.3641	0.2873	0.0032	0.0174	0.8196	0.3706	0.6547	0.0483	0.8719	0.4836	0.6151	0.7678	0.4997	0.5501	0.7315	0.0268	0.9011	0.8296	0.8315	0.4985	0.8766	0.8996	0.6945	0.8487	0.5726	0.764	0.6126	0.5031
L_N_630.6948_7.700608	0.0221	0.1642	0.0057	0.0397	0.6008	0.073	0.1682	0.0598	0.7832	0.2036	0.2059	0.3121	0.0894	0.6461	0.282	0.4787	0.6129	0.1196	0.8836	0.8577	0.4737	0.9663	0.7425	0.8384	0.5093	0.8341	0.8819	0.8064	0.2314	0.8193	0.15	0.3644	0.7167	0.5728	0.9808	0.8582	0.4551	0.6378	0.4677
L_N_631.5672_8.867708	0.3409	0.1312	0.1686	0.9993	0.1643	0.5109	0.3777	0.1351	0.2336	0.9045	0.043	0.077	0.019	0.6514	0.323	0.7205	0.4014	0.5077	0.3846	0.1494	0.8319	0.1571	0.5505	0.6555	0.7923	0.8737	0.757	0.6258	0.409	0.5344	0.1218	0.7252	0.7584	0.7041	0.637	0.0272	0.2375	0.4653	0.629
L_N_635.6206_9.228914	0.9284	0.8311	0.7691	0.5883	0.8725	0.7734	0.513	0.7569	0.1888	0.6122	0.2346	0.0553	0.1378	0.4299	0.7726	0.3118	0.7435	0.0253	0.7433	0.2154	0.5667	0.3731	0.4161	0.2118	0.7241	0.0131	0.6991	0.4993	0.8987	0.058	0.9194	0.2521	0.2803	0.6411	0.1175	0.0744	0.8849	0.8037	0.7842
L_N_638.595_8.869277	0.3422	0.2208	0.194	0.579	0.7743	0.5175	0.6777	0.8113	0.747	0.453	0.1442	0.5234	0.1335	0.3003	0.2503	0.3577	0.5282	0.9782	0.8679	0.5527	0.8693	0.2453	0.2978	0.9006	0.8595	0.2927	0.853	0.5523	0.8217	0.34	0.2193	0.4564	0.8083	0.3685	0.9479	0.1728	0.1313	0.3464	0.325
L_N_644.5218_8.875065	0.3093	0.8606	0.5317	0.4621	0.7156	0.4827	0.1508	0.2752	0.5587	0.4277	0.7092	0.4995	0.7308	0.2152	0.2143	0.6412	0.9172	0.7437	0.4439	0.7836	0.26	0.5192	0.4524	0.1524	0.3741	0.0179	0.0236	0.4124	0.5904	0.1556	0.8488	0.5376	0.515	0.5504	0.7771	0.4912	0.6828	0.4764	0.1748
L_N_645.605_8.745976	0.1283	0.4543	0.0058	0.7394	0.042	0.7211	0.5921	0.3775	0.2845	0.1285	0.0043	0.1128	0.0053	0.0732	0.1074	0.0525	0.0563	0.1958	0.9812	0.6498	0.0748	0.0273	0.2401	0.4061	0.737	0.2672	0.7184	0.2501	0.4862	0.7563	0.6572	0.4878	0.4132	0.8715	0.3558	0.1209	0.9867	0.9273	0.1945
L_N_646.5385_9.12432	0.5179	0.429	0.4957	0.7135	0.8182	0.4603	0.4374	0.1262	0.9	0.8142	0.5596	0.0543	0.6314	0.1496	0.1466	0.7468	0.9592	0.4252	0.2982	0.573	0.0244	0.7854	0.6254	0.8217	0.0591	0.5577	0.2028	0.2665	0.3437	0.2781	0.7155	0.0549	0.0418	0.0731	0.1069	0.0048	0.2675	0.1371	0.5413
L_N_647.6206_9.028528	0.286	0.0019	0.1276	0	0.1461	0.0169	0.011	0.0019	0.8252	0.21	0.8609	0.1742	0.6626	0.1884	0.3317	0.1125	0.2842	0.2187	0.0943	0.906	0.0572	0.0328	0.1562	0.3235	0.5691	0.8241	0.1457	0.0309	0.2165	0.0863	0.5091	0.8245	0.9719	0.7191	0.8135	0.8849	0.7497	0.99	0.7382
L_N_649.6362_9.379333	0.5326	0.9142	0.7848	0.0246	0.6318	0.5221	0.2016	0.418	0.4423	0.4655	0.4834	0.0012	0.3486	0.0045	0.0172	0.0485	0.6455	0.0268	0.4845	0.5081	0.8228	0.0391	0.0824	0.4555	0.8338	0.1727	0.1764	0.028	0.9585	0.41	0.9843	0.9128	0.9499	0.623	0.5554	0.7179	0.4174	0.8402	0.9123
L_N_655.5855_8.871786	0.4107	0.1319	0.1812	0.838	0.9762	0.8803	0.6001	0.3807	0.9628	0.7031	0.04	0.2201	0.0231	0.2781	0.1398	0.5468	0.388	0.5054	0.5284	0.3553	0.7748	0.1525	0.4147	0.4507	0.9382	0.3297	0.83	0.794	0.7074	0.3351	0.2116	0.5816	0.2054	0.5522	0.1715	0.0042	0.7776	0.8104	0.469
L_N_660.5196_7.128117	0.0616	0.0407	0.4302	0.1776	0.239	0.9679	0.6005	0.0734	0.6983	0.4486	0.8608	0.1576	0.8023	0.0565	0.2306	0.2544	0.4927	0.5462	0.3993	0.3961	0.8889	0.0909	0.0611	0.1532	0.8738	0.9335	0.5837	0.1396	0.3263	0.3348	0.5927	0.5945	0.8282	0.5704	0.8958	0.8341	0.5271	0.6902	0.379
L_N_667.646_9.203154	0.9944	0.2922	0.9091	0.7452	0.0338	0.9047	0.4097	0.7509	0.676	0.3407	0.1986	0.0159	0.4432	0.2689	0.138	0.0089	0.3271	0.3697	0.7699	0.6633	0.5425	0.1169	0.1313	0.9661	0.9281	0.6227	0.248	0.0932	0.3368	0.1116	0.1652	0.6261	0.8084	0.4095	0.9853	0.678	0.2082	0.6832	0.1798
L_N_672.2738_3.710141	0.8399	0.0877	0.3362	0.3327	0.9651	0.4074	0.2457	0.1762	0.8852	0.9672	0.1438	0.0097	0.0982	0.2686	0.4858	0.925	0.1481	0.9977	0.0816	0.4676	0.9209	0.2908	0.8535	0.8306	0.973	0.9091	0.545	0.5631	0.1399	0.7247	0.2139	0.326	0.3618	0.3326	0.4124	0.6204	0.3464	0.3531	0.9659
L_N_672.4721_7.540639	0.01	0.3902	0.2801	0.0967	0.0246	0.2935	0.0564	0.4526	0.0798	0.9266	0.2201	0.3657	0.4385	0.6005	0.9511	0.1793	0.2943	0.5016	0.2995	0.5663	0.9227	0.3554	0.7669	0.8662	0.4745	0.2159	0.2493	0.4829	0.123	0.5848	0.2426	0.2463	0.1471	0.3151	0.1017	0.1184	0.5556	0.346	0.796
L_N_674.5693_9.378987	0.9452	0.8867	0.219	0.4364	0.538	0.8199	0.7494	0.7391	0.7719	0.4005	0.329	0.0376	0.3611	0.2274	0.273	0.9878	0.2566	0.1699	0.0514	0.079	0.6467	0.3989	0.0535	0.6645	0.606	0.9484	0.3843	0.2058	0.4888	0.3067	0.7735	0.7088	0.6422	0.9772	0.8162	0.0054	0.5801	0.5551	0.3914
L_N_678.5511_8.473781	0.2945	0.8747	0.9093	0.8038	0.9056	0.948	0.9897	0.7264	0.7031	0.8622	0.1007	0.3687	0.0874	0.3034	0.267	0.758	0.7465	0.837	1	0.8408	0.2911	0.3576	0.73	0.432	0.5022	0.278	0.4576	0.4832	0.9556	0.4305	0.4907	0.4066	0.2502	0.4382	0.1659	0.2043	0.7603	0.4804	0.6293
L_N_687.5429_4.804956	0.7391	0.1009	0.0003	0.5763	0.0016	0.3481	0.1682	0.7474	0.1904	0.8527	0.1093	0.4075	0.1187	0.285	0.2937	0.2538	0.0144	0.2049	0.5084	0.2688	0.0113	0.7433	0.0598	0.2018	0.0354	0.179	0.6196	0.5111	0.1124	0.402	0.9244	0.3716	0.4249	0.5834	0.4211	0.5138	0.5771	0.6426	0.0726
L_N_688.551_7.210104	0.8563	0.853	0.5191	0.7997	0.8414	0.9169	0.6538	0.1455	0.8887	0.4314	0.0983	0.5457	0.2467	0.0042	0.0315	0.5699	0.1608	0.2365	0.206	0.2639	0.656	0.0086	0.0004	0.8829	0.4746	0.428	0.9163	0.0134	0.9457	0.243	0.9566	0.3135	0.3681	0.3125	0.6916	0.2345	0.308	0.4414	0.4481
L_N_688.5851_9.541472	0.2276	0.6464	0.9312	0.6075	0.5437	0.5338	0.3096	0.81	0.9924	0.9521	0.4701	0.0351	0.7955	0.1328	0.011	0.1521	0.7546	0.4666	0.9131	0.3464	0.6565	0.6977	0.6944	0.7257	0.8817	0.7761	0.4294	0.6531	0.0918	0.1677	0.7135	0.5907	0.5074	0.3742	0.5498	0.7685	0.5228	0.365	0.1302
L_N_689.7353_7.706467	0.4658	0.8377	0.7305	0.7864	0.3355	0.2532	0.0573	0.5297	0.265	0.8038	0.8648	0.0745	0.9544	0.0562	0.0379	0.0104	0.2716	0.4797	0.5977	0.4413	0.8411	0.3394	0.1587	0.7887	0.7734	0.9136	0.5307	0.1601	0.8122	0.1174	0.3258	0.1352	0.1498	0.1323	0.3797	0.0101	0.2458	0.412	0.0954
L_N_692.5433_9.124555	0.6814	0.2497	0.6704	0.4829	0.4649	0.8923	0.6721	0.7482	0.8708	0.9592	0.535	0.0965	0.472	0.2739	0.4012	0.7009	0.2835	0.0902	0.108	0.0394	0.411	0.7447	0.8304	0.5608	0.4746	0.9353	0.5338	0.7221	0.3541	0.149	0.769	0.0384	0.0289	0.0381	0.0866	0.0063	0.1358	0.0854	0.1837
L_N_693.6258_9.053021	0.0871	0.1498	0.3425	0.0026	0.203	0.4663	0.334	0.1587	0.581	0.8712	0.9449	0.648	0.821	0.6009	0.8622	0.2774	0.6176	0.1986	0.1568	0.9736	0.6166	0.1534	0.0074	0.9774	0.7102	0.9494	0.4313	0.0137	0.379	0.5572	0.9122	0.0091	0.0235	0.0145	0.0472	0.0555	0.0168	0.0672	0.3458
L_N_694.4588_5.36958	0.7437	0.54	0.1477	0.386	0.7413	0.1272	0.0893	0.9746	0.981	0.2813	0.8724	0.1255	0.7876	0.0529	0.0609	0.0001	0.0078	0.7342	0.0059	0.3302	0.0619	0.2632	0.6599	0.7087	0.1111	0.9057	0.8956	0.0661	0.5768	0.1484	0.4988	0.0803	0.1469	0.1049	0.0902	0.3047	0.0778	0.2459	0.0096
L_N_696.3183_3.710125	0.8013	0.0239	0.2409	0.3297	0.8644	0.093	0.0906	0.0274	0.7167	0.3361	0.2392	0.0426	0.1335	0.4234	0.8102	0.5285	0.9734	0.2483	0.323	0.9991	0.3528	0.8867	0.8432	0.4484	0.5999	0.6421	0.2339	0.8262	0.2137	0.4063	0.107	0.145	0.1728	0.1806	0.1867	0.5014	0.1849	0.181	0.9236
L_N_699.5337_7.576467	0.459	0.5784	0.7453	0.1699	0.8823	0.2672	0.4485	0.6887	0.5251	0.1848	0.7199	0.0231	0.9908	0.0282	0.0123	0.6941	0.2451	0.2456	0.3005	0.501	0.3197	0.1141	0.3625	0.9057	0.059	0.6042	0.2866	0.0101	0.5972	0.864	0.7207	0.9136	0.9747	0.8625	0.9945	0.8106	0.7952	0.9803	0.0191
L_N_701.535_8.126649	0.3432	0.3179	0.995	0.6768	0.0039	0.014	0.0018	0.1228	0.4094	0.275	0.4023	0.7227	0.6032	0.1379	0.2456	0.0046	0.9727	0.5408	0.0774	0.4129	0.2337	0.5461	0.8566	0.0687	0.7228	0.9043	0.2474	0.3769	0.3355	0.2948	0.2043	0.6959	0.9834	0.3854	0.7917	0.295	0.2075	0.5901	0.0141
L_N_706.5046_9.047499	0.9643	0.7139	0.1862	0.1695	0.9639	0.4404	0.8445	0.8217	0.1016	0.101	0.7589	0.7494	0.7183	0.4697	0.4528	0.5745	0.6511	0.4274	0.4886	0.5681	0.3126	0.5535	0.1279	0.887	0.0313	0.8321	0.2904	0.8706	0.9492	0.1855	0.2571	0.5017	0.4325	0.5781	0.3422	0.4934	0.6294	0.6194	0.4582
L_N_709.5343_9.12251	0.1291	0.5998	0.047	0.8462	0.1734	0.3406	0.2795	0.1789	0.9551	0.962	0.858	0.7334	0.7853	0.941	0.5429	0.2721	0.1224	0.4095	0.0838	0.4159	0.0013	0.7423	0.0609	0.5276	0.1222	0.9388	0.8836	0.5232	0.1722	0.886	0.6532	0.8909	0.8911	0.7813	0.8575	0.382	0.562	0.5638	0.5468
L_N_710.6161_9.026967	0.8607	0.0712	0.0954	0.0009	0.1328	0.3842	0.5899	0.0211	0.4832	0.4445	0.5666	0.6122	0.5537	0.2227	0.1608	0.5156	0.8345	0.1094	0.669	0.5671	0.872	0.4631	0.1211	0.9548	0.5044	0.7846	0.8008	0.4588	0.2999	0.1092	0.4517	0.3594	0.3912	0.3414	0.4152	0.9649	0.3899	0.2444	0.907
L_N_712.6325_9.377685	0.4239	0.6052	0.5704	0.0118	0.3994	0.4266	0.2596	0.1343	0.3589	0.7247	0.4356	0.0062	0.3454	0.0332	0.0631	0.0835	0.4897	0.0433	0.6156	0.4855	0.2908	0.0105	0.0247	0.9774	0.4853	0.5896	0.1537	0.0059	0.9338	0.2457	0.8796	0.5823	0.3985	0.8079	0.1752	0.4364	0.8398	0.6276	0.9779
L_N_713.5351_8.003355	0.0924	0.0016	0	0	0.0013	0.1942	0.8205	0.3496	0.6502	0.0103	0	0.5854	0.0002	0	0.0001	0.8042	0.2374	0.0681	0.1419	0.1169	0.011	0.0794	0.132	0.0662	0.0798	0.0243	0.2186	0.0166	0.0697	0.8568	0.1133	0.2595	0.3593	0.3819	0.4195	0.4202	0.3167	0.5391	0.1291
L_N_714.5261_9.127301	0.0618	0.7641	0.4339	0.396	0.2368	0.9153	0.8453	0.3955	0.1616	0.9401	0.7111	0.8942	0.6989	0.4803	0.4627	0.9892	0.1448	0.1629	0.0737	0.318	0.062	0.6202	0.1413	0.476	0.2028	0.6411	0.389	0.8132	0.8615	0.1148	0.2994	0.7123	0.7154	0.7437	0.8828	0.08	0.8583	0.9915	0.8433
L_N_715.5142_7.447214	0.3295	0.0002	0.0005	0	0.0039	0.9309	0.0139	0.8664	0.1908	0.0022	0.0591	0.5899	0.0697	0.0819	0.0803	0.3709	0.6318	0.768	0.6796	0.0059	0.2	0.994	0.3237	0.6721	0.4872	0.8874	0.6565	0.8105	0.8464	0.7949	0.4275	0.6464	0.5372	0.8224	0.2977	0.4406	0.9199	0.9069	0.1334
L_N_715.5504_8.352448	0.1739	0.0225	0.0016	0	0.0053	0.8159	0.4517	0.5141	0.1457	0.258	0.0014	0.8713	0.0144	0.0001	0.0031	0.8441	0.2301	0.1049	0.0478	0.1951	0.0205	0.1744	0.1704	0.3726	0.1508	0.1497	0.6529	0.0901	0.5643	0.541	0.2326	0.1168	0.1316	0.1699	0.1425	0.0931	0.2102	0.3106	0.2693
L_N_716.2068_3.954115	0.112	0.6002	0.2145	0.5353	0.0659	0.5154	0.7007	0.7196	0.2436	0.7074	0.4415	0.4839	0.6868	0.7717	0.8074	0.7304	0.0452	0.4626	0.4625	0.2358	0.9925	0.2741	0.1925	0.9683	0.8501	0.7883	0.4025	0.4621	0.0065	0.1422	0.4319	0.5431	0.3852	0.4086	0.4766	0.6709	0.4397	0.4274	0.8532
L_N_716.6161_9.774805	0.2877	0.0322	0.1599	0.0567	0.0952	0.758	0.6329	0.3688	0.0415	0.2571	0.0099	0.0089	0.0468	0.756	0.8289	0.6842	0.8797	0.2538	0.4281	0.3567	0.3691	0.9326	0.9331	0.7136	0.2599	0.4916	0.6233	0.797	0.6327	0.7065	0.7898	0.2205	0.1412	0.1766	0.1467	0.2148	0.4235	0.1967	0.0625
L_N_717.5299_7.837144	0.008	0	0.0012	0	0.0053	0.6768	0.1677	0.9358	0.4968	0.0109	0.5604	0.2988	0.4823	0.0547	0.0405	0.061	0.1361	0.7219	0.4639	0.0667	0.444	0.9969	0.8035	0.5389	0.8109	0.6852	0.3189	0.8035	0.5558	0.4329	0.5232	0.1848	0.1608	0.3162	0.115	0.2951	0.3774	0.2729	0.3447
L_N_723.5192_7.661376	0.1678	0.0204	0.2431	0.1403	0.8171	0.8168	0.8104	0.5069	0.1575	0.5143	0.5303	0.5454	0.6058	0.8904	0.9377	0.0023	0.001	0.3061	0.0351	0.2524	0.5358	0.8793	0.9616	0.6784	0.6864	0.2435	0.3705	0.9277	0.7574	0.5964	0.9913	0.0332	0.0355	0.0282	0.0684	0.0437	0.0355	0.0871	0.3714
L_N_725.5349_7.836652	0.2423	0.0565	0.1102	0	0.0216	0.2214	0.0363	0.3629	0.239	0.9326	0.0001	0.8968	0.001	0	0	0.7388	0.9339	0.7793	0.5882	0.2468	0.3135	0.4331	0.2353	0.5186	0.109	0.3972	0.873	0.464	0.9582	0.7229	0.4631	0.6668	0.4254	0.6521	0.175	0.9058	0.6054	0.5438	0.0228
L_N_726.4647_9.123193	0.4814	0.3446	0.5697	0.4036	0.0231	0.5136	0.4868	0.2938	0.8718	0.6297	0.2764	0.8532	0.3353	0.1034	0.1024	0.0658	0.3157	0.5175	0.8791	0.9222	0.5366	0.7058	0.6434	0.118	0.3988	0.9372	0.7571	0.8091	0.0787	0.9621	0.5061	0.8672	0.8975	0.9366	0.6573	0.8681	0.7316	0.8302	0.4506
L_N_727.5507_8.23707	0.4373	0.3008	0.2781	0.1892	0.0001	0.0091	0.0003	0.1089	0.0588	0.4131	0.2381	0.8233	0.6396	0.1672	0.6712	0.0293	0.9381	0.4154	0.0609	0.1178	0.8787	0.522	0.0608	0.1741	0.0715	0.6045	0.5999	0.7747	0.8605	0.3148	0.1132	0.1096	0.2182	0.0966	0.3804	0.3302	0.0748	0.2726	0.0107
L_N_727.5622_9.540411	0.7396	0.611	0.9008	0.7847	0.8523	0.5715	0.3428	0.7636	0.8195	0.8314	0.8341	0.5728	0.8482	0.6485	0.5998	0.5528	0.7612	0.3206	0.1859	0.5929	0.6699	0.9267	0.5501	0.9948	0.8639	0.5659	0.8845	0.5679	0.1321	0.2447	0.7249	0.8243	0.934	0.776	0.7156	0.6822	0.8086	0.9729	0.4872
L_N_728.5407_9.128916	0.8344	0.4524	0.4692	0.3178	0.5104	0.0527	0.0762	0.1615	0.1897	0.1034	0.5329	0.2868	0.6437	0.6711	0.5038	0.0832	0.0736	0.1257	0.8603	0.5223	0.2479	0.7964	0.5434	0.4087	0.3545	0.5763	0.9807	0.2023	0.2322	0.0675	0.8207	0.3466	0.347	0.4431	0.2941	0.4916	0.3797	0.5934	0.8387
L_N_729.5662_8.575821	0.2231	0.8069	0.3568	0.7919	0.0021	0.0007	0	0.1075	0.0056	0.1233	0.3882	0.8765	0.1433	0.4341	0.1287	0.0494	0.8284	0.5591	0.0046	0.6217	0.6476	0.1958	0.1782	0.1061	0.3922	0.8089	0.0648	0.3176	0.3933	0.7306	0.0802	0.2057	0.4925	0.2231	0.6313	0.4621	0.0687	0.2788	0.0018
L_N_730.6317_10.01825	0.1177	0.0024	0.0188	0.0173	0.5022	0.0296	0.334	0.0748	0.0016	0.0062	0.0013	0.002	0.0079	0.6008	0.9758	0.8253	0.3439	0.0332	0.2824	0.8522	0.0425	0.9016	0.7281	0.7486	0.1973	0.7569	0.3214	0.1232	0.1494	0.0695	0.0805	0.5943	0.5164	0.5278	0.7674	0.6841	0.6208	0.3872	0.0676
L_N_734.5901_9.53753	0.8847	0.0134	0.991	0.6373	0.3128	0.7586	0.3021	0.8704	0.3643	0.6625	0.564	0.0424	0.7159	0.1175	0.1168	0.8574	0.2847	0.5076	0.6681	0.3735	0.2524	0.5766	0.9467	0.2349	0.0804	0.427	0.2907	0.2269	0.2882	0.4096	0.8317	0.1989	0.1556	0.1688	0.3173	0.0948	0.2494	0.214	0.2552
L_N_737.5351_7.935446	0.0679	0.0025	0.0015	0.0041	0.5143	0.0461	0.2045	0.3628	0.1058	0.0765	0.0394	0.5291	0.1528	0.0008	0.0136	0.2461	0.0015	0.0023	0.0255	0.7367	0.0019	0.0739	0.4536	0.0803	0.0014	0.0787	0.0061	0.0027	0.4319	0.6644	0.2726	0.6684	0.7846	0.8939	0.9044	0.4943	0.8482	0.9664	0.3947
L_N_739.5146_7.117475	0.1766	0.0015	0.0025	0	0.0188	0.3698	0.6102	0.2398	0.9762	0.0285	0.0195	0.3075	0.0386	0.0835	0.154	0.2528	0.6156	0.7934	0.8592	0.0233	0.0105	0.6446	0.8607	0.156	0.1607	0.3432	0.3867	0.4535	0.5231	0.853	0.0947	0.8837	0.9246	0.767	0.9219	0.763	0.7157	0.7447	0.0693
L_N_739.5148_7.392211	0.4518	0.4723	0.2175	0.4652	0.1071	0.2241	0.8622	0.7629	0.4548	0.0381	0.7589	0.3134	0.5617	0.4427	0.7193	0.7859	0.1261	0.61	0.5026	0.8557	0.8239	0.9818	0.0715	0.054	0.8463	0.2251	0.4057	0.4421	0.4167	0.0762	0.104	0.7761	0.7941	0.7028	0.7206	0.4713	0.6928	0.5746	0.7597
L_N_741.5299_7.517528	0.1805	0.025	0.1242	0.0135	0.0725	0.6758	0.1443	0.6368	0.4616	0.3217	0.2385	0.4368	0.2447	0.5404	0.5732	0.647	0.4894	0.4151	0.6681	0.1444	0.8699	0.4033	0.3483	0.6715	0.1507	0.7089	0.0332	0.6223	0.0861	0.9137	0.6432	0.314	0.3128	0.2549	0.4923	0.1761	0.4005	0.427	0.1009
L_N_741.566_8.457631	0.595	0.0305	0.014	0	0.0176	0.1809	0.6762	0.3299	0.4307	0.0773	0.0002	0.7773	0.0033	0	0.001	0.7588	0.5467	0.0426	0.1854	0.5554	0.0221	0.3459	0.2015	0.0478	0.2518	0.1156	0.4072	0.0629	0.041	0.5024	0.3152	0.3312	0.5158	0.4374	0.5604	0.8634	0.2746	0.5945	0.4588
L_N_743.5456_7.54499	0.6722	0.7147	0.2927	0.2871	0.0473	0.5621	0.0841	0.9833	0.2353	0.4973	0.8246	0.7845	0.9513	0.9722	0.6939	0.1216	0.4083	0.6521	0.003	0.2997	0.3027	0.6893	0.5883	0.3027	0.3923	0.7451	0.9738	0.5801	0.1186	0.9526	0.1546	0.9439	0.8792	0.9659	0.9787	0.5354	0.9664	0.9795	0.1303
L_N_743.5457_7.956614	0.6508	0.0397	0.0612	0.0162	0.0111	0.2928	0.0017	0.4189	0.7708	0.0862	0.0319	0.0576	0.0454	0.5875	0.6011	0.4464	0.6482	0.5091	0.202	0.6115	0.1004	0.9761	0.3909	0.1536	0.4782	0.1746	0.5363	0.8798	0.4656	0.6428	0.1364	0.5114	0.4745	0.3511	0.7366	0.7624	0.3791	0.3548	0.0072
L_N_745.5609_8.295797	0.37	0.1233	0.3291	0.0525	0.1036	0.2811	0.0199	0.151	0.2402	0.4065	0.5596	0.4621	0.8047	0.8969	0.6343	0.5495	0.1932	0.5253	0.0518	0.6993	0.0699	0.7261	0.1537	0.0677	0.2364	0.4984	0.3897	0.924	0.5226	0.3721	0.8816	0.6882	0.7263	0.8608	0.7387	0.9791	0.8321	0.6578	0.0077
L_N_747.5195_7.554895	0.245	0.1895	0.6354	0.5649	0.7048	0.0029	0.0013	0.0075	0.2281	0.0987	0.489	0.1193	0.7393	0.3393	0.1679	0.0011	0.1396	0.1842	0.6413	0.7634	0.9548	0.4291	0.1588	0.5612	0.3997	0.035	0.408	0.8048	0.2768	0.7729	0.0102	0.4018	0.8143	0.4795	0.6479	0.9392	0.1554	0.7252	0.0056
L_N_747.7187_7.76618	0.6118	0.2475	0.5922	0.5548	0.9241	0.665	0.6568	0.341	0.6555	0.7233	0.8537	0.0133	0.6223	0.0067	0.0355	0.133	0.7852	0.8661	0.2894	0.8826	0.5396	0.4038	0.1042	0.819	0.1874	0.7323	0.2263	0.8639	0.7056	0.6841	0.491	0.3595	0.2884	0.2845	0.2873	0.3854	0.3849	0.3644	0.8814
L_N_748.5516_9.479212	0.9983	0.3376	0.9484	0.5141	0.3585	0.597	0.1542	0.8613	0.5149	0.5292	0.8667	0.6885	0.9013	0.5054	0.6762	0.3444	0.788	0.4817	0.1944	0.399	0.1107	0.1409	0.4163	0.9085	0.0421	0.8473	0.124	0.0123	0.0147	0.5979	0.5443	0.5353	0.5351	0.6718	0.5571	0.2502	0.9268	0.8998	0.0386
L_N_749.5354_7.730552	0.8241	0.0543	0.2337	0.5995	0.8317	0.7803	0.8418	0.8056	0.7398	0.4484	0.1028	0.4663	0.2009	0.0028	0.0088	0.2036	0.1581	0.1228	0.8807	0.6258	0.2178	0.915	0.2187	0.1505	0.1191	0.9169	0.4017	0.9117	0.4329	0.3474	0.9011	0.4383	0.4081	0.3103	0.6179	0.6964	0.3981	0.2877	0.3296
L_N_751.5508_8.158597	0.8318	0.1945	0.6294	0.0661	0.9137	0.464	0.1324	0.2073	0.167	0.7478	0.5262	0.6835	0.9317	0.7067	0.7906	0.0007	0.1214	0.5875	0.3255	0.9825	0.8567	0.3937	0.152	0.4693	0.0988	0.121	0.3231	0.7853	0.9106	0.7114	0.4191	0.0783	0.1327	0.0769	0.1955	0.1366	0.0718	0.2445	0.0341
L_N_751.5805_9.540268	0.532	0.546	0.3455	0.9317	0.1741	0.9879	0.7521	0.558	0.4536	0.5352	0.5567	0.584	0.7324	0.8916	0.9084	0.7657	0.9395	0.9163	0.0821	0.7755	0.422	0.8401	0.9983	0.087	0.771	0.1337	0.9278	0.4527	0.1428	0.2866	0.122	0.0823	0.0465	0.0497	0.0418	0.7179	0.046	0.0309	0.5456
L_N_753.5559_6.887213	0.545	0.3335	0.1949	0.0146	0.9752	0.6	0.7639	0.7421	0.2521	0.6372	0.6647	0.0617	0.903	0.0045	0.0238	0.2583	0.6188	0.9859	0.4934	0.5125	0.2124	0.7316	0.3596	0.7885	0.4089	0.9201	0.5651	0.8281	0.9568	0.9594	0.9187	0.331	0.2648	0.1527	0.2326	0.6869	0.1405	0.2834	0.6549
L_N_754.4753_7.544865	0.4645	0.3338	0.7522	0.7558	0.4368	0.3179	0.0447	0.744	0.6019	0.6509	0.1886	0.272	0.6694	0.6939	0.4765	0.0946	0.154	0.543	0.0012	0.3657	0.1695	0.2512	0.5762	0.7159	0.5475	0.557	0.1969	0.7609	0.455	0.8859	0.1072	0.4885	0.421	0.6391	0.3854	0.0837	0.9756	0.8413	0.0785
L_N_757.5966_8.972937	0.6281	0.4948	0.5511	0.7097	0.0018	0.0158	0.0022	0.0578	0.2291	0.3336	0.7632	0.0099	0.249	0.0083	0.1737	0.7666	0.1497	0.679	0.0005	0.9219	0.9114	0.5527	0.3596	0.6189	0.4659	0.5879	0.1651	0.9102	0.0406	0.6497	0.9093	0.9405	0.6874	0.9033	0.3792	0.0825	0.6532	0.6802	0.0847
L_N_760.4921_9.073841	0.4654	0.409	0.947	0.9721	0.5675	0.8021	0.9697	0.8263	0.9625	0.5385	0.5168	0.2406	0.9887	0.0306	0.1656	0.0936	0.5782	0.8881	0.1372	0.8739	0.0967	0.8578	0.4376	0.0682	0.3117	0.1943	0.973	0.81	0.9115	0.6979	0.0697	0.0992	0.1163	0.0725	0.0974	0.8891	0.0552	0.0605	0.943
L_N_760.5284_9.123908	0.9696	0.1765	0.4018	0.2152	0.1483	0.9642	0.9128	0.2189	0.1162	0.9847	0.4248	0.782	0.4985	0.4655	0.5301	0.7703	0.9174	0.8479	0.2209	0.4903	0.0992	0.8336	0.7893	0.3988	0.9758	0.5843	0.6507	0.5016	0.3912	0.6203	0.196	0.0478	0.0738	0.0524	0.2271	0.0964	0.0986	0.0959	0.9307
L_N_760.5722_6.686161	0.5641	0.7217	0.0918	0.1119	0.7055	0.7949	0.2877	0.5457	0.857	0.0466	0.0009	0.6039	0.0015	0.0003	0.0007	0.3345	0.1172	0.4205	0.1068	0.1199	0.8445	0.0772	0.0048	0.5054	0.8409	0.9694	0.7715	0.0126	0.6737	0.1032	0.3262	0.6333	0.6779	0.7456	0.8956	0.3902	0.7562	0.7409	0.5465
L_N_761.5353_7.823847	0.5437	0.1856	0.1579	0.0004	0.6486	0.7112	0.6753	0.9873	0.7764	0.9724	0.0126	0.7229	0.105	0.0004	0.0149	0.7654	0.0066	0.0002	0.2015	0.7833	0.0267	0.3066	0.2762	0.2288	0.2777	0.988	0.1041	0.1233	0.0663	0.8603	0.2981	0.5019	0.5317	0.4432	0.6131	0.8037	0.5198	0.3906	0.0231
L_N_762.5882_7.207324	0.7087	0.4076	0.5089	0.7067	0.3338	0.7759	0.4855	0.2671	0.6549	0.1495	0.1341	0.4817	0.2522	0.0054	0.0292	0.7896	0.6264	0.7141	0.8089	0.5801	0.9167	0.0375	0.0075	0.511	0.6346	0.7402	0.8538	0.0348	0.947	0.4787	0.4443	0.3593	0.4467	0.3162	0.8041	0.3762	0.309	0.4251	0.2988
L_N_763.5148_7.286836	0.564	0.1518	0.5199	0.529	0.545	0.0317	0.0118	0.0461	0.1038	0.3947	0.8676	0.3091	0.8575	0.2042	0.2059	0.1905	0.5283	0.9649	0.0227	0.1719	0.2574	0.6014	0.4214	0.4483	0.2998	0.9422	0.5493	0.9158	0.0945	0.9929	0.7857	0.3326	0.4715	0.2564	0.3734	0.8713	0.1798	0.366	0.037
L_N_765.5317_7.460896	0.9526	0.6824	0.8727	0.7829	0.3443	0.8937	0.2333	0.7099	0.8569	0.1903	0.3421	0.1884	0.2316	0.7366	0.9794	0.7493	0.2483	0.8422	0.4175	0.8702	0.4378	0.7025	0.0801	0.6102	0.149	0.7583	0.3566	0.8098	0.1475	0.8784	0.0583	0.1025	0.1439	0.0706	0.2105	0.6139	0.0315	0.043	0.3175
L_N_767.5456_7.908434	0.5303	0.3477	0.783	0.9425	0.0874	0.3439	0.0854	0.1537	0.4658	0.662	0.612	0.6698	0.8463	0.2211	0.8213	0.1569	0.0128	0.6775	0.0066	0.2921	0.5986	0.7036	0.7008	0.032	0.4313	0.2802	0.2741	0.8886	0.0927	0.7702	0.6467	0.0396	0.0297	0.0219	0.0695	0.0308	0.0857	0.0597	0.012
L_N_768.5725_9.125333	0.3659	0.7085	0.833	0.722	0.0628	0.4119	0.9346	0.3052	0.3919	0.182	0.4508	0.3606	0.4816	0.9128	0.9613	0.5917	0.2034	0.0379	0.0846	0.0159	0.8334	0.954	0.1033	0.57	0.9893	0.6018	0.4375	0.0758	0.5367	0.2978	0.2887	0.7078	0.6882	0.9425	0.8038	0.1319	0.7229	0.8998	0.1633
L_N_769.5609_7.607555	0.9134	0.9726	0.0663	0.7815	0.8304	0.7608	0.5835	0.9497	0.7853	0.2522	0.0947	0.5919	0.2193	0.1484	0.3607	0.5511	0.847	0.3738	0.9721	0.6967	0.0255	0.3943	0.0786	0.7881	0.0622	0.6524	0.5806	0.9245	0.995	0.7393	0.517	0.5879	0.7203	0.3112	0.7799	0.5681	0.2443	0.3575	0.4756
L_N_770.5869_9.541817	0.5873	0.2446	0.5256	0.4111	0.1491	0.8724	0.594	0.4603	0.3451	0.9158	0.8242	0.1856	0.6518	0.2218	0.0414	0.3388	0.6259	0.5607	0.7701	0.9655	0.2964	0.0305	0.0653	0.0875	0.5457	0.8753	0.7084	0.1127	0.4112	0.1201	0.1036	0.9402	0.9757	0.915	0.8333	0.4816	0.6175	0.863	0.0394
L_N_771.577_8.156919	0.6199	0.0184	0.0131	0.0328	0.1076	0.9316	0.1331	0.8437	0.0436	0.0866	0.0054	0.03	0.0255	0.2994	0.5891	0.3682	0.1978	0.9874	0.6028	0.961	0.9077	0.0313	0.0161	0.6727	0.9915	0.2966	0.6047	0.0176	0.0689	0.8109	0.1066	0.9759	0.9656	0.9583	0.82	0.2861	0.8354	0.6462	0.4339
L_N_773.5349_7.611038	0.7558	0.0581	0.0741	0.8204	0.8203	0.0522	0.0564	0.018	0.2316	0.2684	0.0835	0.9903	0.2859	0.0327	0.1656	0.2802	0.2576	0.044	0.3781	0.5552	0.6763	0.597	0.0978	0.8333	0.0715	0.0271	0.183	0.5098	0.5859	0.348	0.0116	0.2187	0.3652	0.1967	0.8479	0.8941	0.0994	0.1542	0.0161
L_N_773.5917_8.596046	0.7286	0.4215	0.6403	0.2082	0.7632	0.0179	0.0028	0.0118	0.8496	0.3781	0.9041	0.6429	0.6984	0.7462	0.9995	0.1293	0.523	0.5881	0.0166	0.6441	0.0142	0.0926	0.0758	0.3004	0.2636	0.2853	0.1991	0.0066	0.8646	0.5676	0.5763	0.0797	0.08	0.0786	0.2255	0.0549	0.1333	0.1257	0.1308
L_N_775.5508_8.062197	0.8131	0.019	0.8284	0.6974	0.1662	0.0112	0.0055	0.0584	0.1507	0.1131	0.9961	0.8174	0.567	0.8325	0.6625	0.0261	0.2016	0.9531	0.8049	0.6347	0.5236	0.3454	0.2946	0.6808	0.3639	0.0406	0.7464	0.7044	0.8915	0.9403	0.0058	0.6174	0.9654	0.7109	0.6426	0.7061	0.3194	0.7946	0.0041
L_N_776.6024_7.530133	0.3539	0.5397	0.4842	0.991	0.0946	0.3532	0.3043	0.2846	0.4296	0.8962	0.9758	0.3324	0.3549	0.2703	0.9405	0.6091	0.3057	0.8958	0.6926	0.8672	0.0009	0.8588	0.2032	0.9148	0.0426	0.1711	0.3116	0.86	0.3345	0.952	0.8042	0.7732	0.6242	0.9992	0.505	0.3727	0.7636	0.9729	0.838
L_N_777.5662_8.172699	0.4798	0.869	0.7272	0.7623	0.1177	0.1627	0.0584	0.0778	0.2321	0.9305	0.1648	0.3208	0.2865	0.5036	0.7529	0.4626	0.6249	0.4071	0.9402	0.8887	0.6023	0.3814	0.0736	0.0974	0.1906	0.6219	0.3764	0.9332	0.3879	0.3405	0.6227	0.0184	0.021	0.0188	0.0161	0.0811	0.0222	0.0656	0.0322
L_N_779.5212_6.101436	0.8859	0.7462	0.2325	0.0045	0.0316	0.7532	0.1517	0.0422	0.6687	0.1953	0.0168	0.6271	0.0772	0.0002	0.0071	0.9352	0.2986	0.5764	0.826	0.0087	0.3621	0.1116	0.0107	0.4501	0.6538	0.5473	0.7164	0.0339	0.4837	0.1738	0.0991	0.6985	0.7985	0.9439	0.8609	0.0163	0.6353	0.5498	0.1848
L_N_779.5838_8.484445	0.7716	0.2662	0.66	0.0757	0.1158	0.0074	0.0037	0.0558	0.7029	0.0835	0.9502	0.4052	0.756	0.3741	0.5064	0.0007	0.5129	0.8227	0.0881	0.8295	0.3068	0.6064	0.8358	0.1145	0.5032	0.6793	0.4827	0.4081	0.0311	0.934	0.0507	0.2182	0.4201	0.2729	0.7157	0.6049	0.2149	0.431	0.196
L_N_779.7738_8.231246	0.8028	0.5045	0.1725	0.9845	0.9905	0.756	0.9198	0.9459	0.3975	0.4774	0.9317	0.135	0.8842	0.1051	0.1458	0.6861	0.7722	0.6779	0.6078	0.6539	0.1362	0.4584	0.0664	0.9723	0.0268	0.6141	0.607	0.5064	0.5697	0.3796	0.9558	0.9147	0.7663	0.7961	0.7713	0.3112	0.9555	0.9862	0.7052
L_N_783.6111_9.03375	0.96	0.1203	0.0108	0.5207	0.7625	0.4519	0.1613	0.6144	0.7633	0.9333	0.88	0.022	0.5544	0.0038	0.0676	0.1846	0.8016	0.7086	0.0164	0.7032	0.134	0.3228	0.1769	0.1513	0.1198	0.0544	0.4548	0.713	0.6815	0.5536	0.2934	0.2432	0.2461	0.5696	0.3496	0.0107	0.8944	0.7983	0.107
L_N_784.4824_8.875068	0.9451	0.3972	0.8278	0.2578	0.9988	0.671	0.5897	0.6992	0.6465	0.1521	0.1387	0.1849	0.1244	0.7347	0.6391	0.1283	0.9493	0.8496	0.1555	0.1831	0.9903	0.5899	0.8253	0.0698	0.3186	0.1331	0.8972	0.7739	0.9514	0.1915	0.7217	0.9601	0.9566	0.8836	0.8682	0.6389	0.885	0.784	0.6796
L_N_784.5279_9.623207	0.8456	0.8122	0.9388	0.4854	0.1714	0.8065	0.8559	0.1401	0.9311	0.4522	0.8812	0.3224	0.7256	0.3379	0.132	0.7268	0.7985	0.8687	0.3167	0.4424	0.1007	0.6048	0.9057	0.1397	0.811	0.2073	0.9619	0.724	0.8177	0.2465	0.5727	0.5148	0.6438	0.6426	0.7491	0.8132	0.5191	0.5053	0.3802
L_N_788.5093_9.079719	0.5004	0.1421	0.6106	0.3695	0.9863	0.9063	0.3853	0.4611	0.9222	0.323	0.585	0.5305	0.6533	0.1558	0.1881	0.282	0.3186	0.9059	0.8055	0.6537	0.1723	0.6618	0.4124	0.363	0.8709	0.6979	0.4472	0.506	0.9583	0.5358	0.6821	0.4374	0.5653	0.3841	0.6613	0.6067	0.2752	0.6251	0.4957
L_N_788.603_7.334061	0.4679	0.0477	0.2622	0.1269	0.8441	0.2343	0.1755	0.0248	0.1272	0.6161	0.6054	0.0454	0.9552	0.003	0.05	0.7932	0.5368	0.1517	0.4428	0.1693	0.2404	0.0132	0.004	0.6886	0.9673	0.0981	0.8098	0.0175	0.8049	0.827	0.0842	0.6365	0.6689	0.8651	0.9969	0.0359	0.7819	0.825	0.6201
L_N_789.5505_6.947927	0.2407	0.0012	0.0008	0.016	0.3633	0.9273	0.2473	0.5211	0.8896	0.1037	0.0691	0.2457	0.5809	0.3202	0.604	0.1298	0.1886	0.421	0.1254	0.4904	0.0054	0.6397	0.2207	0.9581	0.0141	0.183	0.1643	0.2631	0.108	0.3692	0.1291	0.9602	0.9618	0.8231	0.8651	0.6488	0.7519	0.7876	0.0131
L_N_790.6186_7.842239	0.258	0.1535	0.1913	0.0004	0.0583	0.7126	0.8721	0.0377	0.9345	0.5942	0.4888	0.3099	0.1977	0.6977	0.5623	0.8478	0.9826	0.0722	0.8741	0.5915	0.609	0.0223	0.0315	0.0178	0.5653	0.8686	0.4951	0.0922	0.3521	0.4326	0.7305	0.0265	0.0248	0.0255	0.044	0.0603	0.0275	0.0629	0.4295
L_N_791.5481_7.783309	0.2344	0.7107	0.6083	0.1229	0.9083	0.0044	0.0003	0.0444	0.5813	0.5109	0.1117	0.7577	0.0168	0.0151	0.0005	0.6051	0.1983	0.2512	0.8562	0.2581	0.2556	0.9297	0.9326	0.8608	0.9253	0.3928	0.9307	0.9514	0.1222	0.3129	0.0233	0.3167	0.365	0.2494	0.4605	0.6445	0.1866	0.1377	0.0171
L_N_791.7073_6.837555	0.5037	0.8029	0.0408	0.1356	0.713	0.3325	0.8882	0.9265	0.6136	0.0662	0.6571	0.0015	0.6946	0.0013	0.0025	0.7876	0.7777	0.4465	0.816	0.1211	0.18	0.4624	0.6126	0.5858	0.1244	0.9528	0.4299	0.2657	0.6231	0.7688	0.9355	0.7703	0.8185	0.6996	0.8961	0.3698	0.6183	0.4112	0.2819
L_N_793.5816_7.968321	0.6791	0.2462	0.9275	0.1415	0.0958	0.4482	0.0983	0.7469	0.6097	0.501	0.6243	0.6658	0.4653	0.8485	0.6223	0.482	0.318	0.9318	0.7418	0.3725	0.4958	0.0415	0.0767	0.7226	0.9383	0.2286	0.8451	0.1992	0.1984	0.3161	0.5213	0.5117	0.3403	0.4777	0.2455	0.8006	0.3655	0.3429	0.0367
L_N_793.7818_7.134286	0.2027	0.4979	0.0988	0.4853	0.5421	0.7709	0.2487	0.77	0.4182	0.4743	0.5909	0.3134	0.6651	0.0845	0.1119	0.4652	0.6459	0.7241	0.5297	0.863	0.6629	0.1464	0.2145	0.3535	0.9229	0.4528	0.7707	0.2695	0.4488	0.2434	0.1783	0.108	0.1476	0.1104	0.2673	0.0153	0.3133	0.3591	0.6447
L_N_795.5157_5.967228	0.4623	0.5425	0.8618	0.068	0.3092	0.2635	0.0359	0.0098	0.7384	0.5887	0.0251	0.3273	0.1251	0.0001	0.0029	0.576	0.2219	0.9505	0.8595	0.0103	0.13	0.2826	0.2677	0.5866	0.6322	0.2487	0.6495	0.1388	0.5165	0.1028	0.1164	0.8895	0.7747	0.6815	0.3834	0.2485	0.5586	0.5708	0.0173
L_N_802.5389_9.127483	0.856	0.9373	0.7388	0.8473	0.7337	0.3592	0.4411	0.4401	0.03	0.6699	0.8477	0.7689	0.9893	0.5881	0.7773	0.2229	0.7896	0.4845	0.5445	0.6332	0.4606	0.4309	0.1661	0.5394	0.1416	0.5037	0.3172	0.9704	0.1366	0.2245	0.356	0.6347	0.7049	0.8888	0.7723	0.6412	0.8115	0.8627	0.593
L_N_805.6158_8.471416	0.1204	0.5594	0.3445	0.6674	0.4254	0.2435	0.1007	0.6249	0.1301	0.7644	0.3013	0.0876	0.2883	0.5425	0.6567	0.006	0.3752	0.0845	0.6664	0.0764	0.2111	0.2739	0.0742	0.3056	0.1818	0.2412	0.7729	0.5978	0.689	0.0732	0.868	0.1049	0.2283	0.2282	0.4928	0.0993	0.1632	0.4505	0.8022
L_N_808.5187_9.230831	0.9284	0.3765	0.5294	0.6031	0.3206	0.9454	0.8582	0.8142	0.1878	0.898	0.0568	0.9586	0.0837	0.0137	0.023	0.3549	0.9956	0.8088	0.6266	0.8393	0.3176	0.6859	0.0725	0.8203	0.2214	0.5839	0.9628	0.3975	0.5121	0.8313	0.2663	0.3406	0.3775	0.5819	0.2071	0.8316	0.4198	0.6711	0.1958
L_N_809.5565_8.253803	0.9867	0.0405	0.0213	0.3531	0.0688	0.0516	0.0804	0.3555	0.1057	0.0925	0.3094	0.9383	0.3304	0.2297	0.2823	0.905	0.6467	0.8475	0.0373	0.4292	0.9784	0.5273	0.0382	0.2906	0.9528	0.0293	0.0575	0.1991	0.5004	0.086	0.5517	0.9394	0.916	0.9726	0.8619	0.4806	0.8297	0.9143	0.029
L_N_809.6732_8.597796	0.6658	0.1447	0.5967	0.0047	0.7019	0.0001	0.0006	0.0003	0.0531	0.0007	0.6469	0.7361	0.4948	0.8426	0.6312	0.4165	0.7225	0.8195	0.5881	0.7554	0.7271	0.9527	0.028	0.3658	0.1059	0.5017	0.8762	0.5443	0.1958	0.0009	0.0549	0.9478	0.6324	0.8287	0.5032	0.8393	0.9598	0.5625	0.2968
L_N_810.5424_9.143364	0.2765	0.2104	0.2587	0.272	0.9671	0.1294	0.0123	0.1588	0.0832	0.6428	0.4547	0.3989	0.4958	0.9694	0.9612	0.4124	0.6441	0.6799	0.1112	0.035	0.5387	0.0574	0.0236	0.2884	0.7609	0.9677	0.4869	0.0848	0.8172	0.4431	0.6583	0.2984	0.4797	0.3598	0.4784	0.8046	0.3673	0.4507	0.1463
L_N_811.5491_9.61648	0.2233	0.4316	0.617	0.3944	0.3638	0.9732	0.7609	0.3144	0.2607	0.6029	0.7714	0.8734	0.952	0.7863	0.8532	0.6499	0.8133	0.5716	0.4018	0.6024	0.2267	0.2099	0.3136	0.1208	0.1077	0.2033	0.8232	0.1581	0.3703	0.203	0.9966	0.9991	0.6618	0.9973	0.3538	0.4916	0.8023	0.9761	0.726
L_N_811.5691_8.574642	0.1271	0.8387	0.9204	0.9264	0.0002	0.0093	0.0048	0.9115	0.0553	0.056	0.1817	0.6109	0.0542	0.3118	0.0932	0.4131	0.4411	0.9015	0.001	0.4655	0.7386	0.9058	0.4736	0.5569	0.2364	0.5408	0.6316	0.683	0.8228	0.1977	0.8493	0.6062	0.8314	0.7169	0.8376	0.6883	0.4558	0.8389	0.0156
L_N_811.6889_8.962816	0.7552	0.8254	0.2989	0.1923	0.7898	0.0136	0.0123	0.1012	0.1225	0.1103	0.3317	0.1016	0.2244	0.5591	0.8249	0.7284	0.0626	0.3666	0.0057	0.9185	0.8011	0.8179	0.0191	0.2104	0.32	0.3811	0.6944	0.4774	0.7195	0.1679	0.1351	0.7371	0.4729	0.7281	0.3621	0.2737	0.9188	0.6804	0.2634
L_N_813.6891_6.84078	0.4394	0.4364	0.1698	0.3431	0.431	0.2838	0.5836	0.9602	0.7878	0.1609	0.5708	0.0263	0.3915	0.0605	0.2101	0.6329	0.9671	0.9875	0.7046	0.6397	0.0927	0.96	0.2062	0.3564	0.0572	0.9878	0.1244	0.8009	0.6239	0.9513	0.9017	0.5391	0.6294	0.4488	0.5848	0.691	0.3868	0.4533	0.8687
L_N_815.5667_7.123581	0.1316	0.0008	0.0011	0	0.0043	0.4641	0.3154	0.1685	0.9665	0.0188	0.0015	0.125	0.0224	0.023	0.2167	0.292	0.1316	0.0183	0.1755	0.3205	0.0048	0.4948	0.6587	0.3036	0.0017	0.9644	0.0926	0.0365	0.1763	0.6393	0.0655	0.6603	0.6267	0.4133	0.6858	0.8483	0.483	0.5236	0.0015
L_N_815.705_7.771173	0.6969	0.0495	0.2317	0.0209	0.029	0.609	0.4562	0.5068	0.3382	0.1235	0.0166	0.0329	0.0411	0.6139	0.8424	0.0081	0.1683	0.7401	0.2759	0.1446	0.1565	0.687	0.7436	0.0443	0.0887	0.653	0.0456	0.4906	0.3614	0.4678	0.0581	0.5675	0.7373	0.4785	0.8914	0.8554	0.4017	0.5246	0.0896
L_N_817.5832_7.54557	0.1856	0.06	0.0005	0.0077	0.0793	0.8184	0.0232	0.6929	0.4739	0.0332	0.0998	0.3851	0.2416	0.2583	0.5681	0.0014	0.6037	0.4217	0.0261	0.6753	0.1563	0.9996	0.8672	0.0574	0.086	0.5922	0.8162	0.1963	0.1723	0.614	0.0228	0.7363	0.8794	0.6651	0.8085	0.504	0.411	0.5527	0.0063
L_N_819.5979_7.983706	0.244	0.6425	0.1791	0.8368	0.0102	0.14	0.0134	0.1642	0.3456	0.8599	0.8861	0.5548	0.7704	0.6519	0.3803	0.0859	0.1696	0.7817	0.0012	0.7616	0.0127	0.2392	0.5444	0.2092	0.4161	0.6342	0.7903	0.0378	0.9998	0.1807	0.3163	0.2858	0.3276	0.252	0.5821	0.1926	0.278	0.4605	0.008
L_N_823.9384_7.705829	0.266	0.7022	0.5506	0.6636	0.4041	0.8418	0.7971	0.7804	0.7997	0.9817	0.6927	0.0573	0.9356	0.0775	0.0331	0.3924	0.5346	0.9305	0.0326	0.3445	0.8425	0.6295	0.6866	0.2236	0.9804	0.1972	0.16	0.5697	0.0901	0.0083	0.2789	0.2373	0.2705	0.2238	0.4366	0.3279	0.2867	0.264	0.8073
L_N_826.522_9.185755	0.545	0.1181	0.4331	0.4496	0.7414	0.3354	0.7796	0.724	0.2926	0.1119	0.3843	0.2494	0.4632	0.8782	0.7727	0.5587	0.9874	0.4182	0.0291	0.3613	0.4528	0.0743	0.0205	0.5038	0.4654	0.7433	0.6265	0.1505	0.2229	0.7066	0.6285	0.4983	0.444	0.3214	0.3505	0.3783	0.1658	0.239	0.1071
L_N_829.558_9.13562	0.7271	0.3435	0.5565	0.3757	0.5369	0.3407	0.4599	0.5458	0.8502	0.3961	0.7019	0.2829	0.6959	0.3859	0.4418	0.7149	0.9003	0.23	0.3522	0.7068	0.9494	0.87	0.8857	0.4738	0.8948	0.4053	0.7687	0.4947	0.2564	0.0705	0.7037	0.7066	0.9339	0.4505	0.8355	0.0729	0.2093	0.3567	0.8769
L_N_829.7206_7.773748	0.5175	0.5356	0.4223	0.949	0.3217	0.1488	0.0153	0.1446	0.3041	0.824	0.6367	0.9754	0.88	0.502	0.8019	0.261	0.6507	0.5756	0.3072	0.9318	0.8094	0.7654	0.5673	0.7522	0.5666	0.4649	0.863	0.8067	0.4879	0.2386	0.2325	0.7527	0.861	0.6877	0.8677	0.8675	0.5272	0.7005	0.1001
L_N_834.5252_6.36823	0.3882	0.0345	0.0037	0.0022	0.4973	0.3601	0.3751	0.3788	0.7329	0.0172	0.564	0.119	0.8785	0.0107	0.1184	0.1407	0.8839	0.8063	0.3565	0.0931	0.0001	0.7017	0.4807	0.288	0.0028	0.3331	0.3969	0.1221	0.2237	0.464	0.0493	0.8334	0.8449	0.7588	0.9184	0.8975	0.653	0.7233	0.0088
L_N_836.4965_9.117362	0.6703	0.6217	0.6712	0.3901	0.5045	0.1055	0.0211	0.535	0.1152	0.9773	0.0125	0.0932	0.0115	0.2441	0.1831	0.4207	0.0073	0.3646	0.2376	0.4916	0.2957	0.378	0.9799	0.3237	0.3759	0.5739	0.0256	0.3043	0.4357	0.0935	0.2276	0.724	0.5994	0.5784	0.3978	0.8939	0.6225	0.513	0.4339
L_N_836.5407_6.754937	0.7846	0.1879	0.0783	0.0159	0.094	0.568	0.0211	0.9494	0.4891	0.1624	0.6183	0.1844	0.8589	0.0301	0.1863	0.1919	0.8639	0.8126	0.0723	0.2492	0.0175	0.6717	0.3222	0.3423	0.0276	0.949	0.5483	0.5011	0.5198	0.5704	0.0517	0.5852	0.6831	0.5999	0.9919	0.5993	0.4974	0.6761	0.0013
L_N_839.5667_7.069891	0.2002	0.0034	0.1378	0.4267	0.4057	0.6291	0.5041	0.6373	0.81	0.1761	0.4096	0.576	0.7125	0.7233	0.9161	0.0792	0.0489	0.0019	0.3042	0.6412	0.0997	0.3003	0.4863	0.952	0.0106	0.0484	0.0591	0.0302	0.1991	0.5184	0.0025	0.8915	0.8675	0.8863	0.5657	0.6276	0.6644	0.6919	0.0084
L_N_841.5827_7.452511	0.6577	0.9224	0.4191	0.0068	0.0011	0.7628	0.1373	0.4866	0.3914	0.0367	0.0792	0.8216	0.1167	0.0487	0.0883	0.961	0.7782	0.4813	0.0664	0.5406	0.0885	0.8478	0.7846	0.2539	0.9956	0.6506	0.6175	0.8666	0.3533	0.7816	0.5156	0.3396	0.4345	0.4006	0.9284	0.2069	0.6635	0.5069	0.3003
L_N_843.5978_7.619834	0.6782	0.6921	0.5935	0.7536	0.4684	0.1388	0.0111	0.1994	0.4104	0.7009	0.9906	0.8393	0.5389	0.8255	0.581	0.209	0.7652	0.6031	0.1066	0.2953	0.1343	0.2132	0.0918	0.5939	0.2029	0.4865	0.6847	0.8413	0.7842	0.7267	0.423	0.056	0.0561	0.0703	0.0588	0.1693	0.0736	0.0899	0.0744
L_N_845.6144_8.159369	0.7379	0.4055	0.1118	0.0025	0.0333	0.8544	0.031	0.6755	0.962	0.0296	0	0.0072	0.0003	0.01	0.1135	0.5117	0.9591	0.4702	0.3959	0.3649	0.4366	0.2364	0.0916	0.6857	0.5751	0.2138	0.9745	0.2237	0.0283	0.9307	0.0501	0.7812	0.8796	0.8551	0.6396	0.5139	0.8322	0.8108	0.0091
L_N_847.6285_8.593521	0.1825	0.6318	0.212	0.8083	0.0857	0.2128	0.098	0.0922	0.8327	0.6727	0.1449	0.2345	0.3735	0.5695	0.9043	0.5228	0.4414	0.9582	0.0069	0.5683	0.0035	0.108	0.2786	0.3528	0.6508	0.0483	0.6957	0.0981	0.6975	0.2311	0.3312	0.0168	0.022	0.0321	0.1208	0.0011	0.0975	0.0851	0.0003
L_N_851.5673_7.334005	0.5343	0.1251	0.7791	0.2505	0.6553	0.8222	0.7858	0.8061	0.5628	0.3618	0.6565	0.8714	0.5851	0.4352	0.3519	0.1001	0.1843	0.5662	0.278	0.5128	0.3453	0.8949	0.601	0.0607	0.6259	0.055	0.8409	0.8757	0.6083	0.3458	0.0831	0.4418	0.3567	0.3841	0.4802	0.9516	0.2862	0.2577	0.1979
L_N_851.969_7.696324	0.167	0.9387	0.1162	0.888	0.4231	0.8701	0.8304	0.583	0.1071	0.5314	0.4349	0.1354	0.524	0.0073	0.0101	0.7145	0.8997	0.388	0.0926	0.2479	0.9181	0.7922	0.5835	0.8408	0.8635	0.0722	0.203	0.968	0.1323	0.114	0.5814	0.0167	0.0192	0.0235	0.0909	0.0047	0.0539	0.0519	0.7198
L_N_853.5822_7.508997	0.6998	0.8079	0.2205	0.6182	0.9749	0.0724	0.2593	0.3116	0.0291	0.0927	0.2969	0.7884	0.6764	0.3453	0.886	0.0254	0.3309	0.9634	0.366	0.23	0.2597	0.9323	0.9324	0.0976	0.1174	0.0806	0.1805	0.2138	0.0662	0.7743	0.5856	0.2291	0.2606	0.3032	0.4184	0.0298	0.5435	0.5962	0.4777
L_N_853.6188_7.921167	0.3088	0.0742	0.2334	0.3489	0.6253	0.1323	0.1697	0.0355	0.5278	0.2207	0.9013	0.3841	0.363	0.4142	0.8756	0.0724	0.9145	0.9077	0.2176	0.9792	0.3434	0.2449	0.6535	0.7442	0.9144	0.4988	0.0859	0.5469	0.3322	0.8779	0.007	0.0649	0.0456	0.0535	0.0621	0.4519	0.0536	0.0243	0.5517
L_N_858.5251_6.340528	0.0706	0.1863	0.1531	0.9922	0.1082	0.6217	0.0613	0.4385	0.4669	0.3635	0.6973	0.0018	0.3041	0.0018	0.0266	0.3634	0.4258	0.5903	0.1295	0.2712	0.0527	0.7214	0.3594	0.2445	0.0018	0.9651	0.4743	0.079	0.3421	0.8812	0.0153	0.354	0.3868	0.495	0.5203	0.1842	0.542	0.6845	0.0169
L_N_859.7613_9.664678	0.0514	0.0373	0.0054	0.8674	0.3189	0.904	0.5565	0.5574	0.2778	0.4989	0.4484	0.2745	0.7395	0.7357	0.43	0.207	0.0383	0.0731	0.6037	0.8894	0.0149	0.732	0.5273	0.9607	0.0442	0.1258	0.2256	0.0001	0.0582	0.2779	0.1678	0.4652	0.5018	0.5307	0.469	0.9866	0.2753	0.4863	0.3544
L_N_860.5405_6.467087	0.1728	0.0294	0.0027	0.0541	0.7987	0.0567	0.5331	0.0874	0.1611	0.0132	0.8569	0.1289	0.8434	0.0503	0.138	0.0556	0.9504	0.7118	0.8508	0.2959	0.0002	0.9169	0.6558	0.9318	0.0112	0.8706	0.51	0.0845	0.0894	0.7284	0.0067	0.8251	0.9383	0.6709	0.8021	0.4865	0.4159	0.5638	0.0551
L_N_862.5564_6.908953	0.1807	0.0437	0.0002	0.0032	0.8283	0.1448	0.7013	0.2031	0.3337	0.0057	0.3886	0.1263	0.7352	0.0044	0.0331	0.1044	0.7341	0.3403	0.3876	0.2385	0.0005	0.4705	0.8575	0.3969	0.0086	0.231	0.3729	0.0629	0.2048	0.417	0.0344	0.7663	0.7769	0.8934	0.6459	0.54	0.8856	0.9546	0.057
L_N_865.5824_7.322534	0.3438	0.3297	0.2589	0.0776	0.3581	0.7972	0.4338	0.2534	0.5905	0.2156	0.8523	0.2216	0.3046	0.0953	0.0098	0.0031	0.008	0.3868	0.2101	0.3458	0.645	0.6926	0.7647	0.6353	0.2344	0.1179	0.166	0.1637	0.5871	0.1755	0.0291	0.1235	0.1524	0.1854	0.3736	0.1389	0.1328	0.2727	0.0329
L_N_866.7281_6.694171	0.4299	0.85	0.1469	0.1198	0.3069	0.8743	0.2887	0.7887	0.9461	0.3828	0.7233	0.0182	0.2822	0.0191	0.193	0.153	0.6611	0.3182	0.9572	0.5662	0.1652	0.334	0.5384	0.2511	0.3401	0.8815	0.5102	0.581	0.6354	0.3625	0.9451	0.901	0.9525	0.8167	0.9632	0.7047	0.9008	0.9449	0.566
L_N_867.598_7.553956	0.1924	0.4609	0.1981	0.4368	0.444	0.1073	0.0785	0.0092	0.6345	0.4379	0.1737	0.4515	0.1758	0.4257	0.4872	0.6599	0.0927	0.2063	0.1216	0.34	0.0726	0.4677	0.499	0.2316	0.5748	0.3615	0.2065	0.4534	0.9436	0.7197	0.5759	0.6064	0.7192	0.6259	0.9431	0.5224	0.7103	0.6206	0.4391
L_N_869.6145_8.024653	0.5624	0.5874	0.5881	0.1636	0.0002	0.8521	0.1828	0.8698	0.6165	0.0744	0.0105	0.3899	0.015	0.0247	0.0343	0.3852	0.701	0.1336	0.5994	0.119	0.0892	0.6254	0.0164	0.3055	0.8061	0.0743	0.2041	0.0337	0.6159	0.7861	0.8547	0.1946	0.2725	0.3259	0.5699	0.1496	0.3994	0.4622	0.6397
L_N_870.6811_8.515112	0.3708	0.5325	0.0045	0.1787	0.1489	0.0798	0.8398	0.8052	0.5882	0.0008	0.0883	0.3462	0.1009	0.0009	0.0022	0.9324	0.0282	0.0944	0.2651	0.0427	0.1997	0.0096	0.0062	0.2713	0.4272	0.3092	0.9181	0.1032	0.8002	0.4375	0.2469	0.6177	0.5908	0.562	0.7862	0.8442	0.5285	0.3294	0.7538
L_N_872.5409_6.611167	0.0115	0.0517	0.0007	0.0569	0.4361	0.01	0.0365	0.0207	0.0716	0.0667	0.4003	0.2855	0.7354	0.0225	0.105	0.6073	0.2072	0.6492	0.4641	0.1842	0.0001	0.2575	0.8659	0.2981	0.0091	0.0062	0.287	0.0355	0.2491	0.8536	0.6171	0.5308	0.5441	0.5759	0.4889	0.7124	0.6831	0.605	0.8464
L_N_873.644_8.696084	0.5642	0.4607	0.8589	0.2279	0.1212	0.6215	0.8	0.6646	0.2476	0.2856	0.0661	0.041	0.2467	0.9808	0.4207	0.1422	0.4588	0.1881	0.3447	0.6683	0.4206	0.4592	0.0526	0.5855	0.2583	0.1897	0.0196	0.4273	0.1704	0.9635	0.1357	0.0061	0.008	0.0072	0.0396	0.0095	0.0071	0.018	0.031
L_N_879.5983_7.567506	0.1335	0.1379	0.0436	0.0222	0.1238	0.0521	0.1762	0.0171	0.7176	0.1219	0.858	0.2108	0.9678	0.1878	0.1384	0.4245	0.4643	0.655	0.8548	0.9449	0.0056	0.3389	0.4734	0.8454	0.1122	0.6393	0.2956	0.1652	0.1252	0.4139	0.0478	0.8285	0.8971	0.5876	0.707	0.0756	0.3562	0.196	0.7871
L_N_879.5991_7.90713	0.4848	0.719	0.3648	0.0239	0.7077	0.1628	0.0743	0.6532	0.9536	0.5156	0.7381	0.8571	0.6224	0.8649	0.4511	0.1224	0.0481	0.0371	0.2859	0.2461	0.1641	0.738	0.3796	0.8551	0.8807	0.4005	0.8106	0.4666	0.5456	0.8342	0.873	0.9142	0.8971	0.8672	0.9089	0.4636	0.7444	0.5984	0.2776
L_N_884.5407_6.419738	0.1903	0.1164	0.0583	0.0677	0.7472	0.3174	0.7972	0.4704	0.1642	0.0668	0.8846	0.0111	0.4736	0.0068	0.0678	0.4366	0.6096	0.3953	0.2825	0.3411	0.0011	0.334	0.9899	0.0647	0.0036	0.5652	0.172	0.0204	0.4772	0.4647	0.1174	0.9577	0.9466	0.9864	0.8652	0.6312	0.9695	0.9613	0.1973
L_N_885.5704_7.548199	0.3248	0.0382	0.0106	0.4885	0.1571	0.2245	0.0356	0.2185	0.4056	0.9267	0.1705	0.5301	0.1621	0.3207	0.2718	0.0491	0.2007	0.1313	0.0112	0.7964	0.74	0.8117	0.8231	0.9047	0.1253	0.5389	0.5376	0.089	0.9326	0.1081	0.0019	0.5085	0.5692	0.2941	0.6853	0.261	0.1474	0.206	0.0004
L_N_886.5565_6.877529	0.4195	0.1303	0.0283	0.0692	0.1134	0.3973	0.335	0.7719	0.4218	0.0159	0.1779	0.1315	0.5601	0.0005	0.0156	0.7349	0.3996	0.7488	0.4172	0.1921	0.1413	0.8017	0.2769	0.441	0.0679	0.8422	0.2796	0.795	0.3317	0.8689	0.1582	0.5415	0.5529	0.5813	0.8511	0.2628	0.6297	0.6724	0.0635
L_N_887.6145_7.208117	0.2074	0.1755	0.0931	0.0044	0.1186	0.8238	0.1634	0.2732	0.8074	0.1397	0.0083	0.3501	0.0149	0.016	0.0304	0.6279	0.1736	0.9323	0.4444	0.5313	0.1113	0.8707	0.8059	0.5518	0.4175	0.6848	0.9859	0.6189	0.3914	0.7723	0.0633	0.0728	0.1123	0.0424	0.2316	0.1779	0.0396	0.1055	0.1682
L_N_889.524_9.206614	0.2956	0.8496	0.8037	0.6865	0.4899	0.9869	0.7441	0.9745	0.0394	0.6324	0.9167	0.9959	0.9497	0.869	0.9649	0.9757	0.6395	0.1881	0.9601	0.1288	0.6251	0.0164	0.0583	0.9016	0.909	0.8564	0.6002	0.0911	0.5502	0.5894	0.092	0.9498	0.9422	0.9316	0.6544	0.457	0.7548	0.4941	0.7262
L_N_889.6304_7.54183	0.8052	0.6591	0.4873	0.1951	0.4089	0.0893	0.0703	0.0784	0.6789	0.2903	0.0022	0.0401	0.0079	0.1169	0.2448	0.2659	0.4593	0.1776	0.6006	0.8891	0.5481	0.723	0.3692	0.5436	0.7288	0.8748	0.8206	0.7721	0.9104	0.8502	0.2428	0.3945	0.5266	0.5546	0.4193	0.8372	0.5402	0.5925	0.668
L_N_891.5991_7.387659	0.2131	0.4587	0.8634	0.4793	0.0977	0.1722	0.1784	0.1339	0.1564	0.57	0.2568	0.3891	0.1819	0.5589	0.3915	0.2355	0.1411	0.056	0.75	0.1713	0.0007	0.0401	0.3488	0.1053	0.0001	0.1386	0.0192	0.0001	0.3546	0.2422	0.0008	0.1154	0.1007	0.0801	0.1101	0.5754	0.0509	0.0577	0.1305
L_N_891.6459_7.932758	0.6323	0.3727	0.081	0.0617	0.442	0.4729	0.0998	0.3498	0.3577	0.4689	0.0011	0.0449	0.0019	0.0622	0.0721	0.076	0.2951	0.2504	0.3055	0.7757	0.1348	0.6506	0.9403	0.343	0.2511	0.7682	0.791	0.7688	0.9609	0.3609	0.0263	0.3389	0.3121	0.2438	0.4823	0.2486	0.2905	0.3606	0.3772
L_N_893.614_7.91348	0.989	0.6193	0.1568	0.0238	0.3525	0.3472	0.0251	0.214	0.2094	0.4844	0.2498	0.0405	0.7457	0.373	0.0669	0.1391	0.0664	0.349	0.903	0.7438	0.0483	0.545	0.5882	0.6181	0.3758	0.0214	0.7032	0.1915	0.4502	0.7441	0.0843	0.139	0.2267	0.181	0.5302	0.4851	0.1231	0.1664	0.0034
L_N_897.6439_8.456622	0.0269	0.0009	0.0001	0	0.2703	0.0713	0.1499	0.0124	0.6475	0.0666	0.1307	0.2937	0.152	0.0019	0.0029	0.4881	0.3375	0.0059	0.6217	0.3733	0.0001	0.3365	0.3103	0.5355	0.09	0.3058	0.1647	0.0051	0.6954	0.4508	0.666	0.0159	0.0304	0.0276	0.1082	0.0147	0.0546	0.1034	0.0638
L_N_899.5853_7.544886	0.7933	0.8859	0.0878	0.1282	0.1641	0.3069	0.0019	0.4351	0.6097	0.1038	0.0512	0.3577	0.2426	0.1385	0.6251	0.0525	0.3674	0.7489	0.0067	0.381	0.341	0.1672	0.3419	0.4227	0.1119	0.9807	0.5471	0.8282	0.2579	0.8411	0.1169	0.7243	0.6352	0.7807	0.4538	0.4239	0.8991	0.9121	0.0017
L_N_905.7066_7.765917	0.3889	0.1037	0.426	0.0618	0.1773	0.1667	0.9184	0.386	0.8805	0.0166	0.032	0.0264	0.0462	0.8601	0.8198	0.0831	0.9875	0.9543	0.9198	0.4242	0.7663	0.7158	0.565	0.0656	0.2128	0.9191	0.0615	0.4545	0.8987	0.4618	0.0053	0.0005	0.0028	0.0006	0.0205	0.0252	0.0008	0.0029	0.0001
L_N_916.6053_6.040212	0.5085	0.7201	0.2358	0.1328	0.7195	0.72	0.4887	0.6471	0.7988	0.136	0.1817	0.1844	0.1322	0.9121	0.6948	0.1211	0.7034	0.6177	0.2336	0.4595	0.4713	0.7717	0.0738	0.6546	0.8903	0.4191	0.3162	0.0976	0.5557	0.48	0.6401	0.6909	0.985	0.7083	0.9059	0.8103	0.641	0.8852	0.5061
L_N_923.5856_7.454538	0.0329	0.6611	0.1134	0.229	0.0335	0.4059	0.2168	0.3492	0.7151	0.896	0.6477	0.4974	0.7036	0.8603	0.8098	0.1505	0.6707	0.3197	0.8121	0.4924	0.6787	0.6534	0.7344	0.255	0.3258	0.243	0.2564	0.3094	0.583	0.2477	0.0937	0.4857	0.5527	0.8794	0.9254	0.4203	0.898	0.7607	0.0741
L_N_925.6005_7.616449	0.1959	0.5092	0.0141	0.5712	0.7588	0.2262	0.0258	0.7676	0.299	0.7737	0.0722	0.9455	0.3676	0.0344	0.2916	0.6748	0.1433	0.3734	0.0236	0.8178	0.1771	0.8619	0.4824	0.1791	0.2108	0.7816	0.9463	0.9628	0.0258	0.3081	0.8684	0.6507	0.7195	0.9588	0.9903	0.2342	0.8858	0.9094	0.3485
L_N_927.6167_8.192058	0.541	0.2403	0.0165	0.0086	0.0038	0.5345	0.0201	0.1657	0.4495	0.0773	0	0.0317	0.0003	0.002	0.0283	0.8607	0.6128	0.3186	0.9593	0.2578	0.0185	0.4145	0.9622	0.5094	0.1218	0.1498	0.2049	0.4388	0.0638	0.7835	0.8553	0.4877	0.5057	0.4225	0.4034	0.4526	0.3507	0.3786	0.0385
L_N_929.6308_8.610956	0.0042	0.8704	0.063	0.0952	0.9832	0.0666	0.0185	0.0502	0.4092	0.5547	0.831	0.0219	0.7079	0.0215	0.0036	0.5645	0.4301	0.9072	0.0504	0.5524	0.3922	0.8583	0.2394	0.6727	0.802	0.3086	0.7184	0.1757	0.2536	0.3666	0.459	0.0241	0.0225	0.0208	0.0887	0.0105	0.0413	0.0554	0.023
L_N_940.7204_9.123441	0.0885	0.8233	0.9302	0.7869	0.8804	0.1332	0.0997	0.1417	0.7816	0.3855	0.4679	0.7893	0.9897	0.5031	0.7118	0.5576	0.0779	0.4846	0.8097	0.2402	0.175	0.4671	0.4881	0.8246	0.0119	0.2281	0.8369	0.56	0.4494	0.0538	0.8516	0.4854	0.5775	0.5131	0.8489	0.1231	0.7229	0.7723	0.0816
L_N_942.7906_10.52905	0.6501	0.5422	0.5312	0.6453	0.228	0.0668	0.0259	0.1417	0.0962	0.7115	0.3174	0.9242	0.3595	0.2705	0.319	0.0604	0.7874	0.7539	0.0218	0.21	0.5567	0.7777	0.1705	0.1959	0.7515	0.7845	0.6457	0.1489	0.0528	0.3343	0.3345	0.0011	0.0005	0.0005	0.0003	0.0633	0.0015	0.001	0.0947
L_N_942.7909_9.120673	0.3461	0.4868	0.1754	0.3848	0.2151	0.1937	0.1956	0.4359	0.2471	0.5403	0.4924	0.5596	0.4894	0.9075	0.9395	0.1404	0.3521	0.6869	0.068	0.4375	0.4883	0.1999	0.0424	0.5729	0.6646	0.4963	0.901	0.0246	0.804	0.1749	0.6673	0.8574	0.9896	0.9976	0.7577	0.5268	0.8788	0.961	0.2475
L_N_942.7919_10.90267	0.529	0.8888	0.3153	0.027	0.876	0.1737	0.2402	0.1568	0.3673	0.3525	0.7017	0.3625	0.6276	0.1105	0.1125	0.0407	0.3555	0.3336	0.1748	0.3522	0.3785	0.3247	0.2921	0.2109	0.8059	0.3103	0.7784	0.3147	0.604	0.6417	0.7133	0.3018	0.4298	0.1842	0.6063	0.9479	0.092	0.3557	0.6587
L_N_947.5858_7.341888	0.9896	0.5815	0.9866	0.0394	0.4014	0.1083	0.1305	0.4659	0.2834	0.3325	0.8892	0.3742	0.6172	0.3745	0.0821	0.2797	0.0083	0.0344	0.5059	0.0348	0.7998	0.7692	0.8325	0.7687	0.4028	0.6607	0.3839	0.6822	0.4067	0.6069	0.1982	0.611	0.6822	0.4433	0.8361	0.7702	0.3084	0.4051	0.3884
L_N_951.6168_8.043701	0.5964	0.8507	0.7852	0.8143	0.0461	0.2759	0.8761	0.9762	0.6852	0.0303	0.0909	0.9012	0.227	0.02	0.1272	0.0905	0.8322	0.1561	0.5491	0.5684	0.0017	0.1426	0.1951	0.3982	0.0773	0.2962	0.4102	0.0072	0.9591	0.2481	0.7901	0.3863	0.3479	0.289	0.1217	0.9417	0.2929	0.4387	0.8379
L_N_961.7481_8.70754	0.6339	0.8524	0.2838	0.9179	0.1252	0.5161	0.2625	0.3973	0.8609	0.6506	0.1947	0.1329	0.0715	0.9108	0.5759	0.0509	0.5433	0.1967	0.1384	0.4331	0.8806	0.0024	0.0452	0.7774	0.3623	0.6773	0.1508	0.0322	0.8896	0.742	0.8803	0.3796	0.2232	0.3049	0.1497	0.4	0.5233	0.2729	0.74
L_N_969.871_10.29379	0.2844	0.8826	0.6384	0.4187	0.0623	0.8749	0.6662	0.2412	0.8969	0.321	0.2134	0.96	0.2225	0.1084	0.1455	0.6896	0.259	0.0953	0.6805	0.1398	0.4781	0.1432	0.9209	0.4233	0.6091	0.6034	0.4635	0.9707	0.4731	0.1773	0.6104	0.9149	0.8645	0.9887	0.763	0.3389	0.7617	0.6472	0.6224
L_N_970.822_10.63698	0.0227	0.8246	0.9257	0.907	0.999	0.7385	0.6602	0.95	0.5422	0.8839	0.6673	0.3564	0.6489	0.5821	0.775	0.1661	0.3278	0.6906	0.7354	0.5866	0.3732	0.1199	0.0147	0.4663	0.5387	0.6062	0.4202	0.1404	0.6093	0.3047	0.9377	0.0659	0.0899	0.063	0.0698	0.1288	0.0739	0.1865	0.9124
L_N_970.8224_10.99764	0.9327	0.7822	0.2889	0.8315	0.602	0.6154	0.2141	0.3025	0.7064	0.4762	0.2785	0.0422	0.0503	0.2823	0.8062	0.0183	0.9026	0.6123	0.1611	0.6593	0.4583	0.2734	0.8722	0.6084	0.5634	0.7576	0.6253	0.8331	0.6835	0.5544	0.0919	0.2956	0.4249	0.1384	0.747	0.4243	0.066	0.1143	0.0997
L_N_971.8862_10.45848	0.1616	0.454	0.2162	0.0922	0.3771	0.3779	0.4037	0.911	0.4337	0.446	0.3998	0.7793	0.8755	0.4499	0.5721	0.8072	0.1045	0.0875	0.5498	0.0611	0.4528	0.2785	0.0145	0.3842	0.6477	0.6109	0.5237	0.1612	0.0076	0.3	0.1587	0.0389	0.0176	0.0255	0.0078	0.5454	0.0413	0.0095	0.1946
L_N_973.9015_10.56476	0.0481	0.4923	0.144	0.8761	0.5033	0.8888	0.9722	0.2303	0.7975	0.9887	0.9241	0.478	0.8546	0.3285	0.3159	0.1484	0.0579	0.5029	0.1197	0.189	0.059	0.5879	0.1892	0.3365	0.9132	0.1087	0.9653	0.2265	0.3836	0.2678	0.3449	0.4513	0.5564	0.4305	0.3725	0.7705	0.3988	0.4578	0.7721
L_N_975.572_7.547054	0.7423	0.1277	0.069	0.0087	0.0153	0.3461	0.0072	0.6467	0.1336	0.1926	0.0914	0.512	0.3445	0.1484	0.595	0.0114	0.2649	0.9574	0.0696	0.126	0.2767	0.6414	0.8233	0.5225	0.1566	0.8455	0.9624	0.2976	0.1621	0.7802	0.227	0.924	0.8258	0.9606	0.7053	0.7936	0.9825	0.925	0.0015
L_N_975.6157_7.914166	0.2512	0.484	0.5091	0.0278	0.0447	0.0587	0.0031	0.1014	0.994	0.8649	0.899	0.6165	0.3239	0.6135	0.0552	0.9556	0.0559	0.0246	0.7954	0.2827	0.6169	0.9088	0.3382	0.2629	0.82	0.1941	0.5418	0.6021	0.2092	0.9499	0.0673	0.4253	0.5591	0.475	0.6797	0.4328	0.4327	0.5416	0
L_N_981.7697_10.90995	0.8085	0.9581	0.1565	0.1362	0.3184	0.1445	0.028	0.0789	0.4884	0.8847	0.6962	0.3599	0.7752	0.5393	0.5609	0.0132	0.6668	0.6459	0.141	0.7317	0.5183	0.074	0.2305	0.178	0.8146	0.4619	0.578	0.125	0.0873	0.518	0.0887	0.0766	0.1476	0.047	0.2466	0.7076	0.0156	0.0492	0.3367
L_N_984.838_10.72178	0.4319	0.7841	0.0775	0.4322	0.4744	0.7705	0.4052	0.6422	0.7574	0.6001	0.2618	0.2745	0.4366	0.9268	0.7695	0.0989	0.6884	0.9157	0.1335	0.5048	0.6662	0.0592	0.2136	0.5813	0.8814	0.6459	0.4993	0.5018	0.3278	0.8062	0.1768	0.4411	0.5567	0.3744	0.5959	0.5786	0.2474	0.4047	0.5553
L_N_984.8382_11.12016	0.3244	0.4359	0.9592	0.105	0.8869	0.4189	0.5258	0.4393	0.1833	0.6292	0.2112	0.5583	0.1735	0.3361	0.2542	0.0855	0.6777	0.9744	0.156	0.3898	0.6813	0.2858	0.0754	0.6409	0.8719	0.3086	0.8472	0.2749	0.2217	0.1213	0.5443	0.3329	0.3552	0.2604	0.2863	0.8018	0.1555	0.3471	0.5816
L_N_987.7643_8.746238	0.686	0.8468	0.4728	0.2759	0.6575	0.7131	0.6653	0.5572	0.9745	0.1351	0.9126	0.5866	0.7795	0.5931	0.7959	0.4477	0.6354	0.2102	0.4583	0.368	0.7451	0.2959	0.1885	0.3093	0.6797	0.0187	0.6411	0.7489	0.4081	0.1726	0.0217	0.658	0.6052	0.6877	0.9866	0.7438	0.6965	0.5245	0.8573
L_N_996.7787_10.53471	0.6922	0.8621	0.5605	0.5506	0.2708	0.0372	0.008	0.1077	0.232	0.6906	0.5639	0.2992	0.3909	0.0531	0.0242	0.4911	0.687	0.9141	0.1269	0.9084	0.0096	0.3925	0.739	0.4631	0.1603	0.7594	0.2049	0.2988	0.1778	0.5346	0.2784	0.6124	0.6358	0.5091	0.4146	0.5576	0.3664	0.5767	0.1681
L_N_999.6596_7.786212	0.982	0.0192	0.4578	0.2297	0.0974	0.3834	0.7717	0.3267	0.2927	0.0926	0.0704	0.0117	0.1164	0.543	0.5029	0.0034	0.3718	0.9006	0.3337	0.3392	0.1898	0.8848	0.7888	0.2691	0.1151	0.7705	0.5525	0.3645	0.0721	0.2449	0.0579	0.0615	0.0771	0.0477	0.2523	0.0583	0.1037	0.0939	0.0037
L_N_999.7799_10.53379	0.6617	0.6324	0.6176	0.3785	0.0738	0.4683	0.0656	0.2123	0.1617	0.3211	0.8361	0.2522	0.6025	0.2724	0.5525	0.5609	0.9534	0.2936	0.3711	0.4539	0.5706	0.3873	0.5695	0.2129	0.7804	0.4404	0.4666	0.8251	0.1351	0.3527	0.8242	0.1155	0.1222	0.0894	0.1058	0.4077	0.1233	0.1506	0.2492
L_P_1000.28_7.687102	0.2305	0.3441	0.9713	0.8453	0.9558	0.343	0.1844	0.2389	0.0928	0.7962	0.5181	0.9242	0.3656	0.4805	0.2702	0.5673	0.4303	0.0931	0.2679	0.4383	0.5337	0.2837	0.7831	0.0617	0.6007	0.3334	0.8796	0.8955	0.8014	0.4594	0.489	0.9372	0.9488	0.9871	0.5843	0.7121	0.8524	0.5513	0.9237
L_P_1002.848_10.48571	0.5282	0.8898	0.6497	0.3992	0.7968	0.411	0.1807	0.5107	0.1823	0.624	0.5169	0.9648	0.5919	0.5069	0.5417	0.9229	0.3866	0.0251	0.7855	0.3834	0.5148	0.9202	0.9246	0.4928	0.7704	0.7229	0.3772	0.9617	0.1431	0.5513	0.0366	0.1476	0.2883	0.1044	0.2898	0.8032	0.0838	0.1624	0.4346
L_P_1016.928_10.78546	0.1569	0.1594	0.0061	0.0934	0.9142	0.0808	0.3605	0.3174	0.5608	0.0291	0.0471	0.0208	0.0496	0.8127	0.8996	0.0084	0.3815	0.8469	0.8969	0.7823	0.3123	0.0294	0.3036	0.6318	0.6714	0.4126	0.9693	0.4424	0.0474	0.829	0.0541	0.2896	0.453	0.2726	0.9493	0.6697	0.2025	0.3173	0.4082
L_P_1037.796_10.51597	0.0985	0.2846	0.908	0.9124	0.0072	0.0133	0.0027	0.1409	0.2414	0.3582	0.5291	0.0117	0.851	0.0415	0.0156	0.9951	0.8622	0.5986	0.2371	0.8031	0.3934	0.6956	0.9739	0.0919	0.7267	0.9922	0.7024	0.9222	0.3597	0.7045	0.2115	0.0388	0.0447	0.0188	0.0208	0.8831	0.0112	0.0215	0.0106
L_P_1042.752_10.51435	0.55	0.5586	0.7051	0.383	0.0003	0.0267	0.0002	0.1403	0.4695	0.5842	0.3735	0.0065	0.3604	0.0451	0.0911	0.725	0.2434	0.5295	0.1489	0.516	0.0062	0.5674	0.3162	0.1142	0.0762	0.1017	0.2001	0.2397	0.1081	0.191	0.2282	0.5273	0.4772	0.2967	0.5726	0.8175	0.2498	0.2961	0.0338
L_P_1050.695_10.23901	0.069	0.0198	0.0049	0.0033	0.6985	0.0882	0.8189	0.0469	0.1873	0.0005	0.0151	0.0003	0.0038	0.2322	0.7724	0.7665	0.9805	0.8242	0.5615	0.9175	0.4337	0.2518	0.0534	0.1791	0.9457	0.0289	0.958	0.4418	0.6923	0.2759	0.1705	0.4614	0.3423	0.3261	0.5755	0.911	0.4093	0.1705	0.0935
L_P_1052.71_10.39267	0.2893	0.2223	0.5134	0.0974	0.1997	0.5943	0.023	0.8355	0.6347	0.0563	0.0751	0.0001	0.027	0.0315	0.2153	0.7475	0.6066	0.2707	0.8177	0.2918	0.1717	0.9583	0.6324	0.4973	0.3514	0.2761	0.585	0.2948	0.5894	0.0454	0.1535	0.1063	0.0882	0.0849	0.2709	0.1704	0.1577	0.0742	0.0013
L_P_1053.289_9.865118	0.5038	0.9066	0.0681	0.5324	0.6336	0.7375	0.8184	0.5043	0.3505	0.6363	0.1067	0.1257	0.1472	0.6963	0.88	0.6166	0.9084	0.8495	0.9923	0.8116	0.0584	0.8322	0.5974	0.857	0.4821	0.225	0.9848	0.0757	0.3508	0.9822	0.2332	0.806	0.7487	0.6192	0.8939	0.2584	0.7615	0.926	0.5652
L_P_1071.299_8.004993	0.0244	0.8184	0.7658	0.1464	0.5489	0.9647	0.9302	0.7605	0.7697	0.999	0.6739	0.7588	0.3856	0.8769	0.3711	0.5025	0.5517	0.3347	0.8295	0.7586	0.1371	0.0015	0.0018	0.1714	0.2102	0.9304	0.4698	0.0833	0.7309	0.5433	0.778	0.7948	0.9353	0.8667	0.7654	0.9489	0.6539	0.8686	0.7681
L_P_1071.825_7.696928	0.0761	0.0005	0.0037	0.0002	0.0282	0.1078	0.0006	0.7464	0.0197	0.2748	0.0074	0.3234	0.0263	0.0227	0.065	0.0136	0.8833	0.4458	0.0748	0.2973	0.9114	0.9057	0.538	0.7763	0.9531	0.3502	0.5453	0.693	0.1537	0.5065	0.5085	0.9594	0.9769	0.8384	0.7809	0.5624	0.8473	0.8138	0.0129
L_P_1074.694_10.09427	0.1387	0.0002	0	0.001	0.75	0.001	0.1155	0.0017	0.0012	0.0001	0.0055	0.0018	0.0069	0.9448	0.9288	0.713	0.9413	0.1601	0.347	0.5828	0.0001	0.2713	0.4472	0.6538	0.0667	0.0194	0.1588	0.0967	0.4835	0.6279	0.1639	0.9266	0.6945	0.5171	0.6928	0.2295	0.4922	0.2077	0.3821
L_P_1076.709_10.25689	0.0824	0.0028	0.0003	0.0017	0.743	0.0338	0.725	0.0518	0.0669	0.0005	0.0109	0.006	0.0078	0.9563	0.6922	0.1981	0.8449	0.1842	0.4067	0.2923	0.0745	0.1399	0.0757	0.4862	0.4641	0.073	0.6685	0.1337	0.5312	0.2908	0.0498	0.2782	0.3056	0.1749	0.5492	0.8015	0.14	0.1036	0.1064
L_P_1078.725_10.41245	0.2113	0.0589	0.0275	0.0288	0.4265	0.3386	0.5738	0.4349	0.4572	0.0243	0.0792	0.0017	0.0493	0.1455	0.3795	0.3919	0.5799	0.5334	0.5627	0.4017	0.4423	0.4493	0.1068	0.6454	0.4874	0.0662	0.7756	0.9035	0.9425	0.0499	0.0461	0.6297	0.544	0.4863	0.6703	0.6765	0.4992	0.2822	0.0176
L_P_1079.843_10.80792	0.0647	0.1918	0.2988	0.0327	0.837	0.0087	0.036	0.0111	0.2269	0.0376	0.2786	0.3351	0.0925	0.8357	0.2455	0.4028	0.3634	0.8935	0.3036	0.9963	0.9597	0.3745	0.1135	0.8667	0.9028	0.5197	0.928	0.4837	0.3867	0.9257	0.0633	0.1421	0.1615	0.1891	0.351	0.1473	0.242	0.2222	0.9852
L_P_108.0947_10.77904	0.2645	0.1585	0.0174	0.1443	0.8811	0.0077	0.044	0.093	0.0904	0.0093	0.0573	0.045	0.0864	0.9888	0.8946	0.0228	0.4439	0.7227	0.9964	0.868	0.2485	0.0486	0.0327	0.2798	0.4885	0.9502	0.3293	0.1617	0.2881	0.6611	0.2942	0.2339	0.3156	0.1799	0.7248	0.2583	0.233	0.3056	0.3677
L_P_108.0947_10.9641	0.9506	0.5164	0.7426	0.167	0.4985	0.7981	0.3791	0.3211	0.6825	0.4806	0.6792	0.0546	0.511	0.0757	0.1873	0.0446	0.4056	0.1712	0.6278	0.9994	0.0419	0.0715	0.5687	0.2624	0.273	0.4558	0.5646	0.0647	0.7397	0.1334	0.2854	0.03	0.0662	0.025	0.2244	0.0532	0.0315	0.126	0.5513
L_P_1080.74_10.55935	0.9622	0.4439	0.3903	0.8109	0.2646	0.7877	0.3177	0.981	0.5339	0.5596	0.7863	0.1013	0.5682	0.0928	0.2894	0.1403	0.3526	0.8317	0.9576	0.5247	0.2955	0.4764	0.2598	0.04	0.7422	0.6622	0.9769	0.9789	0.833	0.5355	0.0998	0.0313	0.0315	0.0157	0.1406	0.1415	0.0258	0.0205	0.0124
L_P_1086.204_3.725584	0.0215	0.1215	0.5194	0.0471	0.3803	0.2507	0.1405	0.6642	0.8497	0.8042	0.809	0.1076	0.7426	0.1096	0.1869	0.0752	0.8075	0.7304	0.4654	0.3439	0.5292	0.8166	0.6977	0.0522	0.1939	0.8267	0.6338	0.7136	0.3365	0.7628	0.075	0.5133	0.4505	0.8008	0.4796	0.5552	0.879	0.5691	0.9328
L_P_1099.687_10.23467	0.013	0.2934	0.0067	0.0211	0.5842	0.2126	0.9169	0.2008	0.5464	0.005	0.1295	0.1352	0.0506	0.9561	0.4595	0.5368	0.8768	0.6676	0.9445	0.906	0.9912	0.4467	0.3527	0.5978	0.2829	0.2906	0.2293	0.7002	0.8552	0.8492	0.3771	0.8624	0.9847	0.924	0.5153	0.8052	0.9329	0.6657	0.2324
L_P_110.1101_10.78275	0.768	0.0437	0.2496	0.4264	0.4363	0.2778	0.4845	0.4779	0.5926	0.1121	0.0213	0.4947	0.1733	0.0363	0.4199	0.6469	0.5532	0.9585	0.153	0.6239	0.2932	0.0205	0.0626	0.4804	0.1799	0.2641	0.6498	0.6111	0.0774	0.8255	0.6215	0.2778	0.1805	0.2753	0.1122	0.5449	0.3557	0.2221	0.1315
L_P_110.1103_10.96098	0.8199	0.2489	0.9952	0.539	0.8874	0.8417	0.8701	0.7381	0.9464	0.9801	0.5392	0.0733	0.4684	0.1877	0.2928	0.0388	0.1615	0.4738	0.7609	0.1075	0.084	0.0137	0.6643	0.1561	0.2072	0.2666	0.2397	0.252	0.8507	0.1597	0.1829	0.3716	0.5103	0.1895	0.6779	0.6508	0.1227	0.4682	0.0493
L_P_1101.703_10.38998	0.3195	0.4964	0.9551	0.4	0.419	0.7612	0.934	0.9416	0.1363	0.4237	0.4066	0.6089	0.1473	0.7233	0.2093	0.3935	0.9085	0.5517	0.9635	0.6773	0.0045	0.6943	0.1253	0.9047	0.0018	0.0715	0.1026	0.1053	0.9704	0.0253	0.7593	0.2028	0.1652	0.14	0.0358	0.5669	0.1132	0.3066	0.6254
L_P_1103.719_10.55692	0.3912	0.2899	0.0116	0.1874	0.6163	0.8469	0.6461	0.5501	0.645	0.7539	0.5485	0.3562	0.7731	0.0628	0.5968	0.7338	0.4812	0.0287	0.4573	0.3235	0.0056	0.7583	0.4312	0.2484	0.0568	0.192	0.0673	0.0819	0.0681	0.2894	0.7146	0.0142	0.0277	0.033	0.1431	0.0008	0.1174	0.1402	0.1899
L_P_1121.671_9.933546	0.6106	0.0047	0.0002	0.0048	0.1945	0.0002	0.0175	0.0003	0.0003	0.0001	0.0023	0.001	0.001	0.986	0.4731	0.3149	0.573	0.0555	0.1836	0.9083	0.0016	0.3127	0.396	0.565	0.6723	0.0704	0.199	0.3491	0.1919	0.5799	0.9424	0.7941	0.6543	0.5351	0.6982	0.6149	0.5785	0.3467	0.756
L_P_1123.687_10.09534	0.0188	0	0	0.0013	0.5946	0.0012	0.0968	0.0005	0.0016	0.0002	0.0614	0.0472	0.0633	0.9547	0.7779	0.7049	0.844	0.048	0.4484	0.7342	0.0021	0.1994	0.1605	0.5013	0.0815	0.11	0.0657	0.0188	0.1174	0.5101	0.0416	0.954	0.998	0.7705	0.8351	0.2451	0.6454	0.4537	0.9232
L_P_1125.702_10.26024	0.0139	0.0082	0.0005	0.003	0.9226	0.0032	0.2433	0.0136	0.0229	0	0.0588	0.2311	0.047	0.3597	0.2245	0.4298	0.4552	0.8442	0.4672	0.1508	0.0273	0.3144	0.1739	0.3791	0.2152	0.0405	0.9308	0.1093	0.5993	0.737	0.0697	0.9642	0.8722	0.8707	0.5559	0.3281	0.6997	0.5989	0.1206
L_P_1127.308_10.0173	0.7701	0.4891	0.5458	0.6786	0.973	0.682	0.4619	0.8537	0.6835	0.7443	0.2143	0.6595	0.1344	0.3269	0.1741	0.6262	0.3449	0.5933	0.6584	0.1798	0.0161	0.3209	0.824	0.2245	0.0321	0.1261	0.0657	0.0033	0.4958	0.5624	0.9711	0.7493	0.8171	0.8297	0.6047	0.8944	0.902	0.8341	0.7348
L_P_1127.718_10.41398	0.4878	0.3975	0.0328	0.0696	0.2381	0.1523	0.9462	0.2424	0.3394	0.0173	0.2252	0.0644	0.1181	0.5202	0.9649	0.2511	0.944	0.2822	0.332	0.9452	0.6699	0.3566	0.086	0.8299	0.0581	0.0209	0.9168	0.401	0.2914	0.5702	0.2165	0.8003	0.8118	0.7172	0.9051	0.749	0.7718	0.4984	0.3286
L_P_1129.733_10.57331	0.0457	0.5898	0.3307	0.1865	0.8431	0.3803	0.9745	0.3684	0.7592	0.1005	0.3265	0.0314	0.1035	0.2121	0.8465	0.6822	0.1939	0.1625	0.8447	0.3828	0.4902	0.5763	0.3332	0.0861	0.7839	0.1118	0.5839	0.7058	0.3346	0.6045	0.2995	0.0541	0.082	0.1114	0.2697	0.0392	0.1758	0.1537	0.1472
L_P_1156.375_7.676218	0.253	0.0004	0.0094	0.0111	0.3015	0.8935	0.7103	0.261	0.1709	0.7918	0.0143	0.0389	0.0524	0.4699	0.81	0.6168	0.1921	0.7388	0.2407	0.3648	0.177	0.8542	0.3017	0.0842	0.5306	0.7902	0.2153	0.9332	0.0703	0.1818	0.0466	0.1905	0.2397	0.1329	0.4859	0.295	0.1463	0.1999	0.7262
L_P_1172.68_10.0932	0.1253	0.0007	0	0.0017	0.2658	0.003	0.0956	0.0018	0.0067	0.0016	0.0082	0.0022	0.0035	0.8191	0.6679	0.7396	0.9009	0.0443	0.3087	0.8099	0.0008	0.1483	0.1669	0.7135	0.1251	0.0361	0.1911	0.0443	0.3018	0.8623	0.2924	0.5385	0.5948	0.7761	0.4762	0.1647	0.9597	0.8466	0.6216
L_P_1174.695_10.25627	0.0822	0.0279	0.0034	0.0152	0.9587	0.0255	0.5145	0.027	0.0065	0.0018	0.1454	0.1055	0.1229	0.9401	0.7892	0.3194	0.3481	0.9348	0.4304	0.2233	0.0942	0.5027	0.7711	0.5419	0.6336	0.0236	0.3667	0.9472	0.4673	0.8038	0.0551	0.2695	0.2833	0.1489	0.4169	0.7408	0.1239	0.0851	0.2098
L_P_1193.812_7.580401	0.4556	0.6051	0.3835	0.5191	0.6287	0.5721	0.6664	0.5897	0.9928	0.347	0.5113	0.7992	0.906	0.2753	0.711	0.8082	0.7709	0.7967	0.7049	0.7716	0.0523	0.5619	0.0549	0.5137	0.1157	0.0441	0.8844	0.6048	0.9071	0.2692	0.6435	0.0211	0.0213	0.0567	0.0378	0.0083	0.0988	0.0959	0.504
L_P_120.0948_10.78145	0.6202	0.2979	0.0728	0.6895	0.7863	0.1616	0.2266	0.6798	0.2296	0.2807	0.0034	0.08	0.005	0.1158	0.1102	0.3227	0.3843	0.8633	0.6814	0.8437	0.8314	0.1044	0.0644	0.9497	0.6959	0.8233	0.7497	0.0578	0.3725	0.5641	0.137	0.5677	0.7614	0.4272	0.7101	0.9453	0.3602	0.4732	0.0405
L_P_120.0949_10.96248	0.4937	0.545	0.2839	0.3972	0.5602	0.7243	0.9735	0.9521	0.2264	0.6401	0.7264	0.0811	0.4906	0.0974	0.2884	0.0067	0.5741	0.2372	0.2439	0.5838	0.1479	0.097	0.8638	0.1485	0.0882	0.2445	0.2096	0.0389	0.9764	0.8128	0.5701	0.6921	0.8028	0.6931	0.7437	0.2027	0.7487	0.9371	0.6139
L_P_1201.327_10.14507	0.2978	0.7361	0.8351	0.7651	0.8963	0.6879	0.8957	0.9361	0.9327	0.4111	0.7024	0.3942	0.7266	0.6609	0.5859	0.4467	0.3653	0.3394	0.9625	0.5853	0.565	0.4702	0.992	0.1315	0.2661	0.5576	0.4792	0.6729	0.4044	0.1262	0.5901	0.4906	0.4142	0.3729	0.7633	0.3693	0.5023	0.3863	0.7574
L_P_122.1105_10.78115	0.8432	0.904	0.1927	0.489	0.9855	0.1288	0.5002	0.4723	0.2708	0.0401	0.044	0.037	0.1113	0.9751	0.6745	0.0662	0.7225	0.8879	0.252	0.753	0.8393	0.0965	0.3034	0.8832	0.9097	0.4915	0.976	0.2732	0.1269	0.8309	0.4383	0.4734	0.6335	0.4254	0.9413	0.6529	0.4079	0.6222	0.1224
L_P_122.1106_10.96371	0.7051	0.4014	0.6836	0.1892	0.8475	0.8411	0.3386	0.4256	0.9177	0.3849	0.5682	0.0129	0.4067	0.0266	0.0824	0.0283	0.1013	0.0966	0.593	0.8714	0.0041	0.0092	0.0598	0.8482	0.0469	0.0837	0.3479	0.0001	0.6165	0.1613	0.3758	0.1117	0.1622	0.1089	0.3609	0.0881	0.1039	0.3108	0.7923
L_P_1275.344_10.25633	0.3492	0.3841	0.4867	0.1825	0.9258	0.1485	0.0859	0.1871	0.1801	0.6719	0.8681	0.6522	0.582	0.7481	0.7848	0.517	0.4089	0.4868	0.0398	0.566	0.7649	0.6349	0.1492	0.0945	0.1194	0.9872	0.6584	0.6347	0.3461	0.5684	0.4399	0.9816	0.9771	0.9446	0.853	0.8478	0.9673	0.9975	0.1565
L_P_134.1104_10.96382	0.9098	0.7523	0.8647	0.1106	0.5016	0.6507	0.2994	0.3721	0.8695	0.6766	0.4223	0.0098	0.2721	0.0409	0.1214	0.0329	0.1124	0.2712	0.6686	0.5237	0.0114	0.0141	0.2099	0.6871	0.1181	0.3525	0.1513	0.0073	0.9343	0.1369	0.2264	0.1083	0.2114	0.0909	0.5658	0.0951	0.1074	0.307	0.3899
L_P_134.1105_10.77974	0.2158	0.3674	0.0015	0.3508	0.3687	0.0588	0.2722	0.3498	0.5701	0.031	0.0371	0.0847	0.0588	0.5712	0.721	0.0096	0.5063	0.6283	0.6767	0.8605	0.3097	0.0353	0.0552	0.5894	0.4753	0.3012	0.5228	0.3723	0.2501	0.3948	0.0643	0.1745	0.2864	0.1211	0.557	0.6201	0.0871	0.2173	0.2499
L_P_1349.363_10.35879	0.1248	0.7163	0.8592	0.4247	0.5117	0.0637	0.1262	0.6263	0.0097	0.1889	0.9738	0.3343	0.6629	0.257	0.0906	0.6381	0.0312	0.2314	0.6522	0.8587	0.1116	0.7981	0.2349	0.6191	0.5071	0.4287	0.8871	0.2579	0.9018	0.0682	0.804	0.6923	0.6295	0.944	0.3783	0.3006	0.9287	0.9351	0.5499
L_P_146.11_10.96464	0.908	0.7832	0.6715	0.0853	0.6878	0.4986	0.3464	0.4001	0.4481	0.907	0.8926	0.0319	0.9907	0.0174	0.0139	0.0746	0.9461	0.6508	0.5059	0.4278	0.7842	0.7874	0.6425	0.5568	0.7241	0.3747	0.8322	0.3644	0.9252	0.6115	0.0586	0.034	0.0362	0.0145	0.0628	0.1712	0.0098	0.0702	0.2004
L_P_148.126_10.79223	0.2833	0.2588	0.0388	0.1361	0.9255	0.038	0.1317	0.0998	0.1941	0.0542	0.0013	0.0281	0.0014	0.1537	0.1185	0.0744	0.6157	0.6499	0.3262	0.9821	0.8641	0.138	0.755	0.6817	0.4115	0.3095	0.7577	0.3856	0.0364	0.2068	0.3442	0.685	0.8934	0.5614	0.6355	0.8508	0.4901	0.5481	0.3572
L_P_148.1262_10.96085	0.5863	0.5281	0.109	0.6408	0.7615	0.8905	0.3546	0.7309	0.9975	0.3341	0.1434	0.031	0.0911	0.4541	0.811	0.1298	0.0776	0.0679	0.3744	0.3499	0.0417	0.2497	0.2289	0.7335	0.2359	0.0222	0.6778	0.063	0.0878	0.4443	0.9935	0.9772	0.7742	0.9132	0.4296	0.8024	0.7812	0.9845	0.8124
L_P_1497.4_10.5327	0.852	0.8798	0.8289	0.2876	0.9715	0.7573	0.8426	0.4585	0.982	0.8385	0.0622	0.0296	0.0238	0.8866	0.5766	0.6613	0.3371	0.2447	0.9275	0.675	0.7933	0.5749	0.2371	0.2537	0.9476	0.9541	0.5558	0.6862	0.9668	0.9641	0.7433	0.2475	0.2883	0.293	0.5021	0.2159	0.3964	0.3698	0.5187
L_P_150.1421_10.95971	0.6766	0.9886	0.4747	0.0677	0.1809	0.5342	0.459	0.2995	0.9292	0.7456	0.9805	0.166	0.7152	0.0948	0.289	0.5165	0.761	0.5869	0.7547	0.4872	0.1715	0.4266	0.5505	0.6672	0.753	0.1954	0.9444	0.2239	0.8867	0.0449	0.2171	0.1531	0.2458	0.1249	0.581	0.1092	0.1391	0.3568	0.1909
L_P_150.1425_10.78282	0.8403	0.592	0.1122	0.8817	0.5729	0.1803	0.7818	0.4482	0.0916	0.0313	0.558	0.6684	0.4921	0.8549	0.7716	0.1064	0.7566	0.7172	0.8822	0.8801	0.9242	0.0236	0.0689	0.2787	0.6078	0.2948	0.9002	0.1413	0.7972	0.4699	0.015	0.3161	0.4994	0.2326	0.9071	0.5727	0.1259	0.16	0.8097
L_P_1553.075_7.520795	0.0413	0.1427	0.0455	0.0118	0.0356	0.3282	0.0103	0.761	0.0899	0.3125	0.4685	0.3912	0.923	0.9774	0.43	0.0127	0.7167	0.5591	0.0449	0.3186	0.5716	0.7562	0.9598	0.1307	0.3234	0.4123	0.8947	0.6876	0.0597	0.9971	0.3295	0.8766	0.9711	0.8314	0.8293	0.5487	0.8167	0.7543	0.0387
L_P_1577.074_7.456121	0.0689	0.2154	0.146	0.0009	0.002	0.8289	0.045	0.9398	0.3856	0.0391	0.1841	0.8772	0.3703	0.1261	0.3522	0.4398	0.017	0.7513	0.0574	0.1544	0.52	0.1792	0.5632	0.2581	0.7717	0.1485	0.0693	0.2642	0.6704	0.8404	0.164	0.5917	0.7717	0.8161	0.8947	0.426	0.823	0.8828	0.6821
L_P_160.126_10.77606	0.1153	0.3225	0.0037	0.48	0.2935	0.1195	0.5442	0.4634	0.4431	0.0305	0.0073	0.0139	0.0119	0.6298	0.6531	0.1567	0.7513	0.8038	0.7735	0.5696	0.3173	0.0413	0.1801	0.5781	0.6326	0.5391	0.9703	0.241	0.2689	0.1645	0.1083	0.3409	0.5836	0.3499	0.8642	0.3992	0.4132	0.5421	0.3433
L_P_160.1263_10.96433	0.2745	0.3719	0.5907	0.0772	0.7229	0.5619	0.2561	0.217	0.9168	0.7046	0.8197	0.0192	0.4882	0.0126	0.084	0.0051	0.479	0.2335	0.2644	0.3829	0.004	0.0166	0.4008	0.4488	0.0404	0.3655	0.2276	0.0112	0.5007	0.328	0.6147	0.1331	0.2358	0.1069	0.5096	0.0471	0.1414	0.472	0.6729
L_P_1633.138_8.101273	0.7015	0.969	0.3927	0.5042	0.1885	0.5812	0.1293	0.7239	0.7701	0.4243	0.7074	0.5181	0.8326	0.2492	0.7471	0.2852	0.6045	0.437	0.4665	0.5856	0.0423	0.4368	0.138	0.2788	0.316	0.1907	0.5201	0.0601	0.42	0.6779	0.7195	0.297	0.2063	0.4844	0.2111	0.0366	0.7358	0.6618	0.0238
L_P_1657.134_8.009384	0.719	0.7477	0.2672	0.6428	0.3563	0.3221	0.7513	0.5849	0.4942	0.1228	0.3043	0.2127	0.5635	0.0064	0.0453	0.303	0.6921	0.1968	0.3026	0.3376	0.4711	0.6051	0.2983	0.7905	0.7251	0.028	0.3224	0.5509	0.6249	0.3508	0.747	0.825	0.7184	0.9731	0.8647	0.1514	0.6417	0.9799	0.2798
L_P_174.1415_10.96382	0.5181	0.3533	0.4698	0.1093	0.3996	0.6371	0.3058	0.4157	0.9407	0.7052	0.8935	0.0352	0.6908	0.0192	0.0633	0.0065	0.5983	0.1743	0.2596	0.5748	0.01	0.0442	0.4301	0.1995	0.0903	0.5308	0.4156	0.0108	0.6932	0.2004	0.3895	0.0619	0.1175	0.0505	0.3242	0.0708	0.0603	0.2009	0.59
L_P_174.1416_10.77939	0.4599	0.8042	0.011	0.3617	0.3211	0.2627	0.9177	0.7592	0.5496	0.0395	0.0278	0.0341	0.0433	0.8063	0.8873	0.0201	0.4674	0.5936	0.8464	0.8756	0.6687	0.0021	0.013	0.9929	0.7787	0.3305	0.9931	0.0627	0.1238	0.7203	0.0515	0.2163	0.3633	0.181	0.6447	0.6238	0.1377	0.3033	0.4224
L_P_178.1744_10.78227	0.3481	0.4833	0.2668	0.3428	0.8897	0.002	0.0137	0.04	0.0196	0.0085	0.6561	0.373	0.8462	0.6329	0.4342	0.0086	0.8185	0.3798	0.9149	0.4649	0.3972	0.0227	0.1787	0.962	0.782	0.5989	0.9648	0.517	0.7571	0.3922	0.049	0.5934	0.8413	0.2926	0.8559	0.6385	0.2608	0.4411	0.4411
L_P_178.1746_10.96221	0.7818	0.6444	0.883	0.2386	0.2944	0.3065	0.1115	0.2283	0.2532	0.8547	0.8803	0.1696	0.8648	0.0626	0.1637	0.1174	0.2871	0.025	0.4029	0.7686	0.0004	0.1214	0.5429	0.0238	0.0375	0.5877	0.0492	0.0956	0.6411	0.5972	0.5054	0.3358	0.3484	0.2159	0.5749	0.227	0.3026	0.4209	0.3986
L_P_202.1733_10.78037	0.345	0.6761	0.0282	0.2982	0.718	0.0413	0.2234	0.265	0.2948	0.0217	0.0138	0.0296	0.0261	0.6167	0.7758	0.0266	0.5956	0.5561	0.675	0.7578	0.5637	0.0556	0.179	0.434	0.7776	0.3468	0.5824	0.2193	0.0539	0.5957	0.0826	0.1868	0.2887	0.1592	0.623	0.3821	0.1424	0.2793	0.4079
L_P_202.1733_10.96304	0.9132	0.8474	0.8882	0.2867	0.4467	0.8464	0.4895	0.8386	0.6402	0.7149	0.3073	0.0279	0.1366	0.1895	0.5858	0.0176	0.2205	0.1156	0.8858	0.8589	0.0239	0.1463	0.3512	0.876	0.2345	0.3484	0.6109	0.054	0.7406	0.4832	0.55	0.0247	0.0819	0.0446	0.3259	0.0497	0.0595	0.1457	0.8146
L_P_204.1886_10.78147	0.1972	0.1185	0.0092	0.1396	0.7283	0.0381	0.1288	0.1188	0.2733	0.0504	0.0434	0.0923	0.0515	0.603	0.5991	0.0854	0.5476	0.8267	0.7503	0.8159	0.0527	0.0578	0.1525	0.9812	0.1266	0.1799	0.2895	0.9324	0.4251	0.8898	0.2481	0.8428	0.886	0.7696	0.5275	0.8889	0.7285	0.9506	0.3178
L_P_206.2061_10.78111	0.9931	0.9579	0.1675	0.359	0.4083	0.1609	0.5885	0.1012	0.5766	0.064	0.247	0.1251	0.3985	0.7531	0.5002	0.0265	0.8399	0.4619	0.7439	0.4211	0.267	0.1924	0.0506	0.8613	0.4776	0.2167	0.4487	0.1505	0.6042	0.8967	0.3703	0.2525	0.3615	0.2321	0.7107	0.1359	0.2782	0.4912	0.5153
L_P_206.2065_10.96274	0.7093	0.2726	0.2158	0.0562	0.4212	0.5881	0.491	0.3897	0.65	0.8053	0.7093	0.0855	0.7276	0.0121	0.0166	0.01	0.3249	0.1765	0.3983	0.3636	0.0067	0.0668	0.2064	0.1407	0.3754	0.1053	0.961	0.0286	0.9694	0.2848	0.3033	0.0347	0.0478	0.0449	0.1582	0.0094	0.0795	0.1734	0.6673
L_P_214.1734_10.93562	0.3878	0.4654	0.9048	0.0655	0.6289	0.4075	0.1784	0.0607	0.9454	0.7194	0.6422	0.5026	0.8307	0.1606	0.3048	0.1506	0.5063	0.4986	0.0925	0.4223	0.9401	0.4753	0.221	0.3177	0.7321	0.0836	0.5037	0.5046	0.903	0.2404	0.3071	0.6044	0.4831	0.7546	0.5604	0.2229	0.9404	0.7286	0.9586
L_P_218.2045_10.96473	0.773	0.7278	0.5274	0.0288	0.464	0.6428	0.4152	0.3263	0.589	0.9732	0.9581	0.0564	0.846	0.0308	0.0704	0.0445	0.1528	0.1453	0.3101	0.3705	0.0054	0.0533	0.6267	0.59	0.0812	0.1982	0.4137	0.1018	0.8032	0.5399	0.4608	0.0693	0.1344	0.0746	0.3284	0.0426	0.0928	0.2878	0.7527
L_P_218.2046_10.78064	0.6361	0.3181	0.0145	0.3726	0.9809	0.0559	0.5704	0.1958	0.3312	0.0027	0.0245	0.0353	0.0569	0.73	0.9619	0.0087	0.3623	0.9939	0.8942	0.8286	0.2999	0.0093	0.0521	0.375	0.4469	0.674	0.6343	0.3728	0.0756	0.6163	0.0793	0.503	0.6454	0.4321	0.9302	0.897	0.3568	0.5487	0.3835
L_P_2310.635_7.525088	0.2421	0.3268	0.4019	0.0713	0.007	0.2811	0.0198	0.7006	0.0207	0.4806	0.5433	0.3706	0.8102	0.8052	0.5334	0.0051	0.6649	0.5998	0.0444	0.1476	0.2708	0.9413	0.4455	0.1456	0.1211	0.8639	0.7204	0.9127	0.2876	0.6211	0.0904	0.5703	0.5845	0.5883	0.747	0.4923	0.5453	0.7079	0.0621
L_P_232.2202_10.78109	0.3638	0.2452	0.0181	0.4768	0.7581	0.0376	0.3615	0.2743	0.3637	0.0053	0.009	0.0166	0.0132	0.6461	0.7086	0.0454	0.4397	0.8233	0.4502	0.922	0.4742	0.0365	0.0819	0.342	0.6137	0.8351	0.5238	0.1234	0.0636	0.3679	0.0284	0.095	0.1455	0.0628	0.3994	0.5212	0.0542	0.0927	0.767
L_P_232.2203_10.96429	0.8726	0.5977	0.3562	0.0293	0.9563	0.4757	0.2255	0.4391	0.8023	0.7911	0.7122	0.0031	0.4816	0.0026	0.0193	0.0052	0.6563	0.4983	0.4418	0.3236	0.0006	0.0147	0.591	0.7959	0.0119	0.4057	0.0812	0.0131	0.984	0.1198	0.8589	0.1022	0.1586	0.1032	0.4199	0.0552	0.1145	0.324	0.5105
L_P_2334.632_7.510322	0.1363	0.2581	0.8296	0.0081	0.0757	0.9025	0.2026	0.4046	0.5382	0.1086	0.1991	0.3116	0.3497	0.599	0.875	0.1703	0.4945	0.6902	0.3774	0.0532	0.2185	0.6643	0.1201	0.0032	0.5808	0.4218	0.7977	0.7705	0.5656	0.6518	0.0031	0.2151	0.3572	0.2034	0.5807	0.6688	0.1482	0.2717	0.0006
L_P_234.2377_10.7797	0.0271	0.3298	0.019	0.4209	0.6032	0.0327	0.1227	0.3116	0.09	0.0548	0.0362	0.0542	0.0573	0.6774	0.8591	0.0615	0.735	0.9672	0.7648	0.7487	0.8893	0.323	0.6239	0.8728	0.5967	0.1907	0.2254	0.4857	0.1493	0.4481	0.7952	0.8096	0.7286	0.7975	0.6117	0.8064	0.7249	0.6066	0.2215
L_P_234.2379_10.96331	0.1845	0.4356	0.6617	0.1077	0.2671	0.8983	0.8928	0.6317	0.6412	0.8809	0.3569	0.7399	0.373	0.1323	0.1799	0.9168	0.5518	0.9373	0.3161	0.2306	0.1344	0.9126	0.1307	0.7344	0.9006	0.2737	0.6793	0.0957	0.1576	0.4118	0.4714	0.1754	0.3528	0.2282	0.6451	0.3818	0.3391	0.306	0.2719
L_P_235.1553_4.627676	0.5657	0.7944	0.6653	0.9436	0.1265	0.5	0.2831	0.4999	0.7515	0.4988	0.3504	0.5184	0.4173	0.0581	0.0966	0.1875	0.697	0.8756	0.4689	0.6361	0.8028	0.6874	0.8031	0.4743	0.5572	0.2342	0.7547	0.6631	0.9261	0.5889	0.9516	0.4566	0.5905	0.2967	0.7732	0.4221	0.2684	0.1927	0.5252
L_P_238.2187_10.78394	0.2424	0.8125	0.6501	0.4677	0.6304	0.5203	0.2053	0.1874	0.8415	0.4064	0.4115	0.9195	0.7917	0.4036	0.8782	0.6438	0.7708	0.3322	0.5879	0.7855	0.2313	0.1366	0.7055	0.1891	0.3671	0.0249	0.443	0.5478	0.2622	0.7226	0.9475	0.2656	0.2594	0.3204	0.2077	0.5743	0.2552	0.2886	0.237
L_P_238.2188_10.97249	0.0515	0.8219	0.3499	0.1407	0.6949	0.4295	0.5615	0.1212	0.8719	0.5991	0.9633	0.9025	0.8867	0.8679	0.9807	0.503	0.5856	0.8282	0.4568	0.5582	0.0078	0.873	0.4173	0.0631	0.114	0.0159	0.3751	0.6495	0.1108	0.2845	0.9338	0.6824	0.4813	0.8367	0.3995	0.1594	0.8472	0.8175	0.2566
L_P_243.1834_4.372364	0.7962	0.288	0.216	0.423	0.4946	0.3844	0.622	0.4625	0.8548	0.1661	0.8096	0.4982	0.6327	0.6127	0.9131	0.7571	0.5565	0.3952	0.6083	0.1614	0.5823	0.0687	0.2784	0.7311	0.4107	0.3323	0.5991	0.7483	0.8392	0.6122	0.7255	0.3506	0.3212	0.4351	0.4725	0.8791	0.4526	0.2395	0.3453
L_P_243.1836_4.630958	0.6158	0.7788	0.2943	0.0718	0.9217	0.3087	0.7318	0.1772	0.4458	0.2716	0.5265	0.6583	0.6693	0.8341	0.9872	0.6527	0.5681	0.8193	0.7701	0.9701	0.6317	0.4986	0.5389	0.231	0.2611	0.1323	0.3383	0.8757	0.1454	0.1509	0.2115	0.0104	0.0057	0.0127	0.0063	0.16	0.0194	0.0043	0.2614
L_P_246.2358_10.78092	0.2567	0.5743	0.017	0.3615	0.9364	0.0172	0.2423	0.2719	0.4184	0.0011	0.0201	0.0013	0.0239	0.4024	0.4031	0.0568	0.2227	0.3414	0.4986	0.619	0.8803	0.0112	0.1395	0.2017	0.7938	0.8655	0.8839	0.0578	0.1096	0.3157	0.0598	0.1589	0.2496	0.1372	0.6149	0.2838	0.1262	0.2348	0.3369
L_P_253.2786_3.193093	0.0388	0.9045	0.7587	0.0686	0.3423	0.957	0.6815	0.6987	0.3175	0.7993	0.1399	0.8625	0.0622	0.0339	0.0094	0.9264	0.7393	0.8994	0.8052	0.5076	0.122	0.7894	0.4541	0.3443	0.1189	0.4297	0.2435	0.4384	0.6428	0.1484	0.3574	0.5464	0.4848	0.6206	0.6103	0.3424	0.7717	0.5675	0.1892
L_P_255.2561_3.87643	0.5953	0.8722	0.9455	0.5479	0.9308	0.3695	0.7937	0.5095	0.0735	0.0581	0.6091	0.2	0.21	0.341	0.7901	0.8241	0.2802	0.3233	0.3602	0.3647	0.0188	0.3912	0.0304	0.581	0.0257	0.6655	0.5185	0.9074	0.5327	0.8218	0.8855	0.936	0.9414	0.8333	0.8935	0.7588	0.7954	0.7537	0.5793
L_P_258.2356_10.78051	0.4603	0.4351	0.0132	0.3548	0.5787	0.0716	0.306	0.3261	0.2384	0.0272	0.0235	0.0329	0.0465	0.7465	0.9177	0.0226	0.4578	0.8584	0.7875	0.8267	0.2635	0.0079	0.019	0.6465	0.6924	0.4263	0.7987	0.1065	0.0784	0.9144	0.1174	0.2429	0.3715	0.1928	0.7023	0.4744	0.2031	0.334	0.1694
L_P_258.2356_10.96578	0.9112	0.5453	0.2841	0.1246	0.2638	0.7488	0.3333	0.3828	0.9425	0.5947	0.9479	0.0422	0.6826	0.0189	0.0789	0.0044	0.2147	0.071	0.3037	0.8073	0.0161	0.0371	0.3493	0.3653	0.183	0.2685	0.2845	0.025	0.7855	0.0461	0.2761	0.0679	0.1326	0.0499	0.3445	0.1139	0.0543	0.2204	0.392
L_P_258.3052_3.193375	0.2798	0.4096	0.4498	0.1034	0.7499	0.4366	0.5606	0.8139	0.8225	0.5235	0.947	0.6619	0.5539	0.6938	0.2525	0.2283	0.2544	0.7791	0.7954	0.6158	0.9096	0.8241	0.591	0.0844	0.9469	0.5174	0.8135	0.813	0.959	0.6651	0.5938	0.3695	0.4232	0.4396	0.506	0.487	0.5632	0.4983	0.8066
L_P_260.2513_10.78427	0.1231	0.9143	0.0761	0.2893	0.3042	0.1791	0.4052	0.6375	0.2982	0.1353	0.076	0.1161	0.0817	0.6723	0.6961	0.1127	0.552	0.306	0.3927	0.312	0.0827	0.1945	0.5166	0.2019	0.2236	0.7671	0.758	0.9268	0.8779	0.7614	0.0447	0.0403	0.1048	0.0452	0.2142	0.1751	0.033	0.1505	0.0517
L_P_279.2561_3.400166	0.381	0.8566	0.6874	0.4696	0.9496	0.5364	0.898	0.1501	0.2763	0.3786	0.1873	0.1094	0.0244	0.7405	0.2491	0.7236	0.1008	0.3678	0.0911	0.5676	0.0654	0.5783	0.2485	0.2171	0.0114	0.8385	0.614	0.5444	0.4062	0.5496	0.6466	0.4719	0.5198	0.6443	0.3134	0.2006	0.7868	0.9137	0.5106
L_P_281.2719_4.091919	0.1822	0.986	0.3968	0.3186	0.8702	0.5701	0.7067	0.2581	0.4764	0.6244	0.102	0.0093	0.0044	0.3003	0.4028	0.3974	0.1524	0.9929	0.0271	0.9551	0.012	0.2872	0.0398	0.6322	0.0099	0.6188	0.6861	0.5167	0.9873	0.8795	0.4191	0.8056	0.8976	0.9618	0.9067	0.5255	0.8771	0.8242	0.9225
L_P_281.2727_7.694711	0.1707	0.5877	0.5616	0.5095	0.8606	0.8607	0.9132	0.5894	0.1501	0.548	0.6117	0.701	0.7638	0.7836	0.9081	0.9708	0.3806	0.6474	0.7066	0.1421	0.6165	0.857	0.6398	0.8921	0.9454	0.8752	0.4937	0.8197	0.7454	0.6531	0.7547	0.2549	0.1704	0.1764	0.1969	0.8143	0.2446	0.0942	0.9812
L_P_281.2729_7.988321	0.4396	0.0118	0.6451	0.1009	0.9257	0.0779	0.0146	0.0423	0.1269	0.8185	0.1355	0.0557	0.0976	0.7891	0.9758	0.1975	0.9223	0.1385	0.1199	0.4677	0.2306	0.2407	0.8866	0.7433	0.7474	0.7359	0.1196	0.61	0.6044	0.6957	0.483	0.4029	0.6913	0.3174	0.7152	0.9513	0.1894	0.6256	0.6997
L_P_282.2784_7.691851	0.3419	0.7045	0.9594	0.046	0.7059	0.1546	0.0668	0.7774	0.1979	0.65	0.1052	0.3222	0.2576	0.3542	0.7039	0.0278	0.1818	0.5496	0.301	0.307	0.1359	0.98	0.129	0.1669	0.9492	0.0101	0.4193	0.3131	0.3131	0.7248	0.4286	0.9009	0.9986	0.9608	0.8596	0.3653	0.9703	0.5487	0.059
L_P_284.2513_10.96172	0.941	0.7532	0.6943	0.373	0.51	0.4434	0.4387	0.5954	0.8299	0.5657	0.6943	0.1373	0.6203	0.1901	0.3227	0.0225	0.6993	0.3584	0.0817	0.1567	0.0367	0.0439	0.2915	0.6353	0.4656	0.0764	0.9746	0.1813	0.6376	0.4843	0.9674	0.503	0.7233	0.4675	0.685	0.3484	0.6454	0.7893	0.739
L_P_284.2514_10.78114	0.32	0.3951	0.034	0.2695	0.4451	0.0726	0.3453	0.4628	0.1851	0.027	0.0527	0.2031	0.1096	0.3609	0.6347	0.0886	0.4766	0.8827	0.6866	0.9691	0.8149	0.016	0.073	0.7193	0.7898	0.2365	0.9847	0.1389	0.0567	0.683	0.2568	0.5763	0.8017	0.4926	0.7091	0.8849	0.4527	0.5956	0.3546
L_P_286.2668_10.96465	0.9436	0.5698	0.8997	0.0151	0.7544	0.7142	0.4492	0.1795	0.5168	0.7162	0.8648	0.0629	0.7472	0.049	0.0933	0.0063	0.5705	0.1543	0.2036	0.5431	0.1604	0.0069	0.3061	0.3029	0.2445	0.9892	0.1846	0.0327	0.6467	0.0924	0.5714	0.155	0.1955	0.1141	0.3387	0.2101	0.1644	0.2931	0.3894
L_P_286.267_10.78062	0.7116	0.6198	0.0824	0.5015	0.6253	0.1148	0.468	0.317	0.1523	0.0479	0.0408	0.0317	0.076	0.9768	0.8326	0.0065	0.5458	0.9781	0.832	0.6407	0.5179	0.0246	0.1411	0.433	0.7915	0.3643	0.5203	0.3752	0.0588	0.6688	0.0452	0.1248	0.262	0.0999	0.6852	0.7458	0.0676	0.1234	0.3473
L_P_298.267_10.78454	0.7952	0.9411	0.0334	0.286	0.8292	0.1452	0.5382	0.2984	0.1083	0.0435	0.2015	0.2246	0.1587	0.9092	0.6809	0.1588	0.8035	0.7778	0.9401	0.778	0.5386	0.4292	0.2242	0.6835	0.9294	0.3929	0.2718	0.4972	0.3405	0.4643	0.3444	0.1453	0.1947	0.1144	0.521	0.1693	0.1401	0.2315	0.1795
L_P_305.3201_3.198556	0.067	0.6564	0.8707	0.5766	0.5999	0.8652	0.9737	0.8243	0.7372	0.8533	0.3701	0.3852	0.8647	0.908	0.4401	0.8319	0.4457	0.7632	0.0701	0.1535	0.9817	0.2504	0.1371	0.2835	0.3927	0.1576	0.6304	0.81	0.604	0.6171	0.7571	0.5028	0.4611	0.4213	0.5253	0.5453	0.5889	0.4973	0.0986
L_P_306.3268_3.193369	0.0517	0.5456	0.1777	0.1256	0.3933	0.3421	0.4586	0.6278	0.9669	0.4363	0.9072	0.5145	0.5949	0.5557	0.1967	0.1278	0.1089	0.6951	0.8996	0.9137	0.9042	0.5955	0.7086	0.2341	0.8646	0.0863	0.4441	0.4027	0.4174	0.6571	0.2772	0.1874	0.2533	0.2036	0.3103	0.639	0.2655	0.2356	0.8434
L_P_309.3032_5.008524	0.7248	0.8367	0.7431	0.5311	0.2534	0.8325	0.7582	0.9024	0.4549	0.9606	0.9127	0.7263	0.7042	0.554	0.3461	0.947	0.8641	0.6049	0.2722	0.2804	0.3048	0.9586	0.6932	0.4751	0.1347	0.4998	0.1807	0.3367	0.1073	0.4872	0.8586	0.1488	0.19	0.1884	0.3623	0.7288	0.119	0.0568	0.8196
L_P_312.2672_8.294167	0.7636	0.0011	0.0085	0.0003	0.0696	0.4753	0.6643	0.287	0.7163	0.0455	0.0039	0.0007	0.0009	0.7875	0.6152	0.3335	0.0605	0.5512	0.0233	0.1085	0.4055	0.8711	0.9591	0.1828	0.7504	0.1151	0.8214	0.5946	0.0166	0.219	0.0814	0.0551	0.0469	0.0431	0.1134	0.4039	0.0633	0.0207	0.2711
L_P_312.2827_10.78084	0.2614	0.3856	0.0197	0.6456	0.7432	0.0559	0.4013	0.3649	0.2349	0.012	0.075	0.0634	0.0699	0.9751	0.883	0.0528	0.2335	0.4154	0.8669	0.9908	0.5028	0.0094	0.1062	0.6864	0.8922	0.2137	0.9437	0.2635	0.0241	0.8215	0.0416	0.0711	0.1516	0.0677	0.4251	0.5464	0.0586	0.0889	0.359
L_P_315.2828_7.797414	0.6158	0.5727	0.5616	0.5904	0.5598	0.5407	0.2703	0.9399	0.7501	0.738	0.1366	0.2644	0.7516	0.5472	0.4377	0.0518	0.763	0.629	0.684	0.3075	0.112	0.78	0.1069	0.7493	0.1328	0.2099	0.1388	0.9061	0.3552	0.3633	0.453	0.4412	0.4806	0.4515	0.3213	0.8821	0.504	0.4525	0.2241
L_P_335.3196_5.225997	0.894	0.9921	0.3604	0.6557	0.5794	0.5384	0.654	0.5843	0.9253	0.5662	0.7008	0.1204	0.8138	0.164	0.1331	0.2571	0.2204	0.788	0.7328	0.6764	0.3385	0.6332	0.9428	0.7027	0.1762	0.2259	0.8445	0.2829	0.865	0.4125	0.9344	0.2901	0.3818	0.2945	0.5888	0.4034	0.4045	0.3786	0.2913
L_P_336.2675_8.320402	0.1649	0.0508	0.037	0.043	0.7867	0.495	0.8712	0.4257	0.4409	0.1637	0.0363	0.0016	0.0125	0.3002	0.8042	0.1717	0.5422	0.65	0.5923	0.7119	0.9191	0.5039	0.2409	0.0522	0.8362	0.0098	0.2475	0.8089	0.139	0.308	0.1753	0.8806	0.9735	0.7185	0.7542	0.2341	0.6331	0.4998	0.6711
L_P_337.3355_5.877714	0.2472	0.0868	0.0193	0.048	0.5063	0.1897	0.3036	0.2868	0.8176	0.3111	0.9714	0.6229	0.8458	0.5911	0.816	0.3474	0.711	0.8583	0.2261	0.7479	0.3374	0.9734	0.9038	0.7837	0.3695	0.5427	0.4743	0.1924	0.3082	0.5723	0.7416	0.1907	0.2746	0.229	0.7329	0.5828	0.2528	0.1665	0.733
L_P_338.283_8.335554	0.3197	0.0113	0.0073	0.0002	0.0572	0.0997	0.7594	0.1576	0.4854	0.0017	0.0008	0	0.0001	0.4004	0.8034	0.5897	0.0733	0.9413	0.0611	0.1707	0.9366	0.9689	0.4351	0.1052	0.4355	0.0246	0.3976	0.4795	0.6666	0.7948	0.595	0.1704	0.1523	0.1698	0.1952	0.239	0.2813	0.1769	0.6115
L_P_338.283_8.632756	0.4789	0.436	0.0774	0.861	0.0517	0.0057	0.0002	0.0593	0.3786	0.4514	0.4321	0.0004	0.2156	0.0019	0.0275	0.1097	0.072	0.1036	0.1432	0.7545	0	0.3842	0.163	0.0255	0.0041	0.3204	0.0125	0.0334	0.0071	0.6183	0.2335	0.0184	0.0152	0.0169	0.0368	0.0336	0.031	0.042	0.0044
L_P_339.3505_6.652238	0.5052	0.7343	0.4652	0.1657	0.6221	0.2614	0.2794	0.0772	0.4959	0.7337	0.7067	0.2869	0.9143	0.4388	0.1965	0.9822	0.9345	0.4995	0.9439	0.7699	0.0467	0.7784	0.6138	0.4431	0.0936	0.4626	0.0878	0.3555	0.1546	0.2625	0.8769	0.7967	0.9671	0.9134	0.4758	0.805	0.9148	0.7235	0.7286
L_P_348.3733_3.728931	0.156	0.9847	0.4566	0.6564	0.3618	0.5395	0.7713	0.5859	0.1965	0.5121	0.6263	0.2532	0.7759	0.4876	0.3995	0.7394	0.2629	0.0628	0.2607	0.4536	0.0715	0.4945	0.3578	0.7383	0.1421	0.6334	0.0222	0.7295	0.7432	0.7558	0.7581	0.9405	0.8866	0.9549	0.6618	0.5207	0.7838	0.5913	0.8084
L_P_352.2591_4.112699	0.6081	0.089	0.2687	0.6823	0.2313	0.9695	0.6391	0.5419	0.7183	0.7206	0.8537	0.8375	0.5372	0.551	0.6255	0.1987	0.0489	0.203	0.0203	0.2234	0.4778	0.4046	0.8487	0.4898	0.5902	0.7378	0.227	0.6026	0.8689	0.4067	0.2633	0.817	0.6375	0.9898	0.5868	0.3849	0.811	0.926	0.747
L_P_361.296_4.628859	0.509	0.5809	0.4813	0.0805	0.4504	0.0957	0.1073	0.136	0.9313	0.4264	0.4878	0.836	0.726	0.551	0.8181	0.1587	0.8432	0.8853	0.6934	0.7188	0.325	0.3265	0.7959	0.3266	0.947	0.3296	0.7817	0.6617	0.6744	0.5292	0.5679	0.6185	0.8525	0.4384	0.9258	0.1472	0.2267	0.339	0.1708
L_P_362.3031_3.055466	0.9842	0.1533	0.4703	0.2457	0.4299	0.4816	0.3472	0.938	0.7511	0.8307	0.0842	0.0071	0.0455	0.3543	0.6787	0.5828	0.3986	0.2364	0.3332	0.6547	0.8511	0.7305	0.7926	0.7665	0.7926	0.6803	0.1481	0.8235	0.1916	0.3566	0.3488	0.3943	0.6087	0.4324	0.9748	0.5782	0.4041	0.4738	0.3208
L_P_363.3501_5.635667	0.5495	0.1126	0.7909	0.4026	0.5871	0.8517	0.6688	0.7032	0.7784	0.6784	0.6671	0.1148	0.7892	0.2208	0.1946	0.0426	0.384	0.1992	0.4813	0.297	0.8094	0.8874	0.8049	0.8627	0.5893	0.8611	0.2755	0.6755	0.3002	0.7368	0.1601	0.8451	0.8527	0.9497	0.6289	0.6218	0.9618	0.8344	0.275
L_P_365.3667_6.652185	0.5489	0.4604	0.3213	0.0209	0.2327	0.2868	0.3036	0.3166	0.7333	0.6004	0.4562	0.3209	0.5535	0.7983	0.6877	0.5882	0.5918	0.8725	0.9077	0.9947	0.6575	0.981	0.9406	0.8747	0.7796	0.5308	0.6073	0.4814	0.3329	0.9906	0.5657	0.0665	0.1078	0.0674	0.3298	0.4876	0.0586	0.0518	0.3439
L_P_365.3668_6.304663	0.0321	0.7373	0.6209	0.2666	0.1681	0.9813	0.8818	0.8911	0.4624	0.9193	0.3661	0.9932	0.1198	0.2798	0.047	0.2091	0.7695	0.3704	0.8495	0.6835	0.6017	0.0911	0.9755	0.8244	0.615	0.7249	0.2867	0.4856	0.7317	0.7585	0.827	0.1733	0.1627	0.1762	0.1439	0.0187	0.3127	0.4946	0.8928
L_P_366.3296_9.744337	0.0308	0.4413	0.3935	0.6762	0.49	0.4303	0.0934	0.3616	0.6571	0.552	0.4592	0.0681	0.9957	0.2166	0.0491	0.0026	0.1002	0.5086	0.6513	0.4807	0.4644	0.2407	0.5421	0.2977	0.6243	0.2897	0.6937	0.5087	0.5394	0.614	0.0852	0.1194	0.176	0.0833	0.3322	0.6899	0.0751	0.101	0.029
L_P_368.3448_7.339883	0.9231	0.1072	0.1722	0.0503	0.2707	0.199	0.1324	0.0444	0.9697	0.5502	0.5243	0.1803	0.529	0.4663	0.4904	0.0805	0.8005	0.4499	0.7443	0.672	0.002	0.0482	0.0168	0.6718	0.1143	0.2712	0.9486	0.0037	0.9425	0.1281	0.2493	0.0833	0.1813	0.0882	0.3538	0.1841	0.0693	0.2392	0.8599
L_P_368.3456_10.96791	0.6344	0.3169	0.5809	0.0432	0.6032	0.4787	0.2735	0.252	0.7572	0.9937	0.9273	0.0454	0.7236	0.0227	0.0722	0.0118	0.5158	0.1422	0.2017	0.7195	0.0214	0.0227	0.2464	0.2625	0.1453	0.4151	0.3699	0.0097	0.9538	0.0962	0.3759	0.0538	0.1128	0.0427	0.2939	0.0941	0.0462	0.1871	0.623
L_P_368.3459_10.76453	0.4226	0.7938	0.0228	0.2205	0.6845	0.1923	0.4679	0.7727	0.2331	0.0976	0.3785	0.3837	0.6355	0.9427	0.6264	0.1098	0.9333	0.9254	0.6971	0.3865	0.2462	0.023	0.0073	0.95	0.4378	0.608	0.7375	0.1221	0.3799	0.7758	0.6355	0.2125	0.3145	0.2004	0.5599	0.2	0.2428	0.4494	0.2389
L_P_372.3234_5.461495	0.0798	0.7667	0.6501	0.2549	0.8931	0.4415	0.3814	0.1058	0.6411	0.8121	0.1832	0.074	0.4808	0.757	0.3114	0.9278	0.4901	0.9631	0.3224	0.3855	0.1892	0.037	0.6886	0.9399	0.1128	0.4771	0.0455	0.1582	0.1243	0.4781	0.8713	0.7263	0.7482	0.6443	0.4003	0.9732	0.8796	0.86	0.257
L_P_375.0051_5.635993	0.1495	0.0342	0.0903	0.0342	0.6124	0.3497	0.5277	0.5083	0.0775	0.3627	0.1894	0.5124	0.0634	0.4145	0.1097	0.2034	0.6858	0.8611	0.1912	0.331	0.0328	0.7065	0.2103	0.6032	0.0974	0.3562	0.0428	0.4575	0.9338	0.9319	0.2036	0.4451	0.5672	0.4323	0.7287	0.6744	0.4736	0.515	0.5333
L_P_375.261_6.401756	0.2271	0.3092	0.6664	0.1074	0.3031	0.6073	0.6789	0.7312	0.6359	0.7208	0.1174	0.1816	0.1098	0.6853	0.5481	0.4008	0.1464	0.5896	0.1591	0.673	0.4106	0.9335	0.63	0.2211	0.9094	0.5076	0.4921	0.9635	0.8788	0.7559	0.13	0.3428	0.517	0.2047	0.6951	0.7976	0.2081	0.2911	0.7414
L_P_375.389_11.31885	0.0322	0.7394	0.5791	0.4262	0.7089	0.4307	0.9786	0.8154	0.5893	0.1737	0.413	0.3998	0.1304	0.9607	0.4162	0.8055	0.7149	0.9172	0.7054	0.8471	0.0815	0.8296	0.2835	0.5866	0.1951	0.1653	0.2227	0.5422	0.749	0.1622	0.2006	0.4993	0.658	0.5188	0.9621	0.7876	0.5227	0.5156	0.4176
L_P_375.3891_10.24455	0.6356	0.1211	0.1223	0.2727	0.2653	0.8592	0.1934	0.7592	0.5571	0.1456	0.0566	0.0125	0.2133	0.6633	0.3179	0.3516	0.9861	0.6656	0.9259	0.5004	0.066	0.641	0.3924	0.6512	0.4288	0.6204	0.6552	0.3462	0.8806	0.6051	0.8197	0.8497	0.5803	0.5267	0.4338	0.5409	0.5022	0.3703	0.2062
L_P_375.3892_9.896365	0.0213	0.4272	0.8931	0.4155	0.5418	0.2526	0.5247	0.7834	0.6579	0.3121	0.721	0.991	0.2261	0.6755	0.1589	0.5344	0.5786	0.4593	0.7286	0.3301	0.0774	0.8555	0.1395	0.9844	0.2156	0.2562	0.2036	0.3041	0.4747	0.4866	0.5717	0.5692	0.7256	0.7756	0.8212	0.7762	0.7694	0.7175	0.8268
L_P_375.3899_10.95453	0.0072	0.5226	0.2141	0.137	0.8607	0.2932	0.3115	0.2989	0.7537	0.6072	0.7152	0.2582	0.7598	0.4253	0.1253	0.0759	0.5762	0.0232	0.5314	0.1	0.8803	0.1998	0.0163	0.5011	0.5418	0.0402	0.4767	0.2711	0.4296	0.878	0.1291	0.9173	0.8901	0.974	0.8805	0.2	0.8772	0.8221	0.6295
L_P_376.2589_3.595853	0.3609	0	0.0001	0	0.3957	0.0046	0.0031	0.0338	0.7233	0.037	0	0.1535	0	0.0001	0	0.0044	0.0005	0.5983	0	0.2338	0.6355	0.0421	0.0174	0.6985	0.7644	0.577	0.8296	0.1614	0.3896	0.4566	0.2306	0.1355	0.093	0.2631	0.0174	0.0486	0.3879	0.5648	0.0153
L_P_380.2907_5.114621	0.0851	0.9341	0.9058	0.4685	0.2026	0.8481	0.9618	0.3122	0.0846	0.8627	0.3618	0.6333	0.357	0.5084	0.5401	0.6431	0.6385	0.4364	0.3976	0.4293	0.4331	0.0775	0.1013	0.8814	0.5099	0.3661	0.7199	0.3307	0.43	0.6117	0.04	0.2402	0.2829	0.1924	0.2627	0.9364	0.1234	0.1689	0.9897
L_P_382.3609_10.88354	0.5163	0.7707	0.2601	0.001	0.0566	0.0696	0.1267	0.0201	0.7867	0.0824	0.0347	0.2329	0.0287	0.1812	0.1699	0.2733	0.9732	0.7536	0.6742	0.3246	0.509	0.3115	0.1434	0.5048	0.6586	0.3505	0.2231	0.5763	0.9343	0.0228	0.8364	0.256	0.2249	0.2171	0.3293	0.6774	0.2967	0.1357	0.2057
L_P_382.361_11.03941	0.6281	0.5238	0.8851	0.5359	0.3747	0.9039	0.8019	0.3923	0.2429	0.5145	0.3696	0.2094	0.8356	0.007	0.0929	0.9092	0.5929	0.1921	0.4627	0.9354	0.0147	0.6436	0.9462	0.901	0.15	0.1314	0.8461	0.0508	0.1968	0.1885	0.8583	0.6907	0.7116	0.8517	0.5003	0.7003	0.8916	0.9619	0.0471
L_P_390.2776_4.970128	0.0708	0.2787	0.6244	0.3107	0.8601	0.9723	0.7941	0.5403	0.8127	0.7295	0.6739	0.3105	0.2558	0.503	0.8173	0.3244	0.1253	0.1308	0.2341	0.3989	0.1512	0.7837	0.6059	0.4237	0.1767	0.0435	0.3182	0.2615	0.5295	0.5347	0.9736	0.6109	0.8154	0.5807	0.8271	0.9572	0.552	0.6474	0.3971
L_P_393.3415_7.108817	0.0394	0.8658	0.9798	0.069	0.5669	0.1005	0.2375	0.2664	0.4937	0.1369	0.4159	0.9602	0.1021	0.3365	0.0467	0.069	0.9458	0.9522	0.7096	0.7409	0.0456	0.7677	0.2499	0.8111	0.0732	0.0486	0.2384	0.3269	0.7395	0.3725	0.4612	0.298	0.318	0.3582	0.2811	0.2844	0.3654	0.5048	0.724
L_P_396.3762_10.93373	0.3694	0	0	0.0018	0.1503	0.0042	0.0551	0.0029	0.8034	0.001	0.0139	0.2337	0.0206	0.087	0.0966	0.292	0.9072	0.8155	0.1822	0.9136	0.0052	0.2426	0.0148	0.9075	0.0784	0.7305	0.0676	0.6074	0.1575	0.2008	0.0653	0.0374	0.0388	0.0237	0.1347	0.0874	0.036	0.0314	0.4092
L_P_404.2941_3.190663	0.8113	0.2601	0.7468	0.024	0.0217	0.0338	0.0169	0.0945	0.8526	0.2579	0.1066	0.1748	0.09	0.6628	0.4835	0.336	0.4118	0.9358	0.002	0.0978	0.0013	0.9972	0.1469	0.2303	0.0342	0.5762	0.0037	0.4294	0.1995	0.1814	0.7631	0.8891	0.814	0.8178	0.8882	0.1987	0.9339	0.9272	0.0866
L_P_407.3013_4.374472	0.6413	0.3004	0.2801	0.1338	0.8671	0.6322	0.8787	0.8336	0.6801	0.3152	0.767	0.2642	0.5848	0.3605	0.6165	0.0945	0.7691	0.8214	0.3157	0.8529	0.8205	0.6825	0.9519	0.7918	0.7548	0.924	0.6914	0.5661	0.8365	0.2567	0.9358	0.9651	0.8719	0.9432	0.7764	0.2473	0.7496	0.7321	0.1146
L_P_409.3667_3.301233	0.2108	0.3723	0.283	0.0067	0.2473	0.2576	0.4384	0.1135	0.945	0.3895	0.4122	0.3101	0.5747	0.8415	0.6795	0.8673	0.4496	0.7212	0.9178	0.7534	0.0812	0.9965	0.3368	0.9829	0.1645	0.9387	0.9199	0.8217	0.6775	0.3844	0.4286	0.0706	0.1093	0.0782	0.2265	0.764	0.0646	0.0513	0.4446
L_P_411.3825_3.95355	0.0844	0.096	0.0263	0.0069	0.7994	0.2798	0.7145	0.3431	0.4162	0.1072	0.1461	0.1612	0.0512	0.8655	0.3795	0.5764	0.2949	0.4921	0.498	0.1042	0.2964	0.8462	0.8897	0.9753	0.1144	0.586	0.8212	0.5877	0.8894	0.1235	0.3502	0.2888	0.5045	0.45	0.8046	0.1782	0.634	0.7335	0.5484
L_P_411.7739_8.212353	0.9132	0.2005	0.2053	0.3889	0.4512	0.8627	0.5935	0.3584	0.6465	0.9962	0.5494	0.5534	0.8764	0.8922	0.6725	0.5781	0.6176	0.7005	0.7714	0.7926	0.5175	0.9148	0.6959	0.6932	0.7907	0.5256	0.4834	0.4622	0.2031	0.3145	0.0841	0.3717	0.8068	0.4119	0.9293	0.3987	0.1623	0.4581	0.081
L_P_418.3444_8.753222	0.0218	0.6852	0.1872	0.232	0.7169	0.4192	0.4977	0.8645	0.1159	0.4536	0.2047	0.1725	0.2445	0.9085	0.9123	0.968	0.9918	0.0572	0.5696	0.1661	0.4584	0.347	0.1069	0.6467	0.1176	0.3135	0.3224	0.8101	0.6608	0.0351	0.1523	0.4793	0.7032	0.5958	0.8831	0.8181	0.4205	0.539	0.4303
L_P_423.2752_4.370143	0.7015	0.8937	0.985	0.8607	0.0993	0.3966	0.166	0.4195	0.8431	0.8051	0.993	0.992	0.8969	0.9253	0.905	0.3769	0.9592	0.7484	0.6638	0.6114	0.5839	0.7234	0.9864	0.4434	0.5574	0.1595	0.5652	0.8555	0.5555	0.1711	0.5442	0.3063	0.2619	0.2717	0.2391	0.3129	0.4158	0.3828	0.8024
L_P_423.2754_4.603656	0.377	0.7767	0.9671	0.178	0.4042	0.1306	0.0436	0.1013	0.5008	0.896	0.2085	0.7284	0.3397	0.2372	0.4167	0.3512	0.8512	0.4215	0.9901	0.8631	0.74	0.7305	0.9535	0.7743	0.6767	0.664	0.5463	0.483	0.5951	0.8592	0.8745	0.1323	0.1183	0.2202	0.1622	0.6371	0.2457	0.1123	0.5089
L_P_426.3713_6.69191	0.0303	0.2871	0.8733	0.8113	0.9456	0.2488	0.1104	0.1592	0.8036	0.8566	0.4911	0.8836	0.4189	0.2852	0.1887	0.5735	0.3365	0.856	0.7619	0.8371	0.9243	0.7691	0.6061	0.4447	0.8679	0.0928	0.8707	0.2193	0.08	0.4913	0.4782	0.6175	0.7143	0.6933	0.8553	0.1626	0.9561	0.911	0.8009
L_P_434.387_3.760003	0.7028	0.2574	0.8212	0.9435	0.2158	0.1347	0.4931	0.3855	0.2426	0.0406	0.2151	0.4877	0.4694	0.3909	0.9995	0.905	0.5717	0.7573	0.6496	0.8198	0.8307	0.1479	0.2173	0.4186	0.647	0.7749	0.5018	0.483	0.8619	0.1045	0.4573	0.4504	0.309	0.3194	0.212	0.9124	0.262	0.2819	0.9931
L_P_435.3032_5.872242	0.113	0.7246	0.3765	0.053	0.7377	0.3127	0.5515	0.078	0.6996	0.376	0.5369	0.1877	0.367	0.4504	0.7118	0.5593	0.4143	0.6022	0.6671	0.4595	0.1753	0.7644	0.9902	0.8093	0.1095	0.1071	0.1509	0.1081	0.3916	0.5767	0.8988	0.6531	0.7072	0.5938	0.9526	0.984	0.5323	0.593	0.5959
L_P_443.3723_4.373307	0.0492	0.817	0.6428	0.523	0.4675	0.9828	0.8522	0.8848	0.2916	0.5153	0.179	0.9116	0.3233	0.0727	0.1782	0.1124	0.9264	0.7376	0.4802	0.9569	0.5406	0.61	0.2286	0.167	0.4485	0.4705	0.9611	0.1995	0.2626	0.9185	0.343	0.612	0.5885	0.8261	0.4801	0.2658	0.9166	0.9156	0.3637
L_P_463.3811_7.371783	0.478	0.3919	0.7802	0.7826	0.4205	0.656	0.5672	0.8648	0.5657	0.825	0.9317	0.9485	0.7198	0.9971	0.7617	0.2878	0.7394	0.3406	0.7811	0.0698	0.0067	0.4396	0.3506	0.4828	0.0135	0.1815	0.2443	0.1497	0.5849	0.6352	0.1521	0.189	0.2415	0.1172	0.2124	0.7026	0.1327	0.2094	0.5492
L_P_466.2375_10.77451	0.2068	0.8822	0.3765	0.221	0.4236	0.112	0.372	0.367	0.625	0.0823	0.0761	0.0491	0.0791	0.9536	0.9919	0.0978	0.3782	0.6842	0.4128	0.9289	0.9414	0.0867	0.1881	0.7531	0.9019	0.9271	0.9469	0.0983	0.1048	0.6708	0.3072	0.0629	0.1504	0.0787	0.6425	0.0918	0.1066	0.1513	0.6379
L_P_474.3796_3.762128	0.6576	0.2814	0.9306	0.8851	0.3308	0.2059	0.7962	0.4633	0.2071	0.0328	0.4437	0.8705	0.7165	0.3941	0.9011	0.8698	0.4555	0.6669	0.6312	0.7954	0.4974	0.0832	0.1691	0.323	0.3574	0.8489	0.4762	0.6613	0.9857	0.0921	0.3146	0.5148	0.3233	0.3746	0.2082	0.9347	0.3404	0.2938	0.8093
L_P_479.3013_3.14363	0.7475	0.102	0.4295	0.0001	0.0009	0.8727	0.4859	0.8627	0.2687	0.3099	0.0862	0.4126	0.1505	0.0015	0.0048	0.1621	0.8542	0.7078	0.5934	0.0151	0.1898	0.66	0.6686	0.4815	0.4338	0.2322	0.9771	0.8305	0.8737	0.1054	0.8012	0.3539	0.2198	0.3438	0.3992	0.0495	0.6633	0.3869	0.0082
L_P_481.3172_3.928623	0.6335	0.1162	0.0949	0.0156	0.2833	0.4625	0.4708	0.9936	0.8756	0.0112	0.1728	0.6642	0.6159	0.0231	0.2462	0.3465	0.6937	0.8856	0.4165	0.1423	0.9576	0.6814	0.7813	0.5173	0.7263	0.7967	0.8811	0.9302	0.5464	0.5386	0.9109	0.9478	0.9731	0.8936	0.5872	0.3462	0.8617	0.9211	0.1075
L_P_488.4349_6.693396	0.1476	0.8945	0.4707	0.1541	0.1539	0.3314	0.6006	0.7336	0.7822	0.293	0.0816	0.3449	0.0192	0.3025	0.0466	0.0321	0.2627	0.7969	0.0404	0.4282	0.2143	0.301	0.8943	0.9901	0.3785	0.2356	0.5543	0.0653	0.1298	0.8397	0.9062	0.3224	0.4326	0.3894	0.4428	0.2525	0.4995	0.6521	0.2186
L_P_507.3687_3.652428	0.2899	0.3004	0.0063	0.3897	0.5205	0.4328	0.925	0.6824	0.9679	0.2111	0.2305	0.2619	0.3383	0.0045	0.015	0.4913	0.0949	0.3097	0.2764	0.0792	0.0008	0.7203	0.4305	0.0049	0.0091	0.0668	0.7128	0.3842	0.2163	0.2093	0.1175	0.2444	0.2888	0.165	0.448	0.5922	0.1473	0.2209	0.8161
L_P_508.4971_7.446908	0.3599	0.3688	0.2585	0.8861	0.8002	0.3718	0.1096	0.2692	0.6605	0.6583	0.2653	0.5828	0.1332	0.4676	0.2177	0.2102	0.8915	0.2525	0.7527	0.087	0.7782	0.402	0.9237	0.6273	0.6892	0.7271	0.2386	0.4027	0.8866	0.9521	0.6343	0.9099	0.631	0.9451	0.5551	0.0937	0.5396	0.8241	0.9268
L_P_509.3479_3.503955	0.3387	0.0203	0.0003	0.0027	0.5392	0.0126	0.1022	0.0214	0.0754	0.0267	0.1541	0.9102	0.5543	0.0531	0.388	0.406	0.6312	0.2238	0.5905	0.8508	0	0.2973	0.9063	0.0988	0.0001	0.1739	0.0096	0.011	0.0623	0.1358	0.0155	0.333	0.2286	0.2028	0.3271	0.9947	0.1706	0.0797	0.3905
L_P_510.4507_3.765458	0.4683	0.2067	0.6238	0.6877	0.1417	0.3352	0.7648	0.7742	0.2615	0.1516	0.2072	0.5791	0.248	0.3047	0.5084	0.6401	0.5811	0.7156	0.7042	0.7582	0.6602	0.3643	0.5649	0.2682	0.7458	0.9991	0.5395	0.5269	0.5315	0.0473	0.7249	0.2753	0.1596	0.1783	0.0764	0.8333	0.1534	0.1523	0.6241
[truncated: 543 more rows]
