# Supplementary material for: Blood lipidome profiling reveals potential biomarkers linked to health and carcass quality traits in pigs
Source: Genet Sel Evol. 2026 Jan 30;58:11. doi: 10.1186/s12711-026-01030-3 (PMC12879389; doi:10.1186/s12711-026-01030-3)
Supplement: Supplementary file 5 — Supplementary Material 5 [file 12711_2026_1030_MOESM5_ESM.xlsx]

## Sheet: SupTabl5 Heritability
BLOOD LIPIDOME PROFILING REVEALS POTENTIAL BIOMARKERS LINKED TO HEALTH AND CARCASS QUALITY TRAITS IN PIGS
Carles Hernández-Banqué, Teodor Jové-Juncà, Manel Portero-Otin, Elia Obis, Olga González-Rodríguez, Maria Ballester*, Raquel Quintanilla*
Supplementary table 5. Minimum and maximum estimates of posterior mean heritabilities and posterior standard deviation coefficients for each lipidic metabolite and immunity and production trait.
Lipidic feature	h2 Min	PSD_Min	h2 Max	PSD_Max			Immunity and haematological traits	h2 Min	PSD_Min	h2 Max	PSD_Max
L_N_1003.603_8.190829	0.051671	0.060535	0.13916	0.12371			IgA in plasma	0.76903	0.10005	0.83829	0.096319
L_N_1006.764_10.56211	0.12712	0.10306	0.30087	0.1662			IgM in plasma	0.62287	0.13406	0.711	0.12713
L_N_1006.808_10.90127	0.076309	0.095393	0.23195	0.14513			IgG in plasma	0.74338	0.11863	0.8084	0.092746
L_N_1013.779_8.817435	0.12859	0.096154	0.29204	0.13538			Haptoglobin in serum	0.44463	0.14438	0.57328	0.15626
L_N_1014.831_11.13502	0.053755	0.059093	0.15632	0.10161			C-reactive protein in serum	0.31263	0.11999	0.41493	0.14087
L_N_1015.797_8.988076	0.063565	0.056653	0.15736	0.088723			Leukocytes count	0.32957	0.16696	0.52314	0.16161
L_N_1020.769_10.31907	0.036159	0.051613	0.15819	0.10594			Lymphocytes count	0.30058	0.14196	0.53691	0.14813
L_N_1020.769_10.56157	0.063629	0.086264	0.21548	0.13114			Monocytes count	0.17781	0.11788	0.27755	0.12381
L_N_1024.795_10.5333	0.064541	0.069682	0.20091	0.14591			Eosinophils count	0.64338	0.15649	0.782	0.13058
L_N_1024.795_10.90495	0.13072	0.14737	0.28592	0.13248			Neutrophils count	0.55365	0.183	0.74073	0.14609
L_N_1024.795_9.124822	0.080866	0.095169	0.17505	0.0962			Haematocrit	0.36222	0.149	0.48365	0.16111
L_N_1027.602_8.042421	0.05681	0.071591	0.16645	0.094142			Erythrocytes count	0.63152	0.11968	0.73851	0.13164
L_N_1044.805_10.72932	0.039316	0.056701	0.11493	0.077829			Haemoglobin	0.39662	0.13797	0.49247	0.14416
L_N_1048.801_10.66797	0.098455	0.11011	0.20479	0.14021			Mean corpuscular volume	0.42045	0.13476	0.67028	0.15129
L_N_1056.877_11.20548	0.033223	0.036438	0.12866	0.10053			Mean corpuscular haemoglobin	0.34149	0.1126	0.52419	0.14311
L_N_1059.747_10.56444	0.11506	0.12332	0.27516	0.1238			Platelets count	0.56811	0.15261	0.68116	0.1372
L_N_1062.725_10.52357	0.079226	0.094335	0.19629	0.11276			Lymphocytes phagocytosis (%)	0.7864	0.10825	0.8575	0.094078
L_N_1062.816_10.69319	0.050182	0.057287	0.16239	0.12847			Monocytes phagocytosis (%)	0.40094	0.20282	0.63122	0.17849
L_N_1062.816_10.86312	0.14108	0.14933	0.25996	0.15812			Lymphocytes phagocytosis FITC	0.80505	0.11963	0.87209	0.093935
L_N_1074.796_10.53526	0.21723	0.11117	0.33393	0.14289			Monocytes phagocytosis FITC	0.39165	0.18249	0.56828	0.18245
L_N_1080.735_10.49104	0.050272	0.053359	0.12907	0.091151			γδ T-lymphocytes subpopulation	0.59161	0.14176	0.69245	0.12073
L_N_1122.691_10.44311	0.039529	0.057019	0.1578	0.079267			B lymphocytes among PBMCs	0.28737	0.16318	0.50098	0.17554
L_N_1122.779_10.55837	0.055127	0.055091	0.14924	0.085574			T lymphocytes among PBMCs	0.65825	0.13282	0.77181	0.1215
L_N_1140.703_10.40811	0.044578	0.058479	0.13446	0.11124			Memory T cells among PBMCs	0.42106	0.17579	0.60268	0.15944
L_N_1176.783_7.609482	0.1304	0.13566	0.23349	0.12566			Naïve T cells among PBMCs	0.45183	0.13502	0.54593	0.14046
L_N_1200.669_10.36577	0.055753	0.069532	0.15311	0.12345			T helper cells among PBMCs	0.49316	0.15253	0.58531	0.13517
L_N_1206.895_11.18327	0.05077	0.054638	0.1568	0.12375			Natural killer cells among PBMCs	0.41749	0.14573	0.55862	0.151
L_N_1248.941_11.25881	0.053304	0.071572	0.13421	0.088007			Cytotoxic T lymphocytes among PBMCs	0.40271	0.15574	0.57096	0.16539
L_N_1257.055_11.24365	0.049857	0.064486	0.10978	0.072853			Cortisol in plasma	0.52906	0.13357	0.65729	0.14762
L_N_1260.636_10.40241	0.12785	0.1335	0.25762	0.11029			Cortisol in hair	0.34334	0.13245	0.48627	0.13562
L_N_1317.022_11.27477	0.085935	0.10135	0.1773	0.12235			Cold carcass weight	0.73656	0.11921	0.80781	0.10416
L_N_1371.009_11.26128	0.053562	0.069496	0.16472	0.10629			Lean meat percentage	0.66603	0.12752	0.78284	0.12771
L_N_1376.989_11.2861	0.043017	0.046843	0.11506	0.08163			Ham lean meat percentage	0.64576	0.12935	0.76409	0.13176
L_N_1436.955_11.24689	0.0602	0.079857	0.1997	0.11905			Loin lean meat percentage	0.67209	0.12787	0.78459	0.11868
L_N_1496.922_11.19385	0.060875	0.080346	0.18583	0.11843			Shoulder lean meat percentage	0.60845	0.13127	0.75664	0.13343
L_N_1505.279_7.763437	0.04187	0.046777	0.16761	0.11961			Loin depth	0.66843	0.1209	0.77459	0.11492
L_N_246.1979_3.371717	0.076633	0.098249	0.20383	0.11541			Backfat thickness	0.6169	0.12723	0.73861	0.13685
L_N_254.2243_7.867106	0.11076	0.11702	0.29383	0.12734			Ham-fat thickness	0.56901	0.19018	0.70915	0.14292
L_N_256.2398_3.55071	0.050148	0.078668	0.14641	0.11821			pH 24h semimembranous	0.41682	0.17425	0.59969	0.16
L_N_280.2399_3.067893	0.11165	0.14838	0.3663	0.18826
L_N_282.2556_3.784948	0.11116	0.13416	0.29658	0.16098
L_N_284.2714_4.64012	0.096277	0.10752	0.29431	0.16455
L_N_286.2833_4.63242	0.11645	0.13096	0.22324	0.13279
L_N_302.2243_3.426004	0.1343	0.14081	0.28622	0.14671
L_N_302.2607_4.926622	0.034018	0.044426	0.099675	0.075096
L_N_304.2398_4.181857	0.040024	0.042597	0.12047	0.091525
L_N_308.2711_4.037069	0.14515	0.11129	0.29148	0.14705
L_N_314.0851_7.341741	0.11139	0.09522	0.26881	0.098712
L_N_338.3182_5.743591	0.059018	0.075583	0.16298	0.12477
L_N_340.3338_6.584711	0.20662	0.14139	0.41609	0.14823
L_N_364.3335_5.94239	0.12004	0.092076	0.42424	0.14995
L_N_366.3493_6.597988	0.24942	0.1418	0.43279	0.13812
L_N_368.3647_7.368065	0.044901	0.062311	0.19205	0.10371
L_N_380.271_3.972273	0.089431	0.097388	0.25297	0.13771
L_N_396.3962_8.04637	0.046431	0.063218	0.22665	0.10432
L_N_402.1374_7.347132	0.065202	0.08921	0.19993	0.12674
L_N_404.3646_7.199771	0.45698	0.19067	0.78467	0.16873
L_N_406.2289_3.653818	0.047294	0.063598	0.11805	0.07692
L_N_420.3037_5.038562	0.032625	0.040837	0.073336	0.06134
L_N_454.2048_3.079863	0.044575	0.052047	0.15235	0.11961
L_N_458.2362_4.640051	0.11998	0.12263	0.23138	0.12424
L_N_466.312_4.349639	0.17636	0.17389	0.40592	0.19237
L_N_479.3005_3.153671	0.064021	0.082998	0.14253	0.12024
L_N_480.3959_7.265694	0.078202	0.083496	0.20251	0.11927
L_N_481.3161_3.948257	0.042041	0.056395	0.10943	0.07211
L_N_488.3738_3.76237	0.23436	0.14022	0.34118	0.14892
L_N_492.3657_7.348433	0.077127	0.093114	0.21821	0.12616
L_N_506.3817_7.37145	0.18701	0.13581	0.30191	0.14569
L_N_508.4962_7.506979	0.056125	0.082712	0.17061	0.1189
L_N_508.521_7.867657	0.033625	0.034991	0.15604	0.1056
L_N_509.3842_7.36974	0.23025	0.15296	0.37511	0.18117
L_N_509.5273_9.68306	0.05244	0.055534	0.13435	0.09138
L_N_530.4689_8.782653	0.032008	0.043846	0.09401	0.069684
L_N_534.6364_7.199585	0.096648	0.11534	0.30083	0.17329
L_N_535.6423_7.204255	0.038182	0.042878	0.10328	0.075308
L_N_536.5274_8.023574	0.059369	0.074898	0.17333	0.11796
L_N_539.5275_7.986835	0.16836	0.14106	0.25292	0.12624
L_N_550.5427_8.236829	0.036898	0.046269	0.1037	0.06525
L_N_550.6651_7.466922	0.037174	0.048612	0.11621	0.072435
L_N_551.6705_7.462968	0.037341	0.038754	0.14002	0.078923
L_N_552.3654_4.39708	0.29397	0.17184	0.58939	0.21194
L_N_563.6741_7.728643	0.093435	0.10139	0.21502	0.12303
L_N_564.5587_8.475375	0.069983	0.087084	0.18282	0.11802
L_N_564.6804_7.72965	0.067714	0.060746	0.17733	0.123
L_N_565.3505_6.465521	0.14468	0.1364	0.23928	0.12642
L_N_565.6871_7.726455	0.05579	0.070214	0.13795	0.098874
L_N_566.3844_7.370727	0.04332	0.065178	0.12717	0.08307
L_N_566.6936_7.722545	0.053779	0.053546	0.11965	0.087597
L_N_567.6994_7.716656	0.043089	0.064186	0.12623	0.09641
L_N_580.3968_5.214464	0.21096	0.13648	0.39083	0.16274
L_N_581.3684_3.149755	0.18132	0.17386	0.3678	0.13861
L_N_582.5327_8.023652	0.070619	0.087846	0.2115	0.1348
L_N_583.384_3.949072	0.10025	0.13154	0.3067	0.1335
L_N_591.5303_9.68061	0.078802	0.087162	0.1677	0.1204
L_N_592.5898_8.872804	0.086684	0.10019	0.19371	0.11305
L_N_598.7492_8.19311	0.10394	0.092963	0.2455	0.13446
L_N_599.5235_8.027692	0.11945	0.11474	0.24822	0.11939
L_N_599.7547_8.191481	0.058069	0.068455	0.15549	0.10544
L_N_603.5361_8.476083	0.18041	0.13988	0.37342	0.14353
L_N_610.5639_8.473312	0.07058	0.089174	0.17169	0.11157
L_N_613.5392_8.238665	0.074714	0.078154	0.23202	0.16247
L_N_613.7047_7.716289	0.093396	0.096563	0.21103	0.12156
L_N_614.55_8.661667	0.10137	0.12245	0.29336	0.21223
L_N_616.545_4.657047	0.060882	0.075535	0.16214	0.12006
L_N_617.4775_7.205133	0.23802	0.15769	0.36673	0.13974
L_N_618.5066_8.785359	0.040777	0.055634	0.089215	0.062093
L_N_621.6055_9.044209	0.11823	0.128	0.28874	0.1619
L_N_625.4971_7.50472	0.063082	0.068969	0.16792	0.11612
L_N_627.5545_8.474291	0.092056	0.10594	0.21585	0.12746
L_N_629.5269_7.845031	0.052076	0.063693	0.12509	0.084237
L_N_630.6948_7.700608	0.12434	0.1137	0.23531	0.1328
L_N_631.5672_8.867708	0.096185	0.10771	0.22807	0.12483
L_N_635.6206_9.228914	0.27792	0.12397	0.40369	0.16842
L_N_638.595_8.869277	0.057694	0.073243	0.14704	0.096713
L_N_644.5218_8.875065	0.033302	0.034386	0.094358	0.083802
L_N_645.605_8.745976	0.28552	0.15503	0.42596	0.18697
L_N_646.5385_9.12432	0.057116	0.081534	0.18608	0.13426
L_N_647.6206_9.028528	0.27099	0.18171	0.48742	0.18873
L_N_649.6362_9.379333	0.51365	0.16553	0.68838	0.18656
L_N_655.5855_8.871786	0.064275	0.08155	0.1899	0.12012
L_N_660.5196_7.128117	0.27423	0.1469	0.4094	0.17373
L_N_667.646_9.203154	0.38671	0.21028	0.65146	0.18875
L_N_672.2738_3.710141	0.10682	0.12006	0.29525	0.14012
L_N_672.4721_7.540639	0.065652	0.085698	0.20944	0.12559
L_N_674.5693_9.378987	0.060399	0.082604	0.15365	0.099417
L_N_678.5511_8.473781	0.081383	0.08095	0.34703	0.15939
L_N_687.5429_4.804956	0.41671	0.19155	0.57152	0.16978
L_N_688.551_7.210104	0.12186	0.11052	0.25985	0.11645
L_N_688.5851_9.541472	0.15768	0.17341	0.32122	0.1639
L_N_689.7353_7.706467	0.1907	0.16957	0.34981	0.17792
L_N_692.5433_9.124555	0.044645	0.05689	0.13753	0.11276
L_N_693.6258_9.053021	0.22795	0.14749	0.34784	0.16317
L_N_694.4588_5.36958	0.033104	0.040375	0.096057	0.071482
L_N_696.3183_3.710125	0.15471	0.1473	0.33553	0.14673
L_N_699.5337_7.576467	0.1089	0.12258	0.23648	0.16262
L_N_701.535_8.126649	0.16473	0.12815	0.30003	0.14844
L_N_706.5046_9.047499	0.1906	0.16979	0.43439	0.17135
L_N_709.5343_9.12251	0.048988	0.05245	0.12432	0.096504
L_N_710.6161_9.026967	0.08559	0.098056	0.23302	0.14529
L_N_712.6325_9.377685	0.52697	0.1731	0.6982	0.18393
L_N_713.5351_8.003355	0.61577	0.15792	0.78578	0.16082
L_N_714.5261_9.127301	0.037713	0.055603	0.13195	0.091643
L_N_715.5142_7.447214	0.030887	0.045574	0.075142	0.056266
L_N_715.5504_8.352448	0.34352	0.19102	0.63492	0.20552
L_N_716.2068_3.954115	0.20717	0.12619	0.35062	0.14867
L_N_716.6161_9.774805	0.23285	0.14117	0.35633	0.15111
L_N_717.5299_7.837144	0.049031	0.059332	0.14082	0.11194
L_N_723.5192_7.661376	0.21004	0.1854	0.36021	0.19123
L_N_725.5349_7.836652	0.49613	0.1598	0.65283	0.18666
L_N_726.4647_9.123193	0.087644	0.10553	0.20285	0.11951
L_N_727.5507_8.23707	0.37718	0.15958	0.55661	0.17317
L_N_727.5622_9.540411	0.11737	0.13233	0.24652	0.14391
L_N_728.5407_9.128916	0.046168	0.045542	0.15086	0.084629
L_N_729.5662_8.575821	0.26711	0.14273	0.47769	0.19817
L_N_730.6317_10.01825	0.30325	0.13457	0.38304	0.16281
L_N_734.5901_9.53753	0.064371	0.061576	0.20987	0.14617
L_N_737.5351_7.935446	0.70741	0.14555	0.80365	0.1643
L_N_739.5146_7.117475	0.11075	0.13236	0.24987	0.14095
L_N_739.5148_7.392211	0.056616	0.073843	0.11794	0.091772
L_N_741.5299_7.517528	0.029921	0.034114	0.088546	0.083011
L_N_741.566_8.457631	0.644	0.16564	0.75329	0.16597
L_N_743.5456_7.54499	0.091936	0.11234	0.21014	0.13809
L_N_743.5457_7.956614	0.037402	0.051165	0.0937	0.071295
L_N_745.5609_8.295797	0.073454	0.092741	0.16882	0.12048
L_N_747.5195_7.554895	0.38863	0.16591	0.52032	0.17796
L_N_747.7187_7.76618	0.065706	0.063654	0.18767	0.10758
L_N_748.5516_9.479212	0.066826	0.086083	0.19705	0.10234
L_N_749.5354_7.730552	0.11968	0.10951	0.21756	0.12132
L_N_751.5508_8.158597	0.30301	0.14011	0.42201	0.14485
L_N_751.5805_9.540268	0.028385	0.032076	0.074138	0.072844
L_N_753.5559_6.887213	0.061128	0.082693	0.21846	0.14769
L_N_754.4753_7.544865	0.049528	0.07208	0.12859	0.10159
L_N_757.5966_8.972937	0.17414	0.13026	0.37385	0.16663
L_N_760.4921_9.073841	0.10015	0.10444	0.16948	0.1023
L_N_760.5284_9.123908	0.094055	0.12601	0.22348	0.15313
L_N_760.5722_6.686161	0.3147	0.17786	0.51334	0.19327
L_N_761.5353_7.823847	0.39617	0.17023	0.57392	0.17938
L_N_762.5882_7.207324	0.16807	0.14147	0.33901	0.12853
L_N_763.5148_7.286836	0.083305	0.10702	0.17353	0.1348
L_N_765.5317_7.460896	0.064763	0.085149	0.19339	0.12746
L_N_767.5456_7.908434	0.36135	0.17009	0.4965	0.17834
L_N_768.5725_9.125333	0.036868	0.038354	0.10911	0.070184
L_N_769.5609_7.607555	0.07343	0.09027	0.14417	0.098155
L_N_770.5869_9.541817	0.03913	0.043446	0.11784	0.086988
L_N_771.577_8.156919	0.10764	0.13539	0.2455	0.15704
L_N_773.5349_7.611038	0.16975	0.15682	0.37363	0.1688
L_N_773.5917_8.596046	0.14855	0.14631	0.29421	0.1567
L_N_775.5508_8.062197	0.28959	0.14473	0.38906	0.16006
L_N_776.6024_7.530133	0.4213	0.17314	0.59823	0.19407
L_N_777.5662_8.172699	0.10382	0.10533	0.17556	0.10785
L_N_779.5212_6.101436	0.49345	0.15627	0.63475	0.15544
L_N_779.5838_8.484445	0.42938	0.13965	0.4969	0.16058
L_N_779.7738_8.231246	0.08833	0.083648	0.24415	0.12937
L_N_783.6111_9.03375	0.16066	0.13653	0.34577	0.16173
L_N_784.4824_8.875068	0.031967	0.04333	0.14815	0.074764
L_N_784.5279_9.623207	0.048518	0.045286	0.16226	0.12566
L_N_788.5093_9.079719	0.04581	0.05465	0.14412	0.12496
L_N_788.603_7.334061	0.16438	0.14711	0.3422	0.17515
L_N_789.5505_6.947927	0.055104	0.060496	0.11763	0.094693
L_N_790.6186_7.842239	0.17798	0.12395	0.36583	0.17213
L_N_791.5481_7.783309	0.23297	0.15588	0.37635	0.15338
L_N_791.7073_6.837555	0.20682	0.14869	0.35596	0.13513
L_N_793.5816_7.968321	0.047302	0.070675	0.16469	0.11884
L_N_793.7818_7.134286	0.082326	0.090388	0.19399	0.12045
L_N_795.5157_5.967228	0.15749	0.15074	0.38387	0.15409
L_N_802.5389_9.127483	0.092083	0.098813	0.22024	0.12035
L_N_805.6158_8.471416	0.070998	0.091787	0.20434	0.12493
L_N_808.5187_9.230831	0.053845	0.07473	0.1389	0.10466
L_N_809.5565_8.253803	0.2905	0.16402	0.39954	0.16247
L_N_809.6732_8.597796	0.65176	0.12553	0.74189	0.14003
L_N_810.5424_9.143364	0.076006	0.094462	0.2012	0.1146
L_N_811.5491_9.61648	0.078206	0.095077	0.17804	0.094361
L_N_811.5691_8.574642	0.039024	0.055185	0.12267	0.092182
L_N_811.6889_8.962816	0.67612	0.13498	0.78726	0.1505
L_N_813.6891_6.84078	0.097455	0.088947	0.22902	0.12959
L_N_815.5667_7.123581	0.049079	0.067233	0.13597	0.11
L_N_815.705_7.771173	0.11771	0.084023	0.25988	0.13134
L_N_817.5832_7.54557	0.16143	0.13978	0.31303	0.12763
L_N_819.5979_7.983706	0.26874	0.13669	0.41573	0.13977
L_N_823.9384_7.705829	0.19027	0.10257	0.38933	0.10622
L_N_826.522_9.185755	0.19888	0.11416	0.32615	0.18062
L_N_829.558_9.13562	0.040589	0.054772	0.12778	0.075213
L_N_829.7206_7.773748	0.062783	0.065882	0.14243	0.09396
L_N_834.5252_6.36823	0.12176	0.11143	0.28107	0.12687
L_N_836.4965_9.117362	0.23412	0.14301	0.40739	0.12115
L_N_836.5407_6.754937	0.088011	0.10561	0.23205	0.11386
L_N_839.5667_7.069891	0.15133	0.17408	0.42669	0.18902
L_N_841.5827_7.452511	0.29182	0.15051	0.42355	0.20245
L_N_843.5978_7.619834	0.13455	0.17146	0.29836	0.18708
L_N_845.6144_8.159369	0.14589	0.15527	0.37972	0.18368
L_N_847.6285_8.593521	0.28148	0.16608	0.42789	0.17264
L_N_851.5673_7.334005	0.062708	0.073823	0.20973	0.12431
L_N_851.969_7.696324	0.10918	0.11148	0.3015	0.11145
L_N_853.5822_7.508997	0.084302	0.087272	0.14515	0.086946
L_N_853.6188_7.921167	0.12135	0.12068	0.23248	0.13085
L_N_858.5251_6.340528	0.2042	0.13864	0.3298	0.14434
L_N_859.7613_9.664678	0.069698	0.095529	0.19399	0.13437
L_N_860.5405_6.467087	0.11968	0.13044	0.28114	0.12559
L_N_862.5564_6.908953	0.12643	0.1151	0.31195	0.13016
L_N_865.5824_7.322534	0.41609	0.21304	0.59055	0.21117
L_N_866.7281_6.694171	0.1274	0.10838	0.24536	0.12668
L_N_867.598_7.553956	0.14498	0.16557	0.35746	0.20131
L_N_869.6145_8.024653	0.17235	0.12785	0.44713	0.18996
L_N_870.6811_8.515112	0.14302	0.10561	0.26317	0.11933
L_N_872.5409_6.611167	0.3327	0.16779	0.60843	0.18388
L_N_873.644_8.696084	0.090041	0.11696	0.26718	0.14458
L_N_879.5983_7.567506	0.13377	0.12166	0.22409	0.12189
L_N_879.5991_7.90713	0.05616	0.055409	0.25478	0.12921
L_N_884.5407_6.419738	0.20173	0.14599	0.35202	0.14171
L_N_885.5704_7.548199	0.037449	0.054106	0.12014	0.085659
L_N_886.5565_6.877529	0.12588	0.10553	0.30594	0.13678
L_N_887.6145_7.208117	0.71604	0.16127	0.81626	0.14961
L_N_889.524_9.206614	0.049954	0.067869	0.14501	0.11258
L_N_889.6304_7.54183	0.70676	0.13574	0.81619	0.15019
L_N_891.5991_7.387659	0.34378	0.15567	0.58776	0.21553
L_N_891.6459_7.932758	0.71337	0.12001	0.82383	0.13598
L_N_893.614_7.91348	0.17644	0.18337	0.39563	0.15521
L_N_897.6439_8.456622	0.28464	0.17963	0.41439	0.15818
L_N_899.5853_7.544886	0.2046	0.12545	0.35303	0.11915
L_N_905.7066_7.765917	0.26923	0.16934	0.38578	0.15145
L_N_916.6053_6.040212	0.044318	0.055629	0.098212	0.083434
L_N_923.5856_7.454538	0.16932	0.10978	0.30985	0.17432
L_N_925.6005_7.616449	0.067127	0.083003	0.1696	0.10601
L_N_927.6167_8.192058	0.087244	0.10306	0.20736	0.13315
L_N_929.6308_8.610956	0.11345	0.10759	0.28046	0.17232
L_N_940.7204_9.123441	0.17939	0.15893	0.34087	0.18506
L_N_942.7906_10.52905	0.16269	0.17535	0.38657	0.13563
L_N_942.7909_9.120673	0.044959	0.061356	0.14013	0.083454
L_N_942.7919_10.90267	0.062814	0.082168	0.17891	0.098591
L_N_947.5858_7.341888	0.086808	0.1242	0.2488	0.16857
L_N_951.6168_8.043701	0.1409	0.17197	0.33973	0.23107
L_N_961.7481_8.70754	0.13497	0.12362	0.24608	0.12907
L_N_969.871_10.29379	0.12145	0.12421	0.25109	0.14486
L_N_970.822_10.63698	0.074778	0.09018	0.20743	0.10092
L_N_970.8224_10.99764	0.037727	0.056584	0.10485	0.078867
L_N_971.8862_10.45848	0.35321	0.19151	0.43632	0.17531
L_N_973.9015_10.56476	0.18463	0.18388	0.32108	0.18459
L_N_975.572_7.547054	0.15073	0.14573	0.3084	0.14496
L_N_975.6157_7.914166	0.1695	0.14354	0.32898	0.14914
L_N_981.7697_10.90995	0.12389	0.13847	0.30999	0.16476
L_N_984.838_10.72178	0.10056	0.1226	0.23988	0.11105
L_N_984.8382_11.12016	0.04782	0.059561	0.13429	0.0941
L_N_987.7643_8.746238	0.26798	0.14826	0.37126	0.15694
L_N_996.7787_10.53471	0.05635	0.069832	0.15772	0.12271
L_N_999.6596_7.786212	0.19937	0.1718	0.46603	0.18655
L_N_999.7799_10.53379	0.065549	0.08259	0.22822	0.088664
L_P_1000.28_7.687102	0.10862	0.10831	0.20769	0.11661
L_P_1002.848_10.48571	0.048504	0.060332	0.11373	0.099744
L_P_1016.928_10.78546	0.28948	0.16526	0.42303	0.1948
L_P_1037.796_10.51597	0.28284	0.16792	0.4837	0.17797
L_P_1042.752_10.51435	0.17828	0.141	0.33543	0.15667
L_P_1050.695_10.23901	0.12488	0.14683	0.2191	0.13455
L_P_1052.71_10.39267	0.11323	0.12367	0.24673	0.14387
L_P_1053.289_9.865118	0.048649	0.066533	0.20693	0.13697
L_P_1071.299_8.004993	0.034585	0.03902	0.083095	0.065293
L_P_1071.825_7.696928	0.1128	0.090974	0.24488	0.15402
L_P_1074.694_10.09427	0.16525	0.15572	0.2956	0.17547
L_P_1076.709_10.25689	0.088048	0.10891	0.18557	0.1201
L_P_1078.725_10.41245	0.060761	0.077344	0.13751	0.09749
L_P_1079.843_10.80792	0.050414	0.0686	0.18402	0.12426
L_P_108.0947_10.77904	0.25464	0.17923	0.41287	0.17001
L_P_108.0947_10.9641	0.3111	0.15469	0.46772	0.19167
L_P_1080.74_10.55935	0.14236	0.1237	0.27664	0.15112
L_P_1086.204_3.725584	0.033934	0.055081	0.10303	0.07488
L_P_1099.687_10.23467	0.096398	0.10297	0.20068	0.12001
L_P_110.1101_10.78275	0.066603	0.083682	0.14823	0.097287
L_P_110.1103_10.96098	0.10867	0.11736	0.23138	0.12205
L_P_1101.703_10.38998	0.059643	0.061897	0.16917	0.094883
L_P_1103.719_10.55692	0.035071	0.032608	0.10803	0.091167
L_P_1121.671_9.933546	0.11978	0.091994	0.25468	0.18054
L_P_1123.687_10.09534	0.052866	0.069938	0.14981	0.10217
L_P_1125.702_10.26024	0.054475	0.073887	0.11746	0.084094
L_P_1127.308_10.0173	0.03949	0.04748	0.22643	0.14617
L_P_1127.718_10.41398	0.061723	0.081605	0.17185	0.10975
L_P_1129.733_10.57331	0.033958	0.045953	0.090988	0.078537
L_P_1156.375_7.676218	0.050666	0.068289	0.14498	0.078723
L_P_1172.68_10.0932	0.061881	0.061913	0.15851	0.091042
L_P_1174.695_10.25627	0.041385	0.039786	0.12419	0.0943
L_P_1193.812_7.580401	0.042684	0.057492	0.12778	0.078767
L_P_120.0948_10.78145	0.2453	0.1707	0.37838	0.18681
L_P_120.0949_10.96248	0.2003	0.16923	0.38618	0.18069
L_P_1201.327_10.14507	0.041152	0.053316	0.14674	0.084915
L_P_122.1105_10.78115	0.31643	0.15262	0.42706	0.18483
L_P_122.1106_10.96371	0.29832	0.17986	0.44755	0.20894
L_P_1275.344_10.25633	0.098026	0.11545	0.20158	0.13244
L_P_134.1104_10.96382	0.26005	0.16644	0.49701	0.19439
L_P_134.1105_10.77974	0.45477	0.20123	0.59815	0.17902
L_P_1349.363_10.35879	0.055561	0.078948	0.24929	0.11626
L_P_146.11_10.96464	0.12081	0.13475	0.26879	0.15021
L_P_148.126_10.79223	0.14536	0.16075	0.31052	0.14593
L_P_148.1262_10.96085	0.17927	0.1823	0.37606	0.15081
L_P_1497.4_10.5327	0.026033	0.03705	0.08031	0.07292
L_P_150.1421_10.95971	0.1009	0.11863	0.23645	0.13786
L_P_150.1425_10.78282	0.19095	0.15081	0.30164	0.17535
L_P_1553.075_7.520795	0.22494	0.13237	0.36287	0.16261
L_P_1577.074_7.456121	0.23951	0.1702	0.37324	0.17466
L_P_160.126_10.77606	0.17979	0.17559	0.36348	0.15019
L_P_160.1263_10.96433	0.3046	0.18667	0.47093	0.18906
L_P_1633.138_8.101273	0.069016	0.089319	0.14664	0.10184
L_P_1657.134_8.009384	0.14381	0.12853	0.25735	0.14755
L_P_174.1415_10.96382	0.29836	0.18446	0.45101	0.18892
L_P_174.1416_10.77939	0.41694	0.18089	0.58577	0.21104
L_P_178.1744_10.78227	0.12171	0.13592	0.29546	0.16002
L_P_178.1746_10.96221	0.21892	0.23402	0.49643	0.21094
L_P_202.1733_10.78037	0.47198	0.17074	0.57061	0.1824
L_P_202.1733_10.96304	0.2568	0.14869	0.42028	0.17411
L_P_204.1886_10.78147	0.20708	0.13634	0.32061	0.141
L_P_206.2061_10.78111	0.38465	0.18038	0.51103	0.18252
L_P_206.2065_10.96274	0.27408	0.15951	0.44277	0.18868
L_P_214.1734_10.93562	0.12232	0.12993	0.30313	0.15993
L_P_218.2045_10.96473	0.13534	0.11355	0.33801	0.16949
L_P_218.2046_10.78064	0.20982	0.17962	0.38144	0.15933
L_P_2310.635_7.525088	0.22523	0.13326	0.3989	0.15305
L_P_232.2202_10.78109	0.3099	0.17583	0.43471	0.19354
L_P_232.2203_10.96429	0.21521	0.15913	0.43883	0.19341
L_P_2334.632_7.510322	0.1103	0.1324	0.27644	0.13728
L_P_234.2377_10.7797	0.097499	0.084419	0.26848	0.15813
L_P_234.2379_10.96331	0.28174	0.12852	0.42384	0.175
L_P_235.1553_4.627676	0.066235	0.081013	0.18677	0.13104
L_P_238.2187_10.78394	0.059697	0.062986	0.22861	0.11977
L_P_238.2188_10.97249	0.051114	0.054065	0.27221	0.13407
L_P_243.1834_4.372364	0.05677	0.077265	0.16525	0.11728
L_P_243.1836_4.630958	0.10231	0.11827	0.23016	0.13356
L_P_246.2358_10.78092	0.61388	0.194	0.74159	0.17452
L_P_253.2786_3.193093	0.14489	0.14861	0.32456	0.17043
L_P_255.2561_3.87643	0.080436	0.068072	0.18357	0.13358
L_P_258.2356_10.78051	0.37565	0.19993	0.55556	0.20311
L_P_258.2356_10.96578	0.42127	0.16228	0.55192	0.1827
L_P_258.3052_3.193375	0.096814	0.089637	0.21177	0.13541
L_P_260.2513_10.78427	0.075528	0.10619	0.22636	0.14261
L_P_279.2561_3.400166	0.14258	0.12769	0.28344	0.15677
L_P_281.2719_4.091919	0.050402	0.070365	0.13504	0.095895
L_P_281.2727_7.694711	0.10244	0.11594	0.26307	0.1298
L_P_281.2729_7.988321	0.078167	0.093325	0.20593	0.11882
L_P_282.2784_7.691851	0.10339	0.091692	0.30148	0.15095
L_P_284.2513_10.96172	0.39015	0.16653	0.58563	0.17423
L_P_284.2514_10.78114	0.24781	0.15776	0.35839	0.181
L_P_286.2668_10.96465	0.29974	0.16508	0.46454	0.18227
L_P_286.267_10.78062	0.32936	0.1633	0.43661	0.18497
L_P_298.267_10.78454	0.39537	0.13608	0.4883	0.18261
L_P_305.3201_3.198556	0.041852	0.045987	0.091273	0.075465
L_P_306.3268_3.193369	0.10166	0.092422	0.19366	0.13387
L_P_309.3032_5.008524	0.066158	0.074388	0.15046	0.10837
L_P_312.2672_8.294167	0.21599	0.16944	0.37968	0.17227
L_P_312.2827_10.78084	0.38621	0.17146	0.52014	0.19602
L_P_315.2828_7.797414	0.2197	0.16488	0.38313	0.17949
L_P_335.3196_5.225997	0.049887	0.069826	0.14692	0.10685
L_P_336.2675_8.320402	0.11255	0.12997	0.36981	0.15458
L_P_337.3355_5.877714	0.0243	0.036505	0.12392	0.085028
L_P_338.283_8.335554	0.2939	0.18471	0.48328	0.16493
L_P_338.283_8.632756	0.41817	0.18884	0.57789	0.16735
L_P_339.3505_6.652238	0.056221	0.072201	0.15859	0.094313
L_P_348.3733_3.728931	0.071657	0.090135	0.17817	0.11733
L_P_352.2591_4.112699	0.15211	0.1538	0.30578	0.17295
L_P_361.296_4.628859	0.064802	0.079083	0.20892	0.13142
L_P_362.3031_3.055466	0.10129	0.11194	0.21804	0.11932
L_P_363.3501_5.635667	0.0696	0.092249	0.13721	0.099976
L_P_365.3667_6.652185	0.038963	0.053412	0.1059	0.09738
L_P_365.3668_6.304663	0.052466	0.054635	0.13178	0.082143
L_P_366.3296_9.744337	0.49606	0.15329	0.652	0.16704
L_P_368.3448_7.339883	0.17586	0.1332	0.31653	0.14357
L_P_368.3456_10.96791	0.3693	0.15732	0.51366	0.1861
L_P_368.3459_10.76453	0.35793	0.1658	0.4796	0.20019
L_P_372.3234_5.461495	0.063971	0.061928	0.13856	0.089257
L_P_375.0051_5.635993	0.035818	0.061424	0.14376	0.089094
L_P_375.261_6.401756	0.039663	0.04695	0.11558	0.089493
L_P_375.389_11.31885	0.08663	0.079538	0.17855	0.11412
L_P_375.3891_10.24455	0.10303	0.11641	0.22998	0.12209
L_P_375.3892_9.896365	0.085469	0.081935	0.24455	0.12218
L_P_375.3899_10.95453	0.2411	0.19398	0.47692	0.21027
L_P_376.2589_3.595853	0.34032	0.17443	0.74894	0.181
L_P_380.2907_5.114621	0.19458	0.11531	0.30796	0.15507
L_P_382.3609_10.88354	0.2461	0.1434	0.45351	0.16244
L_P_382.361_11.03941	0.12213	0.14849	0.35099	0.18348
L_P_390.2776_4.970128	0.058031	0.052709	0.15251	0.080845
L_P_393.3415_7.108817	0.061349	0.066262	0.14361	0.088083
L_P_396.3762_10.93373	0.39435	0.15403	0.60587	0.19972
L_P_404.2941_3.190663	0.050726	0.056525	0.13166	0.088606
L_P_407.3013_4.374472	0.065835	0.082706	0.1817	0.12658
L_P_409.3667_3.301233	0.054347	0.069548	0.16823	0.10366
L_P_411.3825_3.95355	0.048719	0.066664	0.15495	0.10205
L_P_411.7739_8.212353	0.15294	0.13782	0.26462	0.16481
L_P_418.3444_8.753222	0.063454	0.089265	0.16508	0.14043
L_P_423.2752_4.370143	0.046482	0.050375	0.11788	0.078118
L_P_423.2754_4.603656	0.029397	0.045302	0.13873	0.097717
L_P_426.3713_6.69191	0.038524	0.04041	0.11121	0.082457
L_P_434.387_3.760003	0.15095	0.12525	0.26954	0.1494
L_P_435.3032_5.872242	0.056702	0.067846	0.15752	0.088353
L_P_443.3723_4.373307	0.065366	0.078438	0.14178	0.08717
L_P_463.3811_7.371783	0.12267	0.12502	0.248	0.10201
L_P_466.2375_10.77451	0.098028	0.11757	0.26125	0.14988
L_P_474.3796_3.762128	0.13899	0.1128	0.24444	0.14037
L_P_479.3013_3.14363	0.11493	0.13548	0.25835	0.14197
L_P_481.3172_3.928623	0.16553	0.16693	0.37135	0.17032
L_P_488.4349_6.693396	0.087006	0.099251	0.17197	0.095235
L_P_507.3687_3.652428	0.23328	0.17204	0.41758	0.13731
L_P_508.4971_7.446908	0.070967	0.090503	0.16725	0.12078
L_P_509.3479_3.503955	0.51619	0.19678	0.71713	0.18004
L_P_510.4507_3.765458	0.11139	0.10893	0.23755	0.13785
L_P_514.4067_8.064591	0.1045	0.098159	0.23118	0.13324
L_P_518.4342_9.805102	0.1018	0.096091	0.24529	0.14523
L_P_518.4342_9.989747	0.253	0.13656	0.38274	0.15241
L_P_519.5019_7.757285	0.078008	0.11836	0.41055	0.20962
L_P_519.6792_7.690324	0.14299	0.10304	0.28679	0.127
L_P_520.4497_10.1642	0.12337	0.13255	0.28536	0.14865
L_P_521.348_3.175442	0.13156	0.15921	0.35859	0.13804
L_P_523.364_3.99596	0.099085	0.090889	0.34377	0.14408
L_P_525.4809_7.741503	0.18173	0.17633	0.31242	0.16858
L_P_530.4011_6.77901	0.08309	0.091788	0.17274	0.11256
L_P_531.6793_7.690196	0.13282	0.13241	0.22893	0.10461
L_P_535.1587_7.699719	0.029399	0.04512	0.080416	0.048624
L_P_536.5289_7.984398	0.086535	0.09996	0.1925	0.10519
L_P_538.0669_5.699761	0.068823	0.086253	0.25616	0.1456
L_P_543.4503_7.399974	0.065505	0.085885	0.18684	0.11274
L_P_544.1135_4.339502	0.089985	0.084621	0.18004	0.14233
L_P_546.3785_8.354482	0.073854	0.068603	0.18842	0.096023
L_P_546.4657_10.18496	0.055369	0.067497	0.15952	0.10854
L_P_547.3633_3.402904	0.51641	0.17632	0.59446	0.18367
L_P_547.4963_8.753294	0.14611	0.15447	0.29128	0.18175
L_P_547.5332_8.225133	0.19536	0.17595	0.49133	0.1896
L_P_548.4811_10.35756	0.22349	0.15888	0.37602	0.1618
L_P_549.6905_7.688888	0.10863	0.1211	0.20341	0.11618
L_P_550.4963_8.568861	0.091015	0.10877	0.20435	0.12022
L_P_550.4964_10.35453	0.042386	0.046104	0.10667	0.068508
L_P_550.4966_10.52998	0.31832	0.15353	0.44364	0.17078
L_P_550.544_8.201603	0.04675	0.051174	0.11638	0.087556
L_P_551.4973_7.808641	0.23536	0.16753	0.39615	0.15982
L_P_553.5125_8.205691	0.12909	0.13525	0.23032	0.13392
L_P_555.528_10.68804	0.17272	0.14101	0.33708	0.18976
L_P_555.5281_8.566447	0.18417	0.15446	0.31468	0.18019
L_P_557.6257_7.160976	0.057089	0.055233	0.1358	0.090833
L_P_558.4268_7.312521	0.082046	0.077222	0.21904	0.11851
L_P_559.464_8.064539	0.09151	0.11753	0.23386	0.14486
L_P_562.5331_10.79295	0.15186	0.11213	0.24405	0.10882
L_P_564.5605_8.446113	0.087261	0.09908	0.18992	0.10878
L_P_564.6821_7.709323	0.082229	0.10779	0.2186	0.13951
L_P_565.6882_7.705738	0.070605	0.09958	0.18163	0.12701
L_P_566.5502_7.437956	0.075969	0.094089	0.25398	0.12769
L_P_566.6946_7.702338	0.04922	0.069535	0.14837	0.10645
L_P_567.7006_7.698101	0.077199	0.065993	0.17095	0.11552
L_P_568.5009_7.809049	0.12652	0.14347	0.30593	0.14168
L_P_569.5077_7.810389	0.050569	0.058386	0.12654	0.087254
L_P_570.1945_3.724513	0.035249	0.045852	0.081548	0.067208
L_P_572.4816_10.22243	0.22767	0.15586	0.44604	0.16901
L_P_573.4797_8.053025	0.18947	0.17657	0.36567	0.19423
L_P_574.0632_3.725667	0.027774	0.033964	0.097585	0.06969
L_P_574.4962_7.392815	0.051741	0.06932	0.12252	0.091647
L_P_574.4963_6.347889	0.13789	0.10109	0.30077	0.13642
L_P_574.4965_8.305322	0.056181	0.072597	0.16071	0.11255
L_P_574.4967_10.19108	0.099681	0.1242	0.20776	0.12619
L_P_574.4969_10.385	0.33814	0.19948	0.46543	0.16699
L_P_575.5644_8.642532	0.32953	0.17089	0.57612	0.18426
L_P_576.5122_6.866158	0.14314	0.1223	0.36034	0.15707
L_P_576.5122_8.614326	0.081851	0.10294	0.17671	0.11245
L_P_576.5126_10.53815	0.33919	0.17443	0.42962	0.17131
L_P_578.5275_10.69068	0.20024	0.12648	0.36676	0.17831
L_P_578.5277_8.951965	0.12303	0.13725	0.26175	0.1258
L_P_578.5752_8.633216	0.033813	0.036492	0.089567	0.063976
L_P_581.586_7.98292	0.077345	0.096613	0.19245	0.11494
L_P_581.7458_8.159684	0.082553	0.11022	0.20306	0.1394
L_P_583.5598_10.68789	0.19544	0.16104	0.37808	0.17247
L_P_585.2305_3.725928	0.055566	0.052595	0.12318	0.096634
L_P_585.4322_7.606284	0.082361	0.11038	0.19484	0.15993
L_P_588.4542_6.790666	0.056202	0.082184	0.26181	0.16058
L_P_588.5483_10.81354	0.1222	0.10037	0.24011	0.11344
L_P_590.4891_8.563007	0.038755	0.053011	0.1176	0.065985
L_P_592.5916_8.84531	0.093107	0.10376	0.19771	0.11858
L_P_593.5049_8.216685	0.096304	0.083971	0.26628	0.11102
L_P_594.5821_7.985411	0.1339	0.11899	0.26027	0.12238
L_P_595.5206_8.567819	0.17477	0.1578	0.35831	0.15585
L_P_596.481_10.09374	0.05754	0.070353	0.16068	0.10304
L_P_598.4962_8.030387	0.073887	0.07394	0.2732	0.14801
L_P_598.4964_10.121	0.06287	0.087147	0.17026	0.1104
L_P_598.4965_10.3451	0.062998	0.054942	0.17337	0.11836
L_P_598.4985_9.328884	0.053299	0.060248	0.15668	0.090751
L_P_599.2462_3.726667	0.054577	0.074421	0.14568	0.094588
L_P_600.5123_10.39734	0.08069	0.071698	0.18297	0.1163
L_P_600.5124_9.549359	0.33481	0.20477	0.48393	0.16713
L_P_600.5125_8.360778	0.045716	0.052687	0.14401	0.10051
L_P_602.0475_5.105961	0.08587	0.11007	0.28622	0.17003
L_P_602.1666_4.337481	0.045571	0.053664	0.16491	0.13308
L_P_602.5279_10.54882	0.2926	0.15687	0.38592	0.16091
L_P_602.5279_6.888953	0.16018	0.11885	0.33942	0.13859
L_P_602.528_7.899782	0.061824	0.076169	0.1357	0.098656
L_P_603.5959_9.018059	0.38788	0.19257	0.56598	0.17665
L_P_604.5432_8.984521	0.1368	0.14704	0.33701	0.15475
L_P_604.5434_10.69665	0.43564	0.16619	0.53298	0.17058
L_P_606.036_5.6177	0.093784	0.13217	0.29188	0.18183
L_P_606.3845_8.224927	0.083999	0.081232	0.26534	0.13875
L_P_606.5589_9.280089	0.14405	0.13303	0.29593	0.15275
L_P_609.1773_8.200288	0.028009	0.045636	0.094955	0.079276
L_P_609.5334_8.29164	0.062278	0.080703	0.13962	0.095466
L_P_609.6171_8.434284	0.061842	0.081741	0.23487	0.13703
L_P_609.6172_7.983137	0.21296	0.1743	0.36991	0.18633
L_P_611.4948_8.567611	0.20181	0.16643	0.31601	0.14601
L_P_612.1763_8.199665	0.029763	0.036249	0.082676	0.071006
L_P_613.2618_3.726377	0.073693	0.092745	0.23114	0.11437
L_P_614.3597_3.182404	0.042493	0.048344	0.10338	0.093277
L_P_614.4887_8.30811	0.035906	0.038349	0.089877	0.073051
L_P_616.505_8.60813	0.058686	0.078681	0.12856	0.087479
L_P_616.5071_8.015021	0.25015	0.19101	0.40923	0.18976
L_P_617.6116_9.186239	0.55158	0.18557	0.73081	0.17553
L_P_618.3251_10.98192	0.16117	0.12686	0.25166	0.14621
L_P_618.3252_10.78367	0.088739	0.071809	0.19376	0.085192
L_P_618.5203_8.951205	0.0685	0.086143	0.19273	0.12256
L_P_618.5233_8.348399	0.2799	0.18773	0.39456	0.17081
L_P_620.3033_5.727974	0.15007	0.1375	0.30404	0.16596
L_P_620.5387_8.666244	0.1969	0.12331	0.28982	0.12726
L_P_620.6222_9.201298	0.11685	0.11658	0.23361	0.12685
L_P_622.6134_8.441254	0.071604	0.089443	0.1974	0.11099
L_P_623.6333_7.974726	0.23985	0.15523	0.35281	0.14486
L_P_625.3687_10.95213	0.28799	0.19372	0.47231	0.14829
L_P_625.7532_7.665877	0.047458	0.07081	0.12198	0.088671
L_P_626.5277_7.853728	0.3434	0.19294	0.48205	0.19187
L_P_626.528_6.856453	0.21667	0.15122	0.40159	0.15199
L_P_627.5959_8.710031	0.21729	0.13614	0.35907	0.1678
L_P_628.5287_9.490817	0.084338	0.097279	0.18965	0.12359
L_P_628.5805_7.816679	0.069572	0.09879	0.24167	0.11774
L_P_629.0252_5.634289	0.044995	0.053416	0.10864	0.064644
L_P_629.6116_9.005734	0.20871	0.20658	0.44668	0.20335
L_P_631.2186_4.342435	0.034655	0.039322	0.10866	0.097122
L_P_631.5207_6.789967	0.046612	0.065715	0.16404	0.089493
L_P_631.6272_9.346694	0.40375	0.17929	0.62592	0.18871
L_P_632.3409_10.79987	0.17778	0.13301	0.28396	0.13765
L_P_634.6374_7.733474	0.050711	0.057819	0.14036	0.08919
L_P_636.2982_3.69281	0.060253	0.079249	0.20461	0.11246
L_P_637.649_7.980815	0.3264	0.19209	0.46939	0.18512
L_P_637.649_8.441482	0.082496	0.097145	0.24049	0.1222
L_P_638.0071_4.402683	0.095691	0.083329	0.19577	0.13242
L_P_639.5149_7.581213	0.14142	0.15071	0.26192	0.12161
L_P_640.3046_3.185573	0.049875	0.062534	0.19525	0.090813
L_P_643.5883_9.018572	0.083003	0.088135	0.29099	0.14485
L_P_644.9989_5.623112	0.14622	0.16258	0.36807	0.16982
L_P_646.4518_9.333472	0.12031	0.10151	0.32355	0.1298
L_P_646.5394_9.074987	0.060986	0.06979	0.19606	0.10236
L_P_646.5397_9.490734	0.043254	0.050334	0.13965	0.074084
L_P_646.5501_9.275931	0.055579	0.074674	0.14499	0.10782
L_P_646.5667_11.01496	0.60202	0.16307	0.67001	0.17591
L_P_648.586_10.80016	0.043843	0.042285	0.15806	0.11222
L_P_648.6527_7.930273	0.096111	0.11006	0.16597	0.13622
L_P_650.6001_10.96551	0.063081	0.076907	0.14776	0.095477
L_P_650.6443_8.841384	0.086504	0.10129	0.23743	0.13461
L_P_651.6648_8.44443	0.075418	0.088947	0.22016	0.1154
L_P_652.2474_3.724869	0.042355	0.0411	0.14293	0.075736
L_P_655.5752_9.110599	0.080878	0.097413	0.17795	0.11129
L_P_657.427_3.184819	0.050575	0.05322	0.14531	0.098392
L_P_657.6032_9.181707	0.32166	0.19911	0.55247	0.21132
L_P_659.5489_8.263267	0.35204	0.17972	0.58234	0.16778
L_P_66.0474_10.85062	0.09301	0.089732	0.16957	0.12973
L_P_662.4479_8.223691	0.078898	0.091566	0.21819	0.12347
L_P_665.6677_7.641302	0.097633	0.1135	0.22368	0.12252
L_P_665.6796_8.839508	0.070281	0.09422	0.25298	0.13491
L_P_665.6807_8.448205	0.13226	0.11911	0.31115	0.12564
L_P_666.6628_7.243563	0.088311	0.094794	0.26194	0.16589
L_P_667.4751_7.821486	0.42227	0.20822	0.58287	0.18628
L_P_667.6476_9.160806	0.055297	0.080183	0.19945	0.13214
L_P_668.5513_10.63426	0.14808	0.12279	0.30864	0.15606
L_P_669.6037_9.009973	0.22227	0.18511	0.37929	0.17897
L_P_671.6191_9.345037	0.33218	0.18098	0.50798	0.2218
L_P_672.583_10.97521	0.22892	0.15938	0.36545	0.17047
L_P_674.5364_6.583266	0.17975	0.14902	0.30495	0.13727
L_P_674.5973_11.17166	0.4075	0.19247	0.6119	0.19745
L_P_678.4241_8.809757	0.12306	0.1053	0.28576	0.16859
L_P_679.6267_10.96197	0.58515	0.19247	0.77265	0.16015
L_P_679.6959_8.840592	0.065895	0.079517	0.17471	0.10032
L_P_68.0633_10.96176	0.12246	0.10015	0.23845	0.1446
L_P_68.0635_10.7819	0.15452	0.15592	0.28733	0.17304
L_P_682.5939_10.14719	0.40441	0.16658	0.55393	0.19647
L_P_683.1959_8.575891	0.045147	0.059741	0.18638	0.13207
L_P_684.5827_10.89376	0.80335	0.13411	0.87973	0.11542
L_P_686.1946_8.575717	0.043496	0.060908	0.14513	0.092179
L_P_686.5516_7.598929	0.079509	0.10731	0.18521	0.13654
L_P_686.5979_11.05461	0.53367	0.22012	0.70744	0.16618
L_P_688.5521_6.918765	0.29175	0.15788	0.43361	0.18366
L_P_688.5851_9.489034	0.078752	0.06883	0.19788	0.14308
L_P_691.5533_7.833811	0.16868	0.1701	0.35792	0.17356
L_P_692.0957_3.72317	0.10161	0.1086	0.28528	0.17594
L_P_693.6054_9.889183	0.10793	0.099457	0.22714	0.11732
L_P_693.712_8.843793	0.10212	0.11015	0.26453	0.1262
L_P_694.3511_3.686874	0.095464	0.1041	0.26664	0.13975
L_P_694.567_10.69342	0.41462	0.1383	0.50344	0.1591
L_P_696.5817_10.83953	0.32884	0.14685	0.45805	0.16845
L_P_698.5976_10.95134	0.41612	0.13414	0.53923	0.15611
L_P_699.5204_7.705113	0.63056	0.16892	0.77539	0.15528
L_P_700.5524_6.712472	0.21202	0.19942	0.47068	0.20384
L_P_702.5686_7.253916	0.19404	0.13035	0.3209	0.13752
L_P_704.4939_9.193667	0.041383	0.048197	0.12956	0.077858
L_P_705.5312_7.344995	0.15246	0.13251	0.27411	0.13377
L_P_707.5044_8.22067	0.076723	0.074889	0.21262	0.10679
L_P_711.6376_9.691235	0.31064	0.1688	0.55058	0.15972
L_P_713.536_7.932632	0.31442	0.16265	0.45043	0.17015
L_P_715.5159_7.395835	0.039856	0.06163	0.10008	0.086126
L_P_715.551_8.30195	0.23797	0.13068	0.42195	0.16564
L_P_715.662_7.200229	0.073715	0.090401	0.19735	0.10139
L_P_716.5833_7.577303	0.56176	0.17985	0.79127	0.16241
L_P_717.5319_7.775038	0.16434	0.1445	0.35104	0.16892
L_P_718.5092_9.300977	0.060228	0.069331	0.18586	0.096354
L_P_718.563_6.944228	0.7283	0.13707	0.84945	0.12509
L_P_718.5668_10.61937	0.48626	0.15474	0.58201	0.16884
L_P_719.5467_7.683875	0.0719	0.067312	0.19127	0.12501
L_P_719.5829_8.544764	0.083405	0.093587	0.20721	0.13706
L_P_720.4708_9.797586	0.089453	0.088325	0.2397	0.11583
L_P_720.5007_8.215665	0.091017	0.084338	0.26093	0.1771
L_P_721.4238_5.73421	0.097698	0.10649	0.29412	0.17089
L_P_722.9971_9.146453	0.071321	0.087484	0.18994	0.13573
L_P_723.5322_9.003006	0.1141	0.094437	0.1931	0.11696
L_P_725.5365_7.779142	0.59224	0.14275	0.68971	0.17741
L_P_726.6579_7.295726	0.20022	0.19825	0.31794	0.1697
L_P_727.552_8.188582	0.40969	0.15873	0.66534	0.18978
L_P_728.583_7.352807	0.33392	0.20357	0.54138	0.20043
L_P_729.5312_6.923966	0.067742	0.086447	0.13637	0.094166
L_P_729.5674_8.519127	0.35396	0.16759	0.54651	0.18265
L_P_729.6771_9.892749	0.045318	0.050291	0.14971	0.12273
L_P_730.599_7.879815	0.44624	0.23224	0.59869	0.19947
L_P_731.5468_7.411574	0.25191	0.13821	0.40692	0.1701
L_P_731.69_7.461943	0.052622	0.072506	0.14573	0.1031
L_P_732.7556_7.185513	0.030122	0.045613	0.10408	0.088374
L_P_733.5629_7.970038	0.41247	0.13975	0.46338	0.14179
L_P_733.6205_9.279637	0.32356	0.16903	0.59679	0.18721
L_P_733.762_7.177877	0.066135	0.075935	0.17385	0.11884
L_P_735.537_8.231619	0.087332	0.081841	0.23765	0.11279
L_P_735.6379_9.488051	0.4615	0.19152	0.7623	0.13117
L_P_737.5368_7.878822	0.38279	0.18159	0.50864	0.18055
L_P_737.5412_7.017515	0.2918	0.15442	0.41212	0.20733
L_P_737.6532_9.708315	0.37005	0.18713	0.63882	0.15824
L_P_739.5163_7.338486	0.14574	0.14569	0.24573	0.14503
L_P_739.6688_9.934196	0.13884	0.14153	0.28048	0.13698
L_P_740.0721_5.643229	0.09429	0.12175	0.31875	0.13636
L_P_740.5136_7.249957	0.10889	0.12395	0.27499	0.15829
L_P_740.5931_9.486819	0.35361	0.18062	0.68095	0.1611
L_P_741.5324_7.463996	0.048832	0.053528	0.16873	0.10892
L_P_741.5451_8.937631	0.04186	0.042296	0.13111	0.090082
L_P_741.5673_7.882841	0.08527	0.10048	0.23529	0.12642
L_P_742.6111_9.727335	0.14653	0.10579	0.30138	0.14443
L_P_743.5467_7.264423	0.23643	0.14733	0.33407	0.16459
L_P_743.58_7.998341	0.11541	0.10302	0.21469	0.10064
L_P_744.5072_9.075672	0.041951	0.058184	0.1689	0.12953
L_P_745.5624_7.710489	0.51966	0.14974	0.61045	0.17572
L_P_745.5986_8.495386	0.2119	0.17338	0.36829	0.15732
L_P_747.5206_7.51393	0.36128	0.17653	0.54485	0.18776
L_P_747.7199_7.715224	0.15592	0.14709	0.25472	0.16453
L_P_749.5363_7.678824	0.27142	0.16566	0.41675	0.17821
L_P_749.5518_8.229856	0.11171	0.10219	0.24352	0.15589
L_P_751.552_8.12038	0.17527	0.11911	0.32692	0.15017
L_P_755.5469_7.134472	0.2464	0.14734	0.36963	0.16892
L_P_755.5827_8.621741	0.38952	0.19752	0.59444	0.20097
L_P_757.2148_8.935779	0.074267	0.092701	0.28576	0.11224
L_P_757.5635_7.55555	0.14016	0.14203	0.30617	0.14117
L_P_759.5791_7.987426	0.40122	0.17421	0.54227	0.18765
L_P_760.2136_8.935538	0.063017	0.076302	0.22346	0.10401
L_P_761.6529_9.55957	0.12034	0.14083	0.25764	0.15787
L_P_762.5467_9.191614	0.073201	0.074586	0.17475	0.13822
L_P_763.5163_7.1556	0.096733	0.12055	0.23198	0.1514
L_P_763.5683_8.232004	0.084003	0.11289	0.22135	0.13253
L_P_763.6689_9.753511	0.14539	0.15978	0.30234	0.197
L_P_765.567_7.770198	0.082661	0.10263	0.23703	0.14683
L_P_765.6846_9.951032	0.22756	0.1553	0.33262	0.15473
L_P_767.5464_7.165101	0.23011	0.13097	0.3273	0.14206
L_P_767.5781_7.871171	0.09301	0.10196	0.21974	0.13594
L_P_767.7004_10.152	0.26748	0.17717	0.36649	0.16528
L_P_768.6243_9.747484	0.10321	0.12444	0.24804	0.15621
L_P_769.5621_7.331171	0.21535	0.11613	0.35909	0.15455
L_P_769.5979_8.025515	0.36274	0.15256	0.45931	0.1606
L_P_771.5786_7.839617	0.45517	0.15502	0.57963	0.17705
L_P_773.5361_7.574695	0.16359	0.14591	0.39577	0.18416
L_P_773.5938_8.292474	0.23426	0.13702	0.33587	0.14975
L_P_775.2249_6.291937	0.054408	0.066797	0.11724	0.082301
L_P_775.5397_6.865007	0.14397	0.12304	0.30895	0.14627
L_P_775.552_8.007615	0.20452	0.13661	0.33376	0.13658
L_P_777.5665_8.145395	0.058698	0.081394	0.22945	0.1524
L_P_777.6824_9.874998	0.084629	0.10543	0.18788	0.11764
L_P_779.5466_7.15759	0.078224	0.081517	0.15104	0.11087
L_P_779.5819_8.43577	0.18711	0.11864	0.25906	0.12851
L_P_779.6998_10.05841	0.041592	0.04236	0.1261	0.11101
L_P_779.7749_8.180626	0.11747	0.12851	0.27018	0.15601
L_P_781.5628_7.147868	0.081096	0.099295	0.2041	0.10572
L_P_781.5634_7.412165	0.39662	0.17379	0.51504	0.17709
L_P_781.7157_10.23591	0.064255	0.05397	0.14226	0.10031
L_P_781.7309_9.617278	0.068625	0.090719	0.30196	0.1513
L_P_783.5788_7.614405	0.11667	0.096129	0.20904	0.13419
L_P_785.5949_8.149321	0.18444	0.19534	0.386	0.16181
L_P_785.6674_7.720725	0.13771	0.14305	0.25974	0.159
L_P_787.609_8.60058	0.39569	0.22149	0.5089	0.19055
L_P_787.6656_9.583972	0.17338	0.12743	0.33648	0.14835
L_P_789.6847_9.799147	0.32696	0.17369	0.45288	0.17669
L_P_790.7022_6.810744	0.091447	0.08621	0.21624	0.12371
L_P_791.5467_7.014652	0.39209	0.1618	0.52974	0.17473
L_P_791.598_9.167942	0.038266	0.050891	0.11637	0.06386
L_P_791.6628_8.558148	0.69932	0.13629	0.80376	0.14238
L_P_791.7011_9.983725	0.23821	0.14917	0.38044	0.21222
L_P_791.7083_6.807501	0.17081	0.15566	0.32088	0.12136
L_P_793.5976_7.881549	0.098108	0.10232	0.21474	0.12373
L_P_793.6794_8.927351	0.53336	0.1339	0.62435	0.16841
L_P_793.7164_10.16156	0.26429	0.17829	0.37184	0.16918
L_P_794.6399_9.794568	0.1708	0.1563	0.29283	0.1435
L_P_795.5166_7.517249	0.07475	0.068054	0.16337	0.10601
L_P_795.5784_7.731816	0.090678	0.10749	0.18341	0.11535
L_P_795.6138_8.465445	0.35068	0.16007	0.46164	0.17078
L_P_795.7313_10.34704	0.31494	0.16266	0.44712	0.17541
L_P_796.6559_9.978703	0.11173	0.12366	0.24266	0.14333
L_P_798.6712_10.15523	0.22437	0.15919	0.32592	0.14914
L_P_798.6741_9.808937	0.080613	0.088522	0.20699	0.14661
L_P_799.609_8.437341	0.1639	0.12082	0.28199	0.14019
L_P_801.5094_8.828464	0.033913	0.047608	0.075222	0.074795
L_P_803.6991_9.908264	0.14511	0.14856	0.31214	0.1487
L_P_805.5014_6.426127	0.092299	0.10075	0.15531	0.098322
L_P_805.5619_7.044823	0.10012	0.098091	0.23956	0.1299
L_P_805.5629_7.31663	0.33671	0.18074	0.54118	0.19452
L_P_805.6142_9.200741	0.10859	0.1246	0.21356	0.11617
L_P_805.7157_10.09472	0.10806	0.11864	0.25612	0.13669
L_P_806.4655_8.838244	0.12273	0.13752	0.31668	0.16791
L_P_807.5787_7.511572	0.093298	0.10257	0.25758	0.13189
L_P_807.7317_10.27025	0.048284	0.048832	0.11055	0.084036
L_P_809.5949_8.01695	0.22995	0.16389	0.40605	0.16435
L_P_809.7469_10.43497	0.10131	0.10526	0.17943	0.11163
L_P_810.6616_8.560102	0.17294	0.12152	0.27416	0.13633
L_P_812.6771_9.047339	0.3206	0.15925	0.42932	0.17548
L_P_813.6841_9.633159	0.090032	0.094386	0.21388	0.14685
L_P_815.7009_9.813333	0.223	0.14405	0.43989	0.19703
L_P_817.595_7.728804	0.28106	0.1276	0.35563	0.15835
L_P_817.717_9.999645	0.25402	0.18036	0.39903	0.16787
L_P_818.64_9.632084	0.056527	0.065605	0.12708	0.066501
L_P_819.5165_7.375516	0.093526	0.10948	0.19932	0.12323
L_P_819.578_7.603246	0.26578	0.13764	0.4139	0.15412
L_P_819.6292_9.303614	0.047632	0.058014	0.13227	0.089983
L_P_819.7326_10.18501	0.19265	0.16828	0.33891	0.16831
L_P_82.0789_10.96111	0.071249	0.078462	0.25101	0.16635
L_P_82.0791_10.78193	0.032557	0.052808	0.089453	0.075826
L_P_821.4747_6.425284	0.10873	0.11315	0.18284	0.098581
L_P_821.5314_7.572708	0.093209	0.11459	0.21762	0.13901
L_P_821.5932_7.784788	0.27332	0.15128	0.41843	0.16872
L_P_821.7477_10.35477	0.24701	0.17042	0.32623	0.15636
L_P_822.6715_9.992932	0.14376	0.15636	0.3186	0.17542
L_P_823.7632_10.52899	0.31653	0.15682	0.48373	0.17903
L_P_824.6869_10.17374	0.10065	0.10534	0.17932	0.11996
L_P_826.7013_10.34255	0.12623	0.099499	0.25543	0.14247
L_P_828.7175_10.53169	0.12434	0.093074	0.30647	0.12945
L_P_828.7205_10.21666	0.0606	0.062227	0.17733	0.11553
L_P_828.7938_10.52249	0.14824	0.10813	0.30142	0.17679
L_P_829.5593_7.444961	0.040212	0.056465	0.12231	0.092999
L_P_829.5616_6.920692	0.32537	0.19907	0.46241	0.19846
L_P_829.6565_6.803085	0.11128	0.12341	0.25436	0.11636
L_P_829.7154_9.954986	0.25999	0.14777	0.40377	0.16245
L_P_830.6341_10.05227	0.049377	0.052856	0.18417	0.15779
L_P_831.2333_9.238267	0.072925	0.073828	0.24774	0.11276
L_P_831.7315_10.13069	0.25855	0.15796	0.40468	0.16514
L_P_833.5942_7.884346	0.32801	0.17643	0.49305	0.16432
L_P_833.7473_10.29215	0.25428	0.15293	0.40667	0.16323
L_P_833.7487_9.990858	0.2642	0.15889	0.39569	0.17999
L_P_834.2323_9.238518	0.089499	0.08733	0.28276	0.11823
L_P_835.5394_7.583003	0.15351	0.14559	0.32493	0.17148
L_P_835.609_8.071864	0.14605	0.12736	0.29763	0.13298
L_P_835.7626_10.45076	0.28012	0.16702	0.42768	0.17551
L_P_837.6241_8.435287	0.26294	0.14052	0.39504	0.16353
L_P_837.682_9.579606	0.27305	0.14363	0.41061	0.19176
L_P_837.778_10.60687	0.26207	0.14922	0.37507	0.16761
L_P_838.6448_9.989747	0.070251	0.096867	0.25419	0.133
L_P_839.7_9.752948	0.44665	0.17386	0.64279	0.15712
L_P_841.7157_9.886955	0.22971	0.163	0.33496	0.1655
L_P_842.8087_10.61177	0.071005	0.084065	0.18481	0.090418
L_P_843.517_7.30332	0.048638	0.062922	0.13344	0.095627
L_P_843.732_10.03851	0.11967	0.14072	0.23304	0.13217
L_P_844.6559_9.746312	0.18859	0.19222	0.36588	0.18955
L_P_845.748_10.21004	0.18427	0.15839	0.31097	0.14721
L_P_846.6708_9.881832	0.18424	0.17626	0.33581	0.17384
L_P_847.5474_8.019421	0.13888	0.11596	0.21641	0.1236
L_P_847.7642_10.38012	0.27427	0.1771	0.38104	0.16629
L_P_848.6869_10.03021	0.17772	0.11196	0.29146	0.1384
L_P_848.8384_7.720989	0.18462	0.2055	0.42523	0.19289
L_P_849.2433_6.841306	0.083253	0.07613	0.21423	0.13688
L_P_849.7794_10.53286	0.3299	0.16997	0.4587	0.19731
L_P_851.794_10.69385	0.38539	0.16718	0.58895	0.20465
L_P_852.7185_10.37809	0.1925	0.15388	0.30731	0.14613
L_P_852.7205_9.278334	0.19606	0.15155	0.32488	0.15649
L_P_852.7211_10.08443	0.089131	0.11163	0.26284	0.15852
L_P_854.7338_10.53816	0.058007	0.068438	0.13027	0.0792
L_P_854.7358_9.433493	0.1802	0.19327	0.37472	0.18705
L_P_854.7368_10.23748	0.024332	0.03906	0.1045	0.074993
L_P_855.5309_7.525848	0.28192	0.145	0.42081	0.14386
L_P_856.75_9.573409	0.43216	0.17042	0.60256	0.17363
L_P_856.7523_10.39101	0.070116	0.07097	0.20126	0.1314
L_P_856.8267_10.68815	0.1548	0.1284	0.31215	0.18193
L_P_857.5929_7.423082	0.64538	0.18017	0.74972	0.15652
L_P_857.7466_9.810432	0.11165	0.1245	0.24029	0.14377
L_P_857.7472_10.14695	0.10448	0.12023	0.21068	0.12542
L_P_858.7681_10.54901	0.11256	0.11789	0.21263	0.13798
L_P_859.7631_10.3048	0.48585	0.18202	0.62191	0.18547
L_P_861.5027_7.156678	0.070362	0.085676	0.2036	0.10539
L_P_861.7788_10.46362	0.35792	0.17276	0.53519	0.17954
L_P_861.7816_10.69537	0.34568	0.14653	0.49257	0.15906
L_P_862.6326_3.185153	0.044368	0.047164	0.1145	0.098323
L_P_862.6976_10.11159	0.071164	0.09743	0.18738	0.12382
L_P_863.6997_9.661613	0.46196	0.17122	0.72487	0.16695
L_P_864.7182_10.30512	0.22605	0.13166	0.36411	0.1602
L_P_865.7156_9.789299	0.44611	0.17146	0.62657	0.17293
L_P_866.7347_10.46565	0.22661	0.1409	0.43342	0.17405
L_P_867.7317_9.927222	0.15981	0.16205	0.2791	0.16045
L_P_868.7141_9.443647	0.13139	0.13279	0.2229	0.14373
L_P_869.7484_10.08237	0.4359	0.17382	0.54751	0.17532
L_P_870.6716_9.781795	0.15289	0.16587	0.28438	0.14652
L_P_870.7304_9.610454	0.03879	0.053202	0.12389	0.076113
L_P_871.5539_10.79648	0.063777	0.082991	0.19363	0.091884
L_P_871.7646_10.23797	0.10097	0.11837	0.28414	0.13867
L_P_872.2596_9.237829	0.039083	0.057217	0.16396	0.12193
L_P_872.6866_9.920592	0.26649	0.17271	0.38403	0.174
L_P_873.5692_10.96946	0.043231	0.062428	0.16703	0.11859
L_P_873.7799_10.39206	0.33164	0.16784	0.46341	0.1772
L_P_875.7955_10.54494	0.34618	0.1785	0.43421	0.17411
L_P_876.7207_9.095909	0.19805	0.18415	0.31476	0.17255
L_P_877.81_10.69502	0.21972	0.12057	0.30739	0.15468
L_P_878.7361_9.26785	0.073768	0.079899	0.27319	0.16766
L_P_878.7368_10.09112	0.053482	0.054472	0.11743	0.089592
L_P_879.5301_7.392076	0.29914	0.17708	0.4306	0.18259
L_P_879.8243_10.84559	0.30959	0.15355	0.50615	0.17055
L_P_880.6135_10.95404	0.15144	0.11277	0.26719	0.10818
L_P_880.7515_9.429129	0.10611	0.12417	0.30404	0.17312
L_P_880.7524_10.25316	0.059894	0.059886	0.14961	0.098035
L_P_882.7666_9.59838	0.35294	0.16512	0.52725	0.18155
L_P_882.7682_10.4118	0.050812	0.063158	0.14929	0.10517
L_P_883.5611_8.203073	0.090047	0.083874	0.20507	0.11975
L_P_883.5996_6.933201	0.32471	0.17641	0.47981	0.18284
L_P_883.763_10.16848	0.40225	0.22361	0.55592	0.20002
L_P_884.7796_10.84753	0.21364	0.13297	0.33605	0.17618
L_P_884.7835_10.56555	0.09458	0.11692	0.18109	0.11422
L_P_885.7788_10.32362	0.51058	0.15982	0.60663	0.17619
L_P_887.7945_10.47592	0.41033	0.15268	0.49298	0.16774
L_P_888.7183_10.16151	0.32939	0.14819	0.50893	0.19415
L_P_889.7158_9.662786	0.30145	0.1739	0.4114	0.16101
L_P_889.8098_10.61964	0.39531	0.16369	0.5361	0.1911
L_P_891.7316_9.793043	0.24775	0.14189	0.41403	0.18402
L_P_891.8243_10.76494	0.25815	0.17571	0.41145	0.18034
L_P_892.7135_9.275016	0.071506	0.075272	0.17294	0.12432
L_P_892.7492_10.47978	0.039624	0.043998	0.13906	0.1001
L_P_893.536_10.81734	0.069105	0.060529	0.17767	0.12201
L_P_893.7483_9.937471	0.2131	0.14635	0.4203	0.18895
L_P_894.729_9.434602	0.1156	0.10971	0.31307	0.15859
L_P_894.7647_10.62801	0.4083	0.15859	0.58426	0.16931
L_P_895.7646_10.09209	0.13159	0.12662	0.28884	0.16962
L_P_896.687_9.786056	0.10642	0.084287	0.26144	0.15858
L_P_896.7441_9.598817	0.14468	0.10681	0.27163	0.15595
L_P_897.7798_10.25243	0.15766	0.16577	0.35408	0.16307
L_P_898.8725_10.69027	0.12045	0.14374	0.35591	0.13244
L_P_899.7955_10.4088	0.1852	0.15479	0.32709	0.1589
L_P_90.0469_3.724517	0.04985	0.069375	0.13665	0.11578
L_P_901.811_10.55817	0.36436	0.18805	0.45104	0.16944
L_P_903.8258_10.70274	0.38799	0.16207	0.50048	0.18196
L_P_905.2518_9.481015	0.062247	0.0592	0.17926	0.085998
L_P_905.7464_9.970378	0.29263	0.1455	0.40559	0.16994
L_P_905.8399_10.84404	0.23623	0.12911	0.369	0.17302
L_P_907.5603_8.028546	0.068432	0.093943	0.18323	0.1093
L_P_907.7626_10.11359	0.5289	0.1809	0.61417	0.16045
L_P_908.2507_9.480886	0.040524	0.048294	0.1552	0.11058
L_P_908.7804_10.71032	0.043707	0.063213	0.12542	0.086769
L_P_909.7784_10.26259	0.49883	0.14926	0.60173	0.15779
L_P_910.7954_10.8478	0.2316	0.12465	0.3533	0.16643
L_P_911.757_9.465433	0.064941	0.089232	0.13698	0.10347
L_P_911.7927_10.08572	0.11078	0.13318	0.21356	0.13553
L_P_911.7935_10.37523	0.47315	0.16	0.56974	0.17127
L_P_912.888_10.97821	0.032001	0.047887	0.10093	0.069359
L_P_913.8092_10.49678	0.44043	0.16387	0.53264	0.16962
L_P_913.8094_10.24076	0.28026	0.19406	0.46772	0.19223
L_P_915.7317_9.729505	0.42403	0.16764	0.60539	0.14402
L_P_915.8246_10.40189	0.17092	0.1267	0.38732	0.16871
L_P_915.8251_10.6321	0.45547	0.16444	0.56487	0.17396
L_P_916.7125_9.093894	0.08693	0.10737	0.17858	0.11538
L_P_917.7471_9.889049	0.48672	0.17122	0.67294	0.17967
L_P_917.8401_10.55302	0.38817	0.14904	0.48329	0.16874
L_P_917.8406_10.77565	0.34234	0.15799	0.48059	0.16732
L_P_918.7281_9.263378	0.048415	0.054398	0.13806	0.095013
L_P_919.763_10.04899	0.54733	0.17733	0.64113	0.17125
L_P_920.7434_9.421	0.31814	0.15871	0.48538	0.17045
L_P_921.7789_10.19167	0.59596	0.16037	0.65309	0.17435
L_P_922.7026_9.883086	0.36052	0.1743	0.55109	0.15363
L_P_922.7592_9.595767	0.27698	0.14302	0.43409	0.16029
L_P_923.262_7.306545	0.11196	0.10501	0.21328	0.10205
L_P_923.7939_10.33621	0.65414	0.15166	0.73829	0.16039
L_P_924.7181_10.04029	0.38971	0.15703	0.50637	0.15469
L_P_925.8092_10.44982	0.35669	0.18657	0.56477	0.18146
L_P_926.2613_7.306925	0.057085	0.051938	0.16834	0.11999
L_P_926.7338_10.18652	0.59905	0.17334	0.69311	0.17641
L_P_927.8248_10.57276	0.34569	0.16496	0.54969	0.18873
L_P_928.749_10.33595	0.45266	0.19168	0.59202	0.15072
L_P_929.8408_10.71224	0.20949	0.15063	0.36705	0.16293
L_P_930.242_3.687853	0.16505	0.14052	0.32648	0.14729
L_P_930.7641_10.45556	0.33097	0.15434	0.44555	0.1662
L_P_931.7565_10.04171	0.30322	0.18476	0.43199	0.18228
L_P_931.856_10.85368	0.17059	0.13605	0.28502	0.14568
L_P_932.7801_10.58879	0.09597	0.11386	0.19942	0.12057
L_P_933.7759_10.15327	0.53436	0.17047	0.6102	0.16782
L_P_933.8712_10.98014	0.11468	0.12216	0.26618	0.112
L_P_934.7958_10.71749	0.083181	0.074706	0.21405	0.11879
L_P_935.7913_9.932582	0.12441	0.11923	0.26494	0.1562
L_P_935.7939_10.29485	0.41993	0.13622	0.51577	0.16113
L_P_936.8114_10.85587	0.1728	0.13144	0.27155	0.1349
L_P_937.8093_10.09248	0.35161	0.18878	0.53973	0.18554
L_P_938.588_5.998584	0.048248	0.062807	0.11741	0.083145
L_P_939.8247_10.25742	0.24255	0.16042	0.41787	0.13636
L_P_94.0789_10.96309	0.15196	0.16338	0.35743	0.17459
L_P_94.079_10.78068	0.40908	0.16631	0.56697	0.19241
L_P_940.6922_10.03354	0.1578	0.16468	0.39083	0.16849
L_P_941.0215_5.642073	0.057801	0.063949	0.16059	0.10093
L_P_941.7472_9.815349	0.24793	0.1588	0.67185	0.13848
L_P_941.8403_10.41658	0.15071	0.15815	0.39469	0.17849
L_P_942.5281_10.85418	0.20755	0.17982	0.39093	0.15545
L_P_942.7924_10.48575	0.16047	0.14058	0.28784	0.18968
L_P_943.7627_9.966079	0.56246	0.15899	0.79348	0.15174
L_P_943.8553_10.56114	0.52881	0.17025	0.63914	0.16152
L_P_945.7783_10.11966	0.56811	0.1732	0.7733	0.16229
L_P_946.2778_9.479965	0.04763	0.061143	0.15313	0.081563
L_P_946.7021_9.812361	0.21297	0.19722	0.39924	0.19775
L_P_947.7937_10.24808	0.44091	0.16881	0.54411	0.16634
L_P_948.7182_9.966626	0.33786	0.15376	0.53456	0.15893
L_P_949.8085_10.35621	0.55607	0.15469	0.68178	0.15074
L_P_950.7332_10.12217	0.19836	0.12413	0.4332	0.14444
L_P_951.8244_10.48688	0.59553	0.16314	0.70062	0.14858
L_P_952.7477_10.24203	0.28122	0.14977	0.41351	0.17928
L_P_952.7835_9.081701	0.12141	0.12797	0.24241	0.12782
L_P_953.8397_10.59973	0.33014	0.16459	0.44242	0.16368
L_P_954.7626_10.35329	0.25465	0.16799	0.42185	0.16166
L_P_955.856_10.73408	0.081206	0.074551	0.22435	0.12784
L_P_956.778_10.48657	0.24124	0.14111	0.42077	0.16382
L_P_957.8718_10.8619	0.13274	0.099725	0.23192	0.14008
L_P_958.6764_10.09369	0.16052	0.17805	0.34723	0.18784
L_P_959.8189_10.8623	0.14298	0.12727	0.31842	0.16706
L_P_959.8864_10.99232	0.15027	0.14427	0.30269	0.15736
L_P_96.0943_10.96391	0.077677	0.093453	0.234	0.1367
L_P_96.0952_10.78168	0.06817	0.0896	0.18027	0.11744
L_P_960.6919_10.25546	0.080079	0.072349	0.20483	0.11559
L_P_962.824_10.86328	0.067534	0.069732	0.14862	0.10522
L_P_964.7744_10.86719	0.09321	0.10361	0.23678	0.091038
L_P_967.7626_9.90185	0.29303	0.15859	0.54313	0.17816
L_P_969.7775_10.01447	0.7355	0.13516	0.83729	0.13853
L_P_971.793_10.13334	0.41683	0.15488	0.52865	0.15544
L_P_973.8087_10.26093	0.62597	0.16627	0.72933	0.15409
L_P_975.8239_10.38773	0.64405	0.16723	0.71466	0.15684
L_P_977.8335_10.49448	0.52495	0.16418	0.63729	0.149
L_P_979.2703_9.687229	0.045614	0.053437	0.15662	0.10518
L_P_982.2692_9.687181	0.037202	0.045226	0.12002	0.083248
L_P_982.7863_10.48603	0.10688	0.11931	0.22199	0.13373
L_P_983.8874_10.8778	0.10335	0.10379	0.2205	0.13819
L_P_985.903_10.99663	0.12548	0.15944	0.28918	0.14527
L_P_997.2807_7.688596	0.08621	0.077378	0.24232	0.11574
