# Supplementary material for: Blood lipidome profiling reveals potential biomarkers linked to health and carcass quality traits in pigs
Source: Genet Sel Evol. 2026 Jan 30;58:11. doi: 10.1186/s12711-026-01030-3 (PMC12879389; doi:10.1186/s12711-026-01030-3)
Supplement: Supplementary file 6 — Supplementary Material 6 [file 12711_2026_1030_MOESM6_ESM.xlsx]

## Sheet: SupTabl6 rG with other traits
BLOOD LIPIDOME PROFILING REVEALS POTENTIAL BIOMARKERS LINKED TO HEALTH AND CARCASS QUALITY TRAITS IN PIGS
Carles Hernández-Banqué, Teodor Jové-Juncà, Manel Portero-Otin, Elia Obis, Olga González-Rodríguez, Maria Ballester*, Raquel Quintanilla*
Supplementary table 6. Genetic correlation coefficients between the lipidome and the health, stress and production phenotypes.
Abbreviations: Ig = Immunoglobulin; HP = haptoglobin; CRP = C-reactive protein; CTL = Cytotoxic T cell; NK = Natural killer T cell; PBMC = Peripheral Blood Mononuclear Cells; gd_Tcells = gamma delta T cells; ERY = Erythrocytes; PLA = Platelets; LEU = Leucocytes; MON = Monocytes; LYM = Lymphocytes; EOS = Eosinophiles; NEU = Neutrophiles; HB = Haemoglobin; HTC = Haematocrit; MCH = Mean Corpuscular …
Lipidic feature	IgA	IgM	IgG	HP	CRP	LEU	LYM	MON	EOS	NEU	HTC	ERY	HB	MCV	MCH	PLA	LYM_PHAGO_%	MON_PHAGO_%	LYM_PHAGO_FITC	MON_PHAGO_FITC	γδ T cells	Bcells_PBMCs	Tcells_PBMCs	Memory_PBMCs	NaiveTcells_PBMCs	Thelper_PBMCs	NK_PBMCs	CTL_PBMCs	CORTplasma	CORThair	CW	LM	HLM	LLM	SLM	LD	BFT	HFT	pH24
L_N_1003.603_8.190829	-0.18997	-0.33652	-0.49595	-0.1543	-0.14437	-0.14036	-0.25225	0.51029	-0.044672	-0.14163	0.54874	0.30841	0.35685	0.38594	0.039443	0.098374	-0.079246	-0.47858	-0.42104	-0.4286	0.20038	0.022375	0.27601	-0.053566	0.1259	0.12058	0.68085	0.35918	0.62125	-0.59798	-0.5586	-0.21418	-0.1305	-0.039795	-0.1517	-0.36057	-0.41827	-0.354	0.027941
L_N_1006.764_10.56211	-0.51655	0.26912	0.4679	-0.43077	0.26564	-0.39787	-0.088011	0.37415	-0.80845	-0.49318	0.79353	0.76197	0.58321	-0.1293	-0.48248	0.39523	0.097732	0.52509	0.58152	0.090447	-0.12057	-0.79595	0.51377	0.69567	0.042676	0.40307	0.60383	0.61669	-0.1898	-0.15031	-0.42483	0.45224	0.37768	0.48371	0.25894	-0.34475	-0.61078	-0.59951	0.2316
L_N_1006.808_10.90127	-0.25578	-0.53916	0.20489	-0.28156	-0.14855	-0.56909	-0.45434	-0.20667	-0.66972	-0.59942	-0.23358	-0.45432	-0.39587	0.31089	-0.038579	-0.59045	-0.69308	-0.76591	-0.57437	-0.71123	0.038459	0.28442	0.48675	0.58036	0.18792	0.3771	0.54273	0.34013	-0.29621	0.63407	-0.17047	0.68474	0.69249	0.67528	0.72419	0.41526	-0.66175	-0.6539	0.12376
L_N_1013.779_8.817435	-0.034913	0.2344	-0.21523	0.33071	0.060961	-0.34858	-0.018174	0.42818	-0.62942	-0.46463	0.7022	0.57157	0.73971	-0.15391	0.16244	0.14975	-0.16181	-0.46167	-0.039188	-0.092272	0.45884	-0.51105	0.78313	0.49666	0.65929	0.26604	0.15872	0.57459	0.049515	-0.32165	0.58296	-0.13721	0.014236	-0.11976	0.26691	0.28063	0.14796	0.16032	-0.72589
L_N_1014.831_11.13502	-0.62161	0.12332	-0.5109	0.00017973	0.22805	-0.26375	-0.41762	0.4816	0.15539	0.22145	0.24277	0.49589	0.30758	-0.49954	-0.38555	0.5142	-0.49724	-0.53764	-0.5918	-0.5917	-0.094174	0.34998	0.14865	0.53511	-0.098663	0.36196	0.46567	0.25994	0.44623	0.24937	-0.6706	-0.15535	-0.077537	-0.091036	-0.043994	-0.65405	-0.35864	-0.46947	-0.018936
L_N_1015.797_8.988076	-0.43867	-0.61215	-0.63768	-0.31655	0.085367	-0.018467	-0.15022	0.28831	-0.099017	0.14829	0.085936	-0.5054	0.31638	0.62944	0.68413	0.69585	-0.63417	-0.10281	-0.22042	-0.042945	0.63264	-0.047877	0.80133	-0.1333	0.77721	-0.26939	0.38302	0.54608	-0.78619	0.46047	0.5973	0.018144	0.43598	-0.080838	0.51442	0.75601	0.28351	0.27153	0.10876
L_N_1020.769_10.31907	-0.26979	-0.48621	-0.10916	0.12502	0.3009	-0.20099	-0.20631	0.46178	-0.4988	-0.18854	-0.57644	-0.64437	-0.50336	0.064163	0.019454	0.12004	-0.0053654	0.32424	0.35068	0.51051	0.23978	0.83364	0.1702	-0.10013	0.47861	0.225	-0.46725	0.012872	-0.29932	-0.26086	0.35384	-0.46189	-0.45825	-0.57217	-0.35065	-0.22663	0.4729	0.49655	0.60536
L_N_1020.769_10.56157	-0.49277	-0.16548	-0.76813	0.13205	0.42828	0.64815	0.50276	0.60602	0.68419	0.67177	0.43322	-0.21968	0.069542	0.60759	0.30879	0.10668	-0.55421	0.035518	-0.31928	0.036465	0.36282	-0.41551	0.49212	-0.31399	0.090961	-0.62137	0.77294	0.59134	0.4677	-0.033046	-0.75689	0.81041	0.81986	0.79708	0.81253	0.43765	-0.80921	-0.81743	0.19167
L_N_1024.795_10.5333	-0.59878	-0.60205	-0.55855	-0.20754	0.60109	-0.37066	-0.29765	0.49755	0.34551	-0.57096	-0.40769	-0.19114	-0.25935	-0.49934	-0.30421	-0.42711	0.30776	0.6707	0.52861	-0.18442	0.34891	0.74184	0.29403	0.068698	0.52069	-0.6416	0.3646	0.35599	0.26025	-0.36449	-0.10669	0.59333	0.57991	0.55628	0.48529	0.4997	-0.55183	-0.60104	-0.37552
L_N_1024.795_10.90495	-0.43604	-0.41858	-0.18392	-0.52462	0.020296	-0.14274	0.25822	0.18824	-0.30724	-0.58905	0.091094	0.40216	-0.072426	-0.56281	-0.60367	-0.7431	-0.43049	0.10163	-0.14679	-0.41703	-0.74106	-0.21054	-0.40552	0.17351	-0.72711	-0.47571	0.82703	0.65844	0.0077143	0.32553	-0.3054	0.79366	0.75401	0.75579	0.71422	0.5842	-0.71522	-0.71956	0.29578
L_N_1024.795_9.124822	-0.41523	-0.39174	-0.38113	-0.46247	-0.088406	-0.16946	0.045073	0.56214	-0.30191	-0.51032	0.33375	0.50675	0.31327	-0.5251	-0.48125	-0.46952	0.54608	0.57394	0.53332	0.061249	-0.52418	0.081226	0.006255	0.64436	-0.20603	0.27315	0.54043	0.14405	-0.39804	-0.25632	-0.22666	0.69111	0.62611	0.67635	0.50968	0.35468	-0.68849	-0.68206	0.37371
L_N_1027.602_8.042421	-0.33276	-0.67404	-0.73779	-0.29406	0.28653	-0.8091	-0.79193	-0.25762	-0.72054	-0.6073	0.058901	-0.22697	0.22435	0.26636	0.48738	0.28401	-0.344	0.019319	-0.38763	0.22651	0.73117	0.2394	0.77622	0.75313	0.81239	0.26202	-0.39542	0.058365	-0.34218	-0.66502	0.12893	-0.77981	-0.76835	-0.7623	-0.75818	-0.61976	0.68287	0.71538	0.14863
L_N_1044.805_10.72932	-0.078573	-0.01948	0.0091302	-0.45642	-0.1128	-0.25015	-0.3193	0.37401	-0.24699	-0.1388	-0.37016	0.35409	-0.32715	-0.73739	-0.68883	-0.29395	0.31693	0.423	0.22911	0.2474	-0.46117	0.1459	-0.78065	-0.38463	-0.79023	-0.31132	0.67165	0.57497	-0.39502	-0.44182	-0.070448	-0.15205	-0.32322	-0.23831	-0.34089	-0.42532	-0.088967	0.24679	0.48851
L_N_1048.801_10.66797	-0.2455	-0.36389	-0.63148	-0.59211	0.30793	-0.081581	0.26888	0.56803	-0.37541	-0.34206	0.73533	0.77162	0.77652	-0.38204	-0.20508	0.19664	0.19781	0.57397	0.0093286	-0.0096622	-0.48974	-0.72446	0.26707	0.12384	-0.3028	-0.034523	0.72254	0.65079	0.3313	-0.60142	0.32604	-0.20207	-0.23499	-0.25701	-0.18509	-0.2024	0.077168	0.17375	-0.29816
L_N_1056.877_11.20548	-0.21949	0.017882	-0.129	-0.48507	0.36506	-0.28368	-0.23392	0.28555	-0.44913	-0.10137	0.78144	0.64236	0.7387	0.33297	0.10879	-0.55631	-0.51626	-0.35427	-0.37372	-0.70227	0.10637	0.66938	-0.26694	-0.14421	0.082494	0.25193	0.58685	0.31232	-0.28107	0.48652	-0.053851	0.53874	0.59831	0.57699	0.66267	0.3696	-0.5102	-0.49286	-0.56591
L_N_1059.747_10.56444	-0.10051	-0.29028	0.21406	-0.6609	0.22336	-0.52495	-0.078298	-0.14022	-0.82876	-0.64649	0.52946	0.41878	0.32333	0.084479	-0.25358	-0.58511	0.47632	0.60782	0.46228	-0.28094	-0.065583	0.12299	0.33154	0.78187	0.023696	0.71666	0.14973	0.37338	0.54603	0.80828	0.062047	0.81352	0.83203	0.8453	0.821	0.57497	-0.81757	-0.84414	-0.52415
L_N_1062.725_10.52357	-0.59029	-0.55092	-0.54611	-0.55443	-0.12694	-0.35933	0.078095	0.48353	-0.30966	-0.77124	0.52514	0.37168	0.46952	0.20798	0.070657	-0.22216	0.53214	0.39517	0.27143	-0.41805	-0.20928	0.63017	0.0027524	0.49203	-0.41758	0.20291	0.65837	0.62038	0.3446	0.58106	-0.2446	0.38432	0.47053	0.52682	0.53431	0.23736	-0.53973	-0.51574	-0.60381
L_N_1062.816_10.69319	-0.59143	-0.82731	-0.72802	-0.71874	-0.64933	-0.53894	-0.20053	-0.031436	-0.069641	-0.77904	0.60572	0.22141	0.5282	0.46552	0.36115	-0.057416	-0.32313	-0.40974	-0.46792	-0.80543	0.6701	0.043754	0.77228	0.60066	0.79493	-0.036021	0.4134	0.15005	0.52855	-0.72319	0.41921	-0.024675	0.055072	0.12941	0.08762	-0.015855	-0.29009	-0.28044	0.31401
L_N_1062.816_10.86312	-0.53787	-0.35892	-0.44815	-0.45367	-0.044348	-0.4098	-0.040001	0.095431	-0.4153	-0.70868	0.21889	0.018384	0.030347	0.12937	-0.083738	-0.49305	0.42406	0.1412	0.11301	-0.42192	-0.47468	0.54693	-0.76345	-0.50264	-0.58072	-0.38892	0.64445	-0.014913	0.41664	0.50336	-0.45779	0.66645	0.61555	0.6837	0.64864	0.16538	-0.72065	-0.64611	-0.13052
L_N_1074.796_10.53526	-0.20185	0.16556	0.047893	0.18002	0.34194	-0.60963	-0.57663	-0.25454	-0.63662	-0.19993	0.13424	0.17779	-0.089999	-0.18412	-0.40253	-0.036778	0.32309	0.52929	0.39136	-0.33553	0.23114	0.10253	0.16547	0.76919	0.21074	0.44401	-0.066155	-0.34444	0.69246	0.30586	-0.19044	0.48843	0.49568	0.51057	0.36149	-0.098386	-0.60027	-0.71721	-0.13246
L_N_1080.735_10.49104	-0.057032	0.10689	0.74734	-0.28746	-0.39958	0.088462	-0.21295	0.62141	-0.13285	0.28935	-0.52438	0.013802	-0.49004	-0.68971	-0.66904	0.42513	-0.032187	-0.57891	-0.34274	-0.26637	0.044083	0.59741	0.19472	0.20893	-0.06853	0.053041	0.38615	0.42144	-0.41629	0.34316	-0.12392	-0.084871	-0.099119	-0.15982	-0.18736	-0.19758	-0.13104	-0.24609	0.21149
L_N_1122.691_10.44311	-0.13686	0.0075452	-0.099675	-0.024814	0.4925	-0.31944	-0.29905	0.40799	-0.22702	-0.4671	-0.0076328	-0.11833	-0.19043	0.075899	-0.2711	-0.53835	-0.49242	-0.19585	0.068198	-0.27906	0.089105	-0.035075	0.51297	0.013102	-0.007854	-0.39654	0.60869	0.62384	0.041377	0.54695	-0.23102	0.81125	0.81136	0.79761	0.83549	0.72317	-0.78037	-0.71277	-0.49617
L_N_1122.779_10.55837	-0.54172	-0.66558	-0.41746	-0.51348	0.55138	-0.57186	-0.39007	0.53916	-0.36643	-0.59924	-0.16545	0.096105	-0.1349	-0.42792	-0.40642	-0.50047	0.71316	0.47803	0.54605	0.057187	-0.25781	-0.15832	-0.32815	0.45615	-0.10813	0.29834	0.5373	0.062504	0.54693	-0.5588	0.26921	0.7344	0.66752	0.68447	0.54984	0.29999	-0.69263	-0.69301	-0.082297
L_N_1140.703_10.40811	-0.35812	-0.60006	-0.46487	-0.59418	0.17012	0.33689	0.42355	0.63267	-0.35195	-0.05788	0.16505	0.28066	0.32155	-0.13283	-0.0027163	0.39952	0.24147	0.61788	0.18705	0.054138	-0.46233	-0.29829	0.016968	0.57931	-0.65006	0.14903	0.66235	0.60618	-0.27234	-0.18001	0.34733	0.69412	0.67561	0.61616	0.66805	0.68779	-0.55244	-0.54825	-0.25742
L_N_1176.783_7.609482	-0.34167	-0.41311	-0.18897	0.31329	0.074302	-0.42863	-0.25063	0.66779	-0.41047	-0.47631	-0.25336	-0.47976	-0.059488	0.22818	0.41206	0.186	-0.031011	-0.15937	0.24157	-0.44015	-0.64513	0.68758	-0.62032	0.13007	-0.48687	0.16437	0.38055	0.098839	-0.58898	-0.0385	0.13389	0.16117	0.078896	-0.032986	0.079044	0.064245	-0.078365	-0.14507	-0.0075786
L_N_1200.669_10.36577	-0.61206	-0.5443	-0.19437	-0.31399	0.08112	-0.25467	-0.2496	0.69035	-0.28175	-0.031461	-0.085709	0.20746	0.0010065	-0.38501	-0.26774	0.62139	0.63195	0.41881	0.68291	0.015974	0.030568	0.31042	0.3932	0.75738	0.28612	0.091288	0.42611	0.23733	-0.31302	-0.34617	0.15625	0.7178	0.69099	0.66098	0.63587	0.53793	-0.67096	-0.68011	-0.26261
L_N_1206.895_11.18327	0.046813	-0.54732	-0.10472	-0.49226	0.4745	-0.72747	-0.66529	-0.0042098	-0.31598	-0.72484	0.086496	0.78289	0.12111	-0.80792	-0.72415	-0.66586	0.72186	0.64811	0.55481	0.27113	0.064952	0.6762	-0.41477	0.21659	0.16543	-0.26703	-0.20535	-0.40916	0.048464	-0.67036	0.31517	-0.13635	-0.27769	-0.26223	-0.33945	0.036397	0.20438	0.32997	-0.1773
L_N_1248.941_11.25881	-0.031885	-0.51286	-0.11004	-0.53297	-0.38242	0.17982	0.33503	0.4526	-0.1564	-0.38529	-0.11307	0.52513	-0.028678	-0.70017	-0.59443	-0.34288	0.27809	0.2605	0.068406	-0.19266	-0.1412	0.58963	-0.30996	-0.069304	-0.010921	-0.13389	0.42545	0.016231	-0.44697	-0.62403	0.59031	-0.45145	-0.51983	-0.51126	-0.47491	0.12297	0.52548	0.60014	0.48022
L_N_1257.055_11.24365	0.067325	-0.38323	-0.25005	-0.42719	0.42214	-0.55605	-0.48118	-0.04026	-0.25686	-0.49517	0.37778	0.67924	0.38872	-0.61501	-0.51933	-0.72723	0.23545	0.031146	0.13285	-0.23366	-0.34733	-0.24609	-0.53167	0.31385	-0.46542	-0.22939	0.62454	-0.13343	-0.25855	-0.70579	0.30851	0.38375	0.27057	0.37051	0.23973	0.36012	-0.41062	-0.24578	0.23012
L_N_1260.636_10.40241	-0.472	-0.54829	-0.84788	-0.21782	0.31929	-0.15988	-0.23142	0.2873	-0.5337	-0.11804	0.36822	-0.30676	0.38679	0.70543	0.70224	0.19054	-0.47613	0.062386	0.22231	-0.012266	-0.0077292	-0.70008	0.46342	-0.049096	-0.2315	-0.4319	0.75961	0.69555	-0.23984	-0.11633	-0.16844	0.81207	0.79884	0.76117	0.80138	0.69735	-0.75535	-0.69374	-0.44263
L_N_1317.022_11.27477	-0.22232	-0.42024	0.15866	-0.20928	0.12434	-0.38957	-0.4304	0.57041	0.20249	-0.3387	-0.071249	0.143	0.10661	-0.25128	-0.14359	-0.21342	0.4334	-0.42386	0.21951	0.0087282	0.081606	0.62585	0.14229	0.53052	0.56097	0.088532	0.21432	-0.33707	-0.47867	-0.65054	0.098793	0.11502	0.046217	0.059782	0.027815	-0.01314	-0.15988	-0.11531	0.48825
L_N_1371.009_11.26128	0.015434	-0.16836	-0.19639	-0.57766	0.11399	-0.34733	-0.24122	0.37432	-0.26789	-0.52666	0.52415	0.82422	0.5884	-0.73156	-0.59196	-0.33599	0.39184	-0.020942	0.0029858	0.064043	-0.17314	-0.17803	-0.41216	-0.47837	-0.21007	-0.30864	0.51405	0.26683	0.13032	-0.87703	0.16917	-0.45147	-0.57587	-0.41985	-0.65471	-0.63116	0.25156	0.37377	0.45593
L_N_1376.989_11.2861	-0.11758	-0.3885	-0.32471	-0.42809	0.087239	-0.12463	0.025885	0.50835	-0.12595	-0.56912	0.25915	0.47672	0.24831	-0.25806	-0.23988	0.06289	0.61275	0.1053	0.35617	0.12671	-0.09752	-0.31376	0.51656	0.13603	-0.097013	-0.031656	0.5691	0.51824	-0.22835	-0.46756	0.10048	0.36981	0.064914	0.3141	0.3337	-0.10113	-0.36465	-0.29392	0.2547
L_N_1436.955_11.24689	-0.20306	-0.54575	-0.53763	-0.51583	0.24422	-0.36687	-0.20686	0.48956	-0.24186	-0.56416	0.63234	0.8271	0.71003	-0.65483	-0.44904	0.10213	0.57764	0.35224	0.20489	0.21296	-0.0071284	-0.59611	0.27634	0.1877	-0.012378	-0.31342	0.44864	0.45626	0.34521	-0.89306	0.59071	-0.5943	-0.66511	-0.62533	-0.72648	-0.58081	0.57856	0.5363	0.4801
L_N_1496.922_11.19385	0.005314	-0.63379	-0.43974	-0.50148	0.052427	-0.59535	-0.44596	0.29122	-0.28235	-0.57951	0.18387	0.70806	0.24005	-0.76968	-0.66141	-0.37417	0.73523	0.60896	0.44475	0.49752	-0.048577	0.020734	-0.30867	0.46146	-0.036074	-0.037792	0.34771	-0.099491	0.12213	-0.88729	0.6344	-0.20488	-0.31176	-0.28077	-0.2983	0.16429	0.27999	0.39498	0.59079
L_N_1505.279_7.763437	-0.46716	-0.50262	-0.18655	-0.23614	0.27265	-0.2858	-0.1752	0.45541	-0.12998	-0.62139	-0.38198	-0.12125	-0.24553	-0.53281	-0.38887	0.59075	0.60972	0.19288	0.39895	0.23986	0.045935	-0.070495	0.30831	0.064435	0.18476	-0.42172	0.5146	0.45534	-0.20645	-0.39576	0.66577	0.46388	0.50969	0.48029	0.52153	0.63723	-0.33998	-0.19583	-0.52232
L_N_246.1979_3.371717	-0.23269	-0.82502	-0.52617	-0.15576	0.043107	-0.80634	-0.6851	-0.061134	-0.78791	-0.83491	-0.3033	-0.58814	-0.1032	0.31916	0.49328	-0.047451	-0.12257	-0.40261	0.26581	0.047924	0.52524	0.21116	0.82364	0.29225	0.87393	0.24678	-0.082384	0.34785	-0.47526	-0.47777	0.69897	-0.36557	-0.30662	-0.43564	-0.19873	0.26344	0.53876	0.522	-0.65996
L_N_254.2243_7.867106	0.0039504	-0.11803	0.1595	-0.3256	-0.75886	-0.32512	-0.4041	-0.15047	-0.55687	-0.25397	-0.23897	0.1008	-0.42587	-0.5582	-0.65623	0.27303	-0.24637	-0.33207	-0.089855	0.21869	0.15411	-0.59403	0.69301	0.20795	0.46439	0.34981	0.31029	0.58552	0.037524	-0.4713	0.63963	-0.71068	-0.72898	-0.70827	-0.76542	-0.019388	0.74554	0.79993	0.77011
L_N_256.2398_3.55071	-0.57703	-0.41882	-0.59197	-0.3212	0.044534	-0.66833	-0.62172	0.22611	-0.32259	-0.65197	0.1855	0.54212	0.17705	-0.31133	-0.33815	0.40048	0.38424	0.31741	0.36984	0.48753	0.8297	-0.65024	0.80155	0.20102	0.81816	0.14545	-0.41151	0.27719	0.53504	-0.78453	0.4258	-0.65099	-0.63753	-0.58003	-0.6663	-0.72773	0.49293	0.40626	0.043534
L_N_280.2399_3.067893	-0.18283	-0.54326	-0.65546	0.092612	0.382	-0.62108	-0.54964	0.26735	0.085421	-0.61383	0.33961	0.1531	0.46178	0.30114	0.42285	0.13165	0.18304	-0.086666	0.57139	0.27496	0.69271	-0.8435	0.90929	0.77499	0.67454	0.021234	0.090676	0.67625	-0.39618	-0.721	0.064843	-0.39137	-0.38059	-0.45075	-0.39289	-0.49418	0.35557	0.1359	0.077115
L_N_282.2556_3.784948	-0.27079	0.12769	-0.40481	-0.033693	0.24986	0.15613	-0.16652	0.78329	0.28232	0.15138	0.09031	0.039891	0.26681	-0.0019321	0.090162	0.63707	0.1106	0.031634	-0.0013466	0.63649	0.17903	-0.81227	0.76398	0.48264	0.042112	-0.1104	0.30848	0.84592	0.31048	-0.49266	0.26862	0.0081449	0.12912	-0.036069	0.17111	-0.42389	-0.21533	-0.37355	0.21726
L_N_284.2714_4.64012	-0.61334	-0.36093	-0.68692	-0.12708	0.16029	-0.35026	-0.3261	0.62441	-0.35136	-0.43015	0.50141	0.31601	0.53351	0.33286	0.29853	0.31908	0.54903	0.099413	0.58975	0.62857	0.68682	-0.88561	0.87532	0.30825	0.74467	-0.41994	0.10884	0.67766	-0.33913	-0.84206	0.30924	-0.66875	-0.66601	-0.64343	-0.68426	-0.64621	0.54275	0.49553	0.43736
L_N_286.2833_4.63242	-0.41994	-0.25169	-0.35819	0.23746	-0.28107	0.4398	0.39762	0.83545	0.36156	0.27318	-0.26017	-0.099402	-0.014975	-0.28157	-0.007365	0.57003	0.29011	-0.18089	0.1484	-0.2263	-0.23291	0.051462	0.068274	0.15738	0.1408	-0.098383	0.60615	-0.036721	-0.73802	-0.6888	0.17752	0.041176	0.072285	-0.079602	0.074716	-0.13351	-0.090052	-0.24819	0.12645
L_N_302.2243_3.426004	0.013413	-0.14524	-0.27154	-0.36364	-0.040414	-0.39853	-0.40504	0.12185	-0.54197	0.22025	0.26538	0.64779	0.38899	-0.73775	-0.54563	0.46563	0.53225	0.37418	0.32284	-0.083175	0.59782	-0.41824	0.58007	0.052301	0.61792	-0.034738	-0.19299	0.060355	0.25271	-0.80122	0.48282	-0.51394	-0.49593	-0.47602	-0.57599	-0.45553	0.45186	0.30738	0.18939
L_N_302.2607_4.926622	-0.57008	-0.78239	-0.60721	-0.38224	-0.62046	-0.11839	-0.070988	0.28981	-0.21861	-0.22008	-0.15349	-0.70524	-0.062716	0.64564	0.70049	0.70501	-0.37689	-0.57059	-0.43384	-0.65002	0.47034	0.76833	0.5713	0.1066	0.78021	0.52924	0.35078	0.035329	-0.50022	-0.2321	-0.18544	-0.44308	-0.37934	-0.4148	-0.35647	-0.2628	0.39755	0.35469	-0.30174
L_N_304.2398_4.181857	-0.76121	-0.55135	-0.53311	-0.44824	-0.60194	-0.29715	-0.35034	-0.028794	0.28019	-0.10819	-0.14671	-0.17666	-0.24556	-0.088652	-0.24632	0.76992	0.08481	0.34664	-0.33652	-0.069376	0.63754	0.67813	0.5394	0.31969	0.69631	0.035376	0.07025	-0.32183	0.074686	-0.11696	-0.30902	-0.10273	-0.03162	-0.074374	-0.064098	-0.30029	-0.22022	-0.41858	0.027706
L_N_308.2711_4.037069	0.247	-0.25357	-0.59076	0.42772	0.51137	-0.41029	-0.20486	0.30718	0.050509	-0.56845	0.67858	0.4134	0.66256	0.37547	0.40078	-0.24732	-0.15509	-0.45736	0.026569	0.036091	0.57976	-0.60801	0.80224	0.17795	0.70462	-0.16176	0.48707	0.67109	0.31287	-0.48883	-0.17241	-0.098798	-0.087588	-0.043062	-0.13889	-0.21993	-0.16281	-0.24164	-0.43106
L_N_314.0851_7.341741	-0.50644	0.15324	-0.44979	0.27258	0.26945	0.54497	0.58575	0.87411	0.22146	0.25404	0.43293	-0.36594	0.44894	0.80948	0.78251	0.4636	-0.54664	-0.56669	-0.25549	-0.2981	-0.0051049	-0.21002	0.33361	0.15414	0.13344	-0.045447	0.71889	0.60719	-0.031051	-0.30105	-0.34697	0.77581	0.8127	0.75763	0.81256	0.69587	-0.73976	-0.77326	-0.55257
L_N_338.3182_5.743591	-0.54575	0.091492	-0.20231	0.675	0.20143	-0.28397	-0.38697	0.64485	-0.73693	0.36976	0.034013	0.17382	0.04674	-0.23723	-0.26025	0.55515	-0.12733	-0.26459	-0.049413	0.042149	0.42545	-0.20501	0.42832	-0.19339	0.47889	-0.15178	0.13662	0.51716	-0.013231	-0.67288	0.61282	-0.74153	-0.69669	-0.75536	-0.66832	-0.63392	0.70509	0.63219	-0.20348
L_N_340.3338_6.584711	-0.037707	0.3138	-0.3388	0.54789	0.34529	-0.051109	-0.63475	0.63305	0.017225	0.52747	0.11352	-0.16706	0.045122	0.40671	0.25589	0.54602	-0.0097165	-0.19948	-0.018319	-0.028753	0.62875	-0.61752	0.7315	0.058845	0.45541	-0.74526	-0.028637	0.63101	0.27018	-0.46414	0.57429	-0.31672	-0.24395	-0.41479	-0.12283	0.0073401	0.47431	0.38811	-0.5802
L_N_364.3335_5.94239	0.14445	0.78729	0.34543	0.73782	0.49682	0.031411	-0.21695	0.28822	-0.58596	0.34297	-0.34335	-0.19435	-0.43476	-0.20648	-0.36378	0.73635	0.13757	0.45824	0.51393	0.22549	0.37217	0.72783	-0.35817	-0.79307	-0.011064	-0.55087	-0.14194	0.13172	0.33899	0.28499	-0.16079	0.081494	0.15523	0.036711	0.085169	-0.0050847	-0.076407	-0.3315	-0.31956
L_N_366.3493_6.597988	0.18224	0.51692	0.19641	0.56835	0.31403	-0.30687	-0.38369	0.53105	-0.71005	-0.038216	-0.094015	-0.056603	-0.0036146	-0.071542	0.023449	0.56835	-0.091718	0.4471	0.11896	0.57733	0.077385	-0.21931	0.48296	-0.036415	0.10633	-0.16859	-0.047734	0.70599	0.24209	0.21399	0.59304	-0.37191	-0.3155	-0.42426	-0.26868	-0.11071	0.41097	0.33746	-0.56059
L_N_368.3647_7.368065	-0.52768	-0.001357	-0.55178	0.038716	0.61751	-0.28332	-0.42246	0.38492	-0.19499	0.27635	-0.21582	-0.43089	-0.20963	0.32509	0.098385	0.60405	-0.56401	-0.054795	-0.29786	-0.16786	0.23908	0.0914	0.52932	0.067181	0.19831	-0.37287	0.66647	0.63575	0.69656	0.56267	0.55333	0.45938	0.57275	0.48516	0.63185	0.46555	-0.29479	-0.45543	-0.84231
L_N_380.271_3.972273	-0.17007	-0.41938	-0.12203	-0.12433	0.32637	-0.58615	-0.49341	0.43768	-0.13459	-0.72856	-0.20071	-0.20206	-0.09154	-0.019503	-0.085265	-0.097952	0.5621	-0.23807	0.34693	-0.015931	0.22983	-0.14868	0.62727	-0.049219	0.48904	-0.30101	0.35985	0.59858	-0.29386	-0.3853	0.47645	-0.59337	-0.63766	-0.62495	-0.66874	-0.12703	0.61772	0.68421	-0.31401
L_N_396.3962_8.04637	-0.5885	-0.46671	-0.73139	-0.087998	0.69936	-0.58636	-0.64508	0.35775	-0.46755	-0.0011501	0.30302	-0.26661	0.47688	0.66057	0.64841	0.29852	-0.48713	0.12404	0.051015	-0.2495	0.16017	0.066084	0.65707	0.44615	0.38766	-0.1488	0.59899	0.66682	0.62433	0.47322	0.36706	0.38798	0.5031	0.42239	0.58366	0.37514	-0.2962	-0.36224	-0.90548
L_N_402.1374_7.347132	-0.32713	-0.43824	-0.25147	-0.48013	-0.3661	0.12119	-0.19808	-0.084092	-0.37266	0.27309	-0.35685	-0.66508	-0.28353	0.50541	0.47236	0.31201	-0.16612	-0.14584	-0.42801	0.10659	0.34665	0.77622	0.088701	-0.48176	0.5982	0.68328	-0.34055	-0.31239	-0.61233	-0.1778	0.035388	-0.81175	-0.81746	-0.79741	-0.77533	-0.772	0.69311	0.74542	0.65512
L_N_404.3646_7.199771	0.15419	0.093633	0.14124	-0.2889	0.088912	0.33996	0.32127	0.095787	0.49797	0.023253	-0.46939	0.29337	-0.22733	-0.71019	-0.60197	0.28487	-0.1377	-0.29253	-0.54723	0.028528	-0.19048	0.038231	-0.25813	-0.1862	-0.20898	0.0068765	0.52312	0.16321	-0.11751	-0.27837	-0.18498	0.14299	0.16544	0.17756	0.20428	0.042488	-0.22021	-0.20434	0.046867
L_N_406.2289_3.653818	-0.17435	-0.39754	-0.60972	-0.42128	0.20249	-0.29975	-0.45712	0.51892	0.47632	0.064688	0.082793	0.26432	0.38713	-0.21661	-0.013539	-0.076076	-0.018573	-0.11109	0.085977	-0.0034233	-0.071389	0.33666	0.35393	0.4033	-0.22774	-0.1623	0.49417	0.64966	-0.30331	-0.56086	0.088572	-0.47356	-0.56723	-0.54687	-0.56864	-0.32078	0.52499	0.57499	0.27408
L_N_420.3037_5.038562	-0.52108	-0.58512	-0.54417	-0.22235	-0.43361	-0.5898	-0.70491	0.040908	-0.21284	-0.075935	-0.55558	-0.53965	-0.39205	-0.27529	0.011138	0.59299	0.090395	-0.37857	0.0087521	-0.0085707	0.57343	0.6121	0.6384	0.43664	0.82548	0.38892	-0.42106	-0.34049	-0.67138	-0.34659	-0.15285	-0.16415	-0.1478	-0.14173	-0.096274	-0.096386	0.01839	0.15281	-0.033409
L_N_454.2048_3.079863	-0.44355	-0.46714	-0.71044	-0.56338	-0.4283	-0.18046	-0.35472	0.32429	0.50275	0.37333	0.020717	-0.18911	0.21718	0.27674	0.22948	0.667	0.16813	-0.0064664	0.12496	-0.43545	0.69113	-0.72255	0.89649	0.70328	0.63594	0.18879	-0.12676	0.64815	-0.39266	-0.37127	0.34416	-0.14394	0.26391	-0.21222	0.38164	-0.037624	0.28255	0.046739	0.27748
L_N_458.2362_4.640051	-0.4954	-0.70464	-0.73581	0.0050813	0.1401	-0.24078	-0.071513	0.72969	-0.53059	-0.35408	0.55464	0.27315	0.6223	0.31125	0.39948	-0.36492	-0.13613	-0.11226	0.24991	-0.19895	0.4033	-0.18938	0.68908	-0.11021	0.74983	-0.39968	0.12471	0.32572	-0.46577	-0.87681	0.30541	-0.2433	-0.20456	-0.2976	-0.16876	0.10591	0.29721	0.20837	0.11401
L_N_466.312_4.349639	-0.26092	-0.30311	-0.57985	0.29994	-0.13084	0.29729	-0.29056	0.24699	0.70874	0.57493	0.6003	0.57356	0.53049	-0.070159	-0.054868	-0.013153	-0.54948	-0.58257	-0.58044	-0.24735	0.4989	-0.28874	0.47819	-0.6089	0.34778	-0.88028	0.68556	0.68664	0.38981	-0.6013	0.2339	-0.16051	-0.13783	-0.25487	-0.075263	0.23774	0.42743	0.27333	-0.71494
L_N_479.3005_3.153671	-0.43496	-0.49372	-0.1775	-0.37361	-0.6584	0.37519	0.38889	0.71988	0.73679	0.12685	0.57517	0.44213	0.48354	0.31271	-0.034216	0.086997	-0.20287	-0.53112	-0.58927	-0.47078	0.27166	-0.12663	0.46436	0.49924	0.21355	0.091884	0.71004	0.42841	-0.15118	-0.31422	-0.16273	-0.24277	-0.19743	-0.25816	-0.20358	0.14456	0.25864	0.24716	0.10004
L_N_480.3959_7.265694	-0.61933	-0.58664	-0.53664	-0.13253	-0.44449	-0.48613	-0.25448	0.065336	-0.37546	-0.62491	0.058113	-0.45301	0.14941	0.47731	0.50895	0.71536	-0.32627	-0.43271	-0.30634	-0.42356	0.25021	0.39462	0.74325	0.71465	0.70996	0.77442	0.012951	0.35606	-0.18747	0.40467	0.4926	-0.073307	0.11548	0.062144	0.41233	0.22616	-0.19583	-0.15286	-0.5875
L_N_481.3161_3.948257	-0.43027	-0.4739	-0.59503	-0.34108	-0.55323	0.25999	0.073053	0.44583	0.56171	-0.070643	0.25593	-0.19633	0.045281	0.56797	0.3198	-0.076977	-0.62827	-0.42575	-0.74405	0.036734	0.42332	-0.23053	0.71903	0.33502	0.59625	-0.082109	0.66755	0.5899	-0.18682	-0.26675	0.097466	0.14077	0.32524	0.06744	0.48992	0.60323	-0.0084105	0.041293	-0.16376
L_N_488.3738_3.76237	-0.48482	0.2002	-0.61503	0.06408	0.13521	0.10785	-0.17597	0.15022	0.097948	0.40363	0.58839	0.3775	0.365	0.19035	-0.053693	-0.030247	0.06617	0.23388	-0.15866	0.31659	0.23953	-0.64531	0.5317	0.55199	0.29584	0.17358	-0.036163	0.16552	0.54656	-0.232	0.067869	0.11038	0.14828	0.24833	0.16614	0.085818	-0.26498	-0.18208	-0.1181
L_N_492.3657_7.348433	-0.43843	-0.36436	0.41489	-0.21312	-0.58902	0.43866	0.25568	0.32126	0.4301	0.3528	-0.56579	-0.0015041	-0.67916	-0.64972	-0.76072	-0.13024	0.40709	-0.34249	0.53633	0.15252	0.35175	0.14139	0.4891	-0.17147	0.42567	-0.42484	-0.083424	0.075967	-0.38951	-0.27066	0.73785	-0.62431	-0.60052	-0.62928	-0.50471	0.036909	0.64653	0.6647	0.7056
L_N_506.3817_7.37145	-0.19293	0.41718	-0.15069	0.57232	0.32146	-0.071529	-0.35461	0.58521	-0.023705	0.35014	0.045208	0.082599	0.091972	-0.13791	-0.082585	0.58586	0.38463	0.42683	0.39955	0.63731	0.32384	-0.026983	0.32859	-0.32539	0.50933	0.24283	-0.040613	0.13689	0.085319	-0.41937	0.40525	-0.41797	-0.31653	-0.39818	-0.2045	-0.10678	0.35435	0.32333	-0.052729
L_N_508.4962_7.506979	-0.054864	-0.64382	-0.34306	-0.0079944	0.47821	-0.82961	-0.82401	-0.12868	-0.70879	-0.74373	-0.15479	0.14573	0.22528	-0.51372	0.061297	-0.24914	-0.17	-0.21565	0.049022	0.42614	0.74726	0.16064	0.74318	0.4962	0.84301	0.34396	-0.52243	0.055387	-0.51705	-0.59168	0.54495	-0.014578	-0.051891	-0.024393	-0.0070385	0.60542	-0.060548	0.32786	-0.51788
L_N_508.521_7.867657	-0.62879	-0.092034	-0.35782	0.12321	0.18418	-0.31571	-0.47529	0.51033	-0.19183	0.41965	-0.73639	-0.80566	-0.68831	-0.11898	-0.15417	0.10926	0.63307	0.05436	0.78825	0.31701	0.32164	0.77871	0.035875	-0.076315	0.69631	-0.20838	0.098896	-0.26843	-0.45805	0.41462	-0.40132	0.28051	0.25659	0.37274	0.022514	-0.53849	-0.47708	-0.57507	-0.41555
L_N_509.3842_7.36974	0.36797	0.12979	0.32313	0.22859	-0.46119	-0.3359	-0.42476	0.067921	0.040291	-0.1624	-0.21554	-0.35228	-0.17814	0.11377	0.10624	0.49812	-0.36903	-0.089232	-0.35172	0.029284	0.50019	0.21996	0.73508	0.30063	0.45884	0.47675	-0.48354	0.44507	0.26373	0.029968	0.50051	-0.0068732	0.026435	-0.20792	0.20996	0.2859	0.248	0.25241	-0.32998
L_N_509.5273_9.68306	-0.59799	-0.90099	-0.67157	-0.42044	-0.75046	-0.53708	-0.48309	-0.027064	-0.41593	-0.41392	-0.29704	-0.64144	-0.22596	0.45582	0.49433	0.44014	-0.27291	-0.22415	-0.11785	0.083232	0.21755	0.5915	0.69208	0.70216	0.74675	0.45446	0.096932	0.36649	-0.62137	-0.36332	0.22692	-0.40479	-0.3689	-0.43794	-0.31363	0.10643	0.47053	0.49814	0.26803
L_N_530.4689_8.782653	-0.21355	-0.64069	-0.36051	-0.083516	0.13284	-0.71111	-0.481	-0.0047343	-0.45685	-0.77733	-0.49648	-0.72336	-0.3633	0.091165	0.26569	0.58317	-0.65679	-0.34976	-0.4635	-0.12273	0.19222	0.47958	0.59312	0.44177	0.44525	0.27385	0.45267	0.50526	-0.28444	-0.16951	0.28497	-0.3193	-0.2445	-0.34148	-0.26188	0.25973	0.39423	0.3872	-0.38586
L_N_534.6364_7.199585	-0.64855	-0.14684	-0.052972	0.15875	-0.26702	-0.47153	-0.42093	-0.023108	-0.069639	-0.27249	0.17113	0.17763	0.054007	0.08134	-0.15	0.40609	-0.39433	-0.80773	-0.65092	-0.78811	0.62403	0.77103	0.52308	0.33272	0.7317	0.37281	-0.15116	-0.24317	0.64791	0.4739	0.41115	-0.69778	-0.59518	-0.61175	-0.54606	-0.53278	0.64403	0.4726	-0.66794
L_N_535.6423_7.204255	-0.57655	-0.29334	0.12241	-0.10278	0.061573	-0.23957	-0.22182	0.3423	-0.39342	0.22289	-0.69035	-0.35203	-0.54963	-0.68172	-0.57478	0.65972	-0.21684	-0.35595	-0.63917	-0.19872	0.22875	0.57767	0.63593	0.21789	0.58459	0.35347	-0.069479	0.58167	-0.29124	0.19196	0.60956	-0.55763	-0.46421	-0.5649	-0.43933	-0.32642	0.54295	0.47337	0.045255
L_N_536.5274_8.023574	-0.093597	-0.69318	-0.22853	-0.53497	0.16458	-0.83127	-0.81226	-0.46366	-0.73888	-0.72305	0.017705	0.21769	0.18041	-0.24906	-0.0097143	-0.30827	-0.28332	-0.46749	-0.34716	-0.029195	0.57518	0.13246	0.68508	0.17566	0.7942	0.29182	-0.43274	0.038106	0.00061969	-0.74528	0.64417	-0.53171	-0.5935	-0.4236	-0.57668	-0.33479	0.35089	0.5898	0.022991
L_N_539.5275_7.986835	0.026949	-0.60437	-0.38342	-0.22813	0.049373	-0.47673	-0.50489	0.10998	-0.17899	-0.26714	0.025513	0.051097	-0.058388	-0.2267	-0.27802	-0.47101	0.41382	-0.059648	0.51706	0.02192	0.12124	0.022675	0.21668	0.16139	0.32412	0.011376	0.26775	-0.020371	0.3473	-0.7995	-0.3403	-0.58307	-0.68225	-0.56153	-0.74911	-0.58471	0.46866	0.53251	0.38878
L_N_550.5427_8.236829	-0.66147	-0.31841	-0.018469	0.030903	0.13499	-0.38571	-0.32073	0.42412	-0.46126	-0.52196	-0.56529	-0.84573	-0.59257	0.56946	0.3786	0.0065132	-0.16743	-0.1643	-0.041302	-0.41888	0.21131	0.82748	0.40911	-0.15463	0.51662	0.10929	-0.066115	0.37058	-0.35821	0.62504	0.55839	0.28696	0.54811	0.2785	0.60773	0.64381	-0.17988	-0.41776	-0.6467
L_N_550.6651_7.466922	-0.43369	-0.39506	-0.57148	-0.29477	-0.21291	-0.71138	-0.44798	-0.1748	-0.54294	-0.76786	-0.026661	0.030024	0.053826	-0.29307	-0.070412	0.048619	-0.5635	-0.072267	-0.7041	-0.56279	0.51865	0.78807	0.57228	0.33614	0.70368	0.33735	-0.30109	-0.14268	-0.3683	-0.21055	0.48234	-0.071798	0.20975	-0.16717	0.52153	0.29842	0.17061	0.018048	-0.70783
L_N_551.6705_7.462968	-0.47458	-0.492	-0.25684	-0.36883	0.40056	-0.26719	-0.11828	0.42609	-0.04501	-0.62161	-0.57987	-0.59504	-0.41033	-0.25309	-0.039219	0.0728	-0.52536	-0.018	-0.60322	0.26606	0.19094	0.43464	0.62106	0.30919	0.62879	-0.1062	0.4542	0.6419	-0.23617	-0.21154	0.83733	0.18469	0.40895	0.00030418	0.57026	0.7548	0.23614	0.29518	0.17345
L_N_552.3654_4.39708	0.20647	0.27477	0.11459	-0.097479	0.29462	0.37425	0.25227	0.30033	0.72035	0.16129	0.49177	0.46081	0.46293	-0.13457	-0.078905	-0.030385	-0.59979	-0.26765	-0.70461	0.39164	0.31993	-0.45787	0.29457	-0.32547	0.086458	0.018036	0.54826	0.60841	0.44693	0.32386	-0.33201	0.32294	0.33895	0.27901	0.39781	0.21821	-0.28393	-0.29577	-0.47411
L_N_563.6741_7.728643	-0.4967	-0.51404	-0.5355	-0.38536	-0.45376	-0.26423	-0.36709	-0.089447	-0.42331	0.10593	-0.20902	-0.097371	-0.15694	-0.078843	-0.12318	0.40359	-0.0064553	-0.37696	-0.19262	0.15927	0.38449	0.11337	0.5054	0.66406	0.71969	0.42343	-0.16312	-0.041229	0.19722	-0.28307	0.26699	-0.53153	-0.47335	-0.44784	-0.50695	-0.24517	0.47671	0.4418	0.52161
L_N_564.5587_8.475375	-0.073118	-0.58237	-0.18196	-0.44757	-0.010017	-0.7938	-0.77484	-0.46039	-0.78593	-0.66999	-0.080236	-0.12915	0.049468	0.057157	0.24568	-0.073225	-0.45662	-0.53462	-0.43755	-0.14804	0.54667	0.28155	0.62399	0.043821	0.73908	0.28121	-0.39228	0.033736	-0.078266	-0.58027	0.53521	-0.34295	-0.40095	-0.25365	-0.32276	-0.1763	0.12348	0.48116	-0.29192
L_N_564.6804_7.72965	-0.24072	-0.63251	-0.71133	-0.2074	0.061807	-0.39915	-0.29335	0.40762	-0.17065	-0.44771	0.0059269	-0.040435	0.46959	-0.12591	0.42963	0.53568	0.44223	-0.15273	0.3047	-0.01018	0.49588	0.48724	0.62694	0.61631	0.78696	0.4683	-0.34513	-0.18021	-0.59033	-0.84243	0.38786	-0.55908	-0.54875	-0.55806	-0.56069	-0.31504	0.4726	0.52451	0.30697
L_N_565.3505_6.465521	-0.41059	-0.28869	-0.0039681	-0.53688	-0.46777	-0.49496	-0.15752	-0.64239	-0.51608	-0.63827	0.10183	0.084838	0.19948	-0.14785	0.0010793	0.012662	0.056509	-0.40718	-0.17371	-0.44243	-0.045895	0.43309	0.36509	0.41038	0.31446	0.71548	-0.084831	-0.1216	0.0057954	-0.1344	0.33048	-0.32246	-0.3593	-0.17411	-0.26683	-0.45349	-0.048315	0.33025	-0.13365
L_N_565.6871_7.726455	-0.40249	-0.33599	-0.59998	-0.069774	0.17242	-0.52568	-0.4601	0.70499	-0.55524	-0.46252	0.45216	0.046865	0.64212	0.38802	0.58614	0.30456	0.30778	-0.32051	0.37959	-0.2464	0.19289	0.55819	0.40499	-0.31825	0.6693	0.24594	0.24839	0.40519	-0.56609	-0.7493	0.27052	-0.37945	-0.37964	-0.40689	-0.36598	-0.14782	0.31372	0.40397	-0.42765
L_N_566.3844_7.370727	-0.076485	-0.036373	-0.40492	-0.033697	-0.34691	-0.68487	-0.67471	-0.29413	-0.44299	-0.53029	-0.12128	-0.14047	-0.12831	-0.2861	-0.19888	-0.48356	-0.53865	-0.40827	-0.24451	0.22518	0.24152	0.56755	0.58802	0.27719	0.29977	0.065521	0.10104	0.51281	-0.40369	0.57513	0.51812	-0.48272	-0.49515	-0.50744	-0.3028	-0.036851	0.49382	0.61251	0.35633
L_N_566.6936_7.722545	-0.19982	-0.36056	-0.1342	-0.13583	-0.3382	-0.26697	-0.17976	0.61663	-0.45056	-0.55309	0.020294	-0.19055	0.33167	0.28773	0.41764	0.69117	0.21305	-0.32039	0.052147	0.083098	-0.09819	0.22649	0.51022	0.15245	0.34405	0.32026	0.48521	0.51048	-0.71626	-0.35631	0.4875	-0.31949	-0.30211	-0.35155	-0.21715	0.13136	0.31775	0.44841	-0.16482
L_N_567.6994_7.716656	-0.18214	-0.17292	-0.18237	-0.043819	-0.38731	-0.3155	-0.15813	0.15435	0.50998	-0.64787	-0.11317	0.084988	-0.098307	-0.37732	-0.28682	0.4626	-0.054453	-0.48755	-0.12383	-0.30644	-0.090586	0.62916	0.11669	-0.22648	0.27969	0.22293	0.55666	0.22351	0.010046	0.54582	-0.031964	-0.19391	-0.1577	-0.14909	-0.094165	0.0053901	-0.066374	-0.037552	-0.16179
L_N_580.3968_5.214464	0.21449	0.31696	0.33646	-0.21004	0.029014	0.3982	0.26452	0.32175	0.8218	0.24554	0.051543	0.35134	0.2021	-0.46453	-0.23292	0.21987	-0.52085	-0.41202	-0.68186	-0.21688	0.0356	-0.0095569	-0.071283	-0.30027	-0.2806	-0.10966	0.62716	0.36963	0.32588	0.37999	-0.27175	0.45569	0.46769	0.39165	0.54244	0.36672	-0.38373	-0.42271	-0.44
L_N_581.3684_3.149755	-0.40936	-0.13066	-0.3557	-0.12375	0.28332	-0.053557	-0.24929	0.4831	0.21836	0.26454	0.52699	0.28443	0.42793	0.27031	0.15676	0.044422	-0.52835	-0.44492	-0.56141	-0.26682	0.65129	-0.6251	0.67331	0.31622	0.54619	-0.047506	0.52951	0.46462	0.53444	0.32381	0.029023	-0.017756	0.15809	0.018467	0.22104	0.38034	0.1105	-0.031607	-0.7413
L_N_582.5327_8.023652	-0.15753	-0.64304	-0.17609	-0.3628	0.18473	-0.85862	-0.83351	-0.54811	-0.76611	-0.77637	-0.18745	0.14618	0.021944	-0.41605	-0.13893	-0.15266	-0.17391	-0.4619	-0.1802	0.090436	0.67916	0.1662	0.75799	0.15346	0.83644	0.37136	-0.68856	-0.07999	0.0012461	-0.76602	0.72356	-0.64352	-0.67285	-0.55453	-0.6191	-0.42238	0.50122	0.67616	0.0043513
L_N_583.384_3.949072	-0.32785	-0.24447	-0.46232	0.18184	0.56554	-0.44293	-0.50795	0.53477	-0.51872	0.19809	0.65907	0.17715	0.61519	0.64651	0.58333	-0.099963	-0.64934	-0.29608	-0.55869	-0.15995	0.62828	-0.61418	0.82877	0.52415	0.721	0.058675	0.48492	0.67475	0.53663	-0.24208	0.35935	0.1514	0.41346	0.16771	0.50794	0.41831	-0.20335	-0.27753	-0.84891
L_N_591.5303_9.68061	-0.67477	-0.75445	-0.5666	-0.2794	-0.56978	-0.26894	0.071659	0.36609	-0.33209	-0.68046	-0.17177	-0.75779	-0.054168	0.71577	0.75843	0.60528	-0.078228	-0.17963	-0.087163	-0.30101	-0.18154	0.65665	0.34708	0.28371	0.16948	0.30044	0.53474	0.52699	-0.25591	0.37755	0.40556	0.17117	0.45591	0.07993	0.50316	0.54661	0.10024	-0.14634	-0.3657
L_N_592.5898_8.872804	-0.17725	-0.6933	-0.21851	-0.54235	-0.1966	-0.78839	-0.73172	-0.7375	-0.7366	-0.72359	-0.19188	0.12425	-0.010916	-0.40416	-0.18602	-0.24024	-0.25904	-0.41957	-0.37847	-0.034836	0.58005	0.1396	0.70741	0.16919	0.76839	0.28881	-0.54633	0.042944	-0.069374	-0.65779	0.71136	-0.56277	-0.6025	-0.46532	-0.57492	-0.26909	0.44535	0.62786	0.22913
L_N_598.7492_8.19311	-0.65492	-0.60834	-0.57881	-0.6223	-0.58764	-0.32369	-0.086618	-0.17518	-0.66321	-0.11075	0.27027	-0.36947	0.35635	0.62272	0.66517	0.68439	-0.69501	-0.66599	-0.72068	-0.59189	0.27629	0.073535	0.57183	0.42302	0.67553	0.70403	0.26719	0.067054	-0.13426	0.27042	0.46479	-0.13605	0.032594	0.0067122	0.27767	0.058955	0.0066139	-0.14533	-0.45366
L_N_599.5235_8.027692	0.088075	-0.51672	-0.086807	-0.45408	0.10751	-0.82613	-0.77513	-0.82169	-0.73061	-0.76141	-0.29468	0.03498	-0.14982	-0.48427	-0.30318	-0.30981	-0.057236	-0.20958	-0.085039	0.011537	0.38715	0.23741	0.5678	0.40832	0.65262	0.26227	-0.54564	-0.097139	0.17306	-0.49706	0.73069	-0.38607	-0.47073	-0.2931	-0.4494	-0.053797	0.31059	0.57485	0.14088
L_N_599.7547_8.191481	-0.5755	-0.032745	-0.068009	0.72961	0.017148	-0.25795	-0.44881	0.33727	-0.68051	0.33268	-0.11066	-0.43602	-0.41771	0.40292	-0.085415	0.31961	-0.18342	-0.078998	0.20174	0.58993	0.38232	0.25136	0.75236	0.6117	0.71271	0.36546	-0.040296	0.31383	-0.39539	0.62228	0.063303	0.16767	0.46321	0.17458	0.53653	0.025762	-0.27593	-0.4465	-0.34701
L_N_603.5361_8.476083	-0.053129	-0.61139	-0.16052	-0.50369	-0.01854	-0.85168	-0.79963	-0.87183	-0.61352	-0.7465	-0.081626	0.20771	0.04552	-0.4585	-0.24081	-0.33918	0.2111	-0.11127	0.016756	0.18644	0.41059	0.20357	0.45278	0.36813	0.67037	0.30361	-0.68769	-0.399	0.18171	-0.70265	0.66375	-0.49316	-0.56887	-0.37184	-0.57399	-0.23213	0.41086	0.60536	0.21764
L_N_610.5639_8.473312	-0.056386	-0.68715	-0.22057	-0.50968	-0.13402	-0.77826	-0.71661	-0.43594	-0.73533	-0.70272	0.0082967	0.1932	0.2052	-0.25042	9.9028e-05	0.35366	-0.47907	-0.57371	-0.29914	-0.1191	0.44078	0.064162	0.67568	0.34781	0.69054	0.48751	-0.087527	0.16593	-0.072319	-0.72198	0.47774	-0.45327	-0.49495	-0.3852	-0.44439	-0.32663	0.22342	0.4916	-0.10165
L_N_613.5392_8.238665	-0.57497	-0.38613	0.13085	0.016933	-0.019003	0.11359	-0.39337	0.47546	0.28737	0.50767	-0.44739	-0.65571	-0.53253	0.43168	0.17893	0.25852	-0.23578	-0.23213	-0.11108	-0.54235	0.47973	0.85734	0.4222	0.10616	0.5275	-0.062668	0.19219	0.26972	-0.20427	0.78152	-0.36534	0.64885	0.72732	0.56626	0.75261	0.52121	-0.50364	-0.69819	-0.67481
L_N_613.7047_7.716289	-0.50528	-0.64847	-0.6286	-0.10655	-0.17133	-0.40095	-0.078325	-0.0024953	0.15983	-0.59742	0.2568	-0.27783	0.35808	0.45482	0.56981	0.45245	-0.11257	-0.65337	-0.06032	-0.49903	0.52125	0.41878	0.67559	0.12346	0.8033	0.46742	0.20225	-0.16546	-0.31505	-0.26416	-0.11169	-0.43755	-0.29564	-0.33284	-0.22661	-0.091792	0.25844	0.25631	-0.33356
L_N_614.55_8.661667	-0.5947	-0.26382	-0.28591	0.073185	0.32438	-0.73628	-0.7911	-0.16259	-0.39408	-0.46402	-0.15662	-0.2601	-0.27925	0.22215	-0.12338	-0.65706	0.060848	-0.43067	-0.16745	-0.58363	0.70662	0.71615	0.65162	-0.091685	0.86284	-0.27092	0.025607	-0.54169	0.39115	-0.3252	0.61107	0.16853	0.38033	0.30832	0.47875	0.59899	-0.1841	-0.15738	-0.39942
L_N_616.545_4.657047	-0.71265	-0.25167	-0.58714	-0.0092556	0.53985	-0.22104	-0.2986	0.76562	-0.27638	0.082195	0.58221	0.57878	0.72008	-0.1635	0.12978	0.65063	0.36694	0.34137	0.45198	0.48014	0.74826	-0.5878	0.89475	0.56936	0.76534	-0.474	0.030758	0.74275	0.039397	-0.67804	0.42849	-0.29542	-0.21556	-0.33185	-0.16527	-0.35618	0.12729	-0.1254	0.00088364
L_N_617.4775_7.205133	-0.28656	0.29278	-0.18306	0.12697	0.12817	-0.17258	-0.30637	0.38125	-0.48838	0.16538	0.60184	-0.059715	0.54906	0.75168	0.68898	0.47349	-0.48112	-0.23785	-0.29258	-0.11067	0.52353	-0.27166	0.787	0.38023	0.5607	0.2716	0.079479	0.38346	0.22527	0.33484	0.09148	0.051812	0.19598	0.12435	0.44399	0.019755	-0.18062	-0.23457	-0.80201
L_N_618.5066_8.785359	-0.61218	-0.19119	-0.60098	-0.10012	0.045196	0.36695	0.43219	0.58367	-0.47	0.15313	0.28966	0.13707	0.16119	0.16635	-0.02455	0.023265	-0.46716	0.028872	-0.26788	-0.41076	0.58355	0.59712	0.55461	-0.22483	0.50405	-0.14834	0.42926	0.56068	-0.029305	-0.052781	0.049921	0.55094	0.56067	0.46441	0.57911	0.44457	-0.34985	-0.48071	-0.39818
L_N_621.6055_9.044209	0.31077	-0.50132	-0.18402	0.57451	0.34154	0.082644	-0.55074	0.56694	0.28429	0.56709	-0.28752	-0.4252	0.0084166	0.40112	0.52032	0.48125	-0.011621	-0.21453	0.18565	0.7358	0.71717	-0.13048	0.73352	0.32559	0.78338	-0.016125	-0.044642	0.14845	-0.43372	-0.78238	-0.089658	-0.59272	-0.57222	-0.58962	-0.46016	-0.25713	0.55601	0.63347	0.43625
L_N_625.4971_7.50472	-0.45418	-0.84348	-0.42025	-0.43023	-0.33569	-0.21813	-0.1689	0.53446	-0.21179	-0.3623	0.17005	-0.3325	0.38588	0.57629	0.63939	0.045401	-0.57566	-0.47361	-0.47709	-0.7319	-0.073381	0.37991	0.24924	-0.040177	0.0061002	-0.069518	0.69729	0.40373	-0.095112	-0.1818	0.1678	-0.15294	-0.12453	-0.30041	-0.077087	0.36925	0.31037	0.31334	-0.25841
L_N_627.5545_8.474291	-0.15524	-0.59781	-0.078669	-0.51668	-0.076247	-0.82304	-0.75848	-0.75281	-0.66882	-0.79837	-0.32659	0.018843	-0.11063	-0.46631	-0.19868	-0.33313	-0.11494	-0.43002	-0.18226	-0.18088	0.32878	0.27596	0.59382	0.27468	0.66911	0.31154	-0.41189	-0.033273	0.00055131	-0.6291	0.73743	-0.48188	-0.54004	-0.39263	-0.48538	-0.15112	0.37321	0.61584	0.1191
L_N_629.5269_7.845031	-0.47512	-0.62345	-0.13697	-0.016117	-0.09788	-0.28702	-0.22447	0.42766	-0.32745	-0.28227	-0.46427	-0.75525	-0.42948	0.5021	0.45835	0.74997	-0.41799	-0.64332	-0.45038	-0.28179	0.39297	0.66206	0.51083	-0.071732	0.76268	0.38715	0.39092	-0.043413	-0.32492	0.37984	-0.064232	-0.13528	-0.056959	-0.09774	-0.0025135	0.061698	-0.067984	-0.067467	-0.30139
L_N_630.6948_7.700608	0.36808	-0.08212	0.11834	-0.57319	-0.73224	0.1921	0.054343	-0.27926	-0.15279	0.15798	-0.39935	-0.10488	-0.62584	-0.40744	-0.63458	-0.65613	0.25143	0.18844	0.11801	-0.14876	-0.37969	0.71997	-0.63776	-0.43238	-0.50934	-0.37978	0.5213	0.024417	-0.059092	0.40977	-0.41728	0.10447	0.029097	0.060571	0.065893	0.13792	-0.080285	-0.099423	0.2621
L_N_631.5672_8.867708	-0.13791	-0.55045	-0.22254	-0.45407	0.19697	-0.84904	-0.78824	-0.54283	-0.73986	-0.80143	-0.018044	0.37991	0.1438	-0.58714	-0.36728	-0.48177	0.078078	-0.28763	0.025833	0.19522	0.44216	-0.11905	0.61543	0.41427	0.73013	0.20039	-0.39033	-0.048676	0.15131	-0.77385	0.81716	-0.49535	-0.58403	-0.43058	-0.57804	-0.17166	0.43294	0.64488	0.16374
L_N_635.6206_9.228914	0.40941	-0.070559	0.002243	0.26639	0.016288	0.070529	-0.36635	0.20832	0.67233	0.38885	-0.24594	0.073595	-0.021601	-0.30359	-0.051073	0.32614	-0.14384	-0.33901	-0.40038	0.47715	0.62211	-0.48367	0.54536	-0.13025	0.49178	-0.37029	-0.064125	0.40314	0.086767	-0.50817	0.16611	-0.22661	-0.13359	-0.25084	-0.072062	0.14361	0.31719	0.23719	-0.28154
L_N_638.595_8.869277	-0.030669	-0.61816	-0.113	-0.35058	-0.029815	-0.72354	-0.68994	-0.40187	-0.73238	-0.63581	-0.40343	-0.24508	-0.25698	-0.27049	-0.11782	-0.071468	-0.42779	-0.56973	-0.32244	-0.030034	0.67795	0.23871	0.7465	-0.028778	0.80221	0.14315	-0.38744	0.27733	-0.16661	-0.6428	0.61918	-0.55133	-0.57211	-0.47075	-0.49748	-0.32328	0.42098	0.59238	0.21388
L_N_644.5218_8.875065	-0.0040683	-0.43536	-0.1312	-0.35155	-0.39735	-0.25977	-0.26287	0.27572	-0.23705	-0.17653	0.14279	0.38582	0.044338	-0.0068081	-0.18982	-0.628	0.49158	-0.46647	-0.10355	-0.28638	0.63348	0.70987	0.12895	0.083376	0.67851	-0.07673	-0.33974	-0.27331	-0.53201	-0.68638	-0.41646	-0.35391	-0.35439	-0.34271	-0.34528	-0.62821	0.29183	0.14646	0.079953
L_N_645.605_8.745976	0.20766	0.13279	0.041013	0.60926	0.45562	-0.36357	-0.34762	0.76694	-0.45628	-0.23178	0.71926	0.35241	0.72905	0.36253	0.41695	0.17416	0.12735	0.17965	0.38796	0.61253	0.31521	-0.30561	0.54482	0.0059202	0.50985	0.17379	-0.078318	0.28103	0.33918	-0.5486	0.088234	-0.33335	-0.27574	-0.26993	-0.22987	-0.33092	0.11556	0.10801	-0.56893
L_N_646.5385_9.12432	-0.089623	-0.3502	-0.65054	-0.30292	0.12165	0.23919	-0.05755	0.082628	0.33324	0.17785	0.67619	0.84036	0.48498	-0.63751	-0.71888	-0.78513	0.48063	0.71518	0.45546	0.71581	0.76178	-0.002246	0.58193	-0.11065	0.68264	-0.32625	-0.16465	0.33393	0.51685	-0.58991	-0.18172	-0.39533	-0.37954	-0.30999	-0.43471	-0.34535	0.23852	0.14385	0.58439
L_N_647.6206_9.028528	0.19087	0.19628	0.10731	0.60831	0.31561	-0.11546	-0.30346	0.74709	-0.20183	0.22605	0.55408	0.20312	0.6517	0.3089	0.49942	0.48074	-0.23396	-0.12027	0.022934	0.64781	0.34612	-0.5855	0.70822	-0.060405	0.65514	0.0438	0.056888	0.38398	0.020995	-0.64951	0.14477	-0.31891	-0.24101	-0.29056	-0.093434	-0.16371	0.18772	0.21542	-0.27998
L_N_649.6362_9.379333	0.21729	-0.036284	0.048786	0.4681	-0.0030562	-0.37906	-0.58863	0.069355	0.12802	0.25556	0.17005	0.28106	0.34981	-0.27013	0.041906	0.15223	0.0042148	-0.049652	0.0083429	0.58188	0.60301	-0.069223	0.60486	0.033814	0.62893	-0.18925	-0.2603	0.23595	-0.032042	-0.50987	-0.028309	-0.32903	-0.28059	-0.30939	-0.13622	-0.14598	0.26504	0.25963	-0.39261
L_N_655.5855_8.871786	-0.20559	-0.62718	-0.21368	-0.48495	-0.12019	-0.84503	-0.78186	-0.56901	-0.75868	-0.83155	-0.27289	0.086263	-0.098878	-0.46928	-0.22542	-0.23085	-0.078208	-0.42774	-0.20873	-0.13067	0.44769	0.20788	0.67103	0.36105	0.75233	0.36538	-0.36767	0.04828	-0.038999	-0.64935	0.75744	-0.49114	-0.52971	-0.37844	-0.47879	-0.22532	0.33391	0.57428	0.10243
L_N_660.5196_7.128117	0.0044194	0.40004	0.24502	0.40947	0.10133	0.046503	-0.034781	0.4536	-0.1767	0.19228	0.49494	-0.062752	0.45623	0.69569	0.64316	0.51382	-0.59906	-0.65865	-0.56203	-0.4816	0.46156	0.26755	0.60849	0.057913	0.50175	0.28128	-0.052082	0.057738	0.046347	0.35287	-0.0070273	0.12922	0.30614	0.15016	0.57888	0.10141	-0.19952	-0.26433	-0.76398
L_N_667.646_9.203154	-0.29564	-0.09738	-0.23471	0.50164	0.3454	-0.3718	-0.62573	0.058076	0.12108	0.31457	-0.60394	-0.11778	-0.35161	-0.49964	-0.26466	0.60615	0.093083	0.51763	0.14531	0.72599	0.16125	-0.5978	0.5962	-0.014269	0.42407	-0.29689	0.21386	0.63156	0.26798	-0.21265	0.36522	-0.39717	-0.30391	-0.36749	-0.18532	-0.014194	0.4616	0.40005	-0.36771
L_N_672.2738_3.710141	-0.16527	-0.55593	-0.05899	-0.57889	-0.26767	-0.49187	-0.38258	-0.41767	-0.26636	-0.52811	0.093003	0.60603	0.048795	-0.77119	-0.72673	-0.2808	0.42877	-0.21981	0.018593	0.39015	0.35973	-0.17512	0.4858	0.35976	0.54162	-0.12773	-0.0026457	0.0063998	0.38095	-0.85291	0.5808	-0.72787	-0.78383	-0.67062	-0.81846	-0.60551	0.61256	0.71685	0.71492
L_N_672.4721_7.540639	-0.47956	-0.47123	-0.27144	0.015935	-0.14037	0.5563	0.5784	0.5482	0.72031	0.35092	-0.0028164	-0.16663	-0.064958	0.24935	-0.027828	0.28655	0.00054062	0.16392	0.010088	0.16537	0.63225	0.68517	0.75007	0.13663	0.66659	-0.36825	0.14093	0.58317	-0.27944	0.1367	0.27115	-0.067991	0.22434	0.028642	0.43727	0.67043	-0.042954	-0.028603	-0.65665
L_N_674.5693_9.378987	-0.12815	-0.28414	-0.36796	-0.55524	-0.57085	0.19799	0.41705	0.17563	-0.30498	-0.31852	0.51271	0.84764	0.40697	-0.81258	-0.79067	-0.16656	0.32888	0.48563	0.3005	0.1842	-0.21549	-0.16744	-0.034747	0.016648	-0.61094	-0.19301	0.49512	0.60607	-0.23793	-0.70846	0.28505	-0.27033	-0.33561	-0.32264	-0.45637	-0.19871	0.1631	0.04425	0.59893
L_N_678.5511_8.473781	-0.076192	-0.47954	0.3272	-0.076305	0.65891	-0.89781	-0.92127	-0.1949	-0.79985	-0.65342	-0.57867	-0.30836	-0.38414	-0.52077	-0.33672	0.0012995	0.51154	-0.076476	0.5588	0.60788	0.38038	-0.081522	0.56227	0.68167	0.66162	0.41949	-0.58871	-0.09501	0.31178	-0.75145	0.51156	-0.091575	-0.21844	0.049116	-0.29268	-0.27731	-0.36527	-0.028728	-0.04074
L_N_687.5429_4.804956	0.072539	-0.15702	-0.18686	0.53559	0.67424	-0.76933	-0.78953	-0.05283	-0.020974	-0.41802	-0.046262	-0.046183	0.1087	-0.14702	0.10263	-0.46434	0.34639	-0.54106	0.18913	0.26625	0.1526	-0.23456	0.55897	0.85427	0.62995	0.27411	0.11261	-0.091566	0.50286	-0.64969	-0.064882	0.23706	0.21306	0.30473	0.15033	0.0073077	-0.29828	-0.33865	-0.46941
L_N_688.551_7.210104	-0.42898	0.10082	-0.27379	0.44998	0.31584	-0.2666	-0.37695	0.42814	-0.55248	0.06842	0.56758	0.017137	0.55175	0.64917	0.60998	0.49807	-0.34164	-0.22421	-0.15382	-0.057662	0.64252	-0.3593	0.84987	0.54491	0.73305	0.31565	0.043984	0.32984	0.035204	-0.019448	-0.022531	0.37563	0.52804	0.4137	0.64828	0.058349	-0.4719	-0.51405	-0.80436
L_N_688.5851_9.541472	-0.052032	-0.18448	-0.51206	-0.17606	-0.29552	0.072989	-0.32101	-0.21194	0.21311	0.45665	0.57782	0.7235	0.34787	-0.58446	-0.71607	-0.4699	-0.10328	0.56636	0.037572	0.55425	0.32369	0.27137	0.33516	-0.24085	0.13113	-0.21278	0.014309	0.58054	0.27281	-0.14613	-0.50128	0.054206	0.029441	0.019513	-0.061479	0.17193	-0.078791	-0.21646	0.36295
L_N_689.7353_7.706467	0.056021	-0.36012	-0.34483	0.019055	-0.27325	-0.18183	-0.015792	-0.38821	-0.10346	-0.28978	0.068216	-0.18379	0.083852	0.29123	0.39641	-0.56825	-0.39319	-0.5151	-0.2905	-0.47714	-0.45492	0.84045	-0.231	0.24381	-0.17951	0.41596	0.21967	-0.034728	-0.06155	0.30455	-0.19122	0.23847	0.21176	0.14256	0.25858	0.37433	-0.05381	0.00746	-0.198
L_N_692.5433_9.124555	0.0084176	-0.13127	-0.53988	-0.062631	0.34447	0.61122	0.39673	0.50345	0.65856	0.69473	0.67633	0.82711	0.61515	-0.58294	-0.56552	-0.40578	0.1289	0.3169	0.22874	0.50983	0.73624	0.39713	0.55758	-0.54701	0.57213	-0.53224	-0.21246	0.49828	-0.24284	-0.8181	-0.15432	-0.39943	-0.40197	-0.45976	-0.38062	-0.35852	0.38761	0.28893	0.51122
L_N_693.6258_9.053021	0.15496	0.37064	-0.040206	0.59288	0.21934	0.20914	0.13382	0.64095	-0.040179	0.24172	0.69015	0.38961	0.73479	0.23154	0.4541	0.29153	-0.050513	-0.030455	0.093851	0.21495	0.49542	-0.097667	0.70047	-0.28736	0.68657	-0.16601	0.0053758	0.43904	-0.033719	-0.67455	0.08834	-0.29348	-0.23587	-0.29633	-0.057915	-0.18212	0.15707	0.20609	-0.30246
L_N_694.4588_5.36958	-0.42625	-0.62089	-0.53773	-0.30619	0.40768	-0.64987	-0.50495	0.025847	-0.1748	-0.66073	0.25847	0.45139	0.30586	-0.25871	-0.14923	-0.58379	0.33034	-0.3278	0.075578	-0.055604	0.71713	0.49619	0.72192	0.36956	0.79276	0.12163	-0.46266	0.44249	0.23731	-0.41591	0.15916	0.086879	0.049919	0.24137	0.025568	-0.085555	-0.24327	-0.2351	-0.52899
L_N_696.3183_3.710125	-0.28341	-0.61304	-0.26896	-0.60472	-0.029515	-0.63375	-0.34509	-0.46741	-0.30836	-0.72182	0.12569	0.58559	0.2161	-0.7283	-0.58361	-0.33152	0.60051	0.21599	0.37815	0.38724	0.17672	-0.13795	0.43683	0.45618	0.4695	0.17496	-0.11577	-0.051346	0.40042	-0.8381	0.38941	-0.59508	-0.67487	-0.46992	-0.7322	-0.66662	0.32343	0.49436	0.65632
L_N_699.5337_7.576467	-0.29463	-0.56939	-0.22587	-0.57116	-0.38068	0.46387	0.56164	0.65277	0.063881	0.22205	0.33842	0.15993	0.56353	0.0722	0.4799	0.39681	-0.21739	-0.034893	-0.3329	-0.3125	-0.26733	0.69425	-0.22016	-0.64054	0.059707	-0.15666	0.65287	-0.044858	-0.083777	-0.26314	0.10965	0.16645	0.19681	0.083652	0.30704	-0.049873	-0.14177	-0.20688	0.27123
L_N_701.535_8.126649	-0.073408	-0.53288	-0.033696	0.10763	0.019291	0.42664	0.59441	0.7056	0.33822	-0.07434	-0.27115	-0.49096	-0.03831	0.28989	0.50772	0.46541	-0.11005	-0.50902	0.20559	-0.27376	0.25341	0.58832	-0.28243	-0.76904	0.39187	-0.20391	0.71631	-0.11531	-0.45675	-0.17973	-0.37596	-0.40582	-0.35468	-0.32098	-0.3127	-0.32216	0.18495	0.17186	-0.19823
L_N_706.5046_9.047499	-0.41517	-0.70714	-0.63997	0.25522	0.55208	-0.26041	-0.17512	0.3246	-0.55546	-0.25858	0.44234	0.061419	0.39468	0.42946	0.39152	0.03738	0.13284	0.63595	0.51613	0.69088	0.066528	-0.76995	0.49967	0.28382	0.43517	-0.53073	0.65188	0.30563	-0.42552	-0.037768	0.24365	0.67503	0.68419	0.59594	0.66587	0.67856	-0.50989	-0.57524	-0.33669
L_N_709.5343_9.12251	-0.031572	0.087674	-0.27976	0.11464	0.72345	0.3965	-0.079289	0.8108	0.47238	0.53734	0.29555	0.52936	0.049414	-0.45326	-0.57842	-0.63611	-0.50746	-0.21662	-0.39738	0.055339	0.11208	-0.24472	0.29986	-0.26494	-0.0046956	-0.44009	0.66951	0.65108	0.36282	-0.46542	-0.7059	0.60858	0.59841	0.5549	0.57345	-0.064025	-0.60277	-0.62342	0.27719
L_N_710.6161_9.026967	-0.33488	-0.23129	-0.034631	0.85498	0.71698	-0.24694	-0.54682	0.72323	-0.39245	0.45856	0.078044	-0.2379	0.22716	0.30865	0.37332	0.46872	0.073097	0.032507	0.24899	0.52308	0.79078	0.27774	0.71543	-0.060035	0.88185	-0.14004	-0.0022337	-0.17549	-0.14356	-0.50865	-0.18085	0.036962	0.2207	0.12566	0.34049	-0.14735	-0.39943	-0.47863	-0.18121
L_N_712.6325_9.377685	0.21084	0.11153	0.17892	0.57257	0.13556	-0.47672	-0.64274	0.16476	0.078996	-0.031066	0.0091467	0.16671	0.23182	-0.28449	0.030174	0.18632	-0.020987	-0.16736	-0.026695	0.41938	0.47001	-0.18997	0.54989	0.095594	0.54079	-0.14929	-0.15663	0.1857	0.082364	-0.36745	-0.010442	-0.26848	-0.22947	-0.244	-0.081613	-0.14463	0.17848	0.20205	-0.49615
L_N_713.5351_8.003355	-0.037917	-0.10306	-0.12758	-0.11557	0.14171	0.13966	0.32804	0.41118	0.32889	-0.12669	0.21241	0.25279	0.12748	-0.26529	-0.37745	0.28216	-0.0037568	0.1148	0.086271	-0.14704	0.076662	-0.19834	-0.18719	-0.27395	-0.19438	0.25259	0.27923	0.1072	0.52911	-0.0079751	-0.2268	-0.1945	-0.13283	-0.16848	-0.21357	-0.04982	0.21163	0.11162	-0.17797
L_N_714.5261_9.127301	-0.082881	-0.48223	-0.14268	-0.13369	-0.56186	0.20742	0.05754	0.16094	0.65799	-0.10893	-0.43807	0.088839	-0.56818	-0.6384	-0.70836	-0.72531	0.63632	-0.27628	0.54698	0.3896	0.32971	0.63266	0.52413	0.44955	0.46512	-0.011452	-0.043781	0.094167	-0.28286	-0.37552	0.24067	-0.63016	-0.62341	-0.61263	-0.55988	-0.42187	0.56094	0.56843	0.75982
L_N_715.5142_7.447214	-0.32541	-0.76195	-0.60352	-0.020348	0.14101	-0.32993	-0.15172	0.32361	0.064511	-0.70481	-0.58493	-0.73143	-0.41676	0.15037	0.35234	-0.098064	0.24378	0.088702	0.1554	0.38583	0.28593	0.76669	0.2912	0.13323	0.58798	0.23619	0.35723	-0.33011	-0.53311	-0.39012	0.14415	-0.047492	0.20045	0.021099	0.52213	0.38202	-0.15622	-0.15818	0.072349
L_N_715.5504_8.352448	-0.2559	0.10163	-0.009786	-0.039681	-0.038701	0.28414	0.45767	0.36229	0.38342	-0.15025	0.045404	0.09797	-0.14875	-0.26681	-0.55216	0.34699	0.056448	0.33344	0.2402	-0.16364	-0.22044	0.29886	-0.58277	-0.61922	-0.41968	-0.095792	0.46478	0.080562	0.59615	0.27912	-0.14122	-0.50485	-0.47057	-0.47735	-0.57811	-0.029	0.55463	0.5069	0.11547
L_N_716.2068_3.954115	0.4616	0.30335	0.41042	0.015089	0.41952	-0.39056	-0.37983	-0.29364	0.053609	-0.30227	0.25868	0.46034	0.15142	-0.40927	-0.54372	0.12292	0.16724	0.14255	-0.096968	0.33708	0.089016	0.68518	0.36032	0.56016	0.074918	0.57205	-0.51995	0.17722	0.72359	0.60607	0.13361	0.13273	0.19734	0.17156	0.23553	-0.096711	-0.22081	-0.37988	-0.30968
L_N_716.6161_9.774805	0.10447	-0.37104	-0.40125	-0.29806	-0.25693	-0.014862	-0.1424	0.12348	-0.092226	0.10858	0.6342	0.62665	0.549	-0.059125	-0.14042	-0.11313	0.10999	0.30104	0.12926	0.62144	-0.13826	-0.56917	0.47487	0.54282	0.15434	0.32078	0.26332	0.39053	-0.22982	-0.3353	-0.58516	-0.075881	-0.094505	0.023703	-0.14721	-0.14542	-0.14779	-0.054003	0.61442
L_N_717.5299_7.837144	-0.69449	-0.75693	-0.48553	0.0040604	0.1572	-0.35361	-0.15769	0.44676	-0.098661	-0.71466	-0.43911	-0.6051	-0.34259	0.28896	0.21105	0.54974	0.67015	0.60049	0.63652	0.67103	0.27815	0.12164	0.039221	-0.16108	0.37564	0.15823	0.42002	-0.20174	-0.37142	-0.65152	0.38325	-0.44312	-0.36928	-0.40312	-0.30859	-0.3232	0.37573	0.32144	0.40343
L_N_723.5192_7.661376	-0.031963	-0.29539	-0.27502	0.43516	0.55032	-0.14241	-0.15026	0.52215	-0.63923	-0.084745	-0.12254	-0.2461	-0.052353	0.24456	0.28516	0.6439	0.53996	0.39259	0.57776	0.6322	0.34571	0.13393	0.30681	0.15794	0.42519	0.29056	-0.047489	-0.13638	0.48867	-0.15001	-0.49569	-0.17871	-0.19104	-0.09465	-0.19714	-0.60198	-0.13064	-0.20872	-0.42047
L_N_725.5349_7.836652	0.16859	-0.19224	-0.15601	-0.11614	-0.056132	0.2019	0.49081	0.37861	0.15808	-0.063124	0.087053	-0.064554	0.16063	0.073404	0.22325	0.4836	0.08219	-0.45203	0.099932	-0.11603	0.36772	-0.11831	0.0033976	-0.16906	0.24943	0.094037	0.44127	-0.29295	-0.015193	0.020013	-0.0090452	-0.39882	-0.34635	-0.32009	-0.29127	-0.33421	0.21482	0.23237	-0.12502
L_N_726.4647_9.123193	-0.092131	0.45635	-0.086797	-0.48092	0.63741	-0.75276	-0.72711	-0.48346	-0.54982	-0.60958	-0.22035	0.52628	-0.27199	-0.82675	-0.7875	-0.6407	0.37442	0.22968	0.46753	0.32562	0.32724	0.61771	-0.12919	0.17452	0.42954	-0.087313	-0.68472	-0.70805	0.3229	-0.44049	0.022754	-0.26859	-0.32557	-0.11963	-0.33351	-0.40685	-0.032839	0.073312	0.57931
L_N_727.5507_8.23707	-0.058699	-0.16277	-0.076366	0.12968	-0.055178	0.14234	0.24812	0.43864	0.2997	-0.042638	-0.050848	-0.25986	0.022358	0.27482	0.31367	0.56037	-0.042857	-0.33849	0.032118	-0.14026	0.36765	0.039549	0.10012	-0.49312	0.23403	-0.067473	0.48834	-0.072038	0.12108	0.043964	-0.08085	-0.49317	-0.40412	-0.43415	-0.37762	-0.35363	0.36888	0.2978	-0.1271
L_N_727.5622_9.540411	-0.23051	-0.18891	-0.5445	-0.097568	-0.065216	0.7185	0.71793	0.78222	0.69138	0.38941	0.48043	0.38808	0.34135	0.10246	-0.1528	0.19304	-0.21285	-0.28791	-0.37155	0.01343	-0.037631	-0.55371	0.097494	-0.083859	-0.35551	-0.40836	0.78993	0.61801	0.49267	-0.33756	0.24068	-0.19619	-0.23988	-0.18248	-0.2996	0.27254	0.11195	0.10522	0.043239
L_N_728.5407_9.128916	-0.0039891	-0.19269	-0.028891	-0.49808	-0.14901	-0.23828	-0.22657	0.069347	0.048115	-0.43197	0.24632	0.7138	-0.092693	-0.72982	-0.80452	-0.85715	0.40827	0.44572	0.5489	0.20217	0.26503	0.61508	0.2497	0.19993	0.23758	-0.28621	0.41058	0.25611	-0.084374	-0.49383	0.025429	-0.27507	-0.35023	-0.25988	-0.36463	-0.26297	0.21844	0.26804	0.72549
L_N_729.5662_8.575821	-0.18779	-0.16628	0.11462	0.26877	-0.10158	0.48244	0.65598	0.41578	0.56674	-0.15095	-0.15133	-0.42967	-0.21606	0.41357	0.23368	0.58588	-0.20729	-0.45857	0.013146	-0.12757	0.18978	0.43996	-0.048496	-0.68135	-0.011397	-0.3239	0.75213	0.2074	0.32623	0.37895	-0.094771	-0.50161	-0.40134	-0.43858	-0.37573	-0.17581	0.45534	0.40323	0.039619
L_N_730.6317_10.01825	0.13346	-0.24642	-0.39739	-0.039916	-0.068553	-0.36169	-0.26574	0.21037	-0.3308	-0.27204	0.62971	0.60829	0.55298	-0.19656	-0.17687	0.081989	0.19543	0.49075	0.071938	0.28383	-0.04365	-0.50038	0.22292	0.24384	0.0014949	0.22583	0.22661	0.38465	0.13506	-0.50066	-0.03121	-0.23295	-0.17688	-0.27731	-0.21814	0.19263	0.34047	0.234	-0.056232
L_N_734.5901_9.53753	-0.0070686	-0.49882	-0.63177	-0.44867	-0.42648	0.30269	-0.12204	0.19576	0.41427	0.42205	0.75189	0.64432	0.71967	0.19959	0.21251	-0.74333	-0.67256	-0.42442	-0.65519	0.14419	0.2543	0.48258	0.39561	-0.2206	-0.068942	-0.26201	0.50999	0.69562	-0.30962	-0.45076	-0.51672	0.36798	0.30811	-0.0073159	0.43256	0.62941	0.0054797	-0.012626	-0.1436
L_N_737.5351_7.935446	0.021638	-0.0045917	-0.094496	0.25478	0.068338	0.25677	0.30657	0.6053	0.14752	0.043412	0.39965	0.29141	0.34371	-0.055666	-0.048573	0.57207	0.24118	0.069193	0.23331	0.095795	0.2559	-0.30001	0.10741	-0.18058	0.064857	-0.12278	-0.07984	0.18791	0.14904	-0.035887	-0.22682	-0.13215	-0.070877	-0.16825	-0.12935	-0.02542	0.15738	0.06482	-0.48248
L_N_739.5146_7.117475	-0.39932	-0.52419	-0.53885	-0.32521	0.41201	0.044554	0.23523	0.33864	0.4196	-0.33031	0.051986	-0.15117	-0.058109	0.29857	0.14324	-0.29932	-0.46505	-0.30682	-0.61145	-0.61428	0.19386	0.64241	-0.54694	-0.30596	-0.11944	0.18855	0.48788	-0.045853	0.48218	0.083792	0.1154	-0.19401	-0.075475	-0.11145	-0.12241	-0.0070345	0.075074	-0.14696	-0.36657
L_N_739.5148_7.392211	-0.16216	0.11892	-0.43286	-0.040613	0.030255	0.42496	0.36794	0.64896	0.58816	0.28716	0.23752	0.52431	-0.014237	-0.50038	-0.55632	0.52706	0.38913	0.15033	0.035621	0.29928	-0.15305	-0.17757	-0.39246	-0.11323	-0.51912	0.4109	0.55765	0.35229	0.53602	-0.20064	0.0016551	-0.16741	-0.14476	-0.17237	-0.18396	-0.29445	-0.086876	-0.17156	0.35602
L_N_741.5299_7.517528	-0.61458	-0.81845	-0.37683	-0.18815	-0.23295	-0.37356	-0.32599	0.37445	-0.27574	-0.56914	-0.35119	-0.37295	-0.25409	-0.1763	-0.091033	0.018496	0.57792	0.49005	0.45535	0.43804	0.26539	0.72019	0.66945	0.73753	0.69504	-0.13504	-0.0062341	0.29044	-0.70293	-0.41315	0.20177	-0.058207	0.28572	0.18434	0.44312	-0.049552	-0.22298	-0.23304	-0.059848
L_N_741.566_8.457631	0.12607	-0.020478	0.074513	-0.42956	-0.29572	0.24776	0.22163	0.43004	0.25565	0.16212	0.39173	0.32525	0.21615	-0.076225	-0.32572	0.098616	-0.24954	0.21999	-0.085115	-0.064493	-0.11784	-0.63847	0.099507	-0.34057	-0.32104	0.29216	0.60647	0.59109	0.47682	0.33947	-0.25893	-0.035974	0.0033644	-0.0924	-0.15308	-0.006569	0.13811	-0.056383	-0.0049814
L_N_743.5456_7.54499	-0.57265	0.24677	-0.25604	0.73804	0.63962	0.029633	-0.19716	0.44718	0.38351	0.40297	-0.37336	-0.42194	-0.46774	0.099853	-0.20626	0.70389	-0.18033	-0.25594	-0.14366	0.42239	0.80781	0.41178	0.54607	-0.46523	0.73574	-0.19314	-0.1071	0.14217	0.24435	0.47725	-0.16986	-0.11542	0.13993	0.063271	-0.040459	0.077022	-0.12246	-0.3321	-0.47279
L_N_743.5457_7.956614	-0.36454	-0.71265	-0.5912	-0.175	0.09609	-0.19752	-0.076729	0.59529	-0.13502	-0.53765	-0.14909	-0.31621	0.05283	0.076602	0.37548	0.49553	0.27753	-0.15467	0.014598	0.16463	-0.045946	0.63442	-0.14528	-0.073227	0.22729	0.046928	0.53196	0.34497	-0.61828	-0.47074	0.041899	-0.030937	0.28902	0.094475	0.40167	0.36388	-0.15482	-0.10465	-0.23934
L_N_745.5609_8.295797	-0.41413	-0.46147	-0.082546	-0.10071	-0.15381	0.39598	0.23204	0.70663	-0.24284	0.42712	-0.31197	-0.22297	-0.21805	-0.070783	0.050724	0.77403	0.082523	-0.0074654	-0.24882	0.30904	0.12789	0.6632	-0.69825	-0.53805	0.05667	-0.37993	0.55429	-0.0252	-0.61273	-0.0039809	-0.56035	0.44125	0.50762	0.35954	0.54871	0.40019	-0.4431	-0.48107	0.029699
L_N_747.5195_7.554895	0.21792	0.26446	0.23183	0.28048	0.10647	0.10011	0.2213	0.55344	0.062506	-0.057132	0.169	0.1017	0.15189	-0.11282	-0.069748	0.28647	0.20773	-0.34607	0.075484	0.052285	0.498	-0.11905	0.26195	-0.2467	0.32389	0.16738	-0.066565	-0.025388	0.056331	0.048531	0.29052	-0.42974	-0.35886	-0.40318	-0.29407	-0.23767	0.32752	0.28046	-0.2244
L_N_747.7187_7.76618	-0.73695	-0.48133	-0.64241	-0.0016896	-0.22685	-0.2582	-0.24227	0.48544	-0.23323	0.007776	0.49507	-0.3686	0.29328	0.73977	0.63987	0.42262	-0.64312	-0.4606	-0.4516	-0.53547	0.25878	0.12627	0.73644	0.78007	0.59742	0.42494	0.5692	0.58166	0.054205	0.63092	-0.25972	0.65714	0.72412	0.61497	0.7743	0.58361	-0.55412	-0.61227	-0.74339
L_N_748.5516_9.479212	-0.02093	-0.72952	-0.66981	-0.41458	-0.44011	-0.29828	-0.54161	-0.20731	-0.4158	0.36453	-0.63808	-0.5903	-0.41453	0.064804	0.31128	0.32309	0.43823	0.49765	0.34426	0.49664	0.57553	0.71545	0.46825	-0.14979	0.78088	0.32075	-0.502	-0.69475	-0.93594	-0.65719	-0.70115	0.44812	0.46734	0.36459	0.53327	-0.013103	-0.47379	-0.41691	0.56336
L_N_749.5354_7.730552	-0.26196	-0.49197	-0.34005	0.4103	-0.091259	0.12881	0.22775	0.56464	-0.3704	-0.04867	-0.011201	-0.52349	0.068439	0.68072	0.66784	0.81954	0.1301	-0.24772	0.14551	0.32845	0.61397	0.056252	0.52839	-0.2209	0.7832	0.33735	-0.0037246	-0.17062	-0.26092	-0.45078	-0.0030041	-0.50742	-0.46746	-0.49438	-0.40169	-0.37768	0.37415	0.40341	-0.27884
L_N_751.5508_8.158597	-0.090821	-0.085193	0.051631	0.26025	-0.013691	-0.16335	-0.21689	0.24554	-0.21198	0.10199	0.12931	-0.11377	0.19969	0.37204	0.48214	0.72832	0.039109	-0.17462	-0.039079	-0.0050206	0.61	-0.15536	0.33795	0.10757	0.665	0.45167	-0.085857	-0.35087	-0.18118	-0.17866	-0.13583	-0.31705	-0.22015	-0.29595	-0.080208	-0.29425	0.20056	0.12283	-0.52489
L_N_751.5805_9.540268	-0.50357	-0.1644	-0.63698	-0.32008	-0.007943	-0.11188	0.019247	0.39899	-0.15127	-0.42973	0.53092	0.54024	0.10038	-0.1902	-0.44732	-0.52505	0.3543	0.38737	0.54802	0.12947	0.075892	0.099308	-0.060435	-0.20155	0.14296	-0.021716	0.54027	0.21294	0.21791	-0.4403	0.17419	0.31681	0.38228	0.35535	0.3917	0.03101	-0.39534	-0.44433	0.14944
L_N_753.5559_6.887213	-0.10542	-0.50873	-0.52359	-0.53026	-0.28502	-0.22495	-0.027748	0.0083243	0.63522	-0.58262	0.72352	0.68157	0.68233	-0.038766	-0.15999	-0.11854	-0.63155	-0.3045	-0.46882	-0.1611	0.23018	-0.70587	0.5741	0.65641	0.28043	-0.080997	0.76357	0.44626	0.80324	-0.66533	0.21997	0.094445	-0.056875	0.055858	-0.089831	0.29445	-0.030644	0.16451	0.47781
L_N_754.4753_7.544865	-0.17602	-0.081152	0.023123	-0.27185	-0.56412	0.14788	0.11991	0.31756	-0.082284	-0.22058	-0.65668	-0.60753	-0.74136	-0.23125	-0.45823	0.78022	0.0020363	-0.13621	0.075986	0.34511	0.11441	0.67681	0.38726	-0.4047	0.063577	-0.29191	0.43534	0.53654	-0.12611	0.421	0.52855	-0.3584	-0.30589	-0.30551	-0.35162	-0.1008	0.27199	0.33276	0.3441
L_N_757.5966_8.972937	-0.61873	-0.61383	-0.32567	0.29478	0.04695	-0.036952	0.23944	0.27158	-0.46903	-0.29671	-0.37867	-0.81025	-0.42373	0.75873	0.5935	0.59265	-0.11956	-0.12261	0.32339	-0.032296	0.43137	0.52919	0.67223	0.35541	0.67287	0.27023	-0.041736	0.24596	-0.22112	0.59673	0.13242	-0.36942	-0.28309	-0.36526	-0.21379	-0.079614	0.28282	0.29768	-0.20656
L_N_760.4921_9.073841	-0.49938	-0.68847	-0.65897	-0.31882	-0.16765	-0.18445	0.080363	-0.22436	-0.42302	-0.3315	0.11229	-0.26493	0.0707	0.33754	0.29725	0.012642	-0.37114	0.073501	-0.15573	-0.09198	0.72124	0.14088	0.80584	0.65378	0.79806	0.57666	-0.39972	0.047225	-0.35325	0.37038	-0.040901	0.22372	0.34482	0.2387	0.48619	0.4929	-0.36762	-0.34833	0.088255
L_N_760.5284_9.123908	-0.11269	0.5426	0.098047	0.45544	0.61953	-0.72866	-0.81341	0.12269	-0.81276	-0.025794	-0.24255	0.17523	-0.13035	-0.50939	-0.41105	0.45764	0.60555	0.6463	0.69142	0.58719	0.37787	0.64182	0.073472	-0.64355	0.16513	0.037318	-0.080652	0.56079	-0.024145	-0.34661	-0.031915	-0.21722	-0.17919	-0.34042	0.039404	-0.23484	0.33683	0.055247	-0.58176
L_N_760.5722_6.686161	-0.20228	0.25177	-0.024198	0.067222	-0.0076738	-0.048349	-0.062214	0.617	-0.16673	0.093393	0.65849	0.16589	0.62152	0.50394	0.49837	0.58006	-0.31306	-0.095211	-0.15509	0.2172	0.31204	-0.67556	0.65981	0.18451	0.34049	0.18087	0.28946	0.47307	0.12992	-0.057797	0.29161	0.022209	0.15665	0.034759	0.30344	0.17048	-0.035818	-0.085529	-0.69172
L_N_761.5353_7.823847	0.094757	0.25079	-0.078298	0.11784	0.26582	0.35136	0.27643	0.36989	0.34916	0.32071	0.12243	0.25105	0.011845	-0.30918	-0.47479	0.47754	-0.30229	0.49278	-0.25519	0.064499	0.39737	-0.26732	0.0093995	-0.81514	-0.00030508	-0.0011167	-0.26051	0.12896	0.58086	0.042161	-0.0039098	-0.363	-0.27935	-0.38025	-0.41952	-0.11239	0.36793	0.22067	-0.24194
L_N_762.5882_7.207324	-0.41997	0.21292	-0.39737	0.35036	0.32116	-0.18718	-0.27114	0.58741	-0.47756	0.13996	0.60035	-0.015018	0.61212	0.69998	0.69786	0.55789	-0.41922	-0.3479	-0.21477	-0.10989	0.52858	-0.29469	0.7583	0.31776	0.60225	0.13567	0.2378	0.44679	0.2366	0.26032	0.2266	0.1082	0.31076	0.13988	0.53651	0.12906	-0.24278	-0.31427	-0.85149
L_N_763.5148_7.286836	-0.43057	-0.2185	-0.46211	-0.15178	-0.25244	-0.2146	-0.44537	-0.040317	-0.27361	0.25959	-0.392	-0.38994	-0.42322	0.029257	-0.11936	0.79788	-0.012391	0.45246	0.40193	0.5641	0.012286	0.59991	-0.084962	-0.25792	-0.13819	0.25144	0.057938	-0.084381	-0.64269	0.56398	-0.68061	0.39227	0.38759	0.34836	0.43596	-0.2306	-0.53304	-0.57578	0.21013
L_N_765.5317_7.460896	-0.30512	-0.56111	-0.29078	-0.23242	0.1207	-0.25253	-0.056555	0.062023	-0.39595	-0.56802	-0.50111	-0.52237	-0.20512	0.19015	0.38653	-0.22477	0.36825	0.34537	-0.13767	0.32698	0.25269	0.82685	0.034394	-0.57489	0.67553	0.0082821	-0.60216	0.010803	-0.65521	-0.3821	0.7733	-0.52258	-0.37979	-0.5158	-0.088911	0.28383	0.60576	0.62714	-0.082947
L_N_767.5456_7.908434	-0.062813	-0.28615	0.10015	0.30994	-0.1409	0.15349	-0.27992	0.33637	-0.066775	0.49075	-0.1956	-0.071198	-0.15385	-0.075217	0.0065167	0.65257	0.27533	0.35005	0.077753	0.77231	0.38598	-0.049544	0.23291	-0.22502	0.37853	-0.092341	-0.25673	-0.018305	-0.32867	-0.091962	-0.24502	-0.090808	-0.050055	-0.095931	0.041923	-0.16204	0.010409	-0.024127	-0.17074
L_N_768.5725_9.125333	-0.2909	-0.23687	-0.60505	0.054271	0.7471	-0.51479	-0.34543	0.25933	-0.040661	-0.72232	0.0020013	-0.29837	-0.086855	0.38273	0.099293	-0.73804	0.28814	0.37274	0.63343	0.27456	0.22745	0.68958	0.26026	0.16048	0.25094	-0.042763	0.26535	0.33032	-0.15754	-0.55488	-0.17856	0.61053	0.62666	0.59581	0.60865	0.63389	-0.48743	-0.52806	-0.087346
L_N_769.5609_7.607555	-0.3429	-0.37282	-0.32675	0.70006	0.28683	0.019683	-0.35966	0.4895	0.51537	0.4665	-0.19925	-0.46879	-0.27034	0.3705	0.20697	0.32734	-0.24336	-0.28668	-0.060062	-0.30678	0.80539	0.60748	0.82897	0.44583	0.71904	-0.49818	-0.30805	0.55546	0.32212	-0.082749	-0.30128	-0.19723	-0.064447	-0.23959	-0.046136	0.11776	0.17971	0.031502	-0.40534
L_N_770.5869_9.541817	-0.57857	-0.47672	-0.48508	-0.59636	-0.33923	-0.49374	-0.42659	0.048935	-0.40379	-0.48836	0.65455	0.81457	0.50947	-0.59316	-0.67091	-0.16586	-0.11512	0.45739	-0.053646	0.22489	0.19654	-0.23376	0.4937	0.34428	-0.075723	0.19435	0.079999	0.60284	-0.011683	-0.32422	0.27743	-0.16713	-0.13647	-0.16851	-0.11263	0.36267	0.24443	0.25188	0.45811
L_N_771.577_8.156919	-0.34759	-0.50467	-0.70975	-0.17325	0.41072	0.34299	0.31595	0.38799	0.55805	0.22701	0.76717	0.46785	0.71214	0.36826	0.32362	-0.48255	-0.33262	-0.13371	-0.29498	0.12536	0.19499	-0.64443	0.47422	-0.66762	0.11211	-0.66246	0.66817	0.77211	0.44886	-0.73728	0.17679	-0.42902	-0.34885	-0.34868	-0.32349	0.021887	0.37989	0.39483	-0.17705
L_N_773.5349_7.611038	0.19705	-0.077596	-0.29108	0.11325	0.019861	-0.0031666	0.52375	0.35656	-0.10069	-0.54365	0.28367	-0.089061	0.3385	0.40194	0.4717	0.60713	-0.038138	-0.49527	-0.12826	-0.15899	0.46834	0.064167	0.29602	0.16931	0.46541	0.40209	0.29187	-0.06198	-0.068569	0.10704	0.30472	-0.49735	-0.3629	-0.43802	-0.32476	-0.045278	0.4242	0.39175	-0.43242
L_N_773.5917_8.596046	-0.25953	-0.1435	-0.65128	-0.46544	-0.35192	0.37173	0.34323	0.64463	0.49965	0.27709	0.31955	-0.33186	0.55148	0.68508	0.80635	0.53839	-0.13647	-0.32205	-0.13266	0.26423	0.027517	-0.56089	0.40971	-0.4248	0.30657	-0.0042121	0.57959	0.47183	-0.40309	-0.72188	0.11879	-0.56258	-0.56113	-0.53811	-0.44642	-0.31716	0.43656	0.56413	0.22498
L_N_775.5508_8.062197	-0.059001	0.31667	0.11416	0.44903	-0.032868	0.44763	0.48041	0.55015	0.18772	0.20279	-0.1048	-0.032365	-0.14492	-0.13419	-0.14193	0.55482	-0.041876	-0.40916	-0.23512	0.047401	0.36869	0.11525	-0.046942	-0.62944	0.22164	0.020729	-0.13429	-0.14345	0.18801	0.0098354	0.31578	-0.39898	-0.29148	-0.36006	-0.19511	-0.16704	0.29798	0.25474	-0.12195
L_N_776.6024_7.530133	-0.3322	-0.09969	-0.2223	0.4963	0.1346	0.1724	-0.22611	0.5647	0.28132	0.54918	-0.070447	-0.35407	-0.092842	0.39126	0.29963	-0.085392	-0.53842	-0.74384	-0.42628	-0.24467	0.46706	0.63583	-0.03386	-0.17415	0.50062	-0.085856	-0.13454	-0.37794	-0.10359	-0.17384	-0.36107	0.39042	0.4796	0.35102	0.50741	0.4412	-0.31472	-0.39905	-0.43805
L_N_777.5662_8.172699	-0.072094	-0.56348	-0.20769	0.41194	0.090186	-0.11517	-0.2833	0.56891	-0.40716	0.12871	0.32179	-0.19547	0.2635	0.5676	0.48891	0.75338	0.13303	-0.1057	0.1629	0.36517	0.44603	-0.40429	0.76859	0.37491	0.58398	0.3709	0.5534	0.52586	0.049212	0.23496	-0.19676	-0.441	-0.36227	-0.47815	-0.35466	-0.43243	0.34576	0.1926	-0.34748
L_N_779.5212_6.101436	-0.35244	0.13717	-0.15641	-0.20358	-0.061787	0.061774	0.22233	0.75059	0.26804	-0.098368	0.80638	0.35527	0.76639	0.40625	0.37929	0.23273	0.19026	0.26092	0.039609	-0.067068	0.056731	-0.43806	0.226	0.30923	-0.042711	0.48238	0.057628	0.25719	0.64721	-0.1075	0.088928	-0.22251	-0.13198	-0.11316	-0.095534	-0.37224	0.025886	-0.059821	-0.42466
L_N_779.5838_8.484445	-0.25994	-0.0018099	0.12589	-0.079249	-0.59224	-0.017693	0.33989	0.10461	-0.32471	-0.20012	0.06885	0.01425	0.097047	0.067172	0.14146	0.80156	-0.0039048	-0.28081	-0.12402	-0.27198	0.14114	-0.30691	0.39	0.19394	0.21017	0.50858	0.07239	0.29127	-0.50265	0.20331	0.25607	-0.35976	-0.29578	-0.33883	-0.22383	-0.089259	0.31569	0.31909	0.027487
L_N_779.7738_8.231246	-0.65322	-0.20351	-0.59804	-0.028428	-0.13237	-0.042618	-0.21423	0.31105	0.15922	0.32911	0.12736	-0.505	0.15115	0.65095	0.65814	0.77318	-0.4763	-0.43092	-0.34638	-0.47307	0.39192	0.14556	0.6645	0.75009	0.57194	0.29776	0.47709	0.40731	0.07136	0.68678	-0.059509	0.5388	0.65838	0.48267	0.73894	0.58019	-0.38057	-0.4832	-0.74504
L_N_783.6111_9.03375	-0.19299	-0.4637	-0.33143	0.52636	0.1524	0.4693	0.33826	0.67974	0.2185	0.55155	-0.31442	-0.79997	-0.22142	0.78059	0.74495	0.5448	-0.34188	-0.28723	0.22361	-0.030715	0.39123	0.67357	0.32068	-0.43911	0.5981	-0.18158	0.22306	0.16099	-0.46805	0.54239	0.30228	-0.58731	-0.50841	-0.61643	-0.43434	-0.020097	0.60752	0.62128	-0.40439
L_N_784.4824_8.875068	-0.43003	-0.56807	-0.36183	-0.64986	-0.21175	0.33573	0.52258	0.21213	-0.05994	-0.36836	0.68801	0.55083	0.69972	0.2101	0.18377	-0.40261	-0.79587	0.092643	-0.7442	-0.64017	0.21742	0.59681	0.10544	-0.44674	-0.19641	-0.52391	0.55834	0.65289	-0.38408	-0.44891	0.0054218	0.82316	0.84065	0.77409	0.86876	0.81938	-0.7063	-0.70779	-0.35505
L_N_784.5279_9.623207	-0.17116	-0.4983	-0.1346	-0.31623	-0.44362	0.39956	-0.089405	0.34819	-0.047851	0.49265	-0.051039	0.17533	-0.4768	0.087132	-0.65729	-0.58015	0.38299	-0.2711	0.38573	0.12155	0.64444	-0.3666	0.11147	-0.5859	0.61798	-0.54199	0.51563	-0.30096	0.67713	-0.53882	0.2173	0.29924	0.11225	0.31692	0.0056045	-0.10962	-0.35882	-0.38444	0.58614
L_N_788.5093_9.079719	-0.40233	-0.66709	-0.66783	-0.51816	0.093341	-0.63624	-0.36633	0.028028	-0.47193	-0.75798	0.34655	0.4898	0.3352	-0.281	-0.18188	-0.10814	0.00067935	0.56289	-0.021834	0.0041693	-0.31301	0.17001	0.21125	0.68639	0.12219	0.39403	0.41641	0.045843	0.20146	-0.4315	0.5577	0.49103	0.44938	0.33986	0.53855	0.61589	-0.2267	-0.16317	0.11204
L_N_788.603_7.334061	-0.55467	0.19997	-0.36056	0.19861	-0.26713	0.41453	0.34445	0.80975	0.2542	0.35004	0.41021	-0.042958	0.35087	0.63564	0.53571	0.80314	-0.15232	-0.37272	-0.11267	-0.22294	0.47548	0.083488	0.6814	0.37579	0.38214	0.074033	0.49763	0.53264	0.30547	0.10942	-0.46048	0.31371	0.51024	0.43317	0.62468	-0.23658	-0.60288	-0.66134	-0.61952
L_N_789.5505_6.947927	-0.59092	-0.45789	-0.26758	-0.101	-0.39626	-0.10322	-0.16861	-0.19613	0.51475	0.067733	-0.018845	0.29481	-0.23083	-0.28687	-0.49475	0.35096	-0.47536	0.10209	-0.19555	0.14632	0.56361	-0.13926	0.65637	-0.12238	0.56932	-0.3203	0.47476	0.48381	-0.035298	-0.11295	0.37936	-0.056813	0.18766	0.09898	0.32763	0.030849	-0.23423	-0.34369	0.088944
L_N_790.6186_7.842239	-0.39717	-0.08843	-0.37264	0.73151	0.54483	-0.028831	-0.335	0.65863	-0.04293	0.32492	0.68	0.091789	0.6625	0.73964	0.70802	-0.042804	-0.2795	-0.47015	-0.22116	-0.069293	0.727	-0.0045554	0.69463	-0.32923	0.82525	-0.32581	0.018272	0.0050349	-0.019654	-0.66164	-0.065685	-0.19087	-0.061744	-0.1395	0.07773	-0.32224	0.063236	-0.051627	-0.68868
L_N_791.5481_7.783309	-0.22465	-0.078045	0.095637	-0.10067	-0.86664	0.29739	0.036365	-0.096323	-0.12922	0.41134	-0.46522	-0.12357	-0.51661	-0.46505	-0.45541	0.34768	0.14419	0.30484	-0.17745	0.61436	0.11355	0.73481	-0.048982	-0.32647	0.037882	-0.22837	-0.38201	0.20605	-0.57605	0.18576	0.19587	-0.1708	-0.13419	-0.17919	0.0076849	0.049179	0.087675	0.11726	0.70538
L_N_791.7073_6.837555	-0.59598	-0.18246	-0.66534	0.11891	0.11603	0.2586	0.22495	0.69635	0.19761	0.18491	0.52317	-0.17394	0.4562	0.81213	0.72423	0.30698	-0.20279	-0.31431	-0.059781	-0.20217	0.45514	-0.091597	0.57244	0.60004	0.45849	0.29699	0.37654	0.085432	0.44046	0.54806	-0.2453	0.24594	0.37366	0.25449	0.46336	0.28097	-0.20999	-0.4192	-0.75206
L_N_793.5816_7.968321	0.013703	-0.36442	-0.50059	-0.40159	-0.085693	-0.29418	-0.035651	0.12148	-0.2262	-0.64442	0.45883	-0.15538	0.28682	0.55481	0.46542	-0.093352	-0.77922	-0.57763	-0.61953	-0.21582	0.25512	-0.053723	0.66649	-0.33057	0.27316	0.25943	0.62269	0.68036	-0.13479	-0.20311	0.51783	-0.41948	-0.3341	-0.49543	-0.10879	0.39462	0.56668	0.62097	-0.071366
L_N_793.7818_7.134286	-0.55921	-0.30949	-0.38233	-0.69837	-0.33916	-0.4087	0.13973	-0.006062	-0.62632	-0.70279	0.098227	0.18847	0.22353	-0.29049	-0.12255	0.71533	-0.0021028	0.3952	-0.45211	-0.6392	-0.48497	0.54137	-0.64938	0.011566	-0.47868	0.6987	0.59312	-0.038905	0.30507	0.36509	0.3019	0.61289	0.65752	0.62032	0.61971	0.445	-0.52327	-0.65797	-0.32176
L_N_795.5157_5.967228	-0.54801	0.051768	-0.32851	-0.38317	-0.02506	-0.47732	-0.2456	0.67473	0.15399	-0.50044	0.82576	0.52907	0.81077	0.3905	0.37378	0.28767	-0.24019	-0.4403	-0.17373	-0.5598	0.037334	-0.53827	0.51169	0.75466	0.074102	0.6639	0.46779	0.48467	0.86484	-0.11087	0.19109	-0.1096	-0.041795	-0.04655	0.099689	-0.33259	-0.17809	-0.30447	-0.71009
L_N_802.5389_9.127483	-0.69019	-0.45424	-0.60424	-0.41587	-0.47063	-0.49623	-0.14505	0.067628	-0.64351	-0.56407	0.60406	0.53377	0.5178	-0.096447	-0.22935	-0.22808	-0.36647	0.068676	-0.32004	-0.49569	0.081658	-0.052184	0.46144	0.31722	0.32509	0.2133	0.51844	0.565	-0.012463	0.18269	0.59752	-0.57109	-0.53381	-0.56863	-0.49387	-0.15341	0.62851	0.56686	0.21065
L_N_805.6158_8.471416	-0.2414	-0.45389	-0.55478	-0.0069734	0.11104	0.20502	0.10612	0.49952	-0.22764	0.072313	0.66215	0.34979	0.72416	0.46541	0.54863	-0.11563	-0.55186	-0.41867	-0.39645	0.17985	0.51894	-0.080346	0.65928	-0.36866	0.72913	-0.31108	0.55023	0.46223	0.15409	-0.75384	0.13053	-0.72216	-0.70566	-0.66197	-0.69454	-0.68449	0.58029	0.60018	-0.2598
L_N_808.5187_9.230831	-0.03628	-0.50558	-0.34595	-0.57303	0.36098	-0.72968	-0.5906	-0.049385	-0.58459	-0.79675	-0.4441	-0.065575	-0.34226	-0.57051	-0.51755	-0.1948	0.41505	-0.012283	0.01984	-0.32672	0.32422	0.74285	-0.40778	-0.15627	0.22366	-0.2851	-0.24658	-0.53485	-0.1608	-0.27017	-0.20166	-0.51106	-0.56885	-0.45068	-0.59478	-0.5796	0.35766	0.42806	0.37722
L_N_809.5565_8.253803	-0.26967	-0.65196	-0.37216	-0.71377	-0.77968	0.12622	0.54092	-0.22974	0.35591	-0.49145	-0.39818	-0.23719	-0.32926	-0.21568	-0.16052	0.50948	0.26382	-0.16164	0.2167	-0.38745	0.27485	0.39239	-0.33108	-0.31206	0.21565	-0.11049	0.46862	-0.6295	-0.043826	-0.2831	-0.30879	-0.52036	-0.51528	-0.46764	-0.57232	-0.32755	0.42576	0.47308	0.76535
L_N_809.6732_8.597796	-0.26573	-0.20944	-0.20854	-0.029639	-0.27347	0.34548	0.44871	0.50734	0.30918	-0.0054086	0.38567	-0.060342	0.43779	0.72535	0.82915	0.069046	-0.071173	-0.26949	-0.063295	-0.26507	0.40756	0.35335	0.21439	0.068452	0.57414	-0.011095	-0.27168	-0.29631	-0.35589	-0.26109	-0.080504	-0.061258	-0.0032429	0.002575	0.044852	-0.0042962	-0.038049	-0.0041758	-0.037601
L_N_810.5424_9.143364	-0.060939	-0.47044	-0.10071	-0.52237	-0.17788	-0.82676	-0.77187	-0.7223	-0.81016	-0.68928	-0.48725	-0.33528	-0.46371	-0.30715	-0.24684	-0.52008	0.38997	-0.18524	-0.010465	-0.40583	0.22287	0.80513	0.53835	0.75082	0.52256	0.72373	-0.80748	-0.5662	-0.49458	0.42157	0.10714	-0.53803	-0.67302	-0.49443	-0.71121	-0.66454	0.44277	0.55895	0.27539
L_N_811.5491_9.61648	-0.13351	-0.29293	-0.59563	-0.081976	-0.54666	-0.71482	-0.81309	-0.35288	-0.25375	0.011234	-0.21314	0.28768	-0.10139	-0.61167	-0.43347	0.29666	0.21411	0.30112	0.31059	0.57927	0.17744	0.66488	0.27718	0.66641	0.40741	0.15919	-0.062043	-0.044715	-0.51274	-0.55014	0.35975	-0.55034	-0.62114	-0.61891	-0.5659	-0.29821	0.61375	0.66151	0.42407
L_N_811.5691_8.574642	-0.36766	-0.7601	-0.11084	-0.58801	-0.58635	-0.24414	-0.036308	-0.16081	-0.080107	-0.64802	-0.32737	-0.59985	-0.43247	0.35576	-0.0069688	-0.091291	-0.49392	-0.47983	-0.15304	-0.44028	0.48469	0.81064	0.15898	-0.15133	0.59331	-0.11888	0.52791	0.11219	-0.26447	0.46841	0.24249	-0.2111	-0.10575	0.05152	-0.057972	0.31665	0.12083	0.21825	0.36648
L_N_811.6889_8.962816	-0.11831	-0.13536	-0.049744	-0.13757	-0.38561	0.21731	0.26392	0.34724	0.32581	0.040405	0.46383	0.11118	0.55197	0.52137	0.75434	-0.14555	-0.2499	-0.39966	-0.29072	-0.3359	0.23966	0.46133	0.26085	0.15103	0.42368	-0.026862	-0.23795	-0.088251	-0.56608	-0.13018	-0.022739	-0.11158	-0.074582	-0.074742	-0.030864	-0.064993	0.0020989	0.052892	-0.12969
L_N_813.6891_6.84078	-0.45963	-0.63915	-0.68818	-0.25103	-0.039686	-0.17481	0.091163	0.24865	0.32253	-0.45144	0.68991	-0.19101	0.63582	0.89549	0.82328	-0.48104	-0.62337	-0.7235	-0.66977	-0.64336	0.47201	0.39013	0.60493	0.45198	0.5731	0.39299	0.56906	0.15863	0.44748	0.35253	-0.080694	0.24784	0.39195	0.28662	0.50729	0.22597	-0.2695	-0.33626	-0.74674
L_N_815.5667_7.123581	-0.23054	-0.35046	-0.053354	-0.092079	0.1814	-0.10324	-0.15018	0.36757	-0.13749	-0.029744	-0.039721	0.35589	-0.13402	-0.36113	-0.48459	0.57149	-0.59036	-0.52791	-0.46224	-0.29735	0.5919	-0.053207	0.49465	-0.41137	0.40855	-0.23376	0.527	0.50006	0.52457	-0.030459	-0.0064683	-0.3387	-0.12592	-0.25924	-0.15598	0.0014622	0.28461	0.025027	-0.30775
L_N_815.705_7.771173	-0.39973	-0.66035	-0.53383	-0.49447	-0.4236	-0.18361	0.066035	-0.11031	0.34416	-0.59498	0.50496	0.029615	0.38292	0.51146	0.38257	-0.7271	-0.046981	-0.14208	0.0035454	-0.52415	-0.14515	0.7672	0.24709	0.56707	-0.01095	0.13276	0.28993	0.14732	-0.12667	0.31018	-0.5544	0.51799	0.46777	0.48525	0.5111	-0.071233	-0.49291	-0.49139	-0.045828
L_N_817.5832_7.54557	-0.30552	-0.17684	-0.3862	0.32486	0.33573	0.27568	0.44094	0.51391	0.31333	-0.15837	0.049549	-0.25429	0.046823	0.39162	0.35499	0.54471	-0.38668	-0.38227	-0.5402	-0.21253	0.44434	-0.12569	0.45179	0.024104	0.4607	0.10991	0.49096	0.3052	0.41356	0.44428	0.10103	0.39577	0.62707	0.4828	0.66749	0.60338	-0.44622	-0.51137	-0.71094
L_N_819.5979_7.983706	-0.53759	-0.031871	-0.22069	0.11559	0.16251	0.094179	0.029069	0.5868	0.24591	0.058919	0.063994	0.03697	0.13836	0.061943	0.14507	0.67599	0.31664	0.23499	0.17724	0.31595	0.10649	0.10043	-0.13614	-0.23458	0.030408	0.016622	0.15602	-0.032127	0.36628	0.31054	-0.1142	0.12398	0.184	0.16493	0.23954	0.18982	-0.14636	-0.14709	-0.53081
L_N_823.9384_7.705829	0.065219	-0.0022486	-0.24963	-0.071413	0.48146	-0.21154	-0.15172	0.17301	-0.64254	-0.18395	-0.10965	-0.64507	0.11437	0.69112	0.7847	0.57358	-0.48788	-0.03965	-0.14054	-0.31643	-0.34553	0.54856	-0.24004	0.20434	-0.30934	0.26702	0.39302	0.21223	-0.10974	0.64368	-0.44281	0.81319	0.84977	0.80378	0.87987	0.66256	-0.78711	-0.81673	-0.85458
L_N_826.522_9.185755	-0.038043	-0.042138	0.080491	-0.1375	-0.65866	0.38825	0.15857	0.16691	-0.69285	0.60966	-0.4457	0.027582	-0.51331	-0.70305	-0.74088	0.069375	0.20162	0.4047	0.16018	0.68033	-0.55021	0.33619	-0.35181	0.49168	-0.46016	0.60607	-0.15264	-0.13915	-0.090779	0.11336	-0.2555	0.35427	0.25728	0.21231	0.25345	0.043722	-0.37048	-0.34877	0.67922
L_N_829.558_9.13562	-0.16254	-0.09698	-0.35878	-0.39893	0.036729	-0.37857	-0.2951	0.27997	-0.20304	-0.33933	0.26384	0.19754	0.22303	0.42791	0.20684	0.56755	0.32167	-0.37486	-0.31968	-0.12063	0.096229	-0.13075	0.41703	0.086659	0.15505	0.45721	0.49894	0.18818	0.4732	0.036097	-0.41368	-0.43486	-0.34075	-0.23313	-0.28107	-0.78605	-0.24687	-0.3536	-0.30932
L_N_829.7206_7.773748	0.0048815	-0.38921	-0.23775	-0.33768	0.10893	-0.51105	-0.39323	0.093777	-0.11115	-0.64279	0.10167	0.41857	0.1842	-0.57252	-0.44126	-0.69834	0.45532	0.025054	0.65442	0.33376	-0.1675	0.012282	0.13191	0.38212	-0.20942	-0.18106	0.66836	0.40069	-0.04753	-0.68482	0.21989	-0.060894	-0.25	-0.2041	-0.29894	-0.077713	0.19	0.26866	0.39675
L_N_834.5252_6.36823	-0.43018	0.089426	-0.28826	0.51023	0.43732	0.20927	-0.1898	0.47126	0.45263	0.43598	0.28885	-0.22898	0.021622	0.56961	0.34215	0.03357	-0.70447	-0.63235	-0.5349	-0.40767	0.72237	0.48327	0.53853	0.0013505	0.6185	-0.32932	0.3864	0.26302	0.64491	0.61811	-0.1871	0.14345	0.38442	0.11947	0.47391	0.54259	0.016629	-0.24949	-0.77704
L_N_836.4965_9.117362	0.19719	0.50359	-0.19341	-0.01586	0.48107	0.016695	0.11912	0.3458	-0.30588	-0.11808	0.39812	0.010452	0.39837	0.50641	0.53636	0.091798	-0.56913	-0.060125	-0.31551	-0.05682	0.054559	0.22913	-0.035774	0.025586	0.014372	0.017321	0.46072	0.074849	0.020206	0.6273	-0.5711	0.75457	0.82375	0.77696	0.86172	0.5731	-0.78029	-0.79709	-0.63404
L_N_836.5407_6.754937	-0.48756	-0.12412	-0.27603	0.13942	0.19379	0.29655	-0.030627	0.48474	0.49995	0.25379	0.17961	-0.22505	0.0067578	0.5236	0.31405	0.29572	-0.67705	-0.58395	-0.52965	-0.41424	0.61671	0.35144	0.5362	-0.10386	0.47859	-0.35401	0.54778	0.47691	0.57127	0.6642	-0.20425	0.20536	0.4689	0.18501	0.53992	0.56268	-0.071347	-0.29676	-0.74145
L_N_839.5667_7.069891	-0.65018	-0.18595	-0.14797	0.59264	0.6022	-0.43796	-0.36066	0.72914	-0.10856	-0.14852	-0.097058	-0.17319	0.15035	0.083597	0.22153	0.37679	-0.077312	-0.68859	-0.43816	-0.65872	0.31138	0.66454	0.61638	0.68602	0.67893	0.45504	-0.3364	-0.13737	-0.55427	-0.23705	0.42392	-0.091905	0.049182	-0.02678	0.20538	-0.27136	-0.15397	-0.22322	-0.48158
L_N_841.5827_7.452511	-0.23304	0.11911	-0.023442	-0.089484	-0.064906	0.20538	0.51515	0.17718	0.080288	-0.28175	0.12369	0.12533	0.24356	0.03218	0.21806	0.70943	-0.30795	-0.36519	-0.50144	0.023068	0.064372	0.56902	-0.061799	-0.38464	0.085816	0.18394	-0.032049	0.13425	-0.0066342	0.60451	0.36578	-0.33488	-0.22178	-0.28071	-0.020814	0.07069	0.25687	0.26652	-0.513
L_N_843.5978_7.619834	-0.060285	-0.21385	0.03442	-0.048178	0.087051	-0.062506	-0.20159	0.55271	0.51763	-0.10573	-0.09091	0.1409	-0.24891	-0.18284	-0.38722	0.15778	0.19586	-0.51022	-0.21175	-0.44942	0.46273	0.65951	0.25347	-0.64567	0.54558	-0.60031	0.3867	0.014709	0.54312	0.20169	-0.22807	-0.46251	-0.32142	-0.42349	-0.46057	-0.24734	0.4271	0.28045	-0.2569
L_N_845.6144_8.159369	0.084088	0.24145	-0.36303	0.27305	0.50262	0.070701	0.025003	0.71651	-0.37188	0.24223	0.73735	0.34071	0.76836	0.40772	0.52702	0.28745	-0.52305	-0.57471	-0.45342	-0.25799	0.23761	-0.62529	0.65995	0.076941	0.41045	0.25543	0.64283	0.63716	0.21387	-0.11818	0.083802	0.095782	0.34462	0.26064	0.54171	0.096192	-0.45164	-0.37186	-0.79174
L_N_847.6285_8.593521	-0.021235	-0.052384	-0.26763	-0.23052	0.32813	-0.29308	-0.49164	-0.011991	-0.42752	0.19644	0.086407	0.051462	0.24441	0.026559	0.16908	0.37211	0.356	0.044767	0.33706	0.39238	-0.13556	-0.80587	-0.024112	-0.38724	-0.098787	0.26254	0.64848	0.28041	0.23482	-0.53383	-0.22715	-0.49148	-0.50218	-0.31825	-0.47063	-0.55251	0.12698	0.23461	0.063044
L_N_851.5673_7.334005	-0.41731	-0.84249	-0.66748	-0.58969	-0.17708	-0.77923	-0.70708	-0.43619	-0.29451	-0.70698	-0.23101	-0.26309	-0.22588	0.13443	-0.066256	-0.36724	0.28493	0.02438	-0.34595	0.01818	0.47263	0.84565	0.4642	0.12121	0.70968	-0.50649	-0.825	-0.34548	-0.22777	-0.34171	0.33188	-0.37585	-0.3729	-0.39883	-0.37182	-0.0029768	0.41216	0.42033	0.0069778
L_N_851.969_7.696324	-0.60536	-0.52562	-0.49761	-0.31013	-0.011439	0.31945	0.44137	0.55937	-0.53684	-0.026353	0.04037	-0.56398	0.20499	0.65932	0.73728	0.64005	-0.73268	-0.20894	-0.46857	-0.69953	-0.26182	0.41511	0.012577	0.0329	-0.27189	0.2448	0.49485	0.49642	-0.43604	0.48879	-0.089371	0.84027	0.86371	0.80427	0.88198	0.81529	-0.74374	-0.75963	-0.7642
L_N_853.5822_7.508997	-0.68811	0.2344	-0.025021	0.58837	0.51346	-0.46462	-0.47403	0.58666	-0.70414	0.16778	-0.09656	0.11801	-0.049967	-0.30721	-0.27346	0.71394	-0.13177	0.23016	0.17317	0.058989	0.43234	0.58219	0.27414	0.31481	0.62329	0.55181	-0.21332	-0.087232	-0.14274	-0.47493	0.44796	-0.30311	-0.16404	-0.28665	-0.15853	-0.17038	0.1971	-0.14129	-0.36507
L_N_853.6188_7.921167	-0.24895	0.50326	0.45104	0.29712	-0.25085	0.59022	0.53953	0.76218	-0.49976	0.6261	0.14642	-0.27168	-0.0086362	0.39166	0.24305	0.81258	-0.54845	-0.013703	-0.23283	-0.062299	-0.053379	0.056316	0.32662	-0.37178	-0.10233	0.090436	0.66669	0.60206	0.042391	0.48782	-0.2965	0.11164	0.20911	0.01989	0.25099	-0.21625	-0.32859	-0.43997	0.11785
L_N_858.5251_6.340528	-0.61232	-0.065939	-0.60976	0.54744	0.37141	0.087568	0.015816	0.23907	0.10501	0.19656	-0.18145	-0.66909	-0.33754	0.69229	0.45091	0.40486	-0.41235	-0.16789	-0.21802	0.25609	0.75243	0.20328	0.56568	0.0035231	0.74219	-0.05694	-0.021274	-0.25683	0.27	0.47761	0.2719	-0.38261	-0.16413	-0.35648	-0.10472	0.10252	0.48197	0.21411	-0.60063
L_N_859.7613_9.664678	-0.41545	-0.011486	-0.27205	0.51601	-0.13646	-0.58145	-0.69797	0.22028	-0.44835	0.094159	-0.36283	-0.42224	-0.51909	0.034759	-0.36128	0.56313	0.5439	0.17204	0.40411	0.31677	0.56854	0.67287	0.66638	0.77357	0.66334	0.57802	-0.45992	0.033413	0.53116	0.30721	-0.43355	-0.59615	-0.46735	-0.48644	-0.41868	-0.71343	0.37777	-0.097266	-0.018744
L_N_860.5405_6.467087	-0.57477	0.19555	-0.1376	0.58369	0.49594	0.12759	-0.15849	0.76107	0.3163	0.30848	0.4187	-0.12347	0.17382	0.6832	0.40164	0.27519	-0.58287	-0.71486	-0.38519	-0.60119	0.31434	0.17237	0.45558	0.1591	0.232	0.021716	0.39891	0.49437	0.49498	0.63524	-0.16578	0.45306	0.5945	0.36117	0.6578	0.53692	-0.33296	-0.44883	-0.83116
L_N_862.5564_6.908953	-0.46507	0.02186	-0.41701	0.55219	0.5073	0.069302	-0.17548	0.62366	0.06771	0.30563	0.2814	-0.43287	0.16815	0.7147	0.58179	0.30117	-0.63661	-0.58451	-0.35088	-0.40019	0.61845	0.38464	0.55021	0.24308	0.5983	-0.11953	0.44189	0.24686	0.52499	0.61451	-0.13884	0.45458	0.61671	0.40491	0.6598	0.60847	-0.33752	-0.45452	-0.83216
L_N_865.5824_7.322534	-0.12113	0.10103	-0.016738	0.67415	0.28721	-0.3632	-0.63756	-0.25706	-0.40544	0.33713	-0.36783	-0.028699	-0.39205	-0.36044	-0.36476	-0.25283	0.22031	-0.045452	0.12456	0.77479	0.061133	0.49839	0.33075	0.59341	0.26812	0.19181	-0.34624	-0.070804	-0.11336	0.59975	0.1521	-0.054765	0.015222	0.021447	0.029836	-0.043628	-0.054306	-0.14482	-0.48625
L_N_866.7281_6.694171	-0.70093	-0.48785	-0.63232	-0.034706	-0.37353	0.45244	0.53839	0.45236	0.67795	0.13666	0.64953	0.14913	0.46916	0.65604	0.40848	-0.036555	-0.66315	-0.40789	-0.64792	-0.53038	0.62948	-0.20945	0.55376	-0.077218	0.5437	-0.32667	0.64653	0.21778	0.16897	0.29888	-0.021196	-0.095767	0.1355	-0.042013	0.37831	0.17722	0.010318	-0.073181	-0.55659
L_N_867.598_7.553956	-0.23346	-0.079405	-0.21715	0.00011962	0.54914	-0.75136	-0.67775	0.29798	-0.68846	-0.62673	0.62489	0.39079	0.73262	0.3557	0.5234	0.58569	0.29984	0.60127	0.09242	0.39905	0.35748	-0.017961	0.67917	-0.50915	0.71837	0.37003	-0.46883	0.31877	-0.051909	-0.70255	0.68103	-0.64347	-0.60701	-0.63988	-0.3742	-0.4326	0.54677	0.64743	-0.53525
L_N_869.6145_8.024653	0.090497	-0.23819	-0.068239	0.25276	0.095027	-0.64651	-0.6174	-0.095482	-0.79184	-0.23172	0.11047	-0.0075813	0.3197	-0.059934	0.35518	0.47057	-0.1419	-0.23811	-0.37214	0.40497	0.24492	0.23358	0.67784	0.21429	0.57204	0.47343	-0.61883	0.35481	-0.40559	-0.37248	0.73715	-0.66951	-0.61509	-0.70284	-0.44392	-0.12957	0.66623	0.71828	-0.32997
L_N_870.6811_8.515112	-0.2058	-0.24493	-0.65805	0.092464	0.098167	0.032952	0.28305	0.6243	-0.40118	-0.28763	0.68231	-0.11376	0.67704	0.86579	0.83931	0.33293	-0.67545	-0.5201	-0.44054	-0.33921	0.21229	-0.41656	0.75213	0.16039	0.3925	0.23448	0.72819	0.62709	0.22145	0.4158	-0.11137	0.14268	0.30966	0.17688	0.50918	0.13732	-0.20296	-0.19853	-0.74811
L_N_872.5409_6.611167	-0.27839	-0.0064976	-0.15206	0.59029	0.52574	0.019607	-0.41403	0.52451	0.12632	0.45956	0.010403	0.02678	-0.15314	-0.035279	-0.25899	0.088595	-0.29554	-0.25408	-0.18837	0.0068242	0.59306	-0.25385	0.34204	0.055437	0.41774	-0.26218	-0.19553	0.20018	0.58614	0.031149	-0.035706	0.052054	0.11702	-0.042883	0.048883	0.20463	0.14264	-0.048323	-0.50754
L_N_873.644_8.696084	-0.10227	-0.41361	-0.65466	0.12467	0.69453	-0.66365	-0.78598	0.24013	-0.35426	0.12733	0.17101	-0.22747	0.40302	0.51824	0.61136	-0.32862	-0.62083	-0.38665	-0.5177	0.023834	0.46082	0.4565	0.6179	-0.56724	0.53871	-0.38594	-0.13935	0.68349	0.18363	-0.70192	0.017996	-0.56479	-0.55347	-0.52526	-0.51287	-0.26712	0.43041	0.56021	-0.80567
L_N_879.5983_7.567506	0.084799	0.20811	0.43067	-0.58902	-0.52042	0.61998	0.56875	0.007345	0.62734	0.57559	-0.10505	0.16039	-0.14294	-0.34751	-0.41934	0.47909	-0.5127	-0.22706	-0.6371	-0.2449	0.21644	0.64475	0.10082	-0.43904	-0.074519	-0.2665	-0.025457	0.41291	0.045739	0.2037	-0.26587	0.14965	0.32563	0.22046	0.22424	0.51148	-0.096985	-0.2482	0.74492
L_N_879.5991_7.90713	-0.076947	-0.087581	-0.3748	0.077803	0.35349	-0.085718	-0.18913	0.52351	0.27732	0.025431	0.11452	-0.28344	0.069714	0.46379	0.35081	-0.362	-0.4578	-0.60207	-0.45595	-0.55734	0.20496	0.84288	0.44153	-0.37855	0.38269	-0.37138	0.096043	0.46784	-0.10222	-0.31564	0.4621	0.42466	0.50666	0.33588	0.5709	0.65923	-0.091764	-0.14576	-0.83174
L_N_884.5407_6.419738	-0.43525	0.18712	-0.04827	0.40079	0.17318	0.27045	0.10016	0.38856	0.11481	0.47567	0.57165	0.10034	0.41819	0.62044	0.41392	0.55532	-0.54754	-0.37176	-0.31493	-0.1698	0.68942	0.15396	0.45677	-0.20612	0.4936	-0.1785	0.12996	0.15911	0.31437	0.52895	-0.075684	0.1015	0.23063	0.031477	0.31804	0.44684	0.085806	-0.094641	-0.76073
L_N_885.5704_7.548199	-0.31153	-0.1752	-0.54613	-0.052445	-0.032585	-0.1528	-0.13009	0.37055	0.62258	-0.24244	-0.11528	-0.18295	-0.11601	-0.010707	-0.096329	0.7023	0.12522	0.16679	-0.14293	-0.081316	0.74296	0.47412	0.65884	-0.26936	0.64087	-0.018171	-0.16024	0.53007	0.030662	-0.1484	0.24404	-0.078469	0.09202	-0.049638	0.22687	0.49797	-0.067084	-0.099011	-0.45558
L_N_886.5565_6.877529	-0.52105	-0.31697	-0.50261	0.31007	0.033354	-0.14562	-0.37712	0.45304	-0.35702	0.31778	0.49745	-0.21368	0.4527	0.7661	0.68598	0.50776	-0.55957	-0.43198	-0.41414	-0.28492	0.66293	-0.075438	0.71881	0.20735	0.71027	0.04989	0.19911	0.36674	0.1491	0.23446	0.12891	-0.21362	-0.026861	-0.27041	0.16738	0.25388	0.27918	0.17942	-0.76984
L_N_887.6145_7.208117	-0.22576	-0.27292	-0.064814	-0.65148	-0.58699	0.45905	0.72987	0.63621	0.28046	-0.14844	0.90226	0.43161	0.86723	0.61013	0.624	-0.19232	-0.17372	0.12073	-0.26916	-0.56217	-0.22906	0.46528	0.039875	0.29251	-0.15952	0.39513	0.017975	0.27697	-0.25163	-0.059868	-0.31424	0.1844	0.18597	0.29291	0.16744	-0.10466	-0.35586	-0.33356	-0.24439
L_N_889.524_9.206614	-0.43474	-0.19112	-0.024529	-0.12628	0.64703	-0.73998	-0.52644	0.3372	-0.5779	-0.78263	0.21955	0.5453	0.21351	-0.52364	-0.51007	-0.38672	0.59655	0.64868	0.66174	0.17935	-0.0097454	0.25675	0.33755	-0.47114	0.29755	-0.18882	0.10107	0.6108	0.14123	-0.71823	0.63845	-0.47383	-0.49376	-0.52388	-0.47549	-0.13599	0.52953	0.56044	0.081941
L_N_889.6304_7.54183	-0.1814	-0.31747	-0.16574	-0.56881	-0.59183	0.36611	0.64647	0.6053	0.14975	-0.19246	0.91346	0.58326	0.88645	0.38652	0.42896	-0.18651	-0.22204	-0.24717	-0.33525	-0.83674	0.025212	0.30051	0.19257	-0.072398	0.039396	-0.02831	0.049141	0.57808	-0.046973	-0.31633	-0.22393	-0.20204	-0.19032	-0.12308	-0.17811	-0.15351	0.10021	0.13181	-0.12015
L_N_891.5991_7.387659	0.3661	0.36754	0.078037	0.74029	0.68884	-0.86422	-0.88152	-0.75224	-0.82787	-0.19824	-0.22646	0.004274	-0.23009	-0.25996	-0.31782	0.2409	0.19514	0.26389	0.15412	0.67087	0.02952	0.32913	-0.28589	0.079189	0.46295	0.29781	-0.38813	-0.78868	0.11176	-0.091977	0.34966	-0.23695	-0.19908	-0.30183	-0.086011	-0.033568	0.18927	0.29839	0.12331
L_N_891.6459_7.932758	-0.27698	-0.28696	-0.1256	-0.5999	-0.53265	0.20833	0.5725	0.47765	0.10708	-0.27828	0.82495	0.41005	0.79151	0.43565	0.50429	-0.13241	-0.25892	-0.19544	-0.27637	-0.85626	-0.084272	0.42136	0.14607	0.031651	-0.0352	0.023828	0.098983	0.35794	-0.27525	0.042941	-0.21724	-0.066186	-0.045818	0.031253	-0.06388	-0.067587	-0.054831	-0.030966	-0.3656
L_N_893.614_7.91348	-0.18498	0.37256	-0.34006	0.39718	0.49631	-0.1736	-0.37393	0.68295	-0.71331	0.30033	0.53736	0.23334	0.47721	0.2497	0.15514	-0.29682	0.059153	0.6265	0.091594	0.46752	0.14662	-0.2428	0.72562	-0.1711	0.27068	-0.34177	-0.28672	0.78677	-0.11545	-0.44955	0.67835	-0.36224	-0.31406	-0.41975	-0.14765	0.025949	0.35211	0.40036	-0.78342
L_N_897.6439_8.456622	0.17607	0.62064	0.074872	0.61204	0.57136	-0.65606	-0.73252	-0.27636	-0.73585	-0.081481	-0.26458	0.031052	-0.16543	-0.41391	-0.27952	-0.11332	0.07816	0.079412	0.15202	0.51825	0.28953	0.25995	0.2956	-0.69935	0.37382	0.043717	-0.1975	0.39805	0.32426	-0.021522	0.04662	-0.41129	-0.33818	-0.32637	-0.17525	-0.30195	0.17265	0.17491	-0.64935
L_N_899.5853_7.544886	-0.13625	0.26127	-0.048278	0.42539	0.29116	0.31399	0.40285	0.602	0.29218	-0.010372	0.18928	0.023163	0.088285	0.20172	0.074736	0.59684	-0.27647	-0.39568	-0.25018	-0.16246	0.067188	0.11361	0.013587	0.09141	-0.051795	-0.0017748	0.63068	0.28225	0.27764	0.61201	-0.33265	0.58866	0.70858	0.63098	0.73124	0.44932	-0.6431	-0.68713	-0.7341
L_N_905.7066_7.765917	-0.3646	-0.14003	-0.24279	-0.4823	-0.51546	-0.26414	-0.014506	-0.32297	-0.33269	-0.47514	0.1492	-0.11819	-0.022936	0.23128	0.088315	-0.21934	0.18186	0.14932	0.30174	-0.54935	-0.61484	0.47907	-0.21833	0.41244	-0.5214	0.21059	0.3658	0.31563	-0.011962	0.65238	-0.19738	0.54068	0.55201	0.51102	0.61204	0.19015	-0.50248	-0.53795	-0.25748
L_N_916.6053_6.040212	-0.5343	-0.59528	-0.29233	-0.087775	0.016504	-0.25458	-0.37857	0.478	-0.31545	0.037484	-0.40056	-0.25634	-0.47996	-0.41706	-0.52255	-0.54922	0.17041	0.45325	0.3583	-0.0082867	0.059933	0.71837	-0.40235	-0.19536	-0.16285	-0.38096	0.32222	0.20533	-0.31422	-0.34568	0.17511	-0.13487	-0.19985	-0.24629	-0.28795	0.089363	0.25761	0.092344	0.29263
L_N_923.5856_7.454538	0.4111	0.39863	0.37708	-0.11886	0.19425	-0.10151	0.30825	-0.043727	-0.73747	-0.5278	0.18044	0.39727	0.26329	-0.3703	-0.25365	0.39024	-0.56024	-0.45744	-0.53115	0.15655	-0.28228	0.0032142	-0.30885	-0.56296	0.18366	0.43844	0.45093	-0.12718	-0.35307	-0.10302	0.51915	-0.47881	-0.40942	-0.44666	-0.23838	-0.20353	0.3334	0.48405	0.60707
L_N_925.6005_7.616449	-0.74618	-0.60326	-0.61365	-0.23043	-0.042292	-0.27155	-0.20619	0.3025	0.55468	-0.45484	-0.18325	-0.58011	-0.31114	0.50095	0.1434	0.12509	0.019824	-0.13477	0.26571	-0.68704	0.39319	0.61717	0.71274	0.73045	0.20133	-0.35389	0.46284	0.69826	0.62516	0.44212	-0.38087	0.22406	0.42184	0.34005	0.34642	0.35514	-0.20145	-0.44754	-0.67479
L_N_927.6167_8.192058	-0.12389	-0.16098	-0.3346	-0.5526	-0.23816	-0.5741	-0.42512	0.27485	-0.5285	-0.52866	0.81331	0.5973	0.7813	0.11704	0.13925	-0.068004	-0.62362	-0.54985	-0.3966	-0.59543	-0.20071	-0.42401	0.53659	0.72194	-0.23924	0.54959	0.79082	0.72834	0.67795	-0.53636	-0.34326	0.32228	0.47088	0.50913	0.49598	-0.33373	-0.65472	-0.66042	-0.46592
L_N_929.6308_8.610956	-0.27111	-0.72702	-0.2691	-0.29228	0.17753	-0.64666	-0.64603	0.28662	-0.22701	-0.59552	0.30925	-0.11152	0.32094	0.3987	0.35279	-0.54842	0.57009	0.23522	0.2392	0.52998	0.17598	0.01996	0.42283	-0.65152	0.39068	-0.59193	0.16073	0.53874	0.45533	-0.74759	0.26182	-0.66949	-0.69705	-0.67816	-0.64574	-0.53088	0.62001	0.64368	-0.0080425
L_N_940.7204_9.123441	-0.49459	0.14356	-0.26192	0.33835	0.39088	-0.64763	-0.72833	0.26365	-0.38315	-0.2298	0.73416	0.66351	0.63428	0.0022208	-0.16424	-0.45618	0.40268	0.44802	0.59908	0.3206	0.41061	0.34688	0.44144	0.14455	0.56798	-0.074595	-0.21629	0.037873	0.47162	-0.12648	-0.39672	-0.29908	-0.31606	-0.20145	-0.28269	-0.48112	-0.037323	-0.016836	-0.15867
L_N_942.7906_10.52905	-0.2905	-0.18801	-0.3679	-0.30095	0.72177	-0.63474	-0.24381	-0.035769	-0.68449	-0.67364	0.68832	0.54253	0.57432	-0.0096445	-0.085961	-0.64513	-0.10319	0.69373	0.30668	-0.25259	-0.21999	-0.24317	-0.30053	0.4002	-0.2089	0.18004	0.57861	0.20691	0.72713	0.25147	-0.22809	0.87752	0.87214	0.86436	0.84833	0.75355	-0.83011	-0.84169	-0.66345
L_N_942.7909_9.120673	-0.3158	-0.30973	-0.45796	-0.46537	-0.39485	0.42623	0.51253	0.58553	0.59595	-0.081493	0.50968	0.59224	0.41174	-0.33888	-0.43001	-0.43094	-0.38511	0.059722	-0.51698	-0.28277	0.30359	0.36487	0.30986	-0.21911	0.39123	-0.38253	0.47651	0.41496	-0.39225	-0.60535	0.29877	0.67649	0.70887	0.63986	0.69992	0.77562	-0.52941	-0.55855	0.5163
L_N_942.7919_10.90267	-0.40835	-0.38484	-0.21071	-0.52224	0.16811	-0.36714	-0.094728	0.27865	-0.4036	-0.68967	0.42165	0.58274	0.16602	-0.5446	-0.64237	-0.80061	0.5426	0.51537	0.33963	-0.47187	-0.34631	0.22941	-0.55704	0.28721	-0.46317	0.00881	0.60382	0.16967	0.18149	0.32439	-0.3304	0.81513	0.78504	0.828	0.73473	0.57854	-0.80002	-0.76905	0.2696
L_N_947.5858_7.341888	-0.35448	-0.26785	-0.13005	-0.053143	-0.049002	-0.36379	-0.40229	0.0031003	-0.55708	-0.16647	-0.48657	-0.42153	-0.44665	-0.14238	-0.11915	0.46055	-0.17194	-0.045692	-0.38752	0.1341	0.32414	0.83312	0.48719	-0.60601	0.69758	-0.40897	-0.72837	0.1308	-0.59808	0.52572	0.48164	-0.09279	0.13041	-0.067197	0.48038	0.11076	-0.12766	-0.050167	-0.34191
L_N_951.6168_8.043701	-0.19837	-0.2934	-0.11361	-0.36171	-0.10064	-0.5883	-0.43423	-0.079397	-0.8671	-0.414	0.31742	-0.15863	0.36212	0.39515	0.48047	0.24755	-0.3242	-0.59077	-0.36784	-0.53947	-0.10985	0.61795	0.6287	0.40637	0.28328	0.65979	-0.18869	0.57686	-0.6391	0.1538	0.61677	-0.29715	-0.33118	-0.41713	-0.10837	0.33422	0.41179	0.57513	-0.079945
L_N_961.7481_8.70754	-0.11989	0.25332	-0.15677	0.45236	0.18568	0.24189	0.05438	0.80931	0.35138	0.30887	0.05001	-0.31001	0.13517	0.38803	0.40334	0.7253	0.054675	-0.12173	0.32153	0.53216	0.43383	-0.44643	0.75093	0.37209	0.64723	0.21515	0.1539	0.44764	-0.50259	0.038282	0.25699	-0.096491	-0.036848	-0.15452	0.16239	-0.12171	-0.11069	-0.049144	-0.010936
L_N_969.871_10.29379	0.33803	-0.19743	-0.34852	0.042947	0.15506	-0.45528	-0.44311	0.29868	-0.20998	-0.40166	0.7309	0.47561	0.74605	0.40604	0.45933	0.52586	0.40341	0.057762	0.49176	0.42575	0.58708	-0.50473	0.75273	0.4597	0.81672	0.37264	0.0075119	-0.099963	0.22234	-0.72699	-0.061369	-0.36263	-0.29184	-0.23054	-0.2678	-0.32144	0.14172	0.18822	-0.19597
L_N_970.822_10.63698	-0.6394	-0.51641	-0.39566	-0.37277	-0.015591	-0.23437	-0.0044846	0.57374	-0.31898	-0.57942	0.48302	0.16972	0.15484	0.39458	-0.082504	0.3003	0.40595	0.37834	0.30542	-0.47358	-0.04786	-0.50449	0.59719	0.81174	0.012804	0.25581	0.59944	0.60191	0.44209	0.13402	0.29743	0.79941	0.80298	0.77336	0.7668	0.67661	-0.74163	-0.7661	-0.19532
L_N_970.8224_10.99764	-0.28456	-0.54974	-0.31546	-0.64191	-0.52664	0.24575	0.16986	0.30658	-0.4247	-0.13031	0.21069	0.39806	0.14683	-0.25637	-0.31436	-0.64945	-0.20329	-0.0181	-0.51602	-0.63377	-0.30583	0.40668	-0.31849	-0.41905	-0.54577	-0.28882	0.6136	0.62557	-0.094369	-0.43978	0.054542	0.48759	0.44517	0.47975	0.51892	0.037253	-0.38995	-0.36251	0.3952
L_N_971.8862_10.45848	0.30526	0.69914	0.50187	0.52464	0.028356	0.56135	0.40361	0.77373	0.34311	0.58338	0.24627	0.18368	0.08855	-0.084508	-0.20738	-0.10313	-0.15097	-0.48305	0.11076	-0.37879	0.48646	0.20316	0.57498	0.04733	0.33895	0.022217	0.22284	0.35674	0.54214	0.29648	0.02023	0.061612	0.17021	0.06394	0.3359	-0.025651	-0.10048	-0.18917	-0.64438
L_N_973.9015_10.56476	-0.090094	-0.14318	-0.1543	0.40945	0.4171	-0.32798	-0.30904	0.59972	-0.14821	-0.3117	0.39541	0.2891	0.41527	-0.015609	0.078081	0.58986	0.51336	-0.12999	0.054257	-0.20214	0.27114	-0.034301	0.43602	0.017137	0.23353	-0.20696	0.088434	0.47359	0.59209	-0.40593	-0.36404	-0.20916	-0.16199	-0.12994	-0.10745	-0.37421	-0.033924	-0.16528	-0.24402
L_N_975.572_7.547054	-0.42381	0.074074	-0.33034	0.3241	0.36884	0.38493	0.46821	0.59542	0.64895	-0.21956	-0.29419	-0.16656	-0.27375	-0.1232	-0.081635	0.46106	-0.41266	-0.61834	-0.4824	-0.30751	0.35299	0.45912	0.18656	-0.26712	0.23553	-0.20961	0.44149	0.10958	0.43399	0.44405	-0.14367	0.016594	0.26966	0.14357	0.28173	0.11048	-0.22793	-0.38725	-0.54703
L_N_975.6157_7.914166	-0.097126	-0.37237	-0.5517	0.21542	0.24453	-0.20287	-0.35218	0.16773	-0.57233	0.29007	0.089256	-0.23098	-0.10513	0.27124	0.049082	-0.21076	-0.30162	-0.016465	-0.29094	0.13544	0.29559	0.39087	0.29435	-0.10331	0.6368	0.029201	-0.042453	-0.13929	-0.31409	-0.30544	0.59307	-0.35472	-0.32039	-0.39732	-0.2194	0.085661	0.35961	0.38372	0.096367
L_N_981.7697_10.90995	-0.37261	-0.58706	-0.20931	-0.46168	-0.44033	0.37143	0.40601	0.43342	-0.48985	0.26844	0.27936	0.24877	0.0076054	-0.0072712	-0.27705	-0.77348	0.19885	0.3532	0.093537	-0.20316	-0.80364	0.29063	-0.5358	0.10828	-0.63208	0.40075	0.52151	0.15919	0.14909	0.13396	-0.55511	0.60462	0.48098	0.57102	0.41363	-0.27519	-0.66307	-0.61912	0.47272
L_N_984.838_10.72178	-0.38538	-0.65194	-0.45435	-0.55152	0.049756	-0.15514	0.053945	0.32388	-0.35849	-0.58329	0.41573	0.55739	0.33306	-0.45978	-0.45895	-0.82147	-0.21858	0.19555	-0.21729	-0.050691	-0.84538	-0.55705	-0.57768	0.29595	-0.79845	-0.12819	0.86584	0.7123	0.43442	-0.24018	-0.35768	0.77702	0.70697	0.73673	0.60854	0.5438	-0.6756	-0.68495	0.54127
L_N_984.8382_11.12016	-0.37158	-0.40779	-0.3451	-0.54806	0.067547	-0.2283	-0.16842	0.50406	-0.26418	-0.14697	0.69716	0.83462	0.63364	-0.60463	-0.59611	-0.76634	0.34109	0.25319	0.11159	-0.32635	-0.35163	0.18965	-0.41459	-0.031313	-0.44053	-0.13528	0.66201	0.45623	0.16178	-0.51808	0.013672	-0.044215	-0.13504	-0.025594	-0.27538	-0.12122	-0.2201	-0.23807	0.33102
L_N_987.7643_8.746238	-0.075077	0.34026	0.080197	0.30161	0.19727	-0.20683	0.29682	0.62231	-0.24814	-0.49213	-0.086265	-0.17641	0.19083	-0.049748	0.28386	0.54161	0.28303	-0.36949	0.13776	-0.12346	0.0124	0.20528	0.3896	-0.0070253	0.22302	0.1742	0.16188	0.28375	-0.3741	-0.064828	0.51239	-0.46844	-0.36694	-0.50906	-0.15449	-0.186	0.44102	0.41602	-0.21519
L_N_996.7787_10.53471	-0.015463	-0.0069336	-0.38069	-0.088077	0.74004	-0.50268	-0.29583	0.089615	-0.43527	-0.56541	0.73827	0.69596	0.59874	0.0023989	-0.30565	-0.65315	0.32634	0.66446	0.56612	0.071429	0.5534	-0.16297	0.71408	0.26965	0.56932	0.21447	0.062541	0.49516	0.73538	-0.02782	-0.08308	0.55611	0.57576	0.57702	0.54943	-0.06573	-0.59739	-0.66176	-0.32866
L_N_999.6596_7.786212	-0.4634	-0.4901	-0.43248	-0.2418	-0.1825	0.3117	0.39901	0.23087	-0.15109	0.0049798	0.0028256	-0.5741	-0.13465	0.74914	0.60478	-0.032598	0.21207	0.65785	0.34833	-0.21248	-0.2934	0.65623	-0.19955	-0.16894	-0.15487	-0.0076036	0.3431	0.15308	-0.33163	0.63684	-0.077669	0.67387	0.69135	0.64447	0.71407	0.54226	-0.58982	-0.59468	-0.11627
L_N_999.7799_10.53379	-0.36483	-0.25385	-0.55729	-0.5332	0.053098	-0.09265	0.13187	0.33766	-0.44544	-0.36734	0.70538	0.43652	0.64273	0.3122	0.22059	-0.61265	-0.52763	0.15033	-0.42414	-0.45669	-0.14289	-0.23323	0.42703	0.61067	-0.49957	0.52931	0.61414	0.71941	0.66357	0.40792	-0.4132	0.8837	0.89027	0.87422	0.89631	0.67099	-0.84801	-0.86789	-0.67941
L_P_1000.28_7.687102	-0.2137	-0.5851	-0.4105	0.12451	0.39411	0.39963	0.49863	0.71629	0.70893	-0.031343	-0.30583	-0.48812	-0.12581	0.23548	0.39419	-0.27448	-0.50078	-0.42648	-0.40106	-0.038412	0.10431	-0.22554	0.36607	0.064926	0.52528	-0.50156	0.66126	0.33498	-0.30784	-0.70997	0.34393	0.41715	0.47591	0.35691	0.49587	0.4905	-0.3339	-0.359	0.45977
L_P_1002.848_10.48571	-0.53414	-0.27516	-0.62903	-0.19207	0.30294	0.3605	-0.15977	0.55245	-0.10257	0.57478	0.49171	0.55443	0.37222	-0.2402	-0.33812	0.071033	0.029942	0.59693	0.21835	0.54836	0.43133	-0.34557	0.49489	-0.10989	0.36132	-0.51191	0.20575	0.55037	-0.039117	-0.61133	0.30043	-0.34792	-0.29753	-0.42296	-0.38903	0.2527	0.47641	0.36906	0.54374
L_P_1016.928_10.78546	0.1862	0.66974	-0.24071	0.099775	0.14432	0.28655	0.23366	0.32586	0.18281	0.28347	0.56278	0.27492	0.51126	0.27553	0.22277	0.71861	0.10027	0.085565	0.28437	0.40366	0.47657	-0.25386	0.67562	0.40636	0.43266	0.36586	-0.32304	0.23912	0.10407	-0.096468	0.23515	-0.33627	-0.25142	-0.25205	-0.14991	-0.08566	0.27585	0.27691	-0.25375
L_P_1037.796_10.51597	-0.51827	0.13249	-0.57497	-0.077072	0.32158	0.36826	0.57754	0.50125	0.091987	-0.087218	0.47354	-0.0088952	0.42227	0.44267	0.44015	0.23682	0.14293	0.32212	0.22961	-0.32832	0.21057	-0.18321	0.22314	0.67383	0.047856	0.15428	0.13156	-0.053953	0.32484	0.44975	-0.034331	0.74885	0.76814	0.73282	0.7707	0.37663	-0.71847	-0.77848	-0.69698
L_P_1042.752_10.51435	-0.11371	0.18118	-0.36111	0.1329	0.36284	0.084356	0.087066	-0.012006	-0.02678	0.078307	0.082372	-0.22494	-0.094512	0.40339	0.15439	0.13698	0.1453	0.37255	0.31681	0.04961	0.56344	-0.25038	0.60391	0.65413	0.52316	0.31636	-0.17582	-0.15562	0.38472	0.16178	-0.2306	0.58682	0.58484	0.62674	0.553	-0.12733	-0.71901	-0.71131	0.14197
L_P_1050.695_10.23901	-0.19747	-0.54692	-0.61726	-0.57534	0.12333	-0.035266	-0.18864	0.39703	0.29502	0.22641	0.36631	0.41723	0.60156	-0.34303	0.20837	0.13212	-0.034099	0.082285	-0.046003	0.25519	-0.13587	0.1936	0.091783	-0.11166	-0.014243	-0.16054	0.42519	0.51883	-0.64137	-0.76188	-0.14783	-0.10638	-0.12596	-0.19925	-0.12882	0.49459	0.31328	0.31737	0.25726
L_P_1052.71_10.39267	-0.43292	-0.47742	-0.5847	-0.38097	-0.12233	0.22994	0.12842	0.63314	0.63979	0.16248	0.5086	0.64996	0.70216	-0.49889	0.012466	0.074871	0.18954	0.073913	-0.14161	0.39338	-0.082475	0.24119	-0.056819	-0.17402	0.00047539	-0.35529	0.29396	0.40179	-0.47128	-0.89116	0.23383	-0.36972	-0.38305	-0.417	-0.40788	-0.031491	0.41156	0.35927	0.2732
L_P_1053.289_9.865118	-0.28186	-0.67208	-0.69885	-0.3647	0.66184	-0.44746	-0.45936	0.61656	-0.29437	0.091989	0.63872	0.22816	0.80077	0.54375	0.72323	-0.52915	0.27379	0.3846	0.29328	0.68163	-0.18253	0.60146	0.35265	-0.044772	0.40844	0.022668	0.33382	0.31644	-0.46049	-0.69921	0.59115	0.25501	0.18014	0.062151	0.26406	0.59375	0.11192	0.26726	-0.45796
L_P_1071.299_8.004993	-0.40625	-0.65238	-0.4822	-0.59086	-0.43375	0.33771	0.48272	0.52622	0.024905	-0.081621	-0.12073	-0.022786	-0.019711	-0.34612	-0.18506	0.21847	0.36315	0.30217	-0.028767	0.29424	-0.26162	0.28178	-0.28184	-0.11198	-0.20697	0.088169	0.6176	0.50306	-0.38684	-0.7303	0.57996	-0.14658	-0.10957	-0.14413	-0.16175	0.3698	0.20733	0.15753	0.55868
L_P_1071.825_7.696928	-0.4228	-0.7415	-0.80893	-0.12521	0.041758	0.58106	0.67859	0.49663	0.68241	0.095633	-0.29605	-0.33737	0.0031665	0.15138	0.46375	0.23966	0.051287	0.35478	0.024068	0.50966	0.73268	0.36967	0.3955	-0.56302	0.70672	-0.44049	-0.026174	0.03296	-0.070901	-0.60525	0.20444	-0.33135	-0.23242	-0.27809	-0.18497	0.13813	0.33187	0.2964	-0.19773
L_P_1074.694_10.09427	0.19019	-0.54356	-0.53757	0.1575	0.46301	-0.56182	-0.71416	0.31223	-0.21066	0.35686	0.41503	0.20912	0.52659	0.066427	0.33245	-0.64935	-0.24867	-0.13007	-0.01032	0.24066	0.26922	0.74742	0.15162	0.25675	0.4444	0.075243	-0.023221	0.16854	-0.77386	-0.84853	-0.25152	-0.028493	-0.019729	-0.18826	-0.097469	0.56139	0.3915	0.34346	0.041765
L_P_1076.709_10.25689	-0.30019	-0.57997	-0.71304	-0.35096	0.28865	-0.11832	-0.30556	0.57226	0.52975	0.31415	0.36349	0.30565	0.49746	0.0033475	0.27699	0.18143	0.04757	-0.11952	-0.10586	0.1083	0.016686	0.55768	-0.31045	-0.45845	0.082086	-0.48833	0.27987	0.44755	-0.51922	-0.85398	-0.24473	-0.38316	-0.37781	-0.42055	-0.46285	0.099891	0.49171	0.39592	0.1586
L_P_1078.725_10.41245	-0.052407	-0.54869	-0.65711	-0.20896	0.58151	-0.50297	-0.40354	0.52673	-0.24001	-0.38366	0.62938	0.62593	0.7654	-0.30255	0.13519	-0.62915	0.055257	0.037108	0.36896	-0.039597	-0.23114	0.57656	0.032824	0.080076	-0.23322	-0.22406	0.4949	0.54547	-0.60417	-0.84397	0.17842	-0.031164	-0.16509	-0.19423	-0.15205	0.41477	0.1643	0.26759	0.072763
L_P_1079.843_10.80792	-0.33863	-0.50597	-0.72427	-0.66287	0.54548	-0.32693	0.015187	0.37706	-0.28295	-0.71865	0.81891	0.79822	0.85257	-0.18775	0.069817	0.010672	0.19696	0.65019	0.20109	0.28249	0.33082	-0.57078	0.593	0.18676	0.28915	-0.37484	0.45578	0.65732	-0.029309	-0.80033	0.36464	0.64573	0.61539	0.60729	0.56602	0.61316	-0.52758	-0.52202	-0.36816
L_P_108.0947_10.77904	0.29295	0.57488	-0.068344	0.083619	0.13001	-0.12278	-0.41111	0.1633	-0.29363	0.41811	0.10864	-0.0069514	0.062665	0.071851	0.00076713	0.78258	0.26227	0.16641	0.54371	0.70347	0.57173	-0.54882	0.74328	0.21074	0.72125	0.1108	-0.27467	0.040123	-0.39308	-0.21734	0.45328	-0.72307	-0.69235	-0.67496	-0.65125	-0.37837	0.63388	0.67203	0.2861
L_P_108.0947_10.9641	0.14624	0.20039	-0.2754	0.091165	0.19525	0.28251	0.15204	0.5333	0.3779	0.35475	-0.0026978	-0.13415	0.16704	0.18817	0.28756	0.82638	0.13083	-0.017366	0.20755	0.595	0.45836	-0.13384	0.39817	-0.39695	0.49853	-0.063162	-0.33212	-0.10041	-0.3903	-0.34942	0.47968	-0.75258	-0.71502	-0.75671	-0.6603	-0.20901	0.7491	0.76869	0.10516
L_P_1080.74_10.55935	-0.47734	-0.1836	-0.58886	-0.29655	0.0079757	0.54512	0.46742	0.78116	0.22008	0.48901	0.069042	-0.1343	0.35475	0.33782	0.57559	0.51721	-0.1458	-0.0062009	0.067275	0.31353	-0.59372	0.32089	0.046067	-0.15662	-0.41848	-0.19385	0.36752	0.64496	-0.87004	-0.68433	0.15924	-0.45237	-0.44716	-0.52276	-0.31377	0.058532	0.51875	0.59225	0.39592
L_P_1086.204_3.725584	-0.13943	-0.4266	-0.62155	-0.069996	0.76935	-0.29294	-0.25271	0.37192	-0.045771	-0.45342	0.1668	0.38213	0.066515	-0.1323	-0.26081	-0.65735	0.69594	0.31503	0.52517	0.18962	0.55602	-0.030198	0.51897	-0.28972	0.50959	-0.37654	0.30504	0.48959	0.61988	-0.66561	0.41996	0.40683	0.42385	0.55676	0.38178	0.25859	-0.40972	-0.42561	-0.23396
L_P_1099.687_10.23467	-0.76406	-0.20916	-0.68424	-0.65601	-0.10638	-0.056412	0.038969	0.36063	0.30137	-0.021304	0.05272	0.11402	0.20641	-0.15752	0.024117	0.7825	0.4253	0.36868	0.26007	-0.076023	-0.16436	-0.28816	-0.10164	0.52438	-0.30942	0.15061	0.26004	0.31285	-0.032115	-0.26876	-0.17436	0.16749	0.22083	0.24494	0.092951	0.094004	-0.26508	-0.41372	-0.15724
L_P_110.1101_10.78275	-0.09572	0.10415	-0.37411	0.079436	-0.1088	-0.38039	-0.42769	0.10544	-0.48133	0.11228	-0.16277	-0.48568	-0.20247	0.43133	0.29684	0.7143	-0.13595	0.21284	-0.25399	0.29784	0.59898	-0.0018877	0.79979	0.22429	0.69178	0.46343	-0.15726	0.44399	-0.29342	-0.20573	0.097454	-0.18582	0.045048	-0.2968	0.12137	0.17611	0.25103	0.030973	-0.33811
L_P_110.1103_10.96098	-0.42367	-0.41896	-0.16401	-0.61187	-0.68237	0.14656	0.11293	0.15417	-0.038839	0.069949	-0.026818	0.064756	0.0061707	-0.10045	-0.11286	0.8738	0.14895	0.20642	-0.10967	0.50022	0.32764	-0.63217	0.18948	-0.32489	0.097324	-0.42356	0.1188	0.18004	0.10943	-0.34462	0.57037	-0.57831	-0.54946	-0.60087	-0.49257	-0.16682	0.60214	0.6036	0.5263
L_P_1101.703_10.38998	-0.37211	-0.35701	-0.52908	-0.52836	0.024795	0.31301	0.43402	0.66457	0.67203	-0.21733	0.50413	0.3837	0.5945	0.2376	0.37785	-0.05044	0.011431	-0.18095	0.085327	-0.31228	0.088862	-0.25095	0.40951	0.3703	0.073411	-0.54519	0.64276	0.60261	-0.46191	-0.4744	-0.17645	0.75561	0.73397	0.7369	0.74696	0.62613	-0.73749	-0.67244	-0.13584
L_P_1103.719_10.55692	-0.71349	-0.22081	-0.58024	-0.60534	0.39497	-0.43753	-0.3391	0.41254	-0.23216	-0.59784	0.10446	0.62232	0.21847	-0.50891	-0.2956	0.54879	0.63592	0.40902	0.35616	0.097067	-0.10107	-0.108	0.33801	0.0046939	-0.13635	-0.13428	0.4719	0.61072	0.0025263	-0.52156	0.15552	0.25613	0.25118	0.31109	0.27386	-0.38128	-0.20356	-0.39544	-0.31388
L_P_1121.671_9.933546	0.3572	-0.60166	-0.68518	0.16968	0.72324	-0.51471	-0.73768	0.12219	-0.10694	0.40364	0.28188	0.10643	0.49505	0.091962	0.48014	-0.58577	-0.31283	0.081508	0.15362	0.3254	0.21934	0.69711	0.071323	-0.14972	0.31282	-0.13361	-0.11706	0.3723	-0.64603	-0.81302	-0.57351	0.49582	0.48883	0.36929	0.3829	0.45028	-0.22809	-0.44312	-0.34766
L_P_1123.687_10.09534	-0.48672	-0.78353	-0.82805	-0.17699	0.082831	-0.53577	-0.30063	0.41999	-0.3422	-0.64971	0.52694	-0.064524	0.57534	0.47945	0.55442	-0.36656	0.3385	-0.14098	0.054749	-0.44552	0.049001	0.70142	0.2536	0.8495	0.25295	0.3863	0.41178	0.18903	-0.38656	-0.67196	-0.17868	0.54029	0.55608	0.49361	0.50099	0.63147	-0.31232	-0.42807	-0.56902
L_P_1125.702_10.26024	-0.28188	-0.50115	-0.58095	-0.38022	0.57181	-0.35641	-0.29004	0.52453	-0.27398	-0.088321	0.048063	-0.14412	0.18358	0.18827	0.25705	-0.045818	-0.50685	-0.46841	-0.26181	-0.63578	-0.21201	0.33046	-0.31327	-0.13415	-0.27182	-0.39526	0.6886	0.57769	-0.33556	-0.70776	0.11497	-0.15188	-0.16752	-0.21275	-0.2263	0.46133	0.30995	0.27325	-0.20811
L_P_1127.308_10.0173	-0.23529	0.067187	-0.63455	-0.20889	0.57605	0.59841	-0.058871	0.80065	-0.042721	0.86115	0.14297	-0.17573	0.60337	0.44029	0.63397	0.56076	-0.64682	0.045437	-0.55745	0.0087892	0.01952	0.5149	0.40218	-0.54076	-0.16628	-0.48187	0.57383	0.72519	-0.25459	-0.40664	0.59991	-0.23275	-0.17092	-0.32475	-0.15332	0.6829	0.52429	0.52305	-0.75107
L_P_1127.718_10.41398	-0.12678	-0.33302	-0.48021	-0.33542	0.41679	0.050399	0.34069	0.80101	0.42283	-0.5421	0.78451	0.61265	0.85204	0.25177	0.48892	-0.55564	-0.25876	-0.19653	0.10258	-0.48926	-0.24004	0.67974	0.028159	-0.038048	-0.51402	-0.39745	0.59308	0.70433	-0.48121	-0.62229	0.34443	0.55337	0.55107	0.37339	0.59776	0.75913	-0.17047	-0.12358	-0.404
L_P_1129.733_10.57331	-0.33604	-0.4932	-0.63417	-0.67074	-0.2042	-0.18958	-0.095733	0.52107	-0.097721	-0.30961	0.5991	0.56928	0.6845	-0.070664	0.064882	0.019358	0.33426	0.027591	0.22826	0.19389	-0.30221	-0.19984	0.49431	0.69067	-0.32325	-0.16807	0.62952	0.68659	-0.51908	-0.62186	0.41498	-0.20529	-0.25178	-0.26223	-0.1771	0.4903	0.38131	0.44954	0.092926
L_P_1156.375_7.676218	-0.52884	-0.23213	-0.037715	-0.58577	0.0026913	-0.31964	-0.24073	0.52016	-0.47608	-0.3612	0.12391	0.22351	0.168	-0.12393	-0.055533	-0.30081	-0.11282	-0.12212	-0.1602	-0.51956	-0.47317	0.32897	0.27804	0.84661	-0.55329	0.26285	0.47574	0.57801	-0.55958	0.59092	0.5336	0.75026	0.7128	0.72168	0.6569	0.59972	-0.65413	-0.65849	-0.25996
L_P_1172.68_10.0932	-0.19443	-0.69308	-0.71119	-0.19141	0.73593	-0.45509	-0.49442	0.53809	0.13066	-0.018933	0.47655	0.26186	0.71046	0.29824	0.63389	-0.67866	-0.22383	0.017508	0.03028	-0.14212	0.21654	0.80733	-0.24052	0.12789	0.56968	-0.24231	0.10471	-0.056963	-0.70713	-0.86479	-0.48618	0.61053	0.59326	0.53042	0.51376	0.67375	-0.42909	-0.46616	-0.18682
L_P_1174.695_10.25627	-0.51801	-0.45732	-0.78392	-0.44809	0.61785	-0.15868	-0.22965	0.62485	-0.15822	0.30489	0.72419	0.45021	0.74993	0.48132	0.54169	-0.37446	-0.47229	-0.14806	-0.1005	-0.55393	0.025431	0.43452	-0.16364	-0.34174	-0.062732	-0.42337	0.71261	0.62606	-0.30515	-0.58782	-0.41401	0.43802	0.42025	0.41369	0.36195	0.35364	-0.31087	-0.38617	-0.62944
L_P_1193.812_7.580401	-0.24037	-0.76756	-0.65922	-0.59797	-0.044799	-0.56671	-0.3634	0.18611	-0.24913	-0.64231	0.28306	0.31514	0.59191	0.22078	0.44659	-0.54999	0.29912	0.11724	0.37533	-0.30918	-0.11156	0.44744	0.061743	0.088806	-0.20656	-0.066753	0.52569	0.49035	-0.12384	-0.75369	0.28976	-0.68178	-0.7671	-0.70094	-0.76576	-0.73895	0.58365	0.61445	0.13021
L_P_120.0948_10.78145	0.099182	0.58103	-0.24072	0.29341	0.2873	0.19378	0.069655	0.50815	-0.1924	0.30422	0.53016	0.19085	0.52006	0.26414	0.29155	0.71312	0.027967	0.31086	0.40067	0.62969	0.27043	-0.6359	0.76775	-0.11912	0.34012	0.13237	-0.08933	0.71048	-0.26796	-0.25726	0.51525	-0.58013	-0.52962	-0.58328	-0.46258	-0.13008	0.55457	0.57652	-0.038199
L_P_120.0949_10.96248	-0.011031	0.16202	0.26006	-0.42066	0.30082	0.24703	-0.18511	0.61495	-0.19108	0.57133	0.15755	0.27345	0.22634	-0.15986	-0.096949	0.87066	0.51845	0.47304	0.5657	0.65206	0.12754	-0.67218	0.30753	-0.29989	0.18823	-0.17245	0.059514	0.31018	-0.24744	0.081213	0.38978	-0.4346	-0.51195	-0.49546	-0.55765	-0.11011	0.49618	0.54166	-0.12474
L_P_1201.327_10.14507	-0.089497	-0.24285	-0.44333	-0.3429	0.63286	0.21123	0.48653	0.56001	-0.07343	-0.24578	0.73385	0.40599	0.82245	0.6116	0.71486	-0.30519	-0.31968	-0.11386	-0.6219	-0.26583	0.031851	0.35099	0.54499	-0.32471	0.2791	-0.1585	0.48459	0.64652	-0.29474	-0.31481	0.3935	-0.11951	-0.096918	-0.098807	0.017915	0.51223	0.010687	0.29859	-0.76562
L_P_122.1105_10.78115	0.29952	0.68359	0.053475	0.25129	0.05249	0.32042	0.20116	0.31092	0.02832	0.381	0.23422	0.024698	0.20048	0.23644	0.14849	0.75291	0.084032	0.18673	0.23114	0.55717	0.43069	-0.10146	0.51039	-0.065815	0.37257	0.20442	-0.34655	-0.091642	-0.21697	-0.0016107	0.31572	-0.48026	-0.4101	-0.46498	-0.30041	-0.10978	0.42304	0.46832	0.0094139
L_P_122.1106_10.96371	-0.038619	0.2505	-0.25152	-0.042362	0.29082	-0.43245	-0.55746	0.26211	0.040843	-0.021546	-0.014131	-0.099271	0.1558	0.10726	0.25423	0.7366	0.54079	0.49305	0.61662	0.60746	0.36593	-0.31682	0.46431	-0.43369	0.45657	0.12951	-0.37712	0.15184	-0.46668	-0.4819	0.32969	-0.66301	-0.62628	-0.66702	-0.5155	-0.32054	0.63179	0.66842	-0.32156
L_P_1275.344_10.25633	-0.43822	-0.14237	-0.74312	0.066141	0.60407	0.58023	0.59334	0.39485	0.74644	0.35249	-0.14852	-0.50398	0.016436	0.53936	0.61823	0.39036	-0.57958	-0.57032	-0.66532	-0.3842	0.56415	0.64599	0.46276	-0.38453	0.60672	-0.44411	0.1539	0.21262	-0.077901	-0.058196	0.25455	0.082927	0.29089	0.072922	0.45081	0.59451	0.15898	0.048827	-0.37785
L_P_134.1104_10.96382	0.093481	0.19923	-0.21536	0.16017	0.25554	0.13826	-0.031498	0.49685	0.14237	0.30627	0.12622	0.018027	0.2156	0.097476	0.18173	0.82404	0.47951	0.34257	0.41105	0.67672	0.55905	-0.13583	0.71548	-0.36384	0.75255	0.16706	-0.46317	0.042893	-0.39056	-0.38317	0.4947	-0.70691	-0.66272	-0.69223	-0.58298	-0.32395	0.65458	0.68497	-0.079207
L_P_134.1105_10.77974	0.2132	0.50471	-0.049351	0.27218	0.19893	0.077214	-0.01091	0.10403	0.083586	0.1579	0.32704	0.068362	0.30868	0.24956	0.23442	0.45946	0.25587	0.45823	0.44866	0.69611	0.50626	-0.10573	0.56361	0.054115	0.50247	0.40074	-0.54156	-0.14431	-0.10074	-0.24801	0.36827	-0.56985	-0.47502	-0.5186	-0.37635	-0.17286	0.50292	0.51327	-0.13835
L_P_1349.363_10.35879	-0.13803	-0.030155	-0.38381	-0.26176	0.31929	0.76082	0.62122	0.528	0.86897	0.76817	-0.041062	-0.424	0.017859	0.54803	0.5083	-0.39256	-0.76093	-0.43801	-0.7769	-0.075998	0.15112	0.73126	-0.17699	-0.71826	-0.24311	-0.41679	0.49674	0.69842	-0.15744	0.39858	-0.41844	0.036048	0.29174	0.076	0.45368	0.35037	-0.13793	-0.17078	-0.051575
L_P_146.11_10.96464	-0.17426	-0.0080314	-0.45244	-0.14502	0.025393	0.00023369	-0.15098	0.40539	0.51734	0.0036722	-0.23628	-0.19312	-0.12408	0.0070895	0.0017921	0.78512	0.3438	0.10241	0.40412	0.63002	0.69392	-0.38521	0.68336	-0.025564	0.70744	-0.038678	-0.21664	0.12542	-0.37906	-0.61553	0.51064	-0.72064	-0.66064	-0.70629	-0.62524	-0.31765	0.69764	0.68751	0.53135
L_P_148.126_10.79223	-0.13277	0.573	-0.40097	0.099275	0.071001	0.33881	0.25241	0.40413	0.16532	0.37823	0.20127	0.032251	0.24342	0.12042	0.11513	0.7565	0.0085139	0.27474	0.421	0.33554	0.54895	0.0026003	0.64962	-0.22207	0.60561	0.30739	-0.15925	0.22061	-0.26106	-0.41981	0.54807	-0.78642	-0.73625	-0.72977	-0.71866	-0.44607	0.73621	0.72032	-0.21008
L_P_148.1262_10.96085	-0.26585	0.45971	-0.42071	0.33297	0.0066591	0.43532	0.27496	0.64349	0.43385	0.55925	0.13267	-0.10229	0.10408	0.27047	0.22576	0.77452	0.19635	0.13559	0.21689	0.36358	0.15843	-0.44427	0.60131	-0.20837	0.33402	0.32591	0.29433	0.45172	-0.40045	-0.15916	0.37101	-0.70433	-0.65968	-0.66899	-0.61285	-0.32015	0.66555	0.67292	0.33263
L_P_1497.4_10.5327	-0.238	-0.25432	-0.7031	-0.36025	0.67286	-0.31403	-0.35114	0.36804	0.27216	-0.37252	0.14225	0.55989	0.24603	-0.32235	-0.12109	0.22433	0.15553	0.25362	-0.047885	0.44025	0.1895	-0.1801	-0.060066	-0.47039	0.019827	-0.60492	0.56877	0.51603	-0.048232	-0.76624	0.42931	-0.38544	-0.39729	-0.40867	-0.4423	0.23248	0.47052	0.48286	0.11033
L_P_150.1421_10.95971	-0.15274	-0.17959	-0.57207	-0.16685	0.37643	-0.48959	-0.31465	0.60677	-0.28929	-0.51725	0.33148	0.072397	0.40031	0.31223	0.27048	0.74658	0.546	0.58405	0.69607	0.68709	0.24188	-0.63369	0.7117	0.65778	0.28764	0.35569	0.076473	0.54723	-0.4917	-0.59273	0.54105	-0.44184	-0.47505	-0.45852	-0.40182	-0.2255	0.34684	0.49172	-0.026646
L_P_150.1425_10.78282	0.50308	0.3759	-0.045913	-0.065991	0.018811	0.2919	0.1035	0.51631	0.26754	0.37337	0.23396	-0.23396	0.31497	0.5373	0.54549	0.63666	-0.28318	-0.16956	0.10484	-0.054201	0.41623	0.39834	0.66242	-0.18808	0.57004	0.21648	-0.4988	0.22985	-0.60453	-0.15688	0.35089	-0.43886	-0.38216	-0.37121	-0.27776	-0.038303	0.32557	0.39218	-0.13923
L_P_1553.075_7.520795	-0.21999	-0.01615	-0.12147	0.10419	0.17246	0.54064	0.5259	0.42354	0.71248	0.25097	-0.12288	0.095297	-0.161	-0.11368	-0.15864	0.22863	-0.50273	-0.59926	-0.6468	-0.0015202	0.60068	-0.25233	0.11165	-0.18387	0.19542	-0.1223	0.41152	0.15249	0.3628	0.49772	-0.28438	0.14495	0.33624	0.2568	0.33903	0.42674	-0.16104	-0.35475	-0.35804
L_P_1577.074_7.456121	-0.40988	0.17231	0.013019	0.095086	0.28996	-0.38889	-0.22238	0.083257	0.029769	-0.38391	-0.57728	-0.32266	-0.59344	-0.19759	-0.33746	0.80444	0.38924	0.36138	0.30727	0.43086	-0.070785	0.1716	-0.38955	0.14127	-0.062999	0.39268	0.41982	-0.34189	0.28366	0.50058	0.53896	-0.58535	-0.55582	-0.4534	-0.5333	-0.33493	0.44437	0.44752	-0.085836
L_P_160.126_10.77606	0.045066	0.53442	-0.32105	0.18765	0.46593	-0.19345	-0.36231	0.13486	-0.56216	0.27639	0.32088	0.17885	0.34616	-0.027052	0.0075366	0.76557	0.48461	0.46016	0.65579	0.60104	0.59336	-0.18163	0.59254	-0.26985	0.71763	0.24831	-0.22267	0.035939	0.089928	-0.70397	0.49932	-0.75306	-0.71696	-0.68844	-0.68262	-0.56267	0.62613	0.65225	0.040123
L_P_160.1263_10.96433	0.24085	0.33121	-0.0054518	0.13272	0.306	0.12236	-0.15315	0.53857	0.26692	0.36171	-0.11717	-0.22864	0.12	0.1301	0.30765	0.89667	0.26083	0.24057	0.43001	0.72463	0.42094	-0.34348	0.42514	-0.44619	0.54942	0.13207	-0.30003	-0.1657	-0.38139	-0.37291	0.35557	-0.62562	-0.60109	-0.63062	-0.56382	-0.25418	0.57919	0.60424	0.0072078
L_P_1633.138_8.101273	-0.44882	-0.33953	-0.43241	-0.65936	-0.63426	-0.2299	-0.14021	-0.14132	-0.44626	-0.1843	-0.27243	-0.35134	-0.0053116	0.022304	0.22079	0.072533	-0.35994	0.19778	-0.33211	-0.017875	-0.094471	0.69963	0.31502	0.010143	0.14635	0.74203	-0.49206	0.11166	-0.62074	-0.28088	0.44636	-0.59188	-0.45958	-0.57768	-0.31664	-0.19099	0.55756	0.51412	0.60435
L_P_1657.134_8.009384	-0.4008	-0.14856	-0.29379	-0.10753	-0.47022	-0.33797	-0.28075	0.18231	-0.71974	0.021557	0.35258	-0.18304	0.31392	0.55988	0.50383	-0.065535	0.1618	0.093817	0.17976	0.25363	-0.27153	0.38935	0.51394	0.69886	0.087474	0.78198	-0.1697	0.34927	-0.29633	0.37197	0.56891	-0.2598	-0.24631	-0.28473	0.080409	-0.3473	0.086845	0.12553	-0.48867
L_P_174.1415_10.96382	0.24224	0.28279	0.010731	0.081695	0.20387	0.08993	-0.19849	0.40844	0.27855	0.3883	-0.072223	-0.1688	0.11798	0.12394	0.24265	0.83037	0.28285	0.10137	0.41048	0.67749	0.4626	-0.13906	0.36901	-0.34919	0.56795	0.11768	-0.37177	-0.28005	-0.43858	-0.37424	0.38971	-0.67234	-0.64825	-0.66833	-0.59358	-0.25638	0.63388	0.6843	0.095069
L_P_174.1416_10.77939	0.12993	0.51845	-0.12134	0.10428	-0.025316	0.012524	-0.054401	0.099169	0.047516	0.10994	0.24336	0.08642	0.24781	0.11228	0.11253	0.74529	0.27534	0.19701	0.3816	0.57574	0.44641	-0.044719	0.58903	0.0039389	0.44894	0.31775	-0.32814	0.025304	-0.18252	-0.074111	0.3956	-0.60398	-0.51198	-0.53981	-0.37961	-0.22739	0.50057	0.5375	-0.092046
L_P_178.1744_10.78227	-0.18381	0.68395	0.10623	0.59198	0.30758	0.26945	-0.13183	0.38768	-0.23817	0.47514	-0.221	0.10442	-0.13976	-0.40222	-0.3812	0.807	0.4369	0.13426	0.58817	0.74213	0.83013	-0.48927	0.79903	-0.26501	0.80787	-0.1257	-0.56747	0.11444	-0.17917	-0.51339	0.67636	-0.75227	-0.68779	-0.74454	-0.64171	-0.4433	0.73146	0.66715	0.075289
L_P_178.1746_10.96221	0.37269	-0.13611	-0.30763	-0.47789	-0.11761	0.27362	0.061069	0.60523	0.19181	0.36276	-0.42292	-0.48282	-0.082979	0.18445	0.42894	0.76344	0.55626	0.4597	0.50144	0.50223	-0.042982	0.28201	0.10921	-0.54871	-0.046567	0.21732	0.48506	0.28984	-0.52894	-0.18175	0.20531	-0.30712	-0.27115	-0.3102	-0.18176	-0.11739	0.20663	0.27256	0.057943
L_P_202.1733_10.78037	0.1201	0.56308	-0.0018785	0.18521	0.20661	0.13082	-0.023303	0.30144	0.062605	0.26875	0.23484	0.064146	0.25157	0.13086	0.15417	0.62607	0.14993	0.14015	0.28271	0.45969	0.40639	-0.11859	0.43303	0.14075	0.33296	0.28964	-0.35746	0.048659	-0.024378	-0.16813	0.39224	-0.50317	-0.45566	-0.4717	-0.38069	-0.23362	0.41634	0.44157	-0.15348
L_P_202.1733_10.96304	0.018503	0.29726	-0.24381	0.3489	0.17787	0.0045961	-0.13752	0.43674	-0.009431	0.22026	0.0079428	-0.25386	0.2053	0.34899	0.48281	0.83851	0.36781	0.24418	0.38918	0.59111	0.54911	-0.033796	0.68698	-0.16562	0.74249	0.064019	-0.43958	-0.02433	-0.46668	-0.28977	0.42012	-0.56969	-0.53424	-0.57807	-0.41503	-0.14156	0.55489	0.58288	-0.32471
L_P_204.1886_10.78147	0.29132	0.377	-0.00030716	0.056541	0.24003	0.081334	0.070346	0.21045	-0.40786	0.17274	0.34518	0.074251	0.35773	0.27765	0.25491	0.62371	0.3386	0.22626	0.57925	0.50945	0.69308	-0.19874	0.83701	0.2414	0.78739	0.55115	-0.60176	0.11753	-0.23432	-0.38383	0.35519	-0.60177	-0.54533	-0.54532	-0.45431	-0.33817	0.44333	0.50755	0.11855
L_P_206.2061_10.78111	0.28337	0.70016	0.10791	0.42966	0.0069642	0.33993	0.1814	0.51993	0.145	0.4237	0.40067	0.19038	0.31443	0.17597	0.066375	0.41599	0.11929	0.10771	0.25406	0.48381	0.39839	0.45137	0.34868	-0.13612	0.2706	0.22991	-0.33761	-0.12286	0.11327	-0.059823	0.12945	-0.21509	-0.14813	-0.16024	-0.090052	-0.097888	0.13601	0.1188	-0.33829
L_P_206.2065_10.96274	0.10955	0.40841	0.015841	0.3123	0.06873	0.53377	0.3095	0.62137	0.27709	0.65886	0.10157	-0.075451	0.097024	0.28826	0.15074	0.86368	0.38523	0.18643	0.37154	0.78198	0.29403	-0.15752	0.5698	0.095908	0.30532	0.31528	-0.23617	0.26585	-0.37881	0.23956	0.38032	-0.62185	-0.59411	-0.60405	-0.52545	-0.23491	0.53628	0.63376	0.073865
L_P_214.1734_10.93562	-0.27979	-0.25846	-0.47568	0.3925	0.01829	-0.28657	-0.49304	-0.04532	0.049754	0.3391	-0.35887	-0.60588	-0.27509	0.47073	0.43157	0.85201	0.067331	0.10021	0.0096145	0.57021	0.82376	-0.14376	0.86949	-0.026551	0.84801	0.45401	-0.66685	0.079841	-0.75747	-0.0082564	0.28683	-0.60442	-0.5429	-0.59028	-0.48346	-0.52029	0.52909	0.45779	-0.15363
L_P_218.2045_10.96473	-0.24449	0.037596	-0.43072	-0.050837	0.26029	0.080911	-0.089205	0.54452	-0.33987	0.25525	0.03279	-0.083224	0.15068	0.20815	0.24313	0.85824	0.57727	0.51973	0.56838	0.76022	0.44222	-0.46615	0.67745	-0.16194	0.64958	0.027641	-0.27824	0.25331	-0.65987	-0.48646	0.56416	-0.69511	-0.66296	-0.70522	-0.58873	-0.27906	0.68584	0.70567	-0.062439
L_P_218.2046_10.78064	0.13396	0.57772	-0.35259	0.17967	0.18826	-0.03581	-0.25578	0.18728	-0.050034	0.33856	0.21816	-0.055866	0.21677	0.30856	0.25396	0.75678	0.19688	0.45018	0.47975	0.64266	0.55644	0.0053285	0.69848	-0.12016	0.69492	0.46837	-0.39766	0.010065	0.078216	-0.18679	0.65827	-0.71273	-0.63306	-0.69505	-0.5657	-0.14168	0.70168	0.70384	-0.071202
L_P_2310.635_7.525088	-0.30518	0.28396	-0.23135	0.43522	0.30246	0.69242	0.58115	0.6521	0.72982	0.65332	-0.17906	-0.072517	-0.19017	-0.0090113	-0.060668	0.53926	-0.12593	-0.46649	-0.29755	-0.076257	0.53884	0.52194	-0.11981	-0.44354	0.15505	-0.34221	0.059238	-0.0030192	0.2675	0.55909	-0.15606	-0.11367	0.078202	-0.0072204	0.073228	0.20131	0.060736	-0.08511	-0.58082
L_P_232.2202_10.78109	0.30019	0.37733	-0.23802	-0.029168	0.22647	0.2133	0.19844	0.26595	0.33809	0.1301	0.13838	-0.11643	0.24006	0.27336	0.33517	0.61653	0.13249	0.44115	0.35446	0.51887	0.55767	-0.17928	0.66085	0.18889	0.63062	0.45716	-0.50738	0.060703	-0.29258	-0.29681	0.44588	-0.54754	-0.4743	-0.48577	-0.37112	-0.082323	0.46395	0.54878	0.11282
L_P_232.2203_10.96429	-0.06106	0.064091	-0.10622	-0.062647	-0.08036	0.0047359	-0.33532	0.61896	0.093353	0.39058	-0.068208	-0.089224	0.12786	0.031554	0.1738	0.87935	0.43639	0.045474	0.4262	0.53872	0.39044	-0.1308	0.649	-0.20656	0.66189	0.1595	-0.45562	0.13318	-0.46939	-0.39846	0.48506	-0.64062	-0.59108	-0.65743	-0.5056	-0.23594	0.63118	0.60851	-0.22622
L_P_2334.632_7.510322	-0.65999	-0.20738	-0.16039	-0.41558	0.15683	0.2521	0.48503	0.38857	0.44439	-0.43963	-0.2584	0.28002	-0.21856	-0.56406	-0.48486	0.39889	0.068748	0.4381	0.033145	-0.24052	-0.052578	0.78685	-0.80017	-0.64414	-0.39392	-0.054318	0.33909	0.038542	0.45692	0.32965	0.24433	-0.056727	0.077317	0.1063	0.07634	0.038174	-0.20704	-0.38882	-0.57633
L_P_234.2377_10.7797	-0.17068	0.64737	-0.27303	-0.071773	0.39966	0.31737	-0.053431	0.40414	-0.11167	0.45646	0.56756	0.36558	0.56638	0.32218	0.24171	0.75478	0.37201	0.52903	0.63702	0.4131	0.73124	0.079473	0.73379	0.026055	0.71844	0.060153	-0.41693	0.25847	0.069703	-0.27215	0.58045	-0.41597	-0.28247	-0.37871	-0.21909	0.17064	0.38873	0.29388	-0.41201
L_P_234.2379_10.96331	0.18791	-0.039641	-0.10585	0.20979	0.24727	0.1558	-0.022763	0.34284	-0.64181	0.36793	-0.2834	-0.66307	-0.25553	0.61589	0.49804	0.71368	-0.10311	0.27192	0.1427	0.50637	0.43666	-0.35684	0.64437	0.13427	0.64273	0.34691	-0.20093	0.1511	-0.54235	-0.027387	0.37927	-0.49611	-0.42781	-0.53195	-0.27624	-0.082858	0.48971	0.49144	0.20515
L_P_235.1553_4.627676	-0.41248	-0.047645	-0.72651	0.39844	0.8342	-0.81518	-0.79048	-0.12813	-0.7797	-0.66705	-0.29376	-0.012598	-0.088701	-0.44961	-0.19159	0.44584	0.74335	0.66291	0.77728	0.69891	0.42802	0.41613	-0.33997	-0.36947	0.59231	0.057372	-0.40507	-0.69007	-0.0035027	-0.73214	0.4591	-0.34749	-0.32071	-0.29474	-0.31025	-0.47682	0.23385	0.10021	-0.37494
L_P_238.2187_10.78394	-0.10574	0.04428	-0.069271	0.075765	0.015072	-0.59169	-0.70686	0.073309	-0.090649	-0.049891	-0.64598	-0.5219	-0.65568	-0.39621	-0.45311	0.58764	0.58085	0.11872	0.70465	0.64275	0.31395	0.75521	0.087326	-0.37743	0.69099	0.0038012	0.10636	-0.6412	-0.068884	-0.61789	-0.14098	-0.67438	-0.69729	-0.61035	-0.74971	-0.69752	0.51198	0.47487	0.65426
L_P_238.2188_10.97249	-0.033536	-0.020828	-0.21136	-0.11549	-0.29896	-0.76249	-0.74902	0.0073228	-0.36115	-0.72256	-0.79624	-0.61438	-0.73691	-0.65667	-0.58659	0.63083	0.53083	-0.19178	0.21646	-0.078155	-0.1008	0.71477	-0.32107	-0.56593	-0.072137	-0.2576	-0.030061	-0.073604	-0.089838	-0.49888	0.70121	-0.8974	-0.90684	-0.90129	-0.91341	-0.82504	0.87535	0.87946	0.74605
L_P_243.1834_4.372364	-0.1338	0.052662	-0.23587	-0.0084864	0.63756	-0.56348	-0.51521	-0.042851	-0.65066	0.00038011	-0.44756	-0.0822	-0.3544	-0.52988	-0.43437	0.35877	0.030295	0.092913	-0.045611	-0.07166	0.094951	0.40666	-0.66387	-0.6269	-0.21568	-0.15891	0.11108	-0.037682	0.18783	-0.38857	0.55227	-0.58823	-0.56678	-0.62656	-0.50316	-0.38901	0.66583	0.60048	-0.22539
L_P_243.1836_4.630958	-0.515	-0.33493	-0.43462	0.42541	0.22403	-0.58912	-0.29542	-0.16574	-0.57845	-0.71848	-0.081024	-0.043805	-0.036538	-0.10187	0.016158	0.44196	0.29032	0.3267	0.52328	0.19165	0.50385	0.36823	0.55034	0.14514	0.76623	0.15967	-0.045881	-0.54454	-0.18907	-0.4217	0.082401	-0.43236	-0.44521	-0.35219	-0.50582	-0.46394	0.28599	0.25443	-0.57382
L_P_246.2358_10.78092	0.18771	0.40033	-0.16971	0.062954	0.085055	0.23663	0.147	0.52235	0.029811	0.23492	0.28391	0.012364	0.32621	0.26489	0.31614	0.43387	0.10952	0.46871	0.25468	0.53376	0.32529	0.1861	0.46263	-0.13439	0.32023	0.26319	-0.47086	0.21763	-0.21382	-0.16139	0.45065	-0.68153	-0.64817	-0.65512	-0.57677	-0.32303	0.60681	0.65343	-0.13649
L_P_253.2786_3.193093	-0.5105	-0.56483	-0.47136	-0.5987	-0.33003	-0.2898	-0.10731	-0.025462	-0.33747	-0.43761	-0.22952	-0.16781	0.037489	0.06775	0.29294	0.6827	0.1068	0.45016	0.18225	-0.032286	-0.20807	-0.65352	0.64748	0.62468	-0.14667	0.41257	0.11172	0.56579	-0.32084	0.45943	0.58339	-0.23835	-0.2036	-0.31387	-0.17976	0.20883	0.42229	0.40277	-0.41188
L_P_255.2561_3.87643	-0.51838	0.24964	-0.65802	0.46622	0.6839	-0.28534	-0.38397	0.0032533	-0.2986	0.10134	-0.29891	-0.48285	-0.40358	0.32667	-0.029808	-0.34978	0.14963	0.082485	0.094661	0.023211	0.35087	0.19365	0.55762	0.21793	0.45225	-0.089062	-0.11741	0.26408	0.67242	-0.38789	-0.16121	0.19851	0.23526	0.51659	0.11914	-0.41029	-0.57246	-0.49746	-0.17571
L_P_258.2356_10.78051	0.1525	0.56095	0.011178	0.27291	0.10483	0.29382	0.09474	0.27901	0.15116	0.42403	0.38834	0.20464	0.33433	0.13593	0.085127	0.64245	0.0063251	0.093783	0.25378	0.61062	0.42576	-0.1602	0.59165	-0.20885	0.45978	0.14514	-0.38021	0.21419	-0.11263	-0.30459	0.45184	-0.72378	-0.67335	-0.69643	-0.60594	-0.32359	0.66545	0.67617	-0.053732
L_P_258.2356_10.96578	0.14531	0.25276	-0.035996	0.020042	0.12237	0.062442	-0.04562	0.38505	0.18016	0.16348	0.1337	0.037192	0.23112	0.11604	0.2005	0.80412	0.29926	0.20101	0.3532	0.61384	0.48187	-0.26132	0.39914	-0.24539	0.51076	0.10563	-0.39755	-0.16579	-0.36481	-0.18699	0.18974	-0.54096	-0.4913	-0.53097	-0.39191	-0.24656	0.44397	0.47298	-0.043634
L_P_258.3052_3.193375	-0.46825	-0.76742	-0.7742	-0.6729	-0.072688	0.33177	0.59204	0.22307	0.35869	-0.39863	0.30247	-0.38433	0.55845	0.75906	0.80619	0.29723	-0.2463	0.046633	-0.13057	-0.45509	0.13144	-0.25011	0.46779	0.33404	-0.011242	0.30723	0.4454	0.5281	-0.30965	0.51316	0.37168	0.37125	0.39225	0.34943	0.5003	0.39064	-0.32967	-0.29663	-0.45528
L_P_260.2513_10.78427	-0.17859	-0.12796	-0.12753	-0.015017	0.51753	-0.29	-0.45587	0.42428	-0.31433	0.37273	0.29429	0.039516	0.4695	0.45944	0.47888	0.59699	0.06466	0.28944	0.30386	0.38099	0.77225	-0.34655	0.85732	0.0015495	0.84385	0.1539	-0.49044	0.37316	-0.14964	-0.68074	0.68716	-0.70982	-0.69627	-0.73336	-0.58137	-0.30383	0.67109	0.73059	-0.15951
L_P_279.2561_3.400166	0.24033	0.57409	-0.1225	0.66225	0.81936	-0.42248	-0.69984	0.23368	-0.22431	0.21612	0.13188	0.016765	-0.15615	0.20005	-0.22605	-0.33696	0.11391	0.54554	0.28818	0.36319	-0.047652	0.47363	-0.084937	0.022595	-0.19952	-0.45272	0.47434	0.40641	0.76645	-0.087751	-0.67717	0.48794	0.52667	0.55863	0.56445	-0.29855	-0.64446	-0.65549	-0.36622
L_P_281.2719_4.091919	-0.44873	0.016182	-0.47037	0.19602	0.47355	-0.28585	-0.40982	0.28842	-0.11656	0.30363	0.19733	-0.27386	-0.097037	0.57138	0.078406	-0.17666	-0.43283	-0.26696	-0.11772	-0.29201	0.49162	0.23836	0.57497	-0.050253	0.10414	-0.2247	0.48785	0.55956	0.52742	-0.073276	-0.30431	-0.044661	0.050527	0.056662	0.42972	-0.28595	-0.28213	-0.3672	-0.57658
L_P_281.2727_7.694711	-0.099751	-0.54431	0.075625	-0.71864	-0.57349	-0.50302	-0.4206	-0.29802	-0.62918	-0.4112	-0.70762	-0.43453	-0.54831	-0.41186	-0.18079	-0.041615	0.42326	-0.29109	0.052581	-0.42973	-0.29706	0.35644	-0.11968	0.20065	0.072822	0.5494	0.23446	-0.58587	-0.57309	-0.034904	0.54381	-0.81927	-0.85412	-0.77409	-0.85923	-0.73414	0.71734	0.76351	0.67448
L_P_281.2729_7.988321	0.086191	-0.45189	0.31402	-0.72517	-0.32787	-0.46351	-0.52986	-0.30729	-0.52081	-0.21141	0.025852	0.57924	-0.030447	-0.75383	-0.7403	-0.22031	0.26184	0.27878	0.3207	0.67462	0.30594	-0.44003	0.55976	0.011364	0.40565	-0.30937	0.0043348	0.29661	-0.052289	-0.72024	0.74405	-0.70965	-0.77218	-0.68991	-0.80132	-0.44804	0.67418	0.73687	0.68191
L_P_282.2784_7.691851	-0.20184	-0.42435	-0.20997	-0.075757	0.68021	-0.79235	-0.86341	-0.24062	-0.21012	-0.27684	-0.77779	-0.55791	-0.46809	-0.5168	0.063355	0.22667	0.68923	0.53037	0.56946	0.56734	0.2657	0.77816	0.087622	-0.089381	0.76553	-0.1922	-0.78712	-0.86867	-0.79696	-0.74388	0.6863	0.058577	-0.059525	-0.080016	-0.23945	0.30274	0.18019	0.22306	0.24952
L_P_284.2513_10.96172	0.35934	0.26698	0.13593	-0.068084	0.095209	0.50932	0.29673	0.41933	0.36413	0.59879	0.2303	0.056125	0.21949	0.26819	0.18822	0.84193	0.2444	0.26368	0.21143	0.8514	0.14217	-0.79456	0.6658	0.33521	0.20389	0.49306	-0.17105	0.21631	-0.24983	-0.13471	0.21504	-0.15515	-0.119	-0.13709	-0.051574	0.024192	0.15396	0.16689	-0.043772
L_P_284.2514_10.78114	0.17541	0.53393	-0.20126	0.015992	-0.13122	0.25735	0.19106	0.32975	0.16795	0.32561	0.23306	-0.043072	0.24176	0.30669	0.27124	0.76057	0.29956	0.29599	0.38667	0.4401	0.52517	-0.35369	0.79933	0.37095	0.64125	0.49925	-0.38194	0.23945	-0.22821	-0.24124	0.37347	-0.45541	-0.33283	-0.38152	-0.22386	-0.18242	0.32174	0.33169	0.12265
L_P_286.2668_10.96465	-0.024719	0.3703	-0.39296	0.41272	0.45705	0.28001	0.0020143	0.74817	0.48595	0.45811	-0.051426	-0.18153	0.04539	0.21138	0.19603	0.84674	0.25835	-0.056044	0.17738	0.63604	0.52307	-0.2833	0.41532	-0.099661	0.50006	-0.082728	-0.24743	-0.12571	0.034605	-0.40934	0.23049	-0.53686	-0.47192	-0.52875	-0.36	-0.32803	0.45175	0.39593	-0.19923
L_P_286.267_10.78062	0.24877	0.59042	0.059728	0.05585	0.014641	0.15757	0.01902	0.13725	0.0089035	0.33531	0.18827	0.020715	0.18983	0.15073	0.14119	0.76185	0.077091	0.26527	0.32954	0.49451	0.47672	-0.0082608	0.62878	0.097821	0.52752	0.46268	-0.42799	0.055312	-0.34733	0.12981	0.36224	-0.53936	-0.46221	-0.48213	-0.35521	-0.12344	0.44098	0.50647	-0.094948
L_P_298.267_10.78454	0.063684	0.67975	-0.17705	-0.14871	-0.18637	0.31059	0.34475	0.11423	0.2698	0.12998	0.04588	0.0086412	0.1696	0.074789	0.20817	0.89181	0.070873	0.020531	0.13857	0.22094	0.3112	0.1674	0.46497	0.36748	0.23355	0.30669	-0.38496	0.12436	-0.28273	-0.053062	0.45906	-0.60364	-0.5127	-0.56401	-0.3946	-0.14615	0.58035	0.55225	0.19838
L_P_305.3201_3.198556	-0.62902	-0.74181	-0.41779	-0.074878	0.053642	-0.27658	-0.16671	0.37533	-0.22508	-0.3745	-0.27959	-0.55859	-0.26584	0.26202	0.14556	-0.22846	-0.42543	-0.30131	-0.034826	-0.31219	0.44325	0.26214	0.43855	0.40382	0.5752	0.3245	0.40394	0.15834	-0.10497	-0.036554	0.58675	-0.22344	-0.16521	-0.25243	-0.13165	0.13953	0.39012	0.19562	-0.22556
L_P_306.3268_3.193369	-0.65125	-0.82596	-0.81533	-0.64104	0.14247	0.23044	0.47842	0.26887	0.43739	-0.20599	0.27657	-0.24769	0.57026	0.60527	0.76103	0.14151	-0.34119	0.10815	-0.04915	-0.39113	0.31693	-0.38667	0.65178	0.37714	0.32794	0.036068	0.30236	0.55807	-0.48384	0.031083	0.54697	0.29182	0.30849	0.2162	0.40461	0.49259	-0.093841	-0.05621	-0.36204
L_P_309.3032_5.008524	-0.67658	-0.44793	-0.53999	-0.20623	0.49586	-0.26154	-0.11775	0.020663	-0.67226	0.0043334	-0.073026	0.28559	-0.0027227	-0.55423	-0.40656	-0.40593	-0.068016	-0.081699	0.2279	0.22899	0.67411	0.5048	0.19688	-0.26402	0.71648	-0.13467	-0.29974	-0.11345	-0.42613	-0.56686	0.39189	-0.46457	-0.52801	-0.37441	-0.66989	-0.43571	0.47566	0.40628	0.2291
L_P_312.2672_8.294167	0.37544	-0.24247	-0.18239	-0.53756	-0.1487	-0.090544	-0.18836	-0.25312	0.17296	-0.0037109	0.12922	0.41849	0.34466	-0.52634	-0.15294	-0.32297	0.20768	-0.076149	-0.096234	0.39637	-0.094964	0.45061	-0.014466	-0.49029	-0.067041	-0.067905	-0.0060158	0.1645	-0.67436	-0.80367	0.1206	-0.61512	-0.64645	-0.63275	-0.63541	-0.069712	0.68775	0.73928	0.7746
L_P_312.2827_10.78084	0.20861	0.52801	-0.20371	0.27642	0.12375	0.14473	0.0791	0.20781	0.092877	0.23221	0.28414	0.060527	0.27369	0.14664	0.14449	0.73329	0.32142	0.23706	0.37016	0.46075	0.47537	0.067758	0.45008	-0.099369	0.42283	0.18073	-0.30335	-0.037335	-0.16777	-0.36946	0.44563	-0.67739	-0.63878	-0.64806	-0.59407	-0.22726	0.62518	0.65306	0.098537
L_P_315.2828_7.797414	-0.41767	-0.63306	-0.53956	-0.53913	0.20169	-0.36264	0.0074695	0.14258	0.14838	-0.66557	0.03801	-0.084008	0.25697	0.031636	0.28926	-0.060794	0.10312	0.35162	0.14259	-0.1001	-0.38341	-0.40229	0.012243	0.15529	-0.24626	0.11074	0.11242	0.34852	-0.19939	-0.22851	0.4429	-0.012924	-0.17571	-0.078838	-0.33992	0.0093235	0.19155	0.21064	0.34296
L_P_335.3196_5.225997	-0.18148	-0.36103	-0.51605	-0.39023	0.17022	-0.11899	0.29451	-0.044174	-0.67982	-0.34702	0.12923	0.14318	0.088059	0.14867	-0.016501	-0.11303	-0.58238	-0.34961	-0.44474	0.082053	0.39185	-0.14241	0.54821	0.091971	0.4411	0.36182	0.18499	0.49128	-0.18181	-0.26826	0.46993	-0.00075808	0.077636	0.050664	0.13678	0.27288	-0.12008	-0.12851	0.0073202
L_P_336.2675_8.320402	0.36548	-0.30431	-0.15618	-0.52718	0.012166	-0.25215	-0.37544	0.0007906	0.31438	0.18282	-0.041526	0.46934	0.1608	-0.76771	-0.54858	0.068807	0.049438	0.4031	-0.028498	0.68686	-0.11028	0.5098	-0.403	-0.58689	-0.43917	-0.37446	0.1816	0.48346	-0.60808	-0.63391	0.32911	-0.44921	-0.48969	-0.56016	-0.50088	0.083619	0.58054	0.57869	0.71094
L_P_337.3355_5.877714	-0.46983	-0.36965	-0.52275	-0.18515	-0.057195	-0.31762	-0.1426	0.26964	-0.27716	-0.53919	-0.11985	-0.097841	-0.072865	-0.41363	-0.28761	0.13999	0.41163	0.11469	0.71506	0.17805	0.58207	0.5837	-0.34451	-0.53876	0.59775	-0.060221	0.42149	-0.38483	-0.30603	-0.77826	0.42162	-0.47838	-0.48629	-0.43101	-0.56098	-0.19652	0.49755	0.45386	0.25234
L_P_338.283_8.335554	0.30411	-0.085166	-0.063208	-0.2825	-0.0062345	-0.035488	-0.26475	0.17446	0.24941	0.21337	0.28009	0.5348	0.40369	-0.49033	-0.26082	0.19729	0.011599	0.077628	0.00095515	0.59087	-0.012372	-0.56793	0.27885	-0.63764	0.060896	-0.22466	0.30813	0.42362	-0.32585	-0.63987	-0.03669	-0.6377	-0.66323	-0.63042	-0.72314	-0.33541	0.59801	0.61298	0.63754
L_P_338.283_8.632756	0.16165	0.060001	0.21188	-0.61196	0.0083953	0.11648	0.056751	0.34556	-0.018321	0.027054	0.37842	0.48327	0.50428	-0.31751	-0.0447	0.080558	0.009389	-0.10276	-0.086907	0.39556	-0.43321	-0.039675	-0.0659	-0.58588	-0.2955	-0.15	0.22472	0.40349	-0.58969	-0.30342	0.084738	-0.26935	-0.31643	-0.29514	-0.19772	0.020852	0.32544	0.45435	-0.02485
L_P_339.3505_6.652238	-0.51146	-0.13071	-0.46707	-0.069967	-0.15523	0.37539	0.19216	0.28123	-0.3529	0.49248	-0.19654	0.11629	-0.26967	-0.49481	-0.50491	0.43742	0.22731	0.47292	0.39983	0.37564	0.37467	0.41707	-0.24297	-0.23656	0.33071	0.026597	0.093667	-0.23649	-0.24454	-0.61782	0.54501	-0.46906	-0.45313	-0.39947	-0.5305	-0.20478	0.52238	0.4409	0.41945
L_P_348.3733_3.728931	-0.52366	-0.58322	-0.71765	-0.67895	-0.60268	0.58765	0.72468	0.21203	0.63896	-0.15756	-0.57809	-0.80503	-0.45062	0.484	0.53231	0.56935	-0.74069	-0.55589	-0.75309	-0.62332	-0.034449	0.18747	0.044427	-0.051132	-0.54563	0.30577	0.67599	0.57086	-0.46042	0.73314	0.3471	0.33347	0.43041	0.26259	0.50542	0.66446	-0.10528	-0.19779	-0.039843
L_P_352.2591_4.112699	-0.37979	0.24437	0.37383	-0.16369	-0.13986	0.308	0.24938	0.62124	0.24371	0.069834	-0.82432	-0.58605	-0.72561	-0.50394	-0.37066	0.61605	-0.27705	-0.63161	-0.43132	-0.62138	-0.10033	0.67644	0.27284	-0.11466	-0.39178	-0.25102	0.38626	0.48634	-0.49973	0.67229	0.68161	-0.29101	-0.19667	-0.33973	-0.23745	-0.13643	0.40834	0.0046525	0.11163
L_P_361.296_4.628859	-0.64141	-0.078402	-0.80338	0.4546	0.80802	-0.5361	-0.40413	0.47583	-0.39592	-0.50765	-0.30471	-0.35955	-0.091838	-0.098765	0.061728	0.70335	0.7442	0.61832	0.7891	0.74969	0.31656	-0.33501	0.013571	-0.15094	0.57508	0.14112	0.14083	-0.26079	-0.27264	-0.78103	0.56404	-0.41024	-0.36232	-0.4152	-0.36042	-0.27158	0.41582	0.36285	0.089566
L_P_362.3031_3.055466	-0.38881	-0.52604	-0.26077	-0.42361	-0.52705	0.49649	0.19052	0.17366	0.4733	0.67261	-0.76194	-0.90135	-0.7218	0.63554	0.58289	0.65097	-0.45942	-0.19024	-0.13806	-0.20785	-0.30049	0.70645	-0.30171	-0.15457	-0.27146	0.095524	0.1972	-0.070213	-0.82195	0.79092	-0.48211	0.54424	0.59216	0.50073	0.6244	0.3647	-0.52866	-0.59094	-0.014113
L_P_363.3501_5.635667	-0.60804	-0.66846	-0.7984	-0.41174	0.28454	0.17044	0.013317	0.14834	0.53737	0.24501	-0.3225	-0.45431	0.068663	0.079109	0.52413	0.27518	-0.31817	0.084073	-0.018111	-0.13668	0.48377	0.70003	0.38227	-0.41315	0.37544	-0.35846	-0.35431	0.4563	-0.58632	-0.56219	0.52359	-0.28581	-0.27382	-0.41912	-0.17256	0.1842	0.51204	0.49907	-0.33924
L_P_365.3667_6.652185	-0.31892	-0.24462	-0.62945	-0.21507	-0.060483	0.13539	0.15598	0.23543	-0.32444	0.22199	-0.1043	0.075171	-0.10014	-0.40034	-0.33928	0.42288	0.27844	0.36017	0.36523	0.47552	0.31798	0.1446	-0.20248	-0.38734	0.51866	0.29639	0.37368	-0.29334	-0.26978	-0.62681	0.2242	-0.12779	-0.16007	-0.033357	-0.29565	-0.1952	-0.14149	-0.12812	0.41346
L_P_365.3668_6.304663	-0.80048	-0.78817	-0.785	-0.021066	0.079111	-0.26129	-0.24663	0.44631	-0.41621	0.0066083	-0.056416	-0.097875	0.045937	-0.16399	0.03126	0.37573	0.74597	0.29328	0.57448	0.088779	0.51417	0.57493	0.71751	0.43697	0.78757	0.045394	-0.20021	0.25861	-0.46217	-0.62032	0.45371	-0.21959	-0.23141	-0.21074	-0.22409	-0.26708	0.22183	0.16772	-0.35826
L_P_366.3296_9.744337	-0.22799	0.4423	0.22008	0.048588	-0.063075	0.2529	0.093258	-0.0086595	0.20277	0.35867	-0.25148	-0.097686	-0.32134	-0.20192	-0.29676	0.62665	-0.39585	-0.51072	-0.42012	-0.010505	0.2003	-0.03697	0.059406	-0.31672	0.11847	-0.21442	0.15393	0.13693	-0.12114	0.28391	0.23811	-0.37725	-0.32588	-0.33851	-0.29004	-0.10862	0.37991	0.33026	-0.19615
L_P_368.3448_7.339883	-0.22192	0.42178	-0.035084	0.43238	0.06784	0.14598	0.13257	0.66575	-0.29857	0.096771	-0.10105	-0.11951	0.070336	-0.026725	0.14973	0.85756	0.5197	0.48378	0.46755	0.55952	-0.12703	-0.39273	0.5021	-0.12952	0.17741	0.24294	0.25926	0.42323	-0.26349	-0.14843	0.34453	-0.43803	-0.3826	-0.36877	-0.30485	-0.43743	0.13748	0.18918	-0.08486
L_P_368.3456_10.96791	0.17552	0.38873	-0.075817	0.14217	0.17997	0.059435	-0.14206	0.37065	0.2126	0.25013	0.014561	-0.030316	0.1475	0.070652	0.17891	0.84672	0.27833	0.14329	0.35876	0.66083	0.44297	-0.096281	0.29072	-0.41675	0.44877	-0.052323	-0.37081	-0.1407	-0.31067	-0.25473	0.33276	-0.66291	-0.6225	-0.65839	-0.55341	-0.25899	0.62157	0.64706	-0.031782
L_P_368.3459_10.76453	0.023725	0.51929	-0.16158	0.42621	0.38371	0.057663	0.015956	0.24203	-0.075486	0.15099	0.041702	-0.17408	0.10126	0.25346	0.28303	0.66984	0.043847	-0.16453	0.20947	0.34492	0.47145	0.2341	0.62613	6.4442e-05	0.39404	0.27426	-0.35647	0.17937	0.070634	0.094403	0.35986	-0.54768	-0.45694	-0.51342	-0.41437	-0.30588	0.43923	0.37319	-0.33716
L_P_372.3234_5.461495	-0.62663	-0.8537	-0.74188	-0.61239	-0.16144	-0.71891	-0.52498	-0.24977	-0.57414	-0.73456	-0.10755	-0.47007	0.086431	0.40797	0.5164	-0.42947	0.22325	0.44588	0.37423	0.47846	-0.00054481	0.42501	0.32	-0.045057	0.30822	0.13582	0.030376	0.14256	-0.57679	-0.54183	0.34458	-0.64691	-0.7068	-0.60159	-0.69165	-0.60678	0.54237	0.6415	0.31457
L_P_375.0051_5.635993	-0.061667	-0.59346	-0.6125	-0.43892	0.47328	-0.47139	-0.38656	0.076542	-0.1056	-0.63835	0.019084	0.50914	0.094257	-0.51398	-0.38413	-0.73946	0.66907	0.4214	0.61326	0.5989	0.81204	0.21036	0.64102	-0.19904	0.78628	-0.59135	-0.40235	0.24058	0.0243	-0.82852	0.58958	-0.79428	-0.81458	-0.73233	-0.81116	-0.69413	0.65181	0.6849	0.49329
L_P_375.261_6.401756	-0.52414	-0.50918	-0.69226	-0.41307	0.10765	0.51521	0.65741	0.74888	0.70758	-0.080079	0.33688	0.28183	0.62809	0.17726	0.45496	-0.012628	-0.59441	0.039269	-0.6053	-0.3185	0.047686	-0.1993	0.57622	-0.29793	-0.13905	-0.088775	0.62548	0.74328	-0.24928	-0.37169	0.48526	-0.40349	-0.39644	-0.47521	-0.34298	0.4391	0.57506	0.58571	-0.44254
L_P_375.389_11.31885	-0.61325	-0.60483	-0.64475	-0.79938	-0.01598	-0.033153	0.38648	0.55188	-0.15358	-0.54603	0.40947	0.19804	0.65132	0.34588	0.58937	0.60785	0.057082	0.045273	0.094113	-0.45708	0.0047744	-0.51159	0.58598	0.74303	0.26241	0.45399	0.43771	0.50896	-0.63177	-0.40151	0.59707	0.57223	0.5545	0.51714	0.56749	0.49553	-0.48032	-0.45316	-0.084284
L_P_375.3891_10.24455	-0.42466	-0.15475	-0.40789	-0.32996	0.54642	-0.36052	0.059217	0.034747	-0.32407	-0.6363	0.23992	-0.040018	0.25028	0.37626	0.31915	0.34589	0.050879	0.063842	0.16338	-0.43736	0.18359	-0.65586	0.69381	0.73062	0.19886	0.35452	0.44535	0.52711	-0.020545	0.55098	0.25549	0.7119	0.69514	0.72149	0.70571	0.38389	-0.71834	-0.65622	-0.5624
L_P_375.3892_9.896365	-0.6669	-0.54552	-0.83383	-0.71611	0.44866	-0.62995	-0.20936	0.20252	-0.2828	-0.79276	0.49285	-0.084644	0.73067	0.58605	0.78912	-0.04542	0.068473	0.35454	-0.089141	-0.40054	-0.036689	0.096063	0.44407	0.44079	-0.025301	0.49374	0.13461	0.45753	-0.47448	0.081571	0.53531	0.61752	0.61593	0.6347	0.6495	0.59839	-0.56694	-0.47037	-0.79756
L_P_375.3899_10.95453	-0.52604	-0.66716	-0.30151	-0.63355	0.065208	-0.052712	0.43932	-0.045061	0.24871	-0.73845	-0.41937	-0.36128	-0.26377	-0.1451	0.059665	0.15346	-0.011368	0.0074878	0.035634	-0.63892	-0.38952	0.50839	-0.31962	0.43228	-0.42982	0.32027	0.080756	-0.10047	-0.32475	0.56821	0.41867	0.36224	0.33161	0.33832	0.17588	0.29553	-0.25297	-0.2781	0.090916
L_P_376.2589_3.595853	0.18324	-0.31131	-0.024026	-0.28786	0.10792	-0.43724	-0.32163	-0.20923	0.13927	-0.35503	-0.13552	-0.14662	-0.052578	-0.062327	0.024942	-0.38869	0.030835	0.098651	0.028577	0.5255	-0.10511	-0.36184	0.31416	0.54865	0.1988	0.38931	0.1485	-0.018624	-0.18169	-0.41303	0.38834	-0.2141	-0.24027	-0.22499	-0.22826	-0.16869	0.17061	0.20229	0.39496
L_P_380.2907_5.114621	-0.66405	-0.34316	0.19586	-0.23239	0.49964	-0.71801	-0.45026	0.078576	-0.52274	-0.78151	-0.099751	-0.062013	-0.13828	-0.042682	-0.19194	-0.15282	-0.17407	-0.23513	-0.36011	-0.63906	0.30824	0.56995	-0.2078	-0.61106	0.32602	-0.24751	0.27301	-0.035275	0.46491	0.1155	0.63815	-0.55227	-0.54528	-0.50553	-0.55746	-0.42331	0.52807	0.42381	-0.11339
L_P_382.3609_10.88354	0.40834	-0.28566	-0.48012	-0.1576	0.081937	-0.35001	-0.61144	-0.35938	0.085945	0.21335	-0.27719	-0.28745	-0.070453	0.19979	0.2787	-0.08916	-0.19658	0.47029	0.16718	0.80925	0.039842	-0.085319	0.27053	0.31479	0.070769	0.30411	0.28162	0.10428	-0.33127	0.061209	0.14852	-0.5341	-0.56153	-0.51325	-0.53733	-0.34066	0.48261	0.5748	0.63872
L_P_382.361_11.03941	0.0091861	-0.25855	-0.3078	-0.45127	0.14442	0.059744	-0.33047	0.37938	0.6903	0.24718	-0.23221	0.29423	0.033246	-0.48071	-0.27419	0.16405	-0.031381	-0.30089	-0.51107	0.5716	0.22558	-0.35586	0.10982	-0.22172	0.17647	-0.34534	0.21366	0.47831	-0.46421	-0.61198	0.41139	-0.21815	-0.24917	-0.24092	-0.292	0.2313	0.2327	0.34034	0.53597
L_P_390.2776_4.970128	-0.76815	-0.29085	-0.38537	-0.45354	-0.081279	0.085421	0.37355	0.39227	-0.33447	-0.11688	-0.061837	-0.20362	0.11849	0.11325	0.21605	0.70697	0.20993	0.45711	0.22007	-0.30801	0.15878	0.72953	0.59297	0.62504	0.18647	0.25126	-0.048559	0.62821	-0.64345	0.64594	0.63834	0.54213	0.60914	0.47043	0.71754	0.58402	-0.40296	-0.40009	-0.55192
L_P_393.3415_7.108817	-0.79002	-0.72302	-0.62506	-0.14539	0.48397	-0.095786	-0.20114	0.64099	0.54687	0.22758	-0.30259	-0.12544	-0.0081682	-0.43517	-0.072318	-0.12879	0.66698	0.42246	0.63621	-0.20876	0.017603	0.21946	0.31195	0.083347	0.29059	-0.25938	0.31213	0.3929	-0.43048	-0.47911	0.62792	-0.0012834	-0.18748	-0.17149	-0.30386	0.17989	0.20498	0.25942	-0.24065
L_P_396.3762_10.93373	0.051797	-0.44715	-0.78656	-0.16413	0.17121	-0.19673	-0.41474	-0.25996	0.43745	0.13053	-0.1752	-0.40426	0.04239	0.39389	0.57518	-0.25079	-0.06979	0.32478	-0.0044981	0.52848	0.50823	-0.13127	0.5988	0.28065	0.66772	0.31133	-0.41169	-0.025603	-0.19989	-0.55611	0.24127	-0.4885	-0.50609	-0.43864	-0.49758	-0.29404	0.38704	0.50153	0.24457
L_P_404.2941_3.190663	-0.6407	-0.79473	-0.58569	-0.60066	0.048591	-0.30565	-0.13371	-0.1126	0.52505	-0.57461	-0.29705	-0.70757	-0.20945	0.53445	0.55783	-0.27538	-0.50011	-0.063228	-0.19769	-0.5594	-0.062956	0.73871	0.14097	-0.27504	0.23793	-0.17281	0.53651	0.38262	-0.50295	0.19142	0.27982	0.64335	0.62613	0.66303	0.50165	0.63787	-0.5547	-0.58067	-0.30513
L_P_407.3013_4.374472	-0.36312	0.31862	-0.50777	-0.0096391	0.67782	-0.59083	-0.56138	-0.093151	-0.7571	-0.17011	-0.11967	0.28741	-0.030226	-0.45969	-0.3658	0.76815	0.67082	0.65632	0.70291	0.65609	0.29262	-0.13342	0.021156	-0.20718	0.3965	0.067023	-0.24151	-0.17774	-0.17554	-0.56721	0.66726	-0.37756	-0.32341	-0.36934	-0.23459	-0.20538	0.42213	0.40745	-0.57074
L_P_409.3667_3.301233	-0.57687	-0.039295	-0.61115	0.038463	-0.42258	0.54843	0.5287	0.48657	-0.16614	0.57804	-0.19535	0.076742	-0.25243	-0.46312	-0.46218	0.57852	0.54308	0.51306	0.66646	0.56663	0.37617	0.5228	-0.16911	-0.47224	0.58018	0.050155	0.37112	-0.37649	-0.47859	-0.49328	0.016781	-0.32753	-0.30254	-0.22998	-0.38417	-0.38952	0.27487	0.0035105	0.34246
L_P_411.3825_3.95355	-0.31353	-0.56556	-0.59947	-0.52703	-0.032453	-0.39056	-0.04633	0.31848	-0.5303	-0.69162	-0.042165	-0.12388	0.30767	-0.16681	0.45244	0.70827	0.047483	0.24987	0.11079	-0.14676	-0.24571	0.66393	-0.78438	-0.50508	-0.48938	-0.087719	0.48626	0.10213	-0.58956	-0.67698	0.34125	0.28598	0.14898	0.27088	0.35206	0.42525	-0.28246	-0.17805	-0.46106
L_P_411.7739_8.212353	-0.38498	-0.16876	-0.05883	0.1162	-0.31038	0.01308	-0.3158	0.53849	0.11232	0.23962	0.13765	-0.11371	0.14147	0.1689	0.20602	0.54409	0.25523	0.20803	0.29635	0.40387	-0.49372	-0.35305	0.023464	0.53279	-0.18846	-0.33246	0.82093	0.23906	-0.073755	0.27565	-0.54593	0.48397	0.49169	0.44118	0.45746	0.05978	-0.5621	-0.5576	-0.13267
L_P_418.3444_8.753222	-0.35273	-0.47754	0.15492	-0.63006	-0.14193	-0.70034	-0.49839	-0.057883	-0.41554	-0.77116	-0.11036	0.41367	-0.11319	-0.54777	-0.5039	0.20399	0.53766	0.44296	0.34295	-0.087463	-0.28592	-0.044193	-0.12459	0.6491	-0.50367	0.37514	0.24673	0.50768	-0.47694	-0.34375	0.47009	0.59325	0.55673	0.58315	0.53734	0.52908	-0.48621	-0.44166	-0.18166
L_P_423.2752_4.370143	0.019758	0.13468	-0.50275	-0.063163	-0.036972	-0.40815	-0.19717	0.13989	-0.3831	-0.55819	-0.42847	-0.48064	-0.30854	-0.22178	0.038122	0.68655	0.46426	0.14253	0.38938	0.26951	-0.10648	0.65007	-0.35281	-0.33518	0.13328	0.37253	0.12124	-0.33055	-0.4584	-0.41077	0.46579	-0.31677	-0.30258	-0.30333	-0.16799	-0.2699	0.2428	0.39466	0.29497
L_P_423.2754_4.603656	-0.21492	0.030463	-0.39343	0.22993	0.85033	-0.72202	-0.69879	0.2972	-0.34138	-0.69282	-0.73907	-0.48201	-0.6096	-0.60993	-0.45747	0.10251	0.75737	0.50351	0.82201	0.68057	0.44553	0.75041	-0.46405	-0.52961	0.47126	-0.45525	-0.28154	-0.33896	-0.39126	-0.77928	0.37199	-0.36898	-0.35802	-0.35366	-0.33767	-0.25559	0.37694	0.38579	-0.23219
L_P_426.3713_6.69191	-0.73854	-0.36899	0.045161	-0.15332	-0.29526	0.58389	0.59247	0.72006	-0.37086	0.47892	-0.41535	-0.72675	-0.50381	0.46376	0.01306	0.86397	0.38696	-0.1327	0.53298	-0.22629	0.1637	0.013813	0.5533	-0.17601	0.18221	-0.021356	0.51324	0.61641	-0.5317	0.54494	0.029153	0.40373	0.44062	0.35383	0.59028	-0.2812	-0.46027	-0.43749	-0.027376
L_P_434.387_3.760003	-0.5802	0.33647	-0.63667	0.0074313	0.27451	0.14545	-0.2938	0.24822	0.11024	0.55111	0.57089	0.38611	0.33464	0.18745	-0.12222	-0.077271	0.090432	0.4443	-0.10548	0.48872	0.17948	-0.68536	0.56244	0.6797	0.20711	0.21536	0.049966	0.26687	0.58039	-0.12931	-0.044728	0.3476	0.35246	0.48701	0.34068	0.10443	-0.53035	-0.4465	0.0067943
L_P_435.3032_5.872242	-0.51554	-0.04136	-0.5639	-0.012018	0.54663	-0.4178	-0.34338	0.45449	-0.47455	-0.3197	-0.22311	0.51027	-0.062344	-0.82773	-0.69437	-0.12288	0.65881	0.50031	0.70081	0.57901	0.14037	-0.37652	-0.0096817	0.28925	0.22004	-0.09947	0.45833	0.34182	-0.21705	-0.73286	0.35785	-0.12213	-0.19977	-0.062728	-0.3074	-0.2365	-0.16858	-0.12206	0.4331
L_P_443.3723_4.373307	-0.58773	0.078553	-0.74047	-0.029281	0.39089	-0.4749	-0.2361	0.32015	-0.52659	-0.6424	-0.02288	-0.34338	0.13489	0.31419	0.42183	0.70227	0.50686	0.017513	0.60255	0.11347	0.070809	0.32125	-0.33615	-0.47991	0.093993	-0.044096	0.26696	-0.081643	-0.42503	-0.76908	0.41153	-0.66701	-0.61991	-0.62695	-0.61009	-0.60953	0.63073	0.5285	-0.039616
L_P_463.3811_7.371783	-0.75523	-0.67353	-0.67138	-0.41653	0.29131	-0.53223	-0.46973	0.10833	-0.3149	-0.40964	-0.33849	-0.16573	-0.088622	-0.38548	-0.062145	0.060086	0.57364	0.67775	0.65368	0.22267	-0.35362	0.015648	0.083219	-0.10538	0.076947	0.048515	-0.22534	-0.042365	-0.25456	-0.71001	0.80614	-0.60938	-0.70412	-0.64527	-0.77378	-0.22201	0.64715	0.69154	0.44252
L_P_466.2375_10.77451	-0.36949	0.70206	-0.46467	0.12608	0.44669	0.4045	0.21506	0.47973	-0.27646	0.48285	0.42154	0.42529	0.48752	-0.050864	-0.062122	0.75939	0.30875	0.64144	0.51492	0.71515	0.63171	-0.42128	0.79601	0.41936	0.62145	0.049039	-0.13373	0.52914	-0.44082	-0.31319	0.62002	-0.31389	-0.20268	-0.27469	0.0085504	0.27813	0.31859	0.36669	-0.33814
L_P_474.3796_3.762128	-0.62089	0.36535	-0.67785	0.07468	0.2537	0.17195	-0.28653	0.29844	0.26805	0.57471	0.55139	0.3397	0.31208	0.24105	-0.081473	1.0926e-05	0.18985	0.48242	0.01525	0.51075	0.2776	-0.63914	0.55144	0.65128	0.28812	0.22592	0.089081	0.21002	0.59121	-0.086043	-0.029521	0.36273	0.40088	0.51516	0.39325	0.12444	-0.5234	-0.4823	-0.079443
L_P_479.3013_3.14363	-0.31195	-0.4869	-0.62055	-0.68017	-0.22077	0.28047	0.42185	0.59837	0.62605	-0.14885	0.68438	0.63207	0.69051	-0.097106	-0.0343	-0.3814	-0.43765	-0.1338	-0.60518	-0.071858	0.05058	-0.55165	0.14559	0.62466	0.023137	0.34555	0.67983	0.43706	0.30098	-0.24005	-0.3178	0.49534	0.52667	0.48731	0.50879	0.52195	-0.36792	-0.48384	-0.36263
L_P_481.3172_3.928623	-0.40462	-0.50353	-0.61633	-0.69344	-0.58262	0.46954	0.58272	0.5442	0.8208	0.13227	0.71087	0.39488	0.64689	0.45299	0.3824	-0.10961	-0.78098	-0.6989	-0.87577	-0.61887	-0.12881	-0.59232	0.18464	0.45429	-0.35355	0.022182	0.85653	0.66184	0.42133	-0.018782	-0.28235	0.64967	0.66539	0.57683	0.66304	0.76394	-0.50426	-0.50053	-0.5168
L_P_488.4349_6.693396	-0.43592	-0.55706	-0.65007	-0.23043	0.38046	-0.045671	0.20414	0.45949	-0.40208	-0.20761	-0.053806	-0.34559	0.35348	0.24098	0.64297	0.31071	-0.3647	-0.2212	-0.0096036	-0.49062	-0.11887	0.51938	0.26064	0.025158	-0.20395	0.29018	0.28118	0.65399	-0.079338	-0.21174	0.4046	-0.19502	-0.19799	-0.2302	-0.17491	0.030021	0.22675	0.18875	-0.73005
L_P_507.3687_3.652428	-0.36451	-0.081141	-0.59119	0.11519	0.38897	0.37163	0.2864	0.65765	0.37661	0.43315	0.57079	-0.072996	0.59004	0.76599	0.77269	0.27961	-0.61533	-0.66948	-0.56173	-0.47565	0.662	0.093827	0.53798	-0.22629	0.58407	-0.30228	0.19341	0.34547	0.35493	0.20378	-0.060829	0.044192	0.13435	0.025048	0.16597	0.13608	0.10599	-0.071357	-0.85191
L_P_508.4971_7.446908	-0.38066	-0.60513	-0.22242	-0.52748	-0.35507	-0.56366	-0.58889	-0.21381	-0.29071	-0.4379	-0.31539	-0.42857	-0.034986	0.17309	0.42245	-0.03276	0.19117	-0.20923	-0.2527	-0.21345	0.49402	0.68656	0.65507	0.40816	0.72572	0.36237	-0.67892	0.058999	-0.45778	-0.56375	0.67462	-0.24864	-0.28235	-0.14761	-0.22519	-0.12118	0.023777	0.31654	-0.19738
L_P_509.3479_3.503955	-0.038817	0.12141	-0.21237	0.38662	0.53891	0.075572	-0.28223	0.36068	0.13932	0.40871	0.32604	0.10724	0.2062	0.22674	0.088623	-0.21039	-0.26891	-0.089995	-0.17975	0.15034	0.25031	-0.034036	-0.020385	-0.177	0.11669	-0.46539	0.18598	0.24685	0.43959	0.26156	-0.049153	0.094088	0.13858	0.066704	0.12741	0.33599	0.037013	-0.01336	-0.60085
L_P_510.4507_3.765458	-0.52554	0.12174	-0.67182	-0.18016	0.22307	-0.10461	-0.48611	0.047441	-0.10855	0.44844	0.5291	0.40742	0.30211	0.11182	-0.22347	0.14627	0.23824	0.5701	0.044032	0.62348	0.29114	-0.6867	0.69999	0.78915	0.36957	0.41642	-0.094165	0.2134	0.58214	-0.20434	0.12123	0.13617	0.15533	0.3154	0.13761	0.017033	-0.43923	-0.33439	0.10801
L_P_514.4067_8.064591	-0.58862	-0.7283	-0.60527	-0.6779	-0.36769	0.011216	0.47217	-0.033156	-0.071408	-0.66761	-0.094139	-0.27627	-0.089983	0.26644	0.21507	-0.31996	0.078642	0.34656	0.19177	-0.5998	-0.21205	0.41877	0.30815	0.70377	-0.36444	0.11518	0.24776	0.52586	-0.31603	0.42039	0.085506	0.74825	0.70025	0.69867	0.65198	0.59532	-0.62086	-0.62102	0.363
L_P_518.4342_9.805102	-0.18153	-0.62951	-0.48129	0.059853	0.372	-0.11157	-0.67732	0.61881	0.17356	0.72881	0.11092	0.36718	0.39221	-0.43344	-0.0034109	-0.14421	-0.057115	0.022692	-0.099786	0.37457	0.052255	0.51955	0.024386	0.45927	0.48335	-0.16688	0.27832	-0.057968	-0.66386	-0.87262	-0.28291	-0.33816	-0.41324	-0.47186	-0.5492	0.24567	0.54566	0.52045	-0.0004862
L_P_518.4342_9.989747	0.013462	-0.4874	-0.47959	0.19152	0.041984	-0.27949	-0.44682	0.59011	0.084329	0.17404	0.56299	0.44233	0.65997	-0.075074	0.23451	-0.37892	-0.10091	0.16769	-0.21566	0.28775	-0.36188	0.29173	-0.13469	0.36647	-0.064903	0.017012	0.18224	0.20196	-0.43729	-0.88081	0.33728	-0.29161	-0.31581	-0.40962	-0.36229	0.35369	0.53003	0.55523	-0.21258
L_P_519.5019_7.757285	0.0060699	-0.2101	-0.33549	0.086756	0.68522	-0.3172	-0.58775	0.59231	-0.23986	0.63497	0.52466	-0.017376	0.51366	0.59199	0.51898	-0.34944	-0.32084	-0.41181	0.0058682	0.60339	0.78645	-0.67776	0.83605	0.019983	0.7805	-0.2037	0.38104	0.69254	0.028371	-0.73583	0.36734	-0.54831	-0.54144	-0.43442	-0.46726	-0.55955	0.32029	0.43105	-0.42583
L_P_519.6792_7.690324	-0.30056	-0.49394	-0.39011	-0.36437	0.087391	-0.6846	-0.20097	-0.14255	-0.69521	-0.86913	-0.17864	-0.085118	0.053914	-0.2376	0.041282	-0.10828	0.63926	0.40216	0.51478	-0.38155	-0.6702	0.62543	-0.11912	0.17758	-0.25143	0.46984	0.02814	0.13516	-0.078958	0.26093	0.54826	-0.43122	-0.52523	-0.43327	-0.54452	-0.46782	0.39932	0.4495	-0.30284
L_P_520.4497_10.1642	-0.46157	-0.62895	-0.63384	-0.16167	0.067297	-0.049458	-0.37024	0.31928	0.64125	0.22973	0.22264	0.46121	0.40783	-0.50718	-0.23493	-0.23094	0.13757	0.11233	-0.24506	0.18754	0.011646	0.38461	0.39414	0.43015	0.28729	-0.078925	-0.076471	0.17153	-0.22737	-0.84787	0.21386	-0.19556	-0.23798	-0.29072	-0.35659	0.54749	0.5124	0.48922	-0.15539
L_P_521.348_3.175442	-0.43902	-0.18652	-0.37982	-0.39031	0.25129	-0.38579	-0.32856	0.42157	0.39089	-0.15415	0.77233	0.6372	0.72842	0.1248	-0.0065784	0.19046	-0.4761	-0.2417	-0.5687	-0.22943	0.48408	-0.71099	0.67831	0.2681	0.2621	-0.025794	0.62958	0.69639	0.66868	-0.076119	0.21159	-0.14357	-0.032461	-0.10817	-0.031941	0.28551	0.25559	0.093632	-0.80364
L_P_523.364_3.99596	-0.42632	-0.066657	-0.52122	0.079148	0.55414	-0.30278	-0.44621	0.57701	-0.20493	0.38221	0.6941	0.36775	0.67257	0.4996	0.47206	0.1308	-0.61759	-0.31026	-0.60495	0.051192	0.74691	-0.61039	0.77334	0.073951	0.70887	-0.34542	0.50267	0.68119	0.54076	-0.3037	0.42591	0.04282	0.29553	0.0041621	0.43361	0.54337	0.093261	-0.098835	-0.86002
L_P_525.4809_7.741503	-0.46467	-0.71131	-0.62222	-0.7401	-0.2677	-0.21259	0.017502	-0.00074113	0.077283	-0.41949	0.42493	0.29649	0.5089	-0.0624	0.21403	-0.30481	-0.032045	-0.30458	-0.2945	-0.74247	-0.63465	-0.5473	0.33762	0.64131	-0.45621	0.10739	0.47927	0.63441	-0.54792	-0.59723	0.11711	0.28396	0.10286	0.19827	-0.010728	0.033831	-0.22373	-0.11541	0.34117
L_P_530.4011_6.77901	-0.79352	-0.5488	-0.42135	-0.59936	-0.10475	0.51164	0.59807	0.65735	0.53376	0.28089	0.014205	-0.23154	0.33175	0.28162	0.48959	0.40392	-0.51783	-0.062996	-0.46552	-0.44628	0.11583	-0.13125	0.46914	-0.071927	0.16211	-0.14316	0.66056	0.73704	-0.48316	0.44297	0.30533	0.19442	0.15003	0.10711	0.093127	0.39098	-0.32855	-0.15157	0.37175
L_P_531.6793_7.690196	-0.42107	-0.7178	-0.45068	-0.70434	-0.31229	-0.14123	0.28402	0.007732	0.16397	-0.6332	-0.24953	-0.11508	0.092325	-0.32851	0.070427	0.0093536	0.26764	-0.026358	0.1288	-0.35942	-0.4628	0.07157	0.01205	0.32607	-0.23769	0.22398	0.21765	0.15696	-0.44431	-0.58533	0.66467	0.00058858	-0.16689	-0.074616	-0.20941	0.1346	0.1214	0.26836	0.5041
L_P_535.1587_7.699719	-0.57446	-0.65329	-0.65029	-0.72561	-0.080626	-0.4469	-0.44029	0.099687	-0.059625	-0.13296	-0.0879	0.049414	0.0086138	-0.39535	-0.21481	0.1376	-0.060605	0.28818	-0.086833	0.24427	0.81944	0.419	0.70817	0.15609	0.82953	0.024344	-0.44259	-0.032241	-0.26036	-0.79418	0.55338	-0.61227	-0.61145	-0.56827	-0.62334	-0.49845	0.5058	0.52414	0.57623
L_P_536.5289_7.984398	-0.13997	-0.68285	-0.24681	-0.66771	0.025654	-0.77947	-0.62398	-0.63	-0.48619	-0.83669	-0.14207	0.28268	0.082573	-0.52884	-0.28856	-0.63463	0.16513	-0.1302	-0.048039	-0.16141	0.21056	0.077001	0.52591	0.48525	0.32296	0.089557	-0.26447	0.19038	0.24189	-0.72363	0.65605	-0.37432	-0.49313	-0.26467	-0.54579	-0.21665	0.19852	0.48926	0.38393
L_P_538.0669_5.699761	-0.48194	-0.34751	0.01506	-0.091366	0.4694	-0.63353	-0.55905	0.16564	-0.40408	-0.63115	-0.44605	0.40734	-0.45396	-0.82445	-0.8024	-0.37255	0.7495	0.69776	0.56699	0.73606	-0.29633	0.44337	0.067605	-0.018254	-0.43734	0.30611	0.17207	0.62747	0.78249	-0.36164	0.59317	-0.50753	-0.53346	-0.5111	-0.59986	-0.48668	0.54608	0.33488	0.51887
L_P_543.4503_7.399974	-0.71652	-0.12163	-0.24727	0.010932	-0.48921	0.45046	-0.18218	0.4567	0.78118	0.64848	-0.84029	-0.79069	-0.86614	-0.26005	-0.49293	0.25343	0.22993	-0.12369	0.14761	0.56256	0.3275	0.81946	-0.40874	-0.57251	0.48296	-0.32927	-0.077686	-0.49358	-0.52104	-0.34139	-0.19664	-0.66935	-0.6341	-0.66402	-0.63583	-0.55777	0.65265	0.53776	0.82705
L_P_544.1135_4.339502	-0.4882	-0.81009	-0.48191	-0.84063	-0.45699	-0.46669	0.040551	-0.10948	-0.19129	-0.81677	0.05024	0.30223	0.22996	-0.20712	-0.076367	-0.28443	-0.029442	-0.052559	-0.12916	-0.16518	0.20536	0.22672	0.47676	0.48575	0.46794	0.47895	0.33431	-0.3315	0.06063	-0.23518	0.26559	-0.36724	-0.43435	-0.26967	-0.26856	-0.6248	0.087881	0.29694	0.15381
L_P_546.3785_8.354482	-0.6905	-0.75485	-0.68979	-0.64068	0.0046445	0.073479	0.27575	0.24814	-0.15419	-0.27979	0.012576	-0.35586	0.12923	0.38255	0.48331	-0.1081	0.22273	0.59554	0.35358	-0.17928	-0.14682	0.15465	0.64735	0.85927	0.0060744	0.18305	0.37234	0.64875	-0.67882	0.66655	0.28464	0.7742	0.75448	0.72014	0.75383	0.69415	-0.63971	-0.66215	-0.098417
L_P_546.4657_10.18496	-0.60534	-0.70494	-0.66549	-0.54756	-0.15158	-0.40006	-0.35242	0.26342	-0.3054	-0.2644	0.24863	0.56216	0.27263	-0.52363	-0.48494	0.39496	0.54693	0.43009	0.36189	0.62502	0.30402	-0.56246	0.70556	0.63651	0.59367	0.048153	0.18795	0.44688	-0.47794	-0.48171	0.37165	-0.42564	-0.42662	-0.4012	-0.43623	-0.10567	0.44911	0.43337	0.19284
L_P_547.3633_3.402904	-0.056724	0.21483	-0.11267	0.31003	0.5202	-0.079018	-0.11386	0.43883	0.21243	0.066681	0.26513	0.0016245	0.19298	0.30347	0.2356	-0.24737	-0.37718	-0.21894	-0.22048	-0.36047	0.61405	0.22415	0.1587	-0.33238	0.55783	-0.22437	0.088167	-0.17907	0.29596	0.22728	-0.16596	0.024972	0.07936	0.062444	0.0052566	0.13861	0.031306	-0.067688	-0.59815
L_P_547.4963_8.753294	-0.53112	-0.48913	0.015672	-0.56832	0.033157	-0.56673	-0.048123	0.19556	-0.45337	-0.77821	-0.38042	-0.089739	-0.13907	-0.41734	-0.16619	0.45434	0.59897	0.61761	0.54245	0.10531	-0.54357	-0.1987	-0.0010945	0.74419	-0.58351	0.359	0.21497	0.55969	-0.52533	-0.24658	0.53942	0.46102	0.37148	0.35964	0.43172	0.43248	-0.35051	-0.20686	-0.042511
L_P_547.5332_8.225133	-0.16316	-0.096942	-0.31409	0.74563	0.29158	0.36505	-0.17488	0.87668	0.3938	0.63933	0.15527	-0.26986	0.24836	0.48941	0.48235	0.18867	0.23321	0.36911	0.24722	0.8322	0.62788	-0.36874	0.76452	-0.34183	0.77666	-0.30208	-0.40131	0.31394	-0.54264	-0.60833	0.27977	-0.22556	-0.20516	-0.2339	-0.026946	-0.16775	0.038459	0.13394	-0.20585
L_P_548.4811_10.35756	-0.34388	-0.37469	-0.21415	-0.6089	-0.16918	-0.35402	-0.22281	-0.18432	0.28946	-0.39397	-0.099234	0.34161	0.13756	-0.52376	-0.31279	0.72016	0.4296	0.41142	0.10215	0.57372	-0.0928	-0.57691	0.165	-0.20489	0.0058696	0.046748	0.12517	0.067598	-0.18712	-0.43988	-0.053351	-0.34192	-0.31022	-0.31633	-0.30793	-0.152	0.2862	0.17547	0.25093
L_P_549.6905_7.688888	-0.37676	-0.81977	-0.53831	-0.51906	-0.0015464	-0.022649	0.28781	-0.088696	-0.25364	-0.53109	-0.43982	-0.3615	-0.17301	-0.14985	0.18736	-0.10715	0.2401	0.03997	-0.044592	-0.25804	-0.38618	0.33471	0.0070584	0.0023151	-0.26459	-0.12109	0.058294	0.27429	-0.45011	-0.5318	0.64611	0.010903	-0.19339	-0.11515	-0.3106	0.10208	0.23206	0.29037	0.47513
L_P_550.4963_8.568861	-0.088241	-0.45601	-0.13021	-0.37419	0.35382	-0.066261	-0.30343	0.084294	0.5609	0.22918	-0.50075	-0.28431	-0.31555	-0.23669	-0.025692	0.19622	-0.60773	-0.37972	-0.55765	0.40855	0.18773	0.067346	0.19608	-0.20407	0.27944	-0.18123	0.43753	-0.017317	-0.76705	-0.21791	0.083528	-0.38974	-0.4075	-0.46975	-0.31639	0.20998	0.50574	0.58317	0.58097
L_P_550.4964_10.35453	0.032193	-0.45665	-0.46688	-0.5288	-0.34211	-0.31102	-0.18198	-0.070379	-0.32921	-0.4767	0.11463	0.4199	0.27654	-0.21928	-0.096078	-0.31132	-0.059925	-0.39754	-0.0086903	-0.30429	-0.22287	0.63196	0.14685	0.1835	0.068895	0.17929	0.44155	0.35529	-0.43007	-0.31738	-0.022009	-0.5959	-0.6252	-0.50412	-0.60156	-0.29796	0.48699	0.58068	0.29184
L_P_550.4966_10.52998	-0.055435	-0.40565	-0.25281	-0.53989	-0.19247	0.074841	0.050795	0.070317	0.49888	-0.04522	-0.1495	0.09694	0.094563	-0.24471	0.029852	0.08037	-0.013454	-0.24952	-0.32479	0.28178	-0.17422	0.47451	-0.38916	-0.54839	-0.14961	-0.26796	0.20158	-0.10428	-0.55301	-0.3337	-0.1057	-0.33064	-0.37609	-0.37599	-0.32632	0.0020456	0.43005	0.51304	0.45328
L_P_550.544_8.201603	-0.46658	-0.44314	-0.56171	-0.10233	0.26657	0.29723	-0.15168	0.39476	0.68558	0.33843	-0.22648	-0.73498	-0.13879	0.68401	0.67761	-0.32876	-0.41389	-0.44891	-0.33323	-0.4246	0.66372	0.82245	0.50767	-0.12903	0.61077	-0.019945	0.23468	0.31761	-0.19303	0.43712	-0.34786	0.51593	0.62233	0.49357	0.66203	0.529	-0.47288	-0.55015	-0.56061
L_P_551.4973_7.808641	-0.34338	-0.6812	-0.51304	-0.6171	-0.058196	-0.26541	0.10164	-0.099458	0.22904	-0.63991	-0.20288	-0.25524	-0.034	-0.002973	0.20497	-0.17944	0.25174	0.32394	0.22652	-0.14962	-0.44792	-0.28773	-0.042754	0.36845	-0.29322	0.23442	0.12515	0.081217	-0.3842	-0.22075	0.5046	-0.13144	-0.31233	-0.16778	-0.46485	-0.023905	0.29386	0.36048	0.53421
L_P_553.5125_8.205691	-0.49892	-0.73284	-0.46951	-0.58586	-0.089751	-0.4397	0.19219	-0.075144	0.22293	-0.79122	-0.46391	-0.2531	-0.34623	-0.43452	-0.28749	-0.28212	0.28876	0.19988	0.19432	-0.33624	-0.44017	0.17915	0.19053	0.57691	-0.35105	0.31628	0.23633	0.51839	-0.15675	-0.19775	0.48454	0.26113	0.12958	0.15604	-0.12614	0.34775	0.037628	-0.0028429	0.5653
L_P_555.528_10.68804	-0.59076	-0.73272	-0.57934	-0.46184	0.2737	0.13314	0.48694	0.28844	0.33601	-0.52953	-0.12251	-0.59113	0.056659	0.65425	0.71805	-0.20342	0.050173	0.14726	0.26142	-0.25973	-0.019832	0.54138	0.17051	0.50147	-0.11025	-0.036399	0.11039	0.41738	-0.24126	0.59034	0.2476	0.65037	0.64677	0.61774	0.6516	0.54029	-0.54738	-0.54802	-0.44198
L_P_555.5281_8.566447	-0.48402	-0.67733	-0.55807	-0.45705	0.10907	-0.31364	0.15147	0.13243	0.32881	-0.72167	-0.39377	-0.30991	-0.24121	-0.1387	0.021075	-0.07604	0.42733	0.2567	0.35944	0.10633	-0.53095	0.24575	-0.36528	0.29477	-0.43975	-0.028303	0.35574	0.169	-0.038097	0.14924	0.61764	0.032891	-0.10589	-0.016783	-0.27212	0.035836	0.22549	0.2	0.18272
L_P_557.6257_7.160976	-0.44961	-0.62178	-0.72533	-0.24769	0.21052	-0.30736	-0.064768	0.48869	-0.36221	-0.58172	0.2217	-0.29851	0.58819	0.56998	0.76678	0.21399	0.026945	0.089396	0.085365	-0.15927	-0.13415	0.12387	0.64006	0.6912	0.12898	0.26031	0.42762	0.68087	-0.71728	0.2644	0.239	0.57384	0.52176	0.48898	0.57863	0.63887	-0.53072	-0.22291	-0.53526
L_P_558.4268_7.312521	-0.083112	-0.68211	-0.57909	-0.039295	0.28596	0.043226	-0.45615	0.64176	0.32182	0.45599	0.42847	0.485	0.60608	-0.31405	0.12885	-0.70138	0.16063	0.4142	0.14361	0.42221	-0.033792	0.37911	0.40573	0.25145	0.2734	-0.056319	0.098105	0.42565	-0.74726	-0.89592	0.14056	-0.29431	-0.43411	-0.48071	-0.50565	0.1908	0.515	0.56106	0.13113
L_P_559.464_8.064539	-0.29062	-0.79157	-0.59259	-0.67197	-0.26861	-0.34111	0.076134	-0.049379	-0.28055	-0.66958	0.27738	0.3441	0.42769	-0.21841	0.09235	-0.3432	0.018893	0.63206	0.41225	0.023734	0.057002	0.30458	0.6561	0.80825	0.4774	0.15618	-0.025537	0.20926	-0.78886	-0.46689	0.33207	0.60327	0.56238	0.49934	0.52617	0.53166	-0.41311	-0.36062	0.57853
L_P_562.5331_10.79295	-0.52534	-0.41757	-0.26773	-0.26225	-0.024509	0.37579	0.25439	0.78098	0.69152	0.34111	0.11726	0.090938	0.17866	-0.043495	0.0040869	0.20267	0.50463	0.10845	0.38439	0.34112	-0.44785	-0.056783	-0.65286	-0.59315	-0.4	-0.29064	0.79698	0.031848	-0.039277	-0.74672	-0.21774	-0.54754	-0.59459	-0.51997	-0.62864	-0.64987	0.35598	0.37083	0.39259
L_P_564.5605_8.446113	-0.20395	-0.64401	-0.25273	-0.55546	0.14818	-0.75006	-0.61501	-0.39803	-0.60227	-0.75928	-0.076027	0.20752	0.12042	-0.32892	-0.13264	-0.44512	0.23798	-0.11161	0.038654	0.18192	0.42036	0.19727	0.60395	0.22533	0.6133	0.21056	-0.56616	0.1626	0.095022	-0.72177	0.68558	-0.56513	-0.63723	-0.46379	-0.63459	-0.44152	0.3724	0.60383	0.12468
L_P_564.6821_7.709323	-0.096059	-0.33813	0.025657	-0.51177	-0.71287	0.11408	0.047215	-0.29351	0.097911	0.051098	-0.67356	-0.54843	-0.76935	0.012896	-0.51368	-0.19714	0.12602	0.60695	-0.19366	0.41592	-0.17592	0.67727	0.042418	0.32777	-0.39378	0.39514	0.06478	0.049051	0.21388	0.72587	0.28551	-0.011148	-0.14723	-0.04297	-0.068131	0.043791	-0.077088	0.13985	0.56363
L_P_565.6882_7.705738	-0.1873	-0.27467	-0.44209	-0.58755	-0.34483	0.27204	0.1837	0.40188	-0.31356	-0.11022	0.25027	0.36972	0.38628	-0.32777	-0.07204	-0.38975	0.1662	0.38103	0.19459	0.038522	-0.12324	0.46702	0.47179	0.097107	-0.18646	-0.5317	0.41235	0.72924	-0.61088	-0.49223	0.37375	0.2066	-0.037478	-0.0068599	0.012847	0.14229	-0.062057	0.21141	0.52283
L_P_566.5502_7.437956	0.024685	-0.33857	-0.050983	-0.57309	-0.018448	-0.87001	-0.84181	-0.53124	-0.8053	-0.83707	-0.49742	0.22489	-0.32635	-0.73378	-0.58072	-0.1972	0.43793	0.15327	0.45245	0.50754	0.4353	-0.14912	0.53326	-0.22766	0.57834	-0.29017	-0.46208	0.1385	0.092768	-0.78694	0.72526	-0.81148	-0.85477	-0.78313	-0.84704	-0.61107	0.7406	0.84788	0.74236
L_P_566.6946_7.702338	-0.20396	-0.52284	-0.16664	-0.70062	0.0015961	-0.32929	-0.19419	-0.090986	-0.43742	-0.54682	0.080814	0.50534	0.13991	-0.60256	-0.44529	-0.50717	0.039143	0.24143	-0.34627	-0.095577	-0.091151	-0.24136	0.63296	0.53019	-0.14014	-0.0024689	0.27435	0.65745	-0.45348	-0.45019	0.37972	0.31964	-0.055094	-0.018368	-0.060394	0.11637	-0.18669	0.15568	0.66587
L_P_567.7006_7.698101	-0.40228	-0.49796	-0.50465	-0.65516	-0.34097	0.27911	0.43953	0.068919	-0.26547	-0.091424	0.034309	0.19349	0.085455	-0.36455	-0.21958	-0.64751	-0.21042	0.51163	0.045297	-0.10332	-0.66063	0.48033	0.013467	0.41292	-0.67369	0.10465	0.4812	0.77274	-0.26961	-0.14214	0.36582	0.46639	0.32761	0.30098	0.42452	0.52154	-0.36594	-0.24787	0.53836
L_P_568.5009_7.809049	-0.46425	-0.52542	-0.20651	-0.80675	-0.48936	-0.49546	0.0016038	-0.2886	-0.44649	-0.79448	0.41735	0.47053	0.52268	-0.35983	-0.093451	0.25026	-0.10738	0.43212	-0.048285	-0.41578	-0.25136	-0.68624	0.83839	0.90193	-0.18056	0.42678	0.4679	0.8292	-0.31843	0.27961	-0.39061	0.67988	0.62923	0.67669	0.61587	0.089379	-0.70879	-0.63296	-0.2427
L_P_569.5077_7.810389	-0.56019	-0.021249	0.11946	-0.28514	0.24805	-0.43582	-0.30079	0.46934	-0.31386	-0.51573	-0.41526	0.15107	-0.27516	-0.70911	-0.54391	0.52424	0.67899	0.50159	0.69637	0.0074146	-0.11426	0.54166	0.34948	0.17016	0.0078094	-0.41154	-0.13851	0.55901	-0.60498	-0.5362	0.7007	0.0018108	-0.086814	-0.13635	-0.2736	0.11639	-0.02848	0.0076662	0.37863
L_P_570.1945_3.724513	-0.094524	-0.37354	-0.018447	-0.49951	0.38265	-0.35239	-0.22147	0.37226	-0.22514	-0.62243	-0.0036636	0.43342	0.0199	-0.59559	-0.50885	-0.062155	0.54975	0.079381	0.29519	-0.14861	0.17253	-0.29172	0.50574	0.054243	0.24995	0.14591	0.49731	0.51696	-0.20211	-0.44031	0.45559	0.48119	0.44021	0.50317	0.17648	0.51166	-0.33139	-0.32586	-0.09745
L_P_572.4816_10.22243	0.056991	-0.1884	-0.026624	-0.7696	-0.30478	-0.39835	-0.3103	-0.1814	-0.32657	-0.33039	0.576	0.73661	0.66178	-0.58085	-0.24159	0.23042	0.091531	0.29389	-0.074914	0.61372	-0.65238	-0.34746	-0.23449	-0.079972	-0.62905	0.040451	0.30614	0.64994	-0.45383	-0.55031	0.29413	-0.46532	-0.52184	-0.52857	-0.43239	-0.12875	0.53839	0.60551	0.42134
L_P_573.4797_8.053025	0.016007	-0.35587	-0.091302	-0.51524	-0.72008	-0.022364	0.30805	-0.05646	-0.42861	-0.49514	-0.31972	-0.17514	-0.36422	-0.39	-0.43116	-0.3408	0.0081182	-0.0097474	-0.18702	-0.46938	-0.19963	0.85809	-0.28506	-0.20365	0.10959	-0.26785	-0.2114	-0.021446	-0.57305	0.091636	0.6847	-0.25636	-0.18964	-0.29266	-0.30272	0.58576	0.52515	0.41325	0.50299
L_P_574.0632_3.725667	-0.091456	-0.56796	-0.24699	-0.34951	0.42032	-0.49553	-0.42321	0.39841	-0.36719	-0.50544	-0.32234	-0.30622	-0.21946	-0.33893	-0.20783	-0.39827	0.7058	0.45404	0.53686	0.31652	-0.11431	0.41343	-0.17181	-0.31548	-0.015324	-0.18684	0.44112	0.54388	-0.18356	-0.37735	0.64931	0.2011	0.26846	-0.11622	0.0025724	0.51486	0.29686	0.080467	-0.43704
L_P_574.4962_7.392815	-0.088657	-0.64464	-0.55274	-0.14187	0.17898	-0.41503	-0.25517	-0.0030632	0.63744	-0.67957	-0.67852	-0.66507	-0.35743	-0.18486	0.33376	-0.5909	0.43908	0.26413	0.31285	0.37108	0.045525	0.8459	-0.017309	0.1219	0.4444	0.44704	-0.27299	-0.61921	-0.6399	-0.5391	-0.084355	-0.11068	-0.073637	-0.069593	0.12582	-0.17741	-0.15298	-0.12627	0.54038
L_P_574.4963_6.347889	-0.46651	-0.053298	-0.14766	0.56692	0.42052	0.3715	-0.036029	0.57966	0.51701	0.57598	-0.16437	-0.55337	-0.32643	0.58812	0.35311	0.18904	-0.59623	-0.54106	-0.24616	0.23268	0.79826	0.51296	0.57255	-0.084108	0.76006	-0.4057	0.21786	0.070789	0.4448	0.69626	-0.10641	0.28265	0.46364	0.26402	0.49023	0.57948	-0.11219	-0.2982	-0.73351
L_P_574.4965_8.305322	-0.19268	-0.56614	0.33073	-0.61973	-0.45396	-0.32779	-0.41204	0.35792	0.21303	-0.15031	0.2959	0.78045	0.40771	-0.82385	-0.69006	-0.39673	-0.087528	-0.42982	-0.002178	-0.21738	0.20639	0.31087	0.48681	0.20393	0.29602	-0.59368	0.13013	0.46943	-0.60204	-0.82328	0.061663	-0.52832	-0.58732	-0.6158	-0.63619	-0.57775	0.52144	0.45595	0.46335
L_P_574.4967_10.19108	0.0097288	-0.60473	-0.59675	-0.69193	0.44436	-0.72183	-0.6057	-0.17172	-0.43362	-0.68495	0.81037	0.79682	0.80265	-0.30308	-0.15935	-0.69834	-0.23909	0.34239	0.012077	-0.19116	-0.22039	-0.31742	0.18018	0.64213	-0.45916	0.2103	0.57833	0.62721	0.55884	-0.61723	-0.025232	0.14738	0.12179	0.15205	-0.035306	0.294	-0.064275	-0.33418	-0.486
L_P_574.4969_10.385	0.11586	-0.35875	-0.17624	-0.44172	-0.0025944	-0.0011629	-0.20234	0.14131	0.25959	0.13363	0.04184	0.28767	0.27189	-0.35177	-0.034948	0.25101	0.0062049	0.14638	-0.12554	0.58632	-0.19946	0.45499	-0.27768	-0.62485	-0.16944	-0.31844	0.21964	0.27729	-0.6413	-0.52627	-0.1961	-0.29284	-0.34663	-0.34585	-0.33499	0.071208	0.40193	0.42728	0.40348
L_P_575.5644_8.642532	0.1285	0.39356	-0.02684	0.83073	0.48233	0.087194	-0.41976	0.79228	0.12563	0.58746	0.092099	-0.1519	0.27757	0.31567	0.50446	0.20462	-0.0038387	-0.027065	0.14928	0.69902	0.47953	0.018839	0.64538	-0.15727	0.62108	-0.37444	-0.35057	0.2385	-0.33787	-0.20547	0.078928	0.012167	0.03735	-0.030438	0.1699	0.077083	-0.076296	-0.0083071	-0.58926
L_P_576.5122_6.866158	-0.5355	-0.57289	-0.56801	-0.12291	0.23587	0.15442	-0.20318	0.41776	0.23125	0.46861	0.56536	-0.083791	0.52477	0.79268	0.70965	0.054983	-0.60122	-0.26471	-0.2486	0.033519	0.56161	-0.40967	0.77606	0.54575	0.72198	0.031926	0.48314	0.40214	0.54192	0.55738	0.14928	0.26345	0.37199	0.34784	0.41878	0.41953	-0.23043	-0.25123	-0.72456
L_P_576.5122_8.614326	-0.096417	-0.59819	-0.48096	-0.79812	-0.45218	-0.23211	-0.2986	0.085189	0.46243	-0.20276	0.37079	0.65591	0.56876	-0.64328	-0.29877	0.1114	0.21089	0.089991	-0.005341	0.45996	-0.067315	-0.092209	0.26458	-0.2444	-0.035448	-0.20569	0.30233	0.41995	-0.75713	-0.72929	0.2336	-0.48998	-0.52786	-0.51709	-0.47527	0.013883	0.56167	0.62004	0.54752
L_P_576.5126_10.53815	-0.12273	-0.34986	-0.20694	-0.5558	-0.27027	0.11795	0.11496	0.15712	0.43016	-0.031175	0.038626	0.22172	0.26649	-0.22148	0.042742	0.35824	0.17559	-0.024887	-0.1226	0.39308	-0.19892	0.26639	-0.22337	-0.47997	-0.10779	-0.14902	0.11291	-0.066001	-0.53074	-0.59146	-0.13534	-0.42035	-0.41503	-0.40638	-0.37584	-0.14008	0.39922	0.45418	0.51406
L_P_578.5275_10.69068	-0.16502	-0.22204	0.035397	-0.70306	-0.43565	0.22136	0.31414	0.0884	0.66794	-0.091033	-0.27426	0.11478	-0.046625	-0.4381	-0.18617	0.33294	-0.20093	-0.61953	-0.73014	-0.45797	-0.37099	0.013396	-0.34535	-0.24952	-0.37043	-0.10536	0.70832	-0.00012887	-0.36075	-0.0913	-0.25791	-0.16028	-0.21805	-0.076886	-0.25733	-0.11612	0.034887	0.093349	0.32268
L_P_578.5277_8.951965	-0.19256	-0.33215	-0.38985	0.14695	0.33247	0.14859	0.053472	0.10897	0.64772	0.086472	-0.46763	-0.68644	-0.42455	0.5481	0.46922	-0.1315	-0.8464	-0.69646	-0.77952	0.055126	0.74658	-0.015527	0.66518	-0.41498	0.73218	-0.49607	0.42073	0.15704	-0.5144	0.51353	0.50648	-0.21962	-0.12775	-0.30236	0.15699	0.6087	0.37082	0.48484	-0.035492
L_P_578.5752_8.633216	-0.51373	-0.59845	-0.55061	-0.19849	0.087319	-0.16745	-0.29598	0.41747	-0.024467	0.094147	-0.30952	-0.73077	-0.13646	0.59008	0.66186	0.033323	-0.06521	-0.37136	-0.21866	-0.40849	0.56083	0.77286	0.50269	-0.29112	0.62346	-0.0095064	0.17865	0.34423	-0.29414	0.016213	-0.044065	0.21684	0.37513	0.21192	0.47757	0.27305	-0.35885	-0.38188	-0.5345
L_P_581.586_7.98292	-0.32568	-0.60262	-0.13233	-0.69978	-0.072689	-0.78098	-0.62897	-0.28252	-0.59174	-0.84622	-0.1894	0.3293	-0.10809	-0.62665	-0.51918	-0.33982	0.57826	0.43166	0.4057	0.28546	-0.038249	-0.35085	0.49917	0.71869	0.16385	0.067616	-0.28758	0.35701	0.0064612	-0.67683	0.81075	-0.40753	-0.55119	-0.40965	-0.58093	-0.20536	0.39398	0.59586	0.51567
L_P_581.7458_8.159684	-0.067019	-0.22817	-0.10237	-0.54556	-0.0055261	-0.31478	-0.061528	0.025044	0.54201	-0.63981	-0.42024	0.40829	-0.39535	-0.8151	-0.75551	0.32424	0.27559	0.50002	0.23134	0.071501	-0.21319	-0.19317	0.042271	0.35378	-0.55827	-0.25007	0.45381	0.5333	0.46111	-0.26288	0.46449	0.33101	0.12636	0.22478	-0.1822	0.26904	-0.079603	-0.29524	0.61803
L_P_583.5598_10.68789	-0.65015	-0.70248	-0.64361	-0.5188	0.25346	0.018419	0.44756	0.29465	0.28659	-0.62822	0.0026311	-0.42758	0.17721	0.58605	0.66722	0.15483	0.14613	0.2791	0.30483	-0.32984	-0.2733	-0.037775	0.073938	0.66881	-0.32377	0.0096671	0.23463	0.41339	-0.15961	0.5268	0.25076	0.69706	0.68016	0.66242	0.66864	0.48504	-0.61567	-0.61865	-0.62148
L_P_585.2305_3.725928	-0.40971	-0.45361	-0.45432	-0.5415	0.53036	-0.22022	0.01113	0.61364	-0.24457	-0.49926	0.67795	0.57033	0.66382	-0.045847	-0.065033	-0.11608	0.3964	0.31733	0.37491	-0.016088	0.16083	-0.53505	0.51409	0.3876	0.10453	0.015064	0.49249	0.65602	-0.044306	-0.54765	0.3706	0.56896	0.56127	0.58386	0.47014	0.4918	-0.49275	-0.52589	-0.36333
L_P_585.4322_7.606284	-0.33221	-0.57247	-0.33613	-0.74095	-0.021805	-0.69048	-0.20235	-0.12602	-0.76711	-0.8389	0.58459	0.51445	0.59148	-0.036557	0.010005	-0.18617	0.32745	0.48158	-0.045109	-0.319	-0.23406	-0.62121	0.20566	0.78142	-0.44901	0.54253	0.16615	0.51778	-0.13458	-0.53271	0.45837	0.48557	0.48151	0.53298	0.49739	0.18547	-0.54011	-0.4513	-0.3589
L_P_588.4542_6.790666	-0.34297	-0.14471	-0.65565	-0.11412	-0.072851	-0.14053	-0.089722	0.44743	0.59378	-0.2977	0.6966	0.50752	0.54727	0.4199	-0.036033	-0.062062	-0.67547	-0.49013	-0.73213	0.13393	0.2876	-0.78967	0.74826	-0.19455	0.36987	-0.1296	0.7336	0.7966	0.8483	-0.33739	0.31068	-0.56311	-0.49574	-0.51808	-0.47922	-0.16666	0.54275	0.54754	0.17718
L_P_588.5483_10.81354	-0.60044	-0.068513	-0.53206	-0.099959	-0.40944	0.26902	0.39105	0.66158	-0.4467	0.031391	0.2183	-0.20903	0.19493	0.4505	0.37839	0.61426	0.41803	0.13199	0.48212	-0.052377	-0.25501	-0.24137	-0.38765	-0.40702	-0.2334	-0.086416	0.77229	0.043174	-0.026806	-0.46997	0.13389	-0.6882	-0.71247	-0.66578	-0.68302	-0.66856	0.56838	0.64543	0.3255
L_P_590.4891_8.563007	-0.21074	-0.48394	0.26092	-0.64741	-0.45566	0.039515	0.1989	-0.011874	0.61126	-0.4343	-0.52058	-0.33752	-0.50297	-0.40441	-0.44554	-0.20197	-0.49793	-0.16293	-0.63017	-0.066736	0.24996	0.45751	0.43981	0.0152	0.17993	-0.27708	0.25249	0.40583	-0.48634	-0.15209	0.80226	-0.26738	-0.17067	-0.37223	0.18044	0.6431	0.53387	0.53201	0.6278
L_P_592.5916_8.84531	-0.2062	-0.62984	-0.24421	-0.55572	0.075316	-0.7644	-0.65522	-0.45021	-0.61421	-0.75665	-0.17664	0.094883	0.0020183	-0.33469	-0.16785	-0.44232	0.31741	-0.066531	0.11701	0.16894	0.38457	0.25185	0.55689	0.36108	0.55627	0.22736	-0.62338	0.088173	0.13681	-0.68384	0.64002	-0.52792	-0.61667	-0.41947	-0.61755	-0.46302	0.32357	0.56517	0.16225
L_P_593.5049_8.216685	-0.56778	-0.75603	-0.4037	-0.7405	-0.6089	0.42203	0.57712	0.24111	-0.35368	-0.27918	-0.16504	-0.32583	-0.2228	0.26474	0.15856	-0.11351	0.13013	0.50873	0.23324	-0.15646	-0.32034	0.55894	0.55512	0.72334	-0.40115	0.10027	0.41471	0.69728	-0.67308	0.74109	-0.18455	0.81196	0.79187	0.76793	0.77588	0.6848	-0.71547	-0.74207	0.26813
L_P_594.5821_7.985411	0.037084	-0.56643	-0.055201	-0.56173	-0.10753	-0.80214	-0.66327	-0.76558	-0.55154	-0.82925	-0.22397	0.15567	-0.1061	-0.52599	-0.37451	-0.52189	0.34208	-0.054275	0.15882	0.13566	0.14941	0.29595	0.34798	0.36885	0.34584	0.19495	-0.50205	-4.1666e-05	0.35176	-0.68832	0.6121	-0.53543	-0.64205	-0.43436	-0.67298	-0.43908	0.35941	0.60506	0.39062
L_P_595.5206_8.567819	-0.64493	-0.58929	-0.54108	-0.58761	-0.027135	0.26166	0.59663	0.29355	0.26365	-0.5178	0.02651	-0.36026	0.0083359	0.48709	0.44526	-0.0062653	0.26834	0.5202	0.39308	-0.31592	-0.41358	0.33627	0.17986	0.82741	-0.33425	0.22219	0.28116	0.45122	-0.359	0.73959	0.13192	0.79636	0.79415	0.77561	0.79933	0.64597	-0.71405	-0.73692	-0.3431
L_P_596.481_10.09374	-0.0036859	-0.59095	-0.55607	-0.48019	0.1991	-0.67813	-0.63536	0.23536	-0.5744	-0.55079	0.35571	0.6684	0.31877	-0.67387	-0.62186	-0.47032	0.71852	0.54224	0.58816	0.54426	-0.27332	0.38316	-0.21414	0.51289	-0.21482	0.4529	0.39516	0.35617	-0.13618	-0.7882	0.20802	-0.45484	-0.52912	-0.40645	-0.61306	-0.42854	0.26249	0.36319	0.35895
L_P_598.4962_8.030387	0.033858	-0.58158	-0.64516	-0.4723	0.35407	-0.67771	-0.59917	-0.20146	-0.39926	-0.65214	-0.1947	0.28026	-0.040058	-0.61412	-0.45307	-0.64454	0.20483	0.52383	0.32771	0.70935	-0.1197	0.33775	0.29606	-0.19267	-0.048144	0.012807	-0.19409	0.60027	-0.039551	-0.83137	0.41334	-0.26149	-0.32161	-0.29829	-0.28478	0.017828	0.32466	0.4082	0.53404
L_P_598.4964_10.121	-0.16128	-0.67246	-0.43579	-0.62694	-0.085863	-0.54575	-0.44144	0.06447	-0.46155	-0.22285	0.28852	0.30985	0.33548	-0.18664	-0.045103	-0.37129	0.11265	0.46345	0.26761	0.32704	-0.056118	0.75148	-0.40377	-0.42792	-0.082369	-0.073676	0.30281	0.17886	-0.77637	-0.49223	-0.18565	-0.27506	-0.32881	-0.34895	-0.34193	-0.18077	0.18089	0.15646	0.27115
L_P_598.4965_10.3451	-0.69231	-0.51645	-0.52112	-0.015292	0.27216	-0.4993	-0.72133	0.40036	-0.16212	0.17853	-0.47283	-0.28909	-0.41694	-0.40727	-0.39073	0.52594	0.81621	0.6312	0.74003	0.69952	0.43628	0.41507	0.27718	-0.15424	0.74165	-0.51144	-0.35289	-0.27508	-0.3481	-0.80124	0.47612	-0.54127	-0.54677	-0.52882	-0.63213	-0.18894	0.54475	0.50965	0.45393
L_P_598.4985_9.328884	-0.40225	-0.7322	-0.42029	-0.55794	-0.19576	-0.25943	-0.27457	0.025496	-0.091491	0.2159	0.039721	0.25328	0.15467	-0.30409	-0.046826	-0.42886	-0.35951	0.13313	-0.27868	0.11107	0.081377	0.66129	0.66107	0.0498	0.15638	0.31927	-0.35036	0.67523	-0.40818	-0.23294	0.43962	0.23964	0.23757	-0.08137	0.20253	0.72017	0.26796	0.14413	0.36252
L_P_599.2462_3.726667	-0.19344	-0.26977	-0.091171	-0.28335	0.69715	-0.50195	-0.35679	0.5475	-0.36154	-0.54671	0.057927	0.38329	0.14876	-0.52094	-0.37156	0.3633	0.72773	0.39846	0.68214	0.0053602	0.0070555	-0.29626	-0.0088715	0.086402	-0.098029	0.15296	0.48264	0.43642	-0.036658	-0.51205	0.35649	0.66896	0.63102	0.64992	0.5362	0.4767	-0.57887	-0.63878	-0.41444
L_P_600.5123_10.39734	-0.11041	-0.46272	-0.50752	-0.25723	-0.076708	0.016276	-0.38262	0.3753	0.29845	0.43514	0.31453	0.41382	0.47743	-0.34011	-0.0151	-0.15062	0.051399	0.033076	0.026563	0.53239	0.28509	0.58541	0.21118	-0.49292	0.44256	-0.40581	0.038295	0.36158	-0.7921	-0.82874	0.09909	-0.54684	-0.55484	-0.61208	-0.5423	0.029919	0.63021	0.63331	0.46953
L_P_600.5124_9.549359	0.42374	-0.54263	-0.25825	-0.321	0.10157	-0.53773	-0.51678	-0.21286	-0.34935	-0.21509	0.26788	0.29184	0.33868	-0.2689	-0.069477	-0.41124	-0.6069	-0.34683	-0.5077	0.065984	0.19793	0.038724	0.54819	0.6249	0.22666	0.40378	-0.00086674	0.47566	-0.65395	-0.48387	-0.10138	-0.063223	-0.055162	-0.32089	-0.065077	0.34956	0.53518	0.52995	0.55804
L_P_600.5125_8.360778	-0.38318	0.0084228	0.07038	-0.046897	-0.12299	-0.41713	-0.4792	0.030185	-0.17129	-0.12569	-0.24962	0.12125	-0.47085	-0.38647	-0.64468	0.30417	0.27871	0.02168	-0.30552	0.59592	0.67024	0.54757	0.74163	0.58413	0.76073	0.2862	-0.71436	-0.22029	-0.54017	-0.284	0.33958	-0.3769	-0.36407	-0.32157	-0.35713	-0.33286	0.16076	0.23155	0.61637
L_P_602.0475_5.105961	-0.069117	-0.37329	-0.50616	-0.49422	-0.15746	0.47992	-0.086969	0.36931	0.49936	0.57032	-0.5546	-0.33213	-0.44482	-0.27662	-0.16714	0.42502	-0.67858	-0.81514	-0.70651	-0.23033	0.45012	-0.27309	0.59115	-0.092268	0.35013	-0.48226	0.34059	0.61065	-0.3667	-0.36245	0.34506	-0.47842	-0.44156	-0.53432	-0.44541	-0.11058	0.49699	0.51592	0.69639
L_P_602.1666_4.337481	-0.79785	-0.64375	-0.65783	-0.52981	-0.68973	0.39295	0.45641	0.49262	0.65712	-0.11702	-0.19275	-0.13779	-0.24868	-0.18921	-0.35381	0.0067319	0.21231	0.71219	0.53503	0.59463	0.23434	-0.3458	0.67446	0.70049	0.3075	0.20018	0.37962	0.3865	-0.23295	-0.37896	0.46863	-0.16395	-0.2152	-0.15937	-0.17008	-0.18537	-0.051643	0.11021	0.69063
L_P_602.5279_10.54882	0.070522	-0.18206	-0.13566	-0.49392	-0.38158	0.13038	0.00347	0.24371	0.25169	0.18675	0.28515	0.34094	0.41276	-0.15826	0.082479	0.25967	-0.028447	-0.037826	-0.24881	0.2149	-0.37287	0.52697	-0.36213	-0.51017	-0.26545	-0.27845	0.18687	0.12414	-0.59662	-0.42988	-0.24447	-0.27242	-0.33821	-0.3415	-0.22998	-0.059131	0.29279	0.37564	0.27335
L_P_602.5279_6.888953	-0.43344	-0.028449	-0.40015	0.49197	0.50138	-0.091679	-0.35652	0.43988	0.037564	0.33763	0.15638	-0.49866	0.068165	0.71443	0.58542	0.046725	-0.53563	-0.41007	-0.22927	0.0060615	0.74535	0.54387	0.56765	0.19433	0.74756	-0.014313	0.057132	0.013427	0.51747	0.66009	-0.10492	0.13337	0.31967	0.16233	0.39412	0.44801	-0.068791	-0.19897	-0.809
L_P_602.528_7.899782	-0.24081	-0.77975	-0.51702	-0.3994	-0.59619	0.12529	-0.10426	0.34863	0.16526	0.075355	-0.23838	-0.39914	-0.13957	0.20251	0.3268	-0.42423	0.10519	0.15025	-0.20846	0.38187	0.04323	0.79829	-0.26865	-0.22737	0.3959	0.072768	0.24857	-0.25544	-0.85637	-0.59593	0.077704	-0.46462	-0.41317	-0.44328	-0.32405	0.062506	0.43993	0.49492	0.5018
L_P_603.5959_9.018059	0.33935	-0.11368	-0.015269	0.5895	0.29356	-0.11022	-0.51492	0.57119	0.39327	0.47005	0.08648	0.10098	0.36076	-0.029642	0.30018	0.0081111	0.15955	-0.15777	0.18308	0.68556	0.65872	0.057961	0.58215	0.14478	0.72461	-0.26919	-0.33223	0.034325	-0.43977	-0.52699	0.069621	-0.47848	-0.4463	-0.49052	-0.31048	-0.071223	0.47962	0.54727	-0.43574
L_P_604.5432_8.984521	-0.18889	-0.47533	-0.20688	-0.51904	-0.0091624	0.16073	-0.13683	0.35485	0.53531	0.29401	-0.013781	0.41863	0.26108	-0.5339	-0.2282	0.15426	0.1711	-0.019057	-0.00017464	0.55224	-0.015979	0.20051	0.333	0.070005	0.082027	-0.06653	-0.14998	0.41033	-0.8008	-0.51265	-0.071267	-0.23505	-0.34189	-0.32356	-0.23677	-0.059281	0.17089	0.43533	0.38141
L_P_604.5434_10.69665	0.0068903	-0.13042	0.067585	-0.63238	-0.46539	0.48282	0.45606	0.3384	0.37857	0.33719	0.11532	0.30866	0.26745	-0.29816	-0.068982	0.30932	0.032737	-0.13158	-0.26418	0.21849	-0.34518	0.38992	-0.27887	-0.57805	-0.31801	-0.37341	0.16249	0.17697	-0.61734	-0.44239	0.025141	-0.3279	-0.34973	-0.3483	-0.3057	-0.032831	0.40058	0.49982	0.13035
L_P_606.036_5.6177	-0.20362	-0.51987	-0.4556	-0.22482	0.2033	-0.56483	-0.62298	-0.16497	0.61988	-0.41839	-0.25773	-0.22356	-0.34312	0.19815	-0.21774	-0.49177	0.46599	0.13628	0.42866	0.63218	0.80594	-0.0058811	0.82324	0.19159	0.83134	-0.3379	-0.29807	0.32826	0.82506	-0.40447	0.49564	-0.66466	-0.63439	-0.60796	-0.5642	-0.54146	0.5573	0.57021	0.18815
L_P_606.3845_8.224927	-0.38733	-0.49149	-0.67778	-0.43021	0.53834	-0.34383	0.13897	0.10167	-0.57143	-0.66374	0.033646	-0.35346	0.1031	0.41273	0.46516	-0.24887	0.41965	0.32499	0.1662	-0.50848	0.27902	0.26131	0.63042	0.59513	0.24196	0.21766	-0.25859	0.4976	0.083332	-0.42753	0.35178	0.68923	0.71598	0.69962	0.74143	0.52091	-0.66269	-0.6533	-0.63859
L_P_606.5589_9.280089	-0.58902	-0.37429	-0.59869	0.5064	0.50897	-0.33643	-0.0057946	0.342	0.35035	-0.57156	0.27827	-0.24078	0.15244	0.63875	0.50872	-0.2909	-0.66932	-0.47912	-0.461	-0.07366	0.49184	-0.26062	0.68006	0.38346	0.62437	-0.27603	0.55137	0.35978	0.24215	0.67595	0.48648	-0.39973	-0.31947	-0.39329	-0.2437	0.28192	0.47597	0.49181	-0.55723
L_P_609.1773_8.200288	-0.2139	-0.2069	-0.20717	-0.6112	0.013946	-0.42488	-0.39061	0.23922	-0.24914	-0.18139	0.2066	-0.068336	0.078876	0.36604	-0.11918	0.046511	-0.40007	0.1859	-0.28711	0.32616	0.35596	-0.062924	0.75108	0.42802	0.52513	0.27607	0.43933	0.55464	0.31757	-0.24834	0.29445	0.46625	0.51241	0.55852	0.5776	-0.051734	-0.55559	-0.49077	-0.21401
L_P_609.5334_8.29164	-0.17122	-0.35364	0.32815	-0.11448	-0.57809	0.067918	-0.35055	0.45772	0.68414	0.40895	-0.41711	0.19727	-0.36556	-0.68743	-0.65332	0.34002	0.42453	-0.040795	0.23984	0.55754	0.13947	0.19095	0.6819	0.38894	0.22442	-0.13269	-0.11373	0.47696	-0.36899	-0.57884	-0.15664	-0.44094	-0.43803	-0.51879	-0.52938	-0.40285	0.46114	0.29779	0.38306
L_P_609.6171_8.434284	-0.17135	-0.46864	-0.35278	-0.45274	0.72866	-0.65463	-0.49083	0.12972	-0.46562	-0.66547	0.60189	0.75061	0.71692	-0.53104	-0.29523	-0.35703	0.41082	0.057455	0.35992	0.28404	0.31856	-0.51838	0.66072	0.10531	0.51701	-0.19966	0.14746	0.61174	0.47959	-0.89968	0.68261	-0.59924	-0.65285	-0.51181	-0.65366	-0.52228	0.47617	0.58231	-0.42522
L_P_609.6172_7.983137	-0.21494	-0.50474	-0.09831	-0.62418	-0.27288	-0.67645	-0.31739	-0.68638	-0.30822	-0.76508	-0.44495	-0.062204	-0.30615	-0.55397	-0.3736	-0.043666	0.36327	0.084596	0.17837	-0.089475	-0.24374	0.56637	-0.031076	0.56432	-0.0048259	0.1514	-0.36398	-0.23712	-0.075629	-0.35999	0.59415	-0.23926	-0.4464	-0.22698	-0.57179	0.030167	0.34796	0.52081	0.65523
L_P_611.4948_8.567611	-0.62385	-0.27351	-0.08028	-0.42704	-0.11284	0.18172	0.10367	0.36672	0.1651	-0.039238	-0.66952	-0.34203	-0.59592	-0.20316	-0.19037	0.12229	0.2931	0.28906	0.36271	0.2222	-0.5413	0.064909	-0.13331	0.52959	-0.49564	-0.36746	0.62614	0.60008	-0.49812	0.59562	0.37704	0.62855	0.57163	0.49765	0.58042	0.54882	-0.41295	-0.34578	0.21036
L_P_612.1763_8.199665	-0.11888	-0.24054	-0.15316	-0.51218	0.15576	-0.43156	-0.34558	0.28399	-0.30488	-0.47678	0.19136	0.33612	0.29678	-0.047931	-0.054577	0.019976	-0.21247	0.11147	-0.04635	0.24764	0.33132	0.35741	0.75104	-0.011181	0.6377	0.34631	-0.055596	0.53493	-0.29725	-0.40203	0.54314	-0.37665	-0.32892	-0.333	-0.27894	-0.31881	0.24449	0.24373	-0.24231
L_P_613.2618_3.726377	0.089616	-0.24447	0.18939	-0.079305	0.25897	-0.73685	-0.71584	-0.09847	-0.4276	-0.71033	-0.46916	0.37054	-0.50049	-0.82406	-0.79017	-0.32095	0.82804	0.39485	0.75444	0.35042	0.17825	0.64883	-0.21268	-0.2189	0.49119	0.17955	-0.27917	-0.48621	0.45093	-0.73286	0.4394	-0.71806	-0.7728	-0.66173	-0.84696	-0.67857	0.64084	0.63348	0.53471
L_P_614.3597_3.182404	-0.624	-0.63283	-0.31821	-0.71876	-0.3727	0.39069	0.59489	0.53526	-0.057985	-0.16694	0.068556	-0.0025085	0.17187	-0.062325	0.060363	0.28533	-0.61699	-0.41184	-0.68356	-0.60585	0.095193	-0.1203	0.67815	0.58846	-0.013802	0.035845	0.54388	0.71468	-0.42569	0.52029	0.44716	0.52989	0.54318	0.43233	0.55669	0.61306	-0.32867	-0.37953	-0.055932
L_P_614.4887_8.30811	-0.57084	-0.51333	-0.062564	-0.39984	-0.3774	-0.19913	-0.17348	0.50155	0.17316	-0.42947	0.083964	0.48564	0.19748	-0.43542	-0.20537	0.05337	-0.039159	-0.15842	0.0029791	-0.10887	0.019259	0.031647	0.7923	0.83907	0.39299	0.098848	0.20569	0.65754	-0.64567	-0.39981	0.0071375	0.59329	0.57343	0.50011	0.56265	0.48655	-0.38392	-0.455	-0.39901
L_P_616.505_8.60813	-0.14023	-0.66054	-0.51185	-0.83	-0.30042	-0.25132	-0.10548	0.052788	0.49288	-0.54161	0.13416	0.52618	0.49691	-0.59308	-0.18989	-0.21788	0.33679	0.21593	0.056548	0.17874	-0.23293	-0.10002	0.25294	0.038682	-0.32379	-0.055569	0.44856	0.50061	-0.75148	-0.64381	0.27846	-0.16061	-0.22543	-0.25028	-0.13359	0.29783	0.27051	0.39985	0.56184
L_P_616.5071_8.015021	0.5091	-0.38065	-0.35264	0.019877	0.15549	-0.66309	-0.79214	-0.33941	-0.28014	-0.069857	0.012032	0.1275	0.16938	-0.36213	-0.080806	-0.47927	0.1479	0.13494	0.27179	0.43575	0.26951	0.59847	0.51233	0.20306	0.46003	0.12436	-0.6121	0.15972	-0.85177	-0.78815	0.055894	-0.44227	-0.45862	-0.53042	-0.50546	0.11231	0.60764	0.61538	0.53707
L_P_617.6116_9.186239	0.28491	0.0082383	0.02004	0.3278	0.12606	0.06634	-0.29206	0.29491	0.47548	0.40061	0.077944	0.32494	0.28675	-0.3547	-0.060944	0.073024	0.0079304	-0.12981	-0.053212	0.49947	0.45516	-0.22768	0.38942	-0.14918	0.39092	-0.36735	-0.098334	0.28756	-0.074847	-0.35567	-0.048492	-0.24747	-0.20556	-0.23517	-0.091391	0.065105	0.28896	0.31167	-0.39847
L_P_618.3251_10.98192	-0.11343	0.38393	-0.58744	-0.054662	0.19711	0.50532	0.50794	0.65469	0.49321	0.42034	0.51744	0.10437	0.59	0.51145	0.585	0.77064	-0.036752	-0.0065928	0.12734	0.30879	0.50125	-0.25723	0.59441	-0.12775	0.46895	-0.088116	0.036022	0.35333	-0.35621	0.10971	0.13807	-0.13348	0.033291	-0.14898	0.22583	0.19663	0.11574	0.069953	-0.30531
L_P_618.3252_10.78367	-0.62706	-0.3518	-0.44454	-0.041544	0.52042	0.1615	0.2002	0.74412	-0.53136	0.050809	0.55459	-0.21857	0.62453	0.83258	0.83561	0.19491	0.046048	-0.19477	0.063744	-0.44947	0.38816	0.065096	0.80303	0.75337	0.66022	0.095912	-0.014111	0.53889	-0.62438	-0.078866	-0.29646	0.66314	0.69986	0.64605	0.7498	0.25967	-0.67823	-0.70105	-0.58796
L_P_618.5203_8.951205	-0.41187	-0.10237	-0.27257	-0.1739	0.099769	0.10539	0.11417	0.0034074	0.6309	-0.068472	-0.30328	-0.40307	-0.35588	0.25189	-0.050081	0.085456	-0.77248	-0.45063	-0.7651	-0.19841	0.44563	0.076011	0.68252	0.011197	0.46015	-0.28564	0.51044	0.54214	-0.14424	0.77682	0.77292	0.045277	0.24543	-0.035691	0.62727	0.76017	0.09616	0.16047	-0.39495
L_P_618.5233_8.348399	0.31985	-0.29511	-0.23206	-0.43059	-0.1834	-0.076377	-0.21904	0.00097354	0.03278	0.19956	0.22697	0.31421	0.36989	-0.33777	-0.047722	-0.19549	-0.019953	0.35194	0.14217	0.46078	-0.37092	0.02304	0.1891	-0.29056	-0.25822	-0.094183	0.10831	0.6636	-0.69325	-0.67563	0.05795	-0.39904	-0.38858	-0.49144	-0.34661	0.26891	0.60078	0.59938	0.50839
L_P_620.3033_5.727974	-0.51615	-0.51068	-0.56468	-0.1267	0.15616	0.56132	0.46799	0.50783	0.34436	0.55914	-0.037666	-0.69835	0.0072085	0.81807	0.78595	0.046346	-0.38617	-0.38575	-0.28419	-0.41216	0.35857	0.44262	0.4747	-0.31376	0.37125	0.083938	0.39958	0.34581	-0.21053	0.66324	-0.0039979	0.35642	0.48299	0.34342	0.58484	0.12434	-0.3909	-0.46278	-0.58553
L_P_620.5387_8.666244	0.24715	0.20377	0.34177	-0.79577	-0.53861	0.066312	0.11221	-0.086204	-0.16634	-0.032567	0.38394	0.63683	0.39783	-0.55899	-0.4632	0.4677	-0.18343	0.15128	-0.33744	0.11638	-0.70272	0.054616	-0.21524	-0.26463	-0.69111	0.019021	0.26587	0.57872	-0.42914	0.14633	0.11365	0.16537	0.12577	0.01055	0.29452	0.41796	0.043671	0.15741	0.18391
L_P_620.6222_9.201298	0.0023091	-0.6931	-0.36622	-0.54403	0.034323	-0.77497	-0.67904	-0.4795	-0.56616	-0.74127	-0.12579	0.025242	0.1083	-0.21868	0.0088854	-0.44985	0.45772	0.033098	0.16318	0.37545	0.42692	0.2587	0.58179	0.50463	0.62541	0.32366	-0.63688	-0.012948	-0.013672	-0.75502	0.60625	-0.54306	-0.63617	-0.4308	-0.6526	-0.43777	0.36562	0.58832	0.17125
L_P_622.6134_8.441254	-0.14716	-0.55546	-0.21968	-0.46039	0.25418	-0.74816	-0.61878	-0.31022	-0.56219	-0.77775	0.049864	0.36379	0.15187	-0.39571	-0.22224	-0.50469	0.15896	-0.27823	-0.02924	0.198	0.47926	0.071137	0.63364	-0.026514	0.65673	0.065419	-0.38935	0.3858	0.53343	-0.82663	0.70607	-0.71399	-0.7578	-0.63261	-0.7553	-0.56395	0.5612	0.7123	0.083704
L_P_623.6333_7.974726	0.060851	-0.4742	0.19147	-0.3931	-0.12652	-0.59726	-0.39254	-0.64523	-0.27228	-0.64177	-0.41354	-0.1713	-0.36566	-0.35201	-0.29641	-0.53421	0.32079	0.0081283	0.29752	-0.040526	-0.13816	0.52631	0.035983	0.41817	0.061699	0.12761	-0.30247	-0.21666	-0.0065713	-0.40866	0.30571	-0.13663	-0.27238	-0.13088	-0.3653	-0.14065	0.096819	0.30882	0.54
L_P_625.3687_10.95213	-0.49334	-0.67962	-0.63474	-0.40571	0.44182	-0.022147	0.30701	0.33988	0.29775	-0.4765	0.096919	-0.17441	0.16378	0.3125	0.43951	-0.4536	-0.14136	0.3877	0.0016551	-0.57418	-0.19623	0.3747	0.047587	0.76367	-0.3044	0.076419	0.16604	0.30782	0.012689	0.53662	-0.19728	0.82573	0.82403	0.79998	0.80992	0.57355	-0.77324	-0.80856	-0.51165
L_P_625.7532_7.665877	-0.024053	-0.33572	-0.029663	-0.5996	-0.5618	-0.28255	-0.23717	0.064843	-0.26024	-0.41229	-0.04358	0.51914	0.049625	-0.75311	-0.64543	-0.62193	0.38036	0.057229	0.31787	0.25018	-0.24191	0.28111	-0.29243	-0.41353	-0.24181	0.1788	0.53777	0.45711	0.010796	-0.68848	0.23919	-0.26237	-0.39274	-0.30534	-0.37271	-0.35315	0.24402	0.3667	0.61246
L_P_626.5277_7.853728	-0.067304	-0.42322	0.10953	-0.022099	-0.43631	0.37918	-0.052803	0.25556	0.038298	0.60114	-0.33058	-0.02796	-0.2669	-0.23595	-0.11514	0.59712	0.31099	0.45969	0.085562	0.71333	0.2583	0.17177	0.1895	-0.39993	0.17014	-0.20207	-0.31798	0.072518	-0.61722	-0.1393	-0.32239	-0.095409	-0.090156	-0.16473	-0.091365	-0.14973	0.064282	-0.033994	-0.18911
L_P_626.528_6.856453	-0.47898	-0.15163	-0.34034	0.27518	0.085987	-0.11249	-0.38303	0.29043	-0.27214	0.43565	0.32508	-0.2828	0.24678	0.73115	0.61684	0.34918	-0.40324	-0.25813	-0.26977	0.061426	0.68572	0.17942	0.63259	0.14606	0.73468	0.097229	-0.10073	0.11685	0.32574	0.45256	0.10476	-0.26485	-0.09636	-0.27491	0.011646	0.13594	0.35074	0.25922	-0.73439
L_P_627.5959_8.710031	0.1962	-0.018037	-0.31592	0.54773	0.56733	-0.48412	-0.42408	0.57573	-0.3918	-0.26068	0.66485	0.28296	0.71136	0.34449	0.45472	0.093995	0.28251	0.38665	0.54933	0.57891	0.33509	-0.5039	0.57564	0.2877	0.58084	0.45066	0.23329	0.10961	0.18765	-0.66166	0.15169	-0.39336	-0.33841	-0.34389	-0.2489	-0.31986	0.19767	0.23633	-0.38001
L_P_628.5287_9.490817	-0.52117	-0.81794	-0.69841	-0.7881	-0.17486	-0.75539	-0.52357	-0.17789	-0.8857	-0.7822	0.75892	0.67812	0.81948	-0.049818	0.19679	-0.40982	0.49948	0.69365	-0.07791	-0.082556	-0.024002	-0.55767	0.74331	0.86388	0.33579	0.2921	-0.2265	0.54069	-0.41484	-0.58706	0.35781	-0.15071	-0.18952	-0.11779	-0.25346	-0.15661	-0.09817	0.067215	-0.082016
L_P_628.5805_7.816679	-0.14652	-0.081433	0.1943	-0.15608	-0.29354	-0.58564	-0.53141	0.049974	0.08602	-0.62712	-0.50902	0.20382	-0.56512	-0.78629	-0.78198	-0.55005	0.43027	-0.26964	0.18724	-0.076735	-0.077105	0.75995	0.021544	-0.051107	0.11188	-0.10099	0.042035	0.24191	0.45455	-0.67691	0.34885	-0.65516	-0.7111	-0.64609	-0.77108	-0.61624	0.60262	0.59853	0.71401
L_P_629.0252_5.634289	-0.61279	-0.74732	-0.85988	-0.55502	0.1989	-0.35667	-0.17219	-0.036764	0.59336	-0.60251	-0.025454	-0.25093	0.044498	0.287	0.16197	-0.52278	0.45383	0.42454	0.62113	0.4803	0.65663	-0.12536	0.72637	0.30183	0.77919	-0.54036	0.28769	0.33726	0.090144	-0.55866	0.75423	-0.36099	-0.38407	-0.2302	-0.37126	0.031383	0.28238	0.43751	-0.026224
L_P_629.6116_9.005734	0.25426	0.062209	-0.27397	0.70292	0.74261	-0.47093	-0.63066	0.78558	-0.3598	0.13486	0.3479	0.24638	0.52574	-0.12566	0.17962	0.0074494	0.12883	0.071172	0.27031	0.69958	0.52137	0.24285	0.64953	-0.25822	0.72353	-0.1804	-0.14281	0.3383	0.063919	-0.58868	0.49571	-0.53712	-0.4971	-0.52992	-0.36067	-0.2785	0.46946	0.48452	-0.32958
L_P_631.2186_4.342435	-0.7285	-0.62974	-0.5168	-0.67812	-0.5503	0.13427	0.43463	0.27144	0.58866	-0.66692	0.060622	0.5378	0.045811	-0.41153	-0.40716	-0.12979	0.17965	0.31428	0.12961	0.26081	0.00056717	0.049258	0.58896	0.72156	-0.15307	0.35632	0.15311	0.4288	-0.13334	-0.37563	0.35266	-0.28647	-0.34188	0.20323	-0.26278	-0.59249	-0.30421	0.12308	0.64003
L_P_631.5207_6.789967	-0.23532	-0.10372	-0.25704	0.0246	0.29709	0.093215	-0.20019	0.55347	0.42801	0.40689	-0.12347	-0.0060578	-0.18726	-0.26577	-0.38529	0.0074085	-0.034372	-0.032264	0.032416	0.24003	0.40191	0.14863	0.54654	-0.45127	0.59584	-0.27076	0.42499	0.30044	0.45682	-0.79167	0.5836	-0.85678	-0.84966	-0.84272	-0.84783	-0.79235	0.77623	0.75261	0.5116
L_P_631.6272_9.346694	0.30051	0.039633	0.12703	0.3841	0.12516	-0.067605	-0.4336	0.39146	0.53553	0.4269	0.095161	0.29793	0.31149	-0.32046	-0.0038939	0.12404	0.033453	-0.043727	-0.025089	0.62452	0.56686	-0.16913	0.53439	-0.22847	0.51181	-0.27264	-0.22719	0.26556	-0.12932	-0.49406	0.0052982	-0.28568	-0.24254	-0.27181	-0.12423	-0.034561	0.26311	0.26752	-0.41958
L_P_632.3409_10.79987	-0.30913	0.52815	-0.71997	-0.11454	0.23391	0.27558	0.44715	0.44832	0.47526	-0.099866	0.63529	0.17202	0.66617	0.46842	0.54337	0.58451	-0.066005	0.4212	0.11311	-0.09584	0.14564	-0.26976	0.49103	0.50869	-0.075726	0.29752	0.044201	0.59077	0.086403	0.1831	0.16933	0.47931	0.58205	0.42721	0.66303	0.5208	-0.44757	-0.44519	-0.34339
L_P_634.6374_7.733474	-0.67582	-0.54668	-0.7246	-0.65594	-0.098423	0.37361	0.51518	0.48628	0.13252	-0.20616	0.45926	0.3054	0.35613	0.29984	0.13554	-0.32629	0.13045	0.43665	0.36516	-0.26937	-0.46022	0.15193	-0.30319	0.5236	-0.72599	-0.069793	0.63226	0.6485	-0.053478	-0.44666	0.010116	0.72916	0.6464	0.6938	0.58508	0.42377	-0.67478	-0.67603	-0.080735
L_P_636.2982_3.69281	-0.26252	-0.56516	-0.21994	-0.4793	0.19064	-0.59256	-0.46023	-0.23827	-0.36929	-0.63531	0.14421	0.63113	0.21721	-0.68339	-0.58627	-0.4923	0.69117	0.25385	0.32892	0.316	0.22445	0.33541	0.60505	0.49694	0.57591	0.28572	-0.56705	0.29543	0.28283	-0.87788	0.56214	-0.6941	-0.76797	-0.61884	-0.78061	-0.726	0.49799	0.64603	0.58017
L_P_637.649_7.980815	0.040346	-0.29596	0.12756	-0.27995	-0.19065	-0.62636	-0.4108	-0.70272	-0.28731	-0.65777	-0.44144	-0.079355	-0.4399	-0.55119	-0.52484	-0.44865	0.44622	0.039886	0.36954	0.013318	0.010516	0.5098	0.11095	0.4234	0.16476	0.13926	-0.28259	-0.29433	0.10704	-0.47874	0.41127	-0.25884	-0.38083	-0.23023	-0.49855	-0.22716	0.24064	0.3793	0.5822
L_P_637.649_8.441482	-0.1504	-0.60568	-0.37778	-0.40685	0.15588	-0.75412	-0.60863	-0.30778	-0.60153	-0.78716	-0.014374	0.24108	0.23131	-0.30568	-0.047067	-0.22321	0.22875	-0.17512	0.14046	0.26757	0.57689	0.16452	0.66263	-0.19783	0.74774	0.041181	-0.52175	0.11509	0.040143	-0.85784	0.7886	-0.81894	-0.83498	-0.79716	-0.80134	-0.56086	0.74322	0.83373	0.12542
L_P_638.0071_4.402683	0.32631	-0.15875	-0.38583	0.13946	0.80568	-0.16301	-0.16484	0.54075	-0.22165	0.10563	0.5815	0.41786	0.60509	0.15013	0.25005	-0.3828	0.41763	0.10893	0.40651	0.096086	0.52781	-0.34831	0.31193	-0.25406	0.66385	-0.056652	0.14418	0.075236	0.25345	-0.75057	-0.22139	0.58948	0.61957	0.56457	0.52673	0.54766	-0.45544	-0.53859	-0.34543
L_P_639.5149_7.581213	-0.50613	-0.23189	-0.43173	0.19197	0.004813	0.39665	0.33247	0.57736	0.57733	0.39077	0.53636	0.083052	0.38423	0.52721	0.33524	0.21165	-0.83427	-0.68607	-0.80055	-0.44662	0.65723	0.15589	0.30172	-0.33809	0.51424	-0.3763	0.73886	0.43926	0.4533	0.28887	-0.41904	0.37362	0.47973	0.3426	0.51588	0.59718	-0.29871	-0.29417	-0.37181
L_P_640.3046_3.185573	-0.79283	-0.37296	-0.642	-0.44792	-0.59851	0.46794	0.0090784	0.37364	0.90399	0.57264	-0.25606	-0.41859	-0.22562	0.29487	0.095916	0.45523	-0.77783	-0.42119	-0.63993	-0.28049	0.2663	-0.28296	0.72533	0.59228	0.24786	-0.14379	0.55212	0.67429	-0.32228	0.57695	0.3972	-0.35314	-0.25857	-0.37527	-0.18277	0.061372	0.41096	0.3331	0.31913
L_P_643.5883_9.018572	-0.09761	-0.37605	-0.11938	0.086993	0.64861	0.25901	-0.34549	0.80155	0.13154	0.61819	-0.20976	-0.19952	0.092523	0.048371	0.3962	0.1675	0.32878	0.0094398	0.4473	0.63998	0.70549	-0.28993	0.7256	0.12453	0.78765	-0.54374	0.054007	0.42404	-0.73639	-0.38957	0.16659	0.49056	0.53794	0.33757	0.67283	0.58945	-0.39362	-0.28706	-0.7997
L_P_644.9989_5.623112	-0.49248	-0.53591	-0.27227	-0.0063267	0.11983	-0.2906	-0.5639	0.23278	0.63956	0.12579	-0.38346	-0.21531	-0.26831	0.031053	-0.10472	-0.18887	0.53254	0.53279	0.52682	0.70236	0.081322	0.34158	0.65829	-0.0034396	0.65453	-0.34033	-0.056777	0.36699	0.60471	-0.37614	0.3433	-0.46936	-0.52695	-0.45467	-0.48816	-0.55167	0.24552	0.45038	0.50979
L_P_646.4518_9.333472	-0.64234	-0.34642	-0.48586	-0.493	0.14924	-0.017749	0.42329	0.56216	-0.55567	-0.36687	0.57584	0.0085357	0.59488	0.61212	0.64017	0.51105	-0.11574	0.1769	-0.086644	-0.48282	-0.17035	-0.21152	0.10829	0.68803	-0.13828	0.63771	0.23165	0.21261	-0.31945	0.053034	0.26849	0.7663	0.8012	0.76363	0.81049	0.69112	-0.7191	-0.76685	-0.62188
L_P_646.5394_9.074987	-0.08739	-0.47452	-0.56348	-0.78801	0.40056	-0.39862	0.017433	0.10247	-0.09473	-0.82957	0.74764	0.75789	0.7672	-0.28351	-0.15144	-0.3217	-0.26497	0.056465	-0.11979	-0.48684	0.11499	-0.67912	0.38671	0.65715	-0.45787	-0.30677	0.73134	0.70285	0.072905	-0.37833	-0.074098	0.80999	0.80096	0.806	0.77544	0.69593	-0.76613	-0.76003	0.091491
L_P_646.5397_9.490734	-0.65665	-0.23433	-0.45149	-0.23755	0.13625	-0.031318	0.014088	0.41317	0.51108	-0.14198	-0.3425	-0.46038	-0.36057	0.068095	-0.092839	0.80735	0.12429	-0.035173	0.38424	-0.22394	0.60932	0.67791	0.32154	-0.10254	0.66794	-0.093788	0.31859	-0.30129	-0.08974	-0.47115	0.45201	0.72251	0.75873	0.70104	0.76313	0.69482	-0.59696	-0.68755	-0.1722
L_P_646.5501_9.275931	-0.42537	-0.50515	-0.52927	-0.0096575	0.69778	-0.33608	-0.11143	0.46022	0.52383	-0.75041	0.21793	-0.10913	0.23176	0.5472	0.47696	-0.41052	-0.56918	-0.64776	-0.39684	-0.14885	0.52304	0.016448	0.70279	0.201	0.74284	-0.46051	0.652	0.40473	-0.1753	0.5629	0.38236	-0.12767	-0.11384	-0.11135	-0.046985	0.23263	0.064314	0.25026	-0.48013
L_P_646.5667_11.01496	-0.14279	0.38466	0.053342	-0.041963	0.077862	0.41006	0.55063	0.23676	0.22926	0.13097	-0.031217	-0.26661	-0.078628	0.32059	0.21658	0.43261	-0.22877	-0.12381	0.035675	-0.16122	0.27872	0.49638	0.063882	0.20243	0.088928	0.18573	-0.11694	-0.16444	-0.24897	0.7996	0.28189	0.056664	0.17071	0.09924	0.27387	0.23681	-0.046934	-0.067379	-0.32959
L_P_648.586_10.80016	-0.17687	-0.5027	-0.27869	-0.15757	0.26401	0.32063	-0.16965	0.43124	-0.040093	0.29916	0.25894	0.17415	0.19501	0.21118	-0.10173	-0.59408	-0.20075	-0.1022	0.15203	0.71166	0.38839	0.015366	0.75319	0.073754	0.76918	-0.25177	0.078165	0.46155	-0.29966	-0.60119	0.52542	0.34425	-0.042725	0.29705	0.24115	-0.053411	-0.32827	0.20286	0.30123
L_P_648.6527_7.930273	-0.52652	-0.74115	-0.55625	-0.49431	-0.1611	-0.67645	-0.23033	-0.088629	-0.55498	-0.81921	-0.26263	-0.3403	-0.21331	0.051614	0.022943	-0.16177	0.12794	0.44587	0.19244	-0.30016	-0.33341	0.36179	0.17245	0.74401	-0.41342	0.66218	0.41443	0.34307	-0.061619	0.086	0.39618	0.041222	-0.10336	-0.1143	-0.20761	0.24914	0.2334	0.2498	-0.089967
L_P_650.6001_10.96551	-0.14352	0.019756	-0.53477	-0.30045	0.050501	-0.38522	-0.44085	0.33928	-0.4016	0.075348	-0.24616	-0.33689	0.059913	0.13787	0.32571	0.88754	0.38548	0.24348	0.43217	0.6123	0.28147	0.072884	-0.013091	-0.20001	0.38853	0.14684	0.28304	-0.17162	-0.43417	-0.26025	0.14024	-0.49605	-0.45333	-0.5056	-0.35605	-0.41724	0.4457	0.39561	-0.30696
L_P_650.6443_8.841384	-0.096422	-0.46708	-0.14505	-0.33722	0.34204	-0.79978	-0.7292	-0.36407	-0.66312	-0.76835	-0.038402	0.29455	0.083417	-0.38949	-0.2624	-0.45024	0.2286	-0.29702	0.048571	0.32983	0.58189	0.1964	0.58187	-0.083371	0.72055	0.066585	-0.39973	0.084508	0.57379	-0.80261	0.68284	-0.74675	-0.77876	-0.65843	-0.78504	-0.61984	0.59073	0.7214	-0.043913
L_P_651.6648_8.44443	-0.11233	-0.57451	-0.20659	-0.47431	0.066905	-0.75787	-0.63045	-0.38592	-0.58576	-0.7853	-0.19756	0.1677	-0.0577	-0.40179	-0.23041	-0.39157	0.18933	-0.22987	0.044449	0.20008	0.41295	0.26139	0.54377	-0.1038	0.60353	0.081098	-0.40528	0.16318	0.35571	-0.74763	0.68869	-0.78075	-0.82069	-0.72521	-0.81402	-0.64723	0.64897	0.78029	0.28472
L_P_652.2474_3.724869	-0.42192	-0.27534	-0.42193	-0.31455	0.72237	-0.18997	-0.099774	0.60842	-0.30847	-0.17849	0.12594	-0.19556	0.21168	0.26979	0.24078	0.34235	0.5854	0.31253	0.54483	-0.239	0.15007	0.098905	0.36533	-0.0083044	0.23358	0.012378	0.41345	0.51358	-0.34801	0.066641	0.29367	0.79696	0.80429	0.77809	0.79859	0.72513	-0.71975	-0.73421	-0.64786
L_P_655.5752_9.110599	-0.21394	-0.56684	-0.46314	0.51555	0.28835	-0.57262	-0.80339	0.35244	0.26631	0.39621	0.20001	0.38207	0.1486	-0.39838	-0.37241	-0.60438	0.40785	0.20348	0.48203	0.59771	0.15454	0.61703	0.60643	0.78467	0.58724	0.33005	-0.32332	0.10138	-0.43484	-0.78879	-0.33231	0.11867	-0.056469	0.062128	-0.11771	-0.1019	-0.20549	-0.0033337	0.12508
L_P_657.427_3.184819	-0.82344	-0.84323	-0.76326	-0.57802	-0.12203	0.36058	0.44878	0.68572	-0.12545	0.024563	0.48072	-0.20955	0.54012	0.63919	0.63822	-0.37123	0.064981	0.028347	0.26475	-0.36422	0.43555	0.14844	0.74025	0.52237	0.65602	0.02668	0.15158	0.65041	-0.47864	-0.026156	0.41872	0.53196	0.53138	0.4903	0.53728	0.64396	-0.34936	-0.2872	-0.57922
L_P_657.6032_9.181707	0.1552	0.067045	-0.038344	0.34156	0.32012	0.29163	-0.13822	0.66065	0.60303	0.5087	0.19201	0.27605	0.40442	-0.12625	0.16789	0.49187	0.11388	-0.018917	-0.021107	0.60116	0.40609	-0.67138	0.6844	0.25501	0.40452	-0.46102	0.15904	0.66135	-0.25297	-0.18724	0.16078	0.076295	0.13894	0.028325	0.32572	0.38734	0.015734	0.086658	-0.63792
L_P_659.5489_8.263267	0.030434	0.10723	0.19231	-0.029152	-0.096727	-0.092691	-0.27711	0.24933	0.42518	-0.0035769	-0.076485	0.32436	0.0032829	-0.60366	-0.56398	0.35332	0.17681	-0.11727	-0.018444	0.68001	0.25284	-0.64971	0.47636	-0.019754	0.20275	0.20716	-0.17832	0.28772	-0.35177	-0.54035	0.1097	-0.41566	-0.43036	-0.43683	-0.40731	-0.12899	0.43462	0.43905	0.43394
L_P_66.0474_10.85062	-0.57674	0.23334	-0.44064	-0.34769	0.21603	0.26918	0.36117	0.59319	0.11764	0.078614	0.46767	0.22033	0.55374	0.32503	0.42224	0.76928	-0.0101	0.23088	0.51356	-0.40727	0.18035	0.55048	0.26489	-0.026388	0.27689	0.43207	0.028476	-0.025502	-0.46623	-0.081038	0.28495	-0.43904	-0.36736	-0.45174	-0.25239	-0.18683	0.30427	0.35489	0.26921
L_P_662.4479_8.223691	-0.60822	-0.56168	-0.64929	-0.62075	0.53922	-0.56383	-0.099302	-0.031898	-0.49709	-0.76651	0.19901	-0.17384	0.24218	0.49934	0.49625	-0.095817	0.13501	0.3225	-0.29663	-0.5793	-0.034456	-0.2006	0.34942	0.71221	-0.19803	0.43587	0.23688	0.53268	-0.016152	-0.37267	0.42737	0.70264	0.72719	0.73247	0.73476	0.52713	-0.69943	-0.67919	-0.46605
L_P_665.6677_7.641302	-0.1168	-0.50828	-0.37183	-0.41847	0.29245	-0.77793	-0.47274	-0.18934	-0.76574	-0.85421	0.42672	0.56499	0.47088	-0.47214	-0.3109	-0.73793	0.34116	0.31765	0.38751	-0.033151	-0.54493	0.29215	0.036557	-0.023809	-0.24808	-0.17639	0.2763	0.54372	-0.054805	-0.66008	0.73089	-0.48178	-0.60784	-0.53338	-0.6286	-0.21831	0.55635	0.63056	-0.055648
L_P_665.6796_8.839508	-0.22754	-0.54148	-0.28557	-0.40925	0.76815	-0.73491	-0.70945	-0.031144	-0.35396	-0.63697	0.20646	0.59188	0.41982	-0.55535	-0.32902	-0.70691	0.34393	-0.10983	0.17785	0.5234	0.5747	-0.56438	0.71938	0.037688	0.71557	-0.40323	-0.087124	0.57153	0.35418	-0.88936	0.63212	-0.37137	-0.48765	-0.303	-0.4716	-0.34188	0.16865	0.47347	-0.35467
L_P_665.6807_8.448205	0.15615	-0.55166	-0.032957	-0.4298	-0.10075	-0.80451	-0.72496	-0.76796	-0.53814	-0.78632	-0.46191	0.014097	-0.31245	-0.60984	-0.45445	-0.45995	0.37538	-0.14672	0.25194	0.31444	0.30302	0.46685	0.29952	0.051226	0.47946	0.18323	-0.55286	-0.14481	0.26272	-0.76707	0.62591	-0.77137	-0.82943	-0.71155	-0.8474	-0.65367	0.66399	0.7665	0.51014
L_P_666.6628_7.243563	-0.056363	-0.27719	-0.64619	-0.18364	0.69737	-0.60425	-0.29981	0.26821	0.3365	-0.71799	0.49842	0.32207	0.72132	0.17108	0.47847	0.017468	0.20167	-0.15685	0.27745	0.33931	0.22171	-0.81669	0.68214	0.17842	0.4789	0.30463	0.51602	0.47079	-0.09201	-0.82832	0.54144	-0.41694	-0.46676	-0.36134	-0.4305	-0.1588	0.26094	0.529	-0.24018
L_P_667.4751_7.821486	-0.23756	-0.1208	-0.098139	-0.35761	-0.16221	0.12375	0.40006	0.055615	-0.081249	-0.43199	-0.2581	-0.36014	-0.29134	0.1885	0.1073	0.052597	-0.050231	0.055837	0.037704	-0.43532	-0.45501	0.14845	-0.0064853	0.54086	-0.37158	0.079968	0.27794	0.14253	-0.33229	0.39823	0.0011003	0.59069	0.48961	0.52993	0.41034	0.32486	-0.45698	-0.46748	0.37849
L_P_667.6476_9.160806	-0.32134	-0.41281	-0.32753	-0.023331	0.42345	-0.19933	-0.39132	0.37361	-0.0081087	0.33214	-0.70561	-0.20799	-0.56748	-0.72487	-0.57291	0.67552	0.53838	0.60584	0.2184	0.7097	0.31379	-0.66222	0.62714	-0.51368	0.32354	-0.25741	0.36755	0.72933	0.10179	-0.48909	0.53782	-0.42516	-0.41864	-0.44324	-0.42623	-0.053376	0.53846	0.47168	-0.29068
L_P_668.5513_10.63426	0.31565	0.030726	-0.44738	0.10841	0.22251	0.21107	0.42064	0.46389	-0.13412	-0.26657	0.58878	-0.23188	0.53232	0.83863	0.78967	0.091539	-0.33635	-0.5749	-0.31116	-0.54272	0.14312	-0.46029	0.69133	0.67902	0.11295	0.63297	0.36853	0.46987	0.068431	0.097447	-0.35862	0.43993	0.52894	0.53659	0.60672	0.0090576	-0.64826	-0.57767	-0.72511
L_P_669.6037_9.009973	0.13996	0.31032	0.22987	0.47026	0.62991	-0.12881	-0.27415	0.72677	-0.55749	0.29327	0.10225	-0.11807	0.43706	0.079623	0.50449	0.51629	0.053644	-0.023215	0.45585	0.36743	0.37961	0.3626	0.51655	-0.12491	0.61813	-0.043178	0.077816	0.16154	-0.61378	0.025057	0.11252	0.35433	0.45232	0.26721	0.62424	0.17676	-0.38965	-0.42282	-0.69046
L_P_671.6191_9.345037	0.065778	0.037963	0.063033	0.3612	0.11983	0.25869	0.084256	0.46643	0.51882	0.42272	-0.28608	-0.15132	0.17349	-0.16751	0.33869	0.42288	-0.15584	-0.68856	-0.25391	-0.094951	0.55681	0.68672	0.32086	-0.12391	0.59725	-0.27289	-0.24021	-0.19216	-0.559	0.32106	0.19157	0.019955	0.12213	0.0040215	0.27979	0.26658	0.084966	0.024931	-0.74988
L_P_672.583_10.97521	-0.048359	0.24221	-0.19645	0.094909	0.19757	0.061121	-0.14187	0.62475	0.3301	0.2192	0.21541	-0.25854	0.3633	0.57947	0.63311	0.78562	0.23498	0.049336	0.27492	0.3347	0.26984	-0.077232	0.4567	-0.14605	0.39158	-0.11308	-0.29428	0.1847	-0.14689	0.093289	0.15165	-0.29065	-0.21929	-0.30118	-0.039396	-0.096336	0.19052	0.23216	-0.42817
L_P_674.5364_6.583266	-0.079035	0.26785	-0.43656	0.32931	0.37944	-0.10049	-0.21773	0.51069	0.18747	0.27794	0.60118	0.073798	0.59217	0.57199	0.55327	0.39942	-0.32102	-0.18377	-0.11764	0.093105	0.53581	-0.19606	0.57884	0.25897	0.49348	0.43547	0.24978	0.26996	0.32462	-0.071816	-0.019168	-0.07161	0.087514	-0.018799	0.19436	-0.06981	-0.0071177	-0.16525	-0.7547
L_P_674.5973_11.17166	0.16941	0.27025	0.11174	0.4242	0.42626	-0.087448	-0.30636	0.72851	-0.061357	0.19766	0.19896	0.10723	0.31927	0.052126	0.1676	0.5659	0.28247	-0.032973	0.11916	0.68166	0.010574	-0.2163	0.47329	-0.13371	0.20449	-0.0058575	-0.27127	0.23778	-0.32331	-0.29288	0.30616	-0.34877	-0.35746	-0.33785	-0.28348	-0.13808	0.24932	0.31649	-0.38541
L_P_678.4241_8.809757	-0.52577	-0.63136	-0.45841	-0.77363	-0.12446	-0.29051	0.46388	0.3006	-0.56278	-0.79765	0.065336	0.30653	0.22455	-0.39673	-0.20222	-0.19239	0.65624	0.68402	0.39187	0.18847	-0.17037	-0.61431	0.29094	0.79307	-0.056568	0.33416	0.058499	0.49245	-0.22743	-0.56051	0.76499	0.024357	-0.080929	0.093725	-0.18141	0.21727	0.03946	0.19329	0.28558
L_P_679.6267_10.96197	-0.34188	-0.12903	0.12256	-0.29394	-0.0055887	0.1753	0.4148	0.11241	-0.013091	-0.25886	-0.28836	-0.34315	-0.30707	0.089008	0.044594	0.021849	-0.10093	0.064999	-0.042076	-0.66948	-0.32219	0.3716	-0.21843	0.59964	-0.35838	0.12218	0.30569	0.07422	-0.10811	0.77745	-0.091321	0.66947	0.67421	0.66909	0.66551	0.34147	-0.61349	-0.6435	-0.14376
L_P_679.6959_8.840592	-0.10935	-0.61267	-0.32125	-0.52602	-0.016549	-0.66069	-0.50293	-0.35103	-0.64062	-0.64995	-0.0029494	0.075968	0.074213	-0.081181	-0.021315	-0.20315	0.024423	-0.328	-0.36366	-0.03569	0.51014	0.41289	0.58661	-0.25762	0.61964	0.10418	-0.54717	0.29783	0.10908	-0.75574	0.72524	-0.70935	-0.72887	-0.65917	-0.68973	-0.52817	0.61642	0.70589	0.10712
L_P_68.0633_10.96176	-0.18258	-0.39391	-0.38132	-0.52988	0.17841	-0.32801	-0.19161	0.16315	-0.26567	-0.49381	0.36636	0.27434	0.54872	0.17091	0.46547	0.82693	0.57805	0.37133	0.51302	0.71402	0.41773	-0.25716	0.42867	-0.18241	0.71282	0.011941	-0.37048	-0.39506	-0.6074	-0.22737	0.046874	-0.54272	-0.55041	-0.50752	-0.51062	-0.41892	0.38735	0.48861	0.25475
L_P_68.0635_10.7819	0.014297	0.70998	-0.29325	0.15497	0.15992	0.4338	0.48305	0.63914	0.50425	0.28543	0.086592	-0.02973	0.22243	-0.010347	0.12802	0.75364	0.25249	0.34589	0.50721	0.47131	0.47138	0.25322	0.38811	-0.16547	0.49214	0.27664	-0.27217	-0.019715	-0.19566	-0.5003	0.26307	-0.62587	-0.5752	-0.57679	-0.52396	-0.52058	0.45972	0.48031	-0.13888
L_P_682.5939_10.14719	-0.40821	0.21583	-0.10111	-0.43104	0.24641	0.55133	0.64984	0.55952	0.28681	0.26223	0.23884	-0.2053	0.24668	0.59733	0.57406	0.32931	-0.25147	0.19288	-0.080046	-0.28364	-0.072317	-0.26732	0.20783	0.52462	-0.189	0.0088208	0.29827	0.28232	-0.016375	0.75232	-0.0030027	0.7217	0.75962	0.72445	0.80735	0.44317	-0.73046	-0.72335	-0.6713
L_P_683.1959_8.575891	-0.44749	-0.076917	-0.37893	-0.6653	-0.22518	0.64021	0.77654	0.64774	-0.057973	0.18891	0.68429	0.0043721	0.57411	0.67199	0.43317	0.52349	-0.65745	0.092342	-0.64095	-0.18635	0.12812	0.1407	0.63211	0.16257	0.079604	0.065195	0.58153	0.68337	-0.053087	0.00034765	0.21777	0.73913	0.7973	0.73884	0.83348	0.59964	-0.74594	-0.73222	-0.36726
L_P_684.5827_10.89376	0.14987	-0.12921	-0.20006	-0.2184	0.0954	-0.29372	-0.40207	-0.54123	0.27856	-0.10011	-0.1482	-0.12274	0.065984	0.047718	0.25175	-0.10268	-0.030818	0.25138	-0.0012682	0.39278	0.13095	-0.28145	0.22928	0.067328	0.15096	0.26101	-0.16733	0.079787	-0.12276	-0.23126	0.20863	-0.2026	-0.21236	-0.17998	-0.1903	-0.0726	0.17264	0.25436	0.055166
L_P_686.1946_8.575717	-0.35114	-0.37375	-0.4844	-0.72258	0.18497	-0.21815	-0.033403	0.31758	-0.24408	-0.16026	0.72267	0.29203	0.72663	0.62855	0.56842	0.018834	-0.58954	0.049347	-0.56124	-0.22937	0.31657	0.20864	0.63705	0.046118	0.47355	0.10058	0.42043	0.54407	-0.13436	-0.29282	-0.16894	0.70162	0.71677	0.73185	0.7358	0.32845	-0.78132	-0.74249	-0.45042
L_P_686.5516_7.598929	-0.00034278	-0.41801	-0.080451	-0.74388	-0.59385	-0.4735	-0.27182	-0.21996	-0.44186	-0.67004	0.22455	0.3766	-0.056204	-0.39	-0.51124	-0.1099	0.31184	0.45308	0.036467	-0.25464	-0.55579	-0.39907	-0.09632	0.46336	-0.68574	0.07863	0.53086	0.54946	0.16645	-0.598	-0.14859	0.66711	0.57761	0.6707	0.56904	0.22681	-0.68275	-0.57773	0.5488
L_P_686.5979_11.05461	0.057471	-0.32787	-0.36196	-0.27131	0.40351	-0.44252	-0.63336	-0.11844	0.22068	0.084434	0.13531	0.14597	0.3811	0.0031325	0.28585	0.16815	0.15316	0.4482	0.076449	0.74998	0.23849	-0.26764	0.20824	0.15496	0.28987	0.12616	-0.36511	-0.0097462	-0.27373	-0.6783	0.22202	-0.21627	-0.24158	-0.24205	-0.24524	-0.0067419	0.27963	0.33892	0.05401
L_P_688.5521_6.918765	-0.14458	0.094652	-0.27182	0.15716	0.19848	0.19113	-0.10208	0.59564	0.35953	0.48891	0.63013	0.36855	0.48798	0.30686	0.14256	0.16416	-0.47974	-0.26687	-0.53231	-0.051236	0.34639	-0.1464	0.099066	-0.075615	0.059307	-0.1874	0.24091	0.36519	0.57093	0.065353	-0.27662	-0.0024086	0.12437	-0.041787	0.11867	0.23458	0.11609	-0.08504	-0.52037
L_P_688.5851_9.489034	-0.51638	-0.38234	-0.30195	-0.8165	-0.49944	0.35692	0.65357	0.19248	-0.6327	-0.46287	0.58824	0.04956	0.63166	0.63701	0.62956	0.65685	0.01845	0.026123	-0.26047	-0.48783	0.28482	-0.35812	0.75765	0.76223	0.17032	0.50057	0.30746	0.65632	-0.44431	0.67007	0.53832	0.63909	0.69112	0.65345	0.71016	0.67535	-0.59415	-0.57231	-0.36219
L_P_691.5533_7.833811	-0.18055	0.24479	0.23147	0.12362	0.015142	0.53724	0.43306	0.81881	0.095914	0.56892	0.72129	0.23911	0.59449	0.60995	0.41242	0.52201	-0.20541	0.37946	0.18477	0.53039	0.3009	-0.60241	0.75686	-0.15656	0.37225	-0.28519	0.69481	0.74609	0.17348	-0.078727	0.30535	-0.49173	-0.45758	-0.42482	-0.3848	-0.41071	0.30182	0.37378	-0.36781
L_P_692.0957_3.72317	-0.39348	-0.23162	-0.86742	-0.10809	0.21658	0.66689	0.74108	0.75109	0.61052	0.45128	0.80667	0.3062	0.79776	0.74568	0.7342	-0.28177	-0.6254	-0.22339	-0.65405	-0.66751	0.022025	-0.23735	0.21303	-0.20394	-0.11232	0.24686	0.66606	0.59108	0.091943	-0.17615	-0.51691	0.72598	0.78682	0.76104	0.79641	0.6853	-0.71289	-0.72268	-0.48533
L_P_693.6054_9.889183	-0.56762	-0.33108	-0.41541	-0.56142	0.49889	0.29838	0.46108	0.63275	-0.3221	-0.078381	0.075593	-0.17914	0.28517	0.30243	0.4395	0.59959	0.3805	0.53164	0.41593	0.04992	-0.17382	-0.22325	0.43288	0.46441	0.14932	0.2685	0.30554	0.26835	-0.28456	0.59532	0.50653	0.67481	0.66322	0.6587	0.67153	0.47282	-0.62959	-0.61328	-0.45256
L_P_693.712_8.843793	0.04804	-0.58735	-0.19475	-0.4602	-0.043613	-0.74022	-0.67637	-0.46925	-0.55259	-0.70273	-0.24339	0.18298	-0.12295	-0.4815	-0.35674	-0.46029	0.30966	-0.20367	0.10092	0.33916	0.46585	0.37099	0.45823	-0.026576	0.6136	0.067051	-0.45079	-0.0011463	0.414	-0.80457	0.60947	-0.75519	-0.8099	-0.68273	-0.83051	-0.65556	0.60946	0.73781	0.42837
L_P_694.3511_3.686874	-0.12036	-0.77665	-0.22734	-0.67746	-0.11293	-0.49664	-0.41392	-0.20552	-0.16617	-0.53948	0.030832	0.47666	0.15165	-0.66297	-0.53831	-0.25918	0.52499	0.41828	0.3626	0.61212	0.096463	-0.46931	0.57159	0.41875	0.4428	0.05116	-0.056499	0.11004	0.34353	-0.83852	0.50767	-0.65156	-0.74754	-0.60899	-0.81826	-0.52667	0.5344	0.65303	0.70256
L_P_694.567_10.69342	0.035849	0.45145	0.067595	-0.014183	-0.12724	-0.1844	-0.055485	-0.11403	-0.62772	-0.16735	0.095669	-0.14389	0.12807	0.23223	0.27016	0.60554	0.16738	0.32209	0.32484	0.034906	0.2826	-0.087732	0.6701	0.60581	0.3035	0.61069	-0.56786	0.057642	-0.36707	0.40768	0.50652	-0.39047	-0.3492	-0.39034	-0.23081	-0.16042	0.3205	0.3252	-0.074356
L_P_696.5817_10.83953	-0.014821	0.6428	0.24323	0.77236	0.76863	-0.38159	-0.50514	0.72382	-0.11641	-0.063993	-0.0019152	-0.049317	-0.00010094	0.046631	0.0012233	0.38069	0.31182	0.072164	0.46154	0.28622	0.048181	0.39526	0.043628	-0.29342	0.074322	-0.40429	-0.27171	0.037324	0.0087785	-0.1628	0.23076	0.4028	0.42143	0.33971	0.48794	0.19958	-0.43334	-0.4469	-0.74563
L_P_698.5976_10.95134	0.097621	-0.33272	-0.58923	-0.21377	0.0022368	-0.40092	-0.42556	-0.4229	0.1696	-0.27334	-0.047022	-0.49663	0.10117	0.65583	0.7902	-0.33674	-0.1894	-0.11554	-0.1683	-0.24119	0.38584	0.19922	0.49792	0.32364	0.58954	0.46281	-0.44619	-0.20516	-0.39044	-0.0073585	-0.020203	-0.025778	-0.013113	0.022497	0.035117	-0.12411	-0.07104	0.002266	-0.31086
L_P_699.5204_7.705113	0.15674	-0.1859	-0.095909	-0.145	-0.089886	0.144	0.40812	0.4081	0.26927	-0.10235	-0.01689	-0.058584	0.12574	-0.061688	0.13397	0.35461	0.25305	-0.16439	0.12382	-0.036975	0.29928	-0.31337	0.068599	-0.28366	0.18681	0.20833	0.3789	-0.20698	0.014206	-0.30464	-0.032977	-0.61349	-0.5937	-0.53374	-0.62365	-0.55031	0.44779	0.43336	-0.13316
L_P_700.5524_6.712472	-0.38287	0.14335	-0.28185	-0.12542	0.1603	0.28088	0.31771	0.75985	0.44636	0.2264	0.56355	0.082834	0.44237	0.56048	0.3958	0.23762	-0.40784	-0.055958	-0.32555	0.18373	0.018838	-0.35068	0.18368	0.47171	-0.18299	0.29269	0.71447	0.65197	0.57195	0.55322	-0.1759	0.49349	0.59509	0.51329	0.5946	0.37828	-0.48375	-0.61878	-0.77711
L_P_702.5686_7.253916	-0.24051	0.2248	-0.41625	0.073821	0.063058	0.13283	0.082441	0.57467	0.17417	0.25029	0.7171	0.21485	0.66457	0.6343	0.55133	0.30126	-0.48471	-0.37237	-0.40748	-0.13816	0.78202	-0.21121	0.72064	0.16714	0.72796	0.18557	0.12588	0.17101	0.26271	-0.10253	0.12646	-0.15081	-0.0087264	-0.079464	0.1294	0.021029	0.07597	-0.012269	-0.6696
L_P_704.4939_9.193667	-0.73411	-0.52853	-0.63161	-0.65709	0.21929	-0.38903	-0.19723	0.37372	-0.35483	-0.4744	0.273	-0.049524	0.6042	0.35747	0.48709	0.53623	0.22655	0.31371	0.12054	0.0095958	-0.060246	0.16436	0.52722	0.72075	0.16422	0.35362	0.31882	0.51744	-0.50383	0.50284	0.45607	0.74519	0.72888	0.70269	0.68965	0.62502	-0.67195	-0.59977	-0.53219
L_P_705.5312_7.344995	-0.11148	-0.38484	-0.39596	0.13633	0.15303	0.32118	0.51182	0.60537	0.29765	-0.097969	0.62269	0.24263	0.5883	0.52058	0.46898	0.50403	-0.33659	-0.29719	-0.27059	0.0089722	0.47773	-0.046672	0.22339	-0.331	0.22851	0.056771	0.40699	0.24641	0.41759	-0.1349	-0.12096	-0.21034	-0.12966	-0.1418	-0.11054	-0.099257	0.047883	0.0031848	-0.35839
L_P_707.5044_8.22067	-0.63619	-0.47865	-0.61022	-0.7342	0.34664	-0.51543	-0.07084	0.1057	-0.44352	-0.73658	0.48031	-0.030981	0.6035	0.57106	0.6374	0.23608	0.16188	0.44383	-0.0064674	-0.50479	-0.090551	-0.42342	0.54984	0.77264	-0.047424	0.56327	0.20191	0.57205	-0.42229	0.026519	0.57795	0.70217	0.73163	0.72894	0.7713	0.65989	-0.67951	-0.61462	-0.58697
L_P_711.6376_9.691235	-0.075469	-0.44086	-0.43547	0.51105	0.027487	-0.28347	-0.49956	0.63084	0.13037	0.15944	0.40279	0.2489	0.46997	0.018224	0.18599	-0.56998	-0.032447	-0.013746	-0.2146	0.27107	-0.27435	0.27623	0.16626	0.51455	-7.4753e-05	0.13763	-0.11847	0.19201	-0.271	-0.77003	0.10426	-0.27059	-0.28254	-0.34747	-0.28154	0.09748	0.40059	0.4178	-0.27757
L_P_713.536_7.932632	-0.31062	-0.19478	-0.22819	-0.32497	-0.18617	0.17153	0.20183	0.40859	0.40658	0.080013	-0.27853	0.077443	-0.19691	-0.53772	-0.48464	0.26211	0.32578	0.28309	0.20185	-0.36378	0.17693	0.12823	-0.44897	-0.21015	-0.055508	0.099545	0.021828	-0.2625	0.3767	-0.33678	-0.20683	-0.15684	-0.18589	-0.28453	-0.40695	-0.084922	0.25364	0.095398	0.18893
L_P_715.5159_7.395835	-0.249	-0.82483	-0.6216	-0.25159	-0.15791	-0.3305	-0.10272	0.18046	0.035381	-0.73755	-0.49579	-0.65786	-0.3056	0.19802	0.41897	-0.42526	0.40315	0.27926	0.25563	0.53517	0.15704	0.76047	0.22656	0.25462	0.47452	0.47239	0.25246	-0.48108	-0.74198	-0.58842	0.35179	-0.41412	-0.33889	-0.32998	-0.21888	-0.073594	0.34498	0.41418	0.42767
L_P_715.551_8.30195	-0.072356	-0.0072327	-0.11158	-0.57281	0.019806	0.35205	0.49866	0.19624	0.12034	0.001662	-0.20184	0.064071	-0.19429	-0.55224	-0.56551	0.18215	-0.15109	0.17809	0.10412	-0.084695	-0.64022	-0.26962	-0.52552	-0.60601	-0.76577	-0.12756	0.68981	0.50229	0.58756	0.31222	-0.30756	-0.045065	-0.12552	-0.057863	-0.30411	-0.0082336	0.065784	0.0039036	0.16224
L_P_715.662_7.200229	-0.1524	-0.52102	-0.30133	-0.61647	0.43241	-0.86152	-0.82896	-0.41339	-0.81064	-0.80801	0.29474	0.37549	0.25685	-0.16393	-0.28274	-0.19995	0.26539	0.31739	0.23497	0.28831	0.10812	-0.35091	0.25169	0.58459	0.26873	0.42978	-0.12781	-0.38163	-0.3028	-0.037508	0.38289	-0.70112	-0.7319	-0.6479	-0.80517	-0.67833	0.56145	0.62098	0.57088
L_P_716.5833_7.577303	-0.1772	0.18626	-0.038546	0.099682	0.2311	-0.1067	-0.35229	0.32314	0.10678	0.23233	0.18155	-0.0041445	-0.0014599	0.23449	0.018272	0.040845	-0.32491	-0.61148	-0.31455	-0.39424	0.37573	0.01523	0.30383	0.19004	0.18559	-0.068295	-0.093097	0.33999	0.27706	0.24444	-0.36606	0.1373	0.18617	0.12868	0.19119	0.025059	-0.14398	-0.21189	-0.48968
L_P_717.5319_7.775038	-0.53787	-0.15974	-0.06843	0.1369	-0.19695	-0.062408	-0.092252	0.22126	0.14158	-0.19435	-0.55071	-0.26452	-0.35442	-0.15483	-0.11806	0.63057	0.80947	0.78177	0.83117	0.83134	-0.22159	-0.32647	0.047104	0.77542	-0.077268	0.61184	-0.17897	-0.43626	-0.65378	-0.24409	0.15741	-0.30082	-0.37955	-0.33114	-0.28615	-0.41567	0.11901	0.3749	0.68357
L_P_718.5092_9.300977	-0.82448	-0.66589	-0.74624	-0.66224	0.22811	-0.34709	-0.12371	0.26436	-0.169	-0.55466	-0.076384	-0.30919	0.21041	0.30011	0.52254	0.41867	0.38449	0.43054	0.25225	-0.22137	0.19558	0.51278	0.58562	0.74162	0.31189	0.18662	-0.16949	0.37806	-0.63038	0.19662	0.54646	0.75515	0.75378	0.73551	0.77379	0.64127	-0.67836	-0.66129	-0.5257
L_P_718.563_6.944228	0.20894	0.13467	0.0015789	0.36596	0.53762	-0.34046	-0.27338	0.19302	-0.028597	-0.18298	0.4083	0.05558	0.34836	0.31463	0.31288	0.1178	-0.20598	-0.4003	-0.071754	0.11012	0.25256	-0.46957	0.35216	0.23802	0.18256	0.071588	0.34007	0.27594	0.35434	0.35791	0.06491	0.15974	0.23955	0.18718	0.3546	0.041358	-0.19376	-0.24538	-0.69712
L_P_718.5668_10.61937	0.026164	0.39334	-0.017908	0.20121	-0.044792	-0.23286	-0.21256	-0.19652	-0.53904	-0.073921	0.21539	0.076467	0.09895	0.0037313	-0.070744	0.15011	0.29992	0.35408	0.31525	0.069386	0.32989	0.15802	0.46486	0.46933	0.3665	0.42189	-0.70253	-0.11687	-0.085138	0.082112	0.45073	-0.26626	-0.226	-0.25178	-0.17873	-0.17667	0.17732	0.14466	-0.30227
L_P_719.5467_7.683875	-0.53729	-0.64355	-0.60947	-0.37978	0.44698	-0.65924	-0.41503	-0.24434	-0.13412	-0.77397	0.24112	0.43359	-0.15148	-0.43899	-0.6071	-0.54037	-0.71974	-0.36198	-0.72766	-0.22327	0.40445	-0.16569	0.41308	-0.051551	0.25139	-0.29462	0.51769	0.56411	0.75112	0.071046	0.11172	-0.03839	-0.059845	-0.035217	-0.15914	0.56434	0.014728	0.082422	0.28149
L_P_719.5829_8.544764	-0.34973	-0.30666	-0.31503	0.64046	-0.054246	0.57454	0.50394	0.84633	0.49129	0.44669	0.50585	-0.20593	0.39933	0.74332	0.58942	0.46663	-0.42507	-0.68516	-0.38224	0.045175	0.53266	0.0026425	0.10179	-0.66239	0.55047	-0.49998	0.73156	0.26262	-0.0092256	-0.34121	-0.171	-0.46333	-0.3678	-0.53657	-0.1946	-0.34533	0.37214	0.30555	-0.16125
L_P_720.4708_9.797586	-0.72825	-0.42054	-0.43831	-0.57127	0.14181	0.266	0.52219	0.44042	-0.28814	-0.3617	-0.35586	-0.52245	-0.11085	0.19581	0.37738	0.6655	0.60053	0.58881	0.59934	-0.24446	-0.094167	0.54754	0.32989	0.69544	-0.07368	0.31063	0.1932	0.25317	-0.69496	0.57441	0.54766	0.74853	0.7415	0.72278	0.75697	0.53422	-0.70311	-0.70827	-0.46343
L_P_720.5007_8.215665	-0.42127	-0.14116	-0.3985	-0.43629	0.53686	-0.57349	-0.27673	0.28195	-0.51051	-0.63347	0.53157	0.058027	0.62487	0.5273	0.60884	0.50664	-0.2148	-0.051799	-0.4155	-0.28249	0.047359	-0.66006	0.21264	0.15098	-0.01619	0.4952	0.44985	0.50238	0.044765	-0.46625	0.56471	-0.14771	0.058302	0.091748	0.24414	-0.0046273	-0.27828	-0.1776	-0.6785
L_P_721.4238_5.73421	-0.56248	-0.39942	-0.54709	-0.456	-0.061886	0.33075	0.093804	0.40517	0.31685	0.22543	0.17958	-0.53971	0.3135	0.79004	0.80453	-0.27914	-0.67885	-0.47937	-0.45216	-0.75603	0.29599	0.72657	0.33402	-0.3386	0.39319	-0.043102	0.56071	0.10957	-0.15016	0.52914	-0.1535	0.065894	0.45241	0.26566	0.5406	0.28264	-0.18153	-0.38677	-0.71267
L_P_722.9971_9.146453	-0.56192	-0.68047	-0.86512	-0.46631	0.29711	0.10001	0.38274	0.51876	0.4106	-0.34173	0.80146	0.54773	0.81219	0.4561	0.51678	-0.45463	-0.022621	-0.11764	-0.37023	-0.30372	0.18452	-0.63839	0.56662	0.11138	0.31872	-0.1914	0.67629	0.67491	-0.1092	-0.55482	0.23491	0.20521	0.28221	0.25485	0.2744	0.59579	-0.19503	-0.095506	-0.28204
L_P_723.5322_9.003006	-0.67642	0.10248	-0.64077	-0.2725	0.30703	0.088141	0.16945	0.40742	0.19421	-0.050503	0.57472	0.68217	0.54398	-0.51587	-0.46474	0.38366	0.37961	0.40112	0.25438	-0.092253	-0.2245	-0.47731	0.085649	-0.014393	-0.24559	-0.36586	0.43083	0.45749	0.75399	-0.32948	0.043475	0.33365	0.18584	0.33298	-0.24787	0.0026154	-0.2491	-0.47487	0.079611
L_P_725.5365_7.779142	0.15994	-0.17702	-0.053305	-0.4363	-0.41349	0.3138	0.65906	0.30479	0.22359	-0.23004	-0.11365	-0.083878	0.0074158	-0.10205	0.034413	0.31261	0.19284	-0.3348	0.15188	-0.20855	0.17578	-0.11558	-0.001567	-0.4173	0.039266	0.023791	0.54859	-0.10987	-0.10786	-0.053269	-0.14536	-0.61799	-0.60133	-0.52715	-0.6344	-0.49934	0.43582	0.49961	0.057752
L_P_726.6579_7.295726	0.064287	-0.16029	-0.68476	-0.33825	-0.018909	0.455	0.51215	0.80026	0.49616	0.2317	0.69885	0.3486	0.78102	0.33385	0.56784	-0.32745	-0.58107	-0.31053	-0.13509	-0.55487	-0.49192	-0.48761	0.35159	0.17591	-0.38964	-0.050768	0.86953	0.66263	-0.11561	0.089427	-0.22336	0.43586	0.3766	0.31455	0.47189	0.47171	-0.31523	-0.12801	0.13803
L_P_727.552_8.188582	0.25215	-0.19014	0.057502	-0.015669	-0.12751	-0.26345	-0.21737	-0.033605	0.021359	-0.13418	-0.22022	-0.24667	-0.15869	0.046863	0.090945	0.65451	0.16823	0.19214	0.14083	0.27241	0.33772	-0.1697	-0.031332	-0.51317	0.2825	0.13345	0.20016	-0.38889	-0.0065637	-0.10215	-0.13057	-0.42747	-0.41448	-0.35554	-0.47493	-0.44329	0.27804	0.20981	0.21602
L_P_728.583_7.352807	-0.31651	0.13525	-0.48781	0.062997	0.10998	0.22865	0.018226	0.82423	0.28764	0.31449	0.6479	0.037045	0.66102	0.80257	0.78687	0.50686	-0.30602	-0.053724	-0.091786	0.29261	0.369	-0.64469	0.74139	0.13795	0.47194	0.020996	0.18476	0.48311	-0.27095	-0.10862	0.054645	-0.11725	-0.077238	-0.10509	0.048317	-0.079035	0.034205	0.075428	-0.51169
L_P_729.5312_6.923966	-0.3764	-0.56888	-0.5388	0.23355	0.026768	-0.19368	-0.17045	0.21674	0.10362	0.10345	0.2977	0.26615	0.30026	0.13766	0.0089198	0.51547	-0.36543	-0.11203	-0.21746	0.28768	0.87205	-0.35767	0.69023	-0.034455	0.82019	0.17676	0.21601	0.19325	-0.064189	-0.48383	0.11265	-0.32999	-0.11159	-0.32075	-0.090085	0.071029	0.34051	0.16695	-0.23949
L_P_729.5674_8.519127	-0.15245	-0.48585	-0.13274	-0.27168	-0.29178	0.29773	0.53065	0.086591	0.44299	-0.15064	-0.28436	-0.43417	-0.23594	0.24955	0.2137	0.44704	-0.072186	-0.20646	0.13981	-0.0092724	0.37443	0.2304	-0.03691	-0.6093	0.18809	-0.17353	0.54369	-0.20352	0.04673	-0.0026236	0.045054	-0.69918	-0.673	-0.67115	-0.69483	-0.3235	0.68162	0.66848	0.52986
L_P_729.6771_9.892749	-0.64533	-0.23434	-0.33855	-0.55556	0.57091	-0.4223	-0.20253	0.3915	-0.39452	-0.66745	-0.073109	0.27347	0.0085787	-0.35746	-0.31001	0.41432	0.63598	0.63775	0.63431	0.25068	0.026493	-0.16819	0.3972	0.29113	-0.011312	-0.17672	0.26537	0.57552	0.09587	-0.3853	0.76678	-0.27292	-0.39224	-0.24997	-0.50274	-0.13569	0.26384	0.37694	-0.031848
L_P_730.599_7.879815	-0.11027	0.17708	-0.10167	0.073056	0.036315	0.11634	-0.18559	0.64866	0.26169	0.39553	0.62944	0.13014	0.60309	0.60067	0.60201	0.27054	-0.3398	-0.46682	-0.38624	-0.21393	0.57058	-0.57494	0.70441	-0.016702	0.49245	-0.19394	0.12814	0.45543	-0.23751	-0.14265	-0.055722	-0.20739	-0.18346	-0.17521	-0.10099	-0.31787	0.038034	0.04839	-0.44078
L_P_731.5468_7.411574	-0.22539	-0.32729	-0.30024	-0.28375	-0.095849	0.31145	0.59623	0.39965	0.25085	-0.2019	0.51987	0.36739	0.58654	0.1218	0.30047	0.72094	-0.18332	-0.19979	-0.32515	0.14994	0.17131	-0.24649	-0.067199	-0.57925	-0.0046665	-0.14328	0.57075	0.33257	0.35973	-0.27815	0.028923	-0.4505	-0.37683	-0.39359	-0.32022	-0.098783	0.41319	0.37276	-0.18972
L_P_731.69_7.461943	-0.26676	-0.33249	-0.46011	-0.47441	-0.3991	0.61422	0.67537	0.62065	0.59626	0.27039	-0.1754	-0.52043	-0.16587	0.44039	0.37396	-0.064958	-0.47122	-0.29894	-0.32166	-0.39237	-0.30546	0.65806	-0.45051	-0.63539	-0.44529	-0.22558	0.73014	0.50054	-0.44453	-0.41125	-0.16205	-0.26904	-0.27827	-0.25943	-0.33433	-0.22897	0.24074	0.1684	0.29558
L_P_732.7556_7.185513	-0.70705	-0.22259	-0.52057	-0.36441	0.3403	-0.28188	-0.11119	0.28661	-0.2862	-0.50681	-0.27199	-0.1655	-0.16253	-0.54892	-0.32554	0.68513	0.037991	0.47508	-0.24818	-0.47799	-0.038575	0.71928	-0.42942	-0.26806	-0.13302	0.29687	0.51023	0.19363	-0.094903	-0.26767	0.15672	0.62229	0.63668	0.62643	0.54197	0.60377	-0.43212	-0.61639	-0.24919
L_P_733.5629_7.970038	-0.11324	-0.05891	0.001465	0.27633	0.2124	0.31118	0.52138	0.53817	0.13196	0.032156	0.099504	0.032063	0.1713	0.072946	0.18277	0.36376	-0.15501	-0.25907	-0.15423	-0.026393	0.29824	0.29894	-0.11101	-0.30086	0.10188	-0.064263	0.0046778	-0.10002	-0.11265	0.2007	-0.062054	-0.29573	-0.23826	-0.27661	-0.19204	-0.04411	0.24725	0.25474	-0.38828
L_P_733.6205_9.279637	-0.14072	-0.53692	-0.38704	0.3311	-0.0021231	-0.233	-0.44062	0.63721	-0.17095	0.15703	0.62831	0.44853	0.62477	-0.033983	0.14813	-0.40087	-0.0045201	0.20979	-0.11762	0.1778	-0.40187	0.39109	0.0059962	0.33771	-0.0096425	0.16083	-0.030729	0.091763	-0.30736	-0.64218	-0.21466	-0.10724	-0.16289	-0.18727	-0.25958	0.10876	0.23695	0.22712	-0.46626
L_P_733.762_7.177877	-0.60441	-0.22157	-0.39439	-0.59263	-0.23042	-0.2312	0.40455	0.19495	-0.43713	-0.6392	0.24914	0.42136	0.21227	-0.45093	-0.36652	0.6945	0.17083	0.55998	-0.26766	-0.45509	-0.27704	0.63046	-0.69336	-0.094892	-0.53856	0.64617	0.59343	0.15296	0.19082	0.15791	0.0041926	0.65243	0.68224	0.64503	0.60827	0.43674	-0.5763	-0.72373	-0.32204
L_P_735.537_8.231619	-0.43562	-0.41387	-0.5014	-0.76259	-0.20499	-0.33154	0.34075	-0.15043	-0.33886	-0.74897	0.21832	0.079799	0.14101	0.21698	0.031329	-0.34247	-0.075444	0.39593	-0.21679	-0.60797	-0.50459	-0.41629	0.37027	0.86112	-0.6324	0.4469	0.43319	0.68067	0.042096	0.18237	0.34343	0.77427	0.76976	0.77509	0.77678	0.66462	-0.71089	-0.675	0.13583
L_P_735.6379_9.488051	-0.050556	-0.38885	-0.35167	0.52395	0.035203	-0.3107	-0.50059	0.68811	-0.11124	0.16867	0.51795	0.2409	0.49311	0.12922	0.21843	-0.47246	-0.18017	-0.059511	-0.34558	0.072999	-0.23273	0.13981	0.17907	0.51017	0.024706	0.26074	-0.09965	0.21168	-0.11741	-0.66372	0.010053	-0.25491	-0.2576	-0.29866	-0.29313	0.072032	0.35357	0.35235	-0.37737
L_P_737.5368_7.878822	0.23671	0.20331	0.34295	0.25595	-0.38316	0.48545	0.36231	0.56043	0.24652	0.50928	-0.029822	0.16162	-0.24551	-0.29877	-0.48742	0.60481	-0.18595	-0.33506	0.15141	-0.22842	0.05011	0.043809	-0.19522	0.10607	-0.094416	0.2676	0.035297	-0.24112	0.10958	-0.011577	-0.25171	-0.19103	-0.18049	-0.3148	-0.31696	0.094502	0.38235	0.22126	-0.11813
L_P_737.5412_7.017515	0.21607	0.04178	-0.18035	0.032446	0.27539	-0.14467	0.018319	0.57295	0.22626	-0.35005	0.096712	-0.47194	0.22708	0.68165	0.68772	0.26881	0.10598	-0.57415	0.32916	-0.11463	0.12935	0.49135	-0.26112	-0.011318	-0.050842	-0.071845	0.4834	-0.20702	-0.33055	0.3894	-0.41311	-0.066075	-0.065667	-0.052475	0.00098221	-0.11435	-0.083063	-0.047754	-0.60918
L_P_737.6532_9.708315	-0.095471	-0.39599	-0.38276	0.49849	0.025827	-0.22763	-0.45446	0.7051	0.072184	0.19651	0.46181	0.2658	0.48242	0.074157	0.18758	-0.52131	-0.14973	-9.1298e-05	-0.27255	0.20158	-0.23922	0.13022	0.2314	0.50641	0.0026093	0.22316	-0.076981	0.26835	-0.17625	-0.66416	0.030317	-0.29196	-0.28944	-0.34015	-0.30239	0.080146	0.39702	0.39736	-0.30589
L_P_739.5163_7.338486	0.30599	-0.4718	-0.08529	-0.28969	-0.0052682	0.20386	0.19619	0.28022	-0.40225	0.019974	-0.15033	-0.13205	-0.13983	0.078708	0.053146	0.46676	0.09155	-0.28046	-0.25823	0.19977	-0.073076	0.40264	-0.61202	-0.60679	-0.17571	-0.18734	0.40351	-0.28368	-0.49999	0.077659	-0.61202	0.61426	0.57927	0.51884	0.56434	0.38293	-0.56376	-0.57656	-0.16279
L_P_739.6688_9.934196	-0.31179	-0.68735	-0.62774	0.097576	0.060729	-0.20948	-0.47063	0.56429	0.48268	0.25055	0.38293	0.42244	0.59042	-0.22779	0.18843	-0.51428	-0.0057311	0.017595	-0.26707	0.19212	-0.33293	0.49163	0.28895	0.25304	0.19334	-0.10645	0.019802	0.26253	-0.69712	-0.85906	0.26147	-0.38537	-0.42894	-0.51834	-0.42018	0.35213	0.60069	0.63911	-0.14584
L_P_740.0721_5.643229	-0.32172	-0.55221	-0.70374	-0.072021	0.088178	-0.37022	-0.18238	-0.060978	0.66808	-0.64084	-0.20131	0.27611	-0.084927	-0.45413	-0.41178	-0.52834	0.72736	0.38252	0.73672	0.70986	0.46444	0.23871	0.60003	0.022498	0.73575	-0.50471	0.052162	0.1207	0.71358	-0.813	0.6572	-0.8457	-0.85469	-0.79325	-0.85812	-0.75397	0.76091	0.78803	0.64848
L_P_740.5136_7.249957	-0.37497	0.31488	-0.28892	0.16865	-0.02976	0.26115	0.026098	0.28447	0.37224	0.44637	-0.66059	-0.79444	-0.49486	0.41193	0.5565	0.83869	-0.094923	-0.28155	0.13677	-0.41589	0.45497	0.7387	0.23091	-0.55561	0.46602	0.30072	-0.022517	-0.018646	-0.56018	0.46352	0.32998	-0.59827	-0.48352	-0.61658	-0.30575	-0.34661	0.57593	0.56364	-0.27889
L_P_740.5931_9.486819	-0.13933	-0.40372	-0.36748	0.55451	0.1015	-0.22549	-0.45794	0.75829	-0.12019	0.20597	0.5479	0.26233	0.54207	0.16261	0.27174	-0.41492	-0.11469	0.048202	-0.26961	0.13339	-0.28822	0.080316	0.20999	0.58748	0.024999	0.29536	-0.10727	0.21822	-0.19254	-0.60624	0.094527	-0.25258	-0.2599	-0.29992	-0.30008	0.10074	0.35588	0.3547	-0.48362
L_P_741.5324_7.463996	-0.2208	-0.58817	-0.39603	-0.63124	-0.54575	-0.64529	-0.48827	-0.032717	-0.24319	-0.71468	-0.12926	0.33929	-0.060492	-0.49629	-0.4139	0.39391	0.79031	0.5865	0.5366	0.51698	0.23193	0.7066	0.10998	0.57215	0.44108	0.27769	-0.036827	-0.616	-0.59077	-0.51349	0.35504	-0.7838	-0.78495	-0.7089	-0.76553	-0.69895	0.61169	0.68798	0.70762
L_P_741.5451_8.937631	-0.53034	-0.77709	-0.49773	-0.55359	-0.34204	-0.38707	-0.22496	-0.07621	-0.072959	-0.6177	-0.50932	-0.17167	-0.40315	-0.67966	-0.53336	-0.39118	0.10134	0.33856	-0.308	-0.10675	0.23409	0.74612	-0.40129	-0.33692	0.32011	-0.39542	-0.12195	0.037982	-0.29102	-0.85223	0.5541	-0.25122	-0.23782	-0.3586	-0.33604	0.47111	0.44414	0.37276	0.74742
L_P_741.5673_7.882841	-0.3973	-0.059666	-0.18625	0.22869	0.61023	0.36636	0.2921	0.74103	0.4757	0.40253	-0.24247	-0.20566	-0.092017	0.031319	0.046621	0.70157	0.21195	0.10414	0.52533	0.10552	0.58652	0.31334	-0.049233	-0.51081	0.64406	-0.34463	0.27994	-0.38834	-0.40775	-0.43819	0.1368	-0.28399	-0.25508	-0.24292	-0.33971	-0.28381	0.031139	-0.014044	0.46189
L_P_742.6111_9.727335	-0.030827	-0.33202	-0.059346	0.52349	0.10805	0.42263	0.25742	0.79453	0.75988	0.28158	0.52582	0.60334	0.50094	-0.27911	-0.19286	-0.44982	-0.47511	-0.20282	-0.56899	0.38747	-0.065922	0.11717	0.40835	-0.18593	0.086853	-0.23651	0.0083391	0.51687	-0.25298	-0.72466	0.39021	-0.04122	-0.045563	-0.16507	-0.11479	0.47862	0.29057	0.27608	-0.11039
L_P_743.5467_7.264423	-0.057927	-0.061104	0.18995	-0.30081	0.040816	0.56362	0.47123	0.34137	0.61613	0.51941	0.19841	0.27734	0.11457	-0.19532	-0.32181	0.24325	-0.56744	-0.59368	-0.54947	-0.48506	0.35374	-0.24898	0.009717	-0.57681	0.11215	-0.4221	0.58228	0.32673	0.41344	-0.084051	-0.18433	-0.030558	0.042832	-0.055796	-0.073891	0.12057	0.13692	-0.031918	-0.014414
L_P_743.58_7.998341	-0.46937	0.18219	-0.31228	0.65895	0.61456	-0.36404	-0.14718	0.62048	-0.58934	-0.45961	0.20749	-0.35846	0.28015	0.59917	0.61545	0.31994	0.103	0.1327	0.11383	-0.33052	0.10732	0.4703	0.18127	-0.10311	0.19175	-0.060689	0.18522	0.025546	0.263	-0.14746	0.21384	-0.39377	-0.30698	-0.42408	-0.27053	-0.25323	0.35657	0.17778	-0.78159
L_P_744.5072_9.075672	-0.34202	-0.37213	0.019717	-0.74432	-0.25746	0.66433	0.75753	0.64714	0.53371	0.22997	-0.16854	-0.33888	-0.075778	0.24191	0.093506	0.58857	-0.099483	0.10489	0.082478	-0.086859	0.27924	0.71573	-0.34272	-0.2924	0.31158	-0.24504	0.42031	-0.35549	-0.2095	0.13555	-0.058345	0.63386	0.62129	0.57674	0.63669	0.4588	-0.50107	-0.50838	0.33131
L_P_745.5624_7.710489	-0.39919	-0.2455	-0.27203	-0.11248	0.062332	0.022838	-0.044478	0.11228	0.16306	0.14091	0.13136	0.12213	0.05902	0.0078244	-0.072585	0.2275	-0.2634	0.031723	-0.26796	0.16116	0.18355	0.069121	-0.15075	-0.43004	0.029866	-0.48192	0.17321	0.089261	0.41224	-0.020488	-0.030557	0.094405	0.16231	0.087767	0.13199	0.31097	0.072602	-0.0063966	-0.24501
L_P_745.5986_8.495386	0.095551	0.31574	-0.35448	0.35203	0.4598	0.33018	0.38623	0.64584	0.28797	0.10053	0.55097	0.032047	0.53074	0.68716	0.66498	0.1187	-0.22185	-0.3034	0.14091	0.13088	0.49356	0.24821	-0.065612	-0.63379	0.30659	-0.22184	0.52822	0.086718	0.15048	-0.1109	-0.029264	-0.45161	-0.41499	-0.38177	-0.41064	-0.27827	0.3759	0.36855	-0.46321
L_P_747.5206_7.51393	0.13565	0.27043	0.1996	0.4445	-0.13945	-0.014753	0.30441	0.31082	-0.088938	-0.30842	-0.25627	-0.25748	-0.34937	-0.058221	-0.18269	0.28067	0.55122	0.092023	0.35954	0.40093	0.39637	0.4633	-0.36245	-0.42156	0.26608	0.40221	-0.32672	-0.55226	-0.10174	-0.45123	0.41951	-0.4685	-0.40228	-0.43791	-0.37087	-0.14022	0.43098	0.35597	-0.14391
L_P_747.7199_7.715224	-0.65522	-0.80323	-0.76312	-0.75394	-0.50496	-0.45081	-0.21191	-0.10213	0.3339	-0.61573	0.38719	-0.16349	0.42049	0.50604	0.56581	-0.32321	0.15392	0.50838	0.098783	-0.24935	-0.1472	-0.39465	0.53194	0.63352	0.17403	0.25952	0.52174	0.36712	-0.37406	-0.11099	0.52708	-0.20184	-0.32133	-0.23951	-0.43944	0.13047	0.39411	0.4506	0.24147
L_P_749.5363_7.678824	0.21461	-0.1619	0.057116	-0.23693	-0.64521	0.69105	0.74559	0.71972	0.24971	0.35658	0.2558	0.013948	0.31871	0.3141	0.41707	0.77177	0.064392	-0.084858	0.091854	0.056688	0.2869	-0.33763	0.02275	-0.3872	0.070769	0.052902	0.59439	-0.19496	-0.5358	-0.15781	-0.21618	-0.37612	-0.35383	-0.38505	-0.36305	-0.24485	0.30465	0.30367	-0.047887
L_P_749.5518_8.229856	-0.47492	-0.59755	-0.55742	-0.70115	-0.4362	-0.28797	0.23115	-0.21357	-0.26168	-0.75995	0.016694	-0.087885	-0.22199	0.17132	-0.20261	-0.5098	0.33372	0.55236	0.072127	-0.46296	-0.45722	-0.12456	0.26028	0.81889	-0.51919	0.38282	0.37243	0.58026	0.41087	0.057152	0.31932	0.70114	0.67147	0.70528	0.6306	0.58469	-0.60209	-0.56645	0.51419
L_P_751.552_8.12038	0.33905	0.33363	0.52973	0.074192	0.03543	-0.071833	0.17052	0.60645	-0.51512	-0.21171	0.41655	0.17531	0.50348	0.2541	0.40205	0.81629	-0.29023	-0.54169	-0.20159	-0.12925	0.21217	-0.35483	0.61648	0.13182	0.39575	0.22008	0.12291	0.43753	-0.56733	-0.2063	-0.42588	-0.020919	-0.0067009	-0.12695	0.013022	-0.43998	-0.098211	-0.20187	-0.15521
L_P_755.5469_7.134472	-0.055343	-0.35956	-0.16072	0.18118	0.27985	-0.039253	0.13734	0.51519	0.11051	-0.060071	0.28663	0.27699	0.40686	-0.059088	0.12776	0.567	-0.14956	-0.36855	-0.21981	-0.021609	0.43874	-0.19151	0.29671	-0.34298	0.31288	0.22839	0.061321	0.18863	0.2801	-0.37307	-0.049043	-0.52336	-0.43603	-0.46253	-0.49478	-0.16979	0.46531	0.34189	-0.47414
L_P_755.5827_8.621741	-0.2242	-0.68472	-0.41451	0.060275	-0.42404	-0.35154	-0.36961	-0.043012	-0.25761	-0.068555	-0.27994	-0.3722	-0.12534	0.12128	0.25613	0.72951	0.10968	-0.48597	0.15206	-0.24074	0.31341	0.19037	0.40333	0.39825	0.37777	0.46419	0.40778	-0.19008	-0.14516	-0.028006	0.22806	-0.72803	-0.695	-0.72696	-0.72856	-0.48609	0.72793	0.65198	0.16681
L_P_757.2148_8.935779	-0.38244	-0.016173	-0.34774	-0.70131	0.027841	0.39373	0.50843	0.51783	-0.4399	0.2984	0.81345	0.41801	0.76658	0.63859	0.52917	0.22554	-0.45352	0.46344	-0.34918	-0.20594	0.12983	0.15938	0.61425	0.36753	-0.018246	0.13385	0.32402	0.69916	-0.13783	0.5417	-0.27616	0.81931	0.84203	0.82002	0.87191	0.65611	-0.82084	-0.80765	-0.79293
L_P_757.5635_7.55555	-0.50598	-0.21683	-0.56282	0.36187	0.43476	0.3973	0.42384	0.52741	0.66468	0.27399	-0.28944	-0.36273	-0.24181	0.24402	0.21467	0.65684	0.12939	-0.11231	-0.055148	0.39356	0.5522	0.13175	0.29466	-0.21967	0.49104	0.047287	0.18087	0.054955	0.21697	0.58397	0.11132	-0.057735	0.11058	0.10629	0.028992	0.14723	-0.13787	-0.28451	-0.61519
L_P_759.5791_7.987426	-0.27729	-0.11894	-0.27746	0.052963	0.23035	0.059123	-0.00080036	0.59639	0.37571	0.084701	0.049499	0.094346	0.22333	-0.064743	0.15621	0.62399	0.025438	-0.020326	-0.085337	0.30649	0.24435	-0.10165	-0.056523	-0.51152	0.047361	-0.15711	-0.025045	-0.086784	0.24159	-0.21477	0.056845	-0.12405	-0.077671	-0.082454	-0.063343	-0.072104	0.10583	0.026709	-0.50197
L_P_760.2136_8.935538	-0.57907	-0.14646	-0.47312	-0.63406	0.25911	0.30418	0.19613	0.56087	-0.37773	0.34677	0.72869	0.35996	0.72975	0.58752	0.54619	-0.13679	-0.447	0.39924	-0.32683	-0.0095893	0.17411	0.26803	0.61222	0.10378	0.16273	-0.053435	0.30232	0.66882	-0.41564	0.42474	-0.20727	0.7912	0.80632	0.78487	0.83367	0.67172	-0.77341	-0.73205	-0.75897
L_P_761.6529_9.55957	-0.2339	-0.75302	-0.542	-0.17234	-0.026317	-0.25226	-0.3524	0.68153	0.19688	0.0015251	0.64652	0.68855	0.72923	-0.34972	-0.002442	-0.38593	0.085081	0.24036	-0.44958	0.40726	-0.1812	0.21659	0.36497	0.46504	0.16016	0.041461	0.083024	0.52355	-0.53539	-0.86001	0.319	-0.4381	-0.43626	-0.5461	-0.49434	0.39179	0.61868	0.57325	-0.030403
L_P_762.5467_9.191614	-0.76923	-0.40121	-0.66897	-0.30585	-0.05221	0.56092	0.56696	0.47042	0.54454	0.46189	-0.10675	-0.22844	-0.022555	0.30305	0.19475	0.82223	0.42706	0.44525	0.19401	0.26764	0.38519	-0.35827	0.73391	0.69411	0.52113	-0.031248	-0.024864	0.54483	-0.39016	0.13947	0.51554	0.2357	0.46166	0.24345	0.61174	0.37016	-0.31836	-0.35389	-0.020095
L_P_763.5163_7.1556	-0.4964	-0.41672	-0.28304	-0.13433	-0.29401	0.56364	0.35245	0.51597	0.22884	0.71784	0.38593	0.51998	0.26825	-0.4239	-0.50429	-0.10631	0.20235	0.60118	-0.50088	0.26481	0.098111	0.60903	0.17388	-0.52531	-0.10647	-0.45516	0.27369	0.65896	-0.13301	0.40636	0.21572	0.45904	0.53467	0.40372	0.43486	0.48132	-0.29762	-0.51416	-0.19192
L_P_763.5683_8.232004	-0.29693	-0.2939	0.0050998	-0.50161	-0.37479	-0.54799	-0.25101	-0.24909	-0.36647	-0.75205	-0.51762	0.0023086	-0.69141	-0.67034	-0.78749	-0.50833	0.38665	-0.13368	-0.076178	-0.46756	-0.21776	0.11207	-0.23642	0.4574	-0.47522	0.081633	0.51236	0.14376	0.63979	-0.40579	0.2758	-0.2791	-0.33987	-0.17848	-0.51938	-0.31405	0.15587	0.081	0.74194
L_P_763.6689_9.753511	-0.30867	-0.64911	-0.62248	0.35112	0.11874	-0.32667	-0.54695	0.71385	0.039326	0.28654	0.50172	0.41151	0.60028	-0.11356	0.15639	-0.55359	0.037032	0.15764	-0.20451	0.25672	-0.4032	0.56021	0.16156	0.39547	0.075471	0.23114	0.16463	0.39848	-0.57307	-0.86758	0.069365	-0.44482	-0.46064	-0.54376	-0.52631	0.17456	0.60702	0.59054	-0.23401
L_P_765.567_7.770198	-0.1733	-0.10037	-0.17241	-0.35416	-0.71422	0.68617	0.80084	0.39757	0.51611	0.25699	0.26387	-0.38247	0.29382	0.59575	0.58252	0.34869	-0.63162	-0.69338	-0.50701	0.063135	0.4017	0.70366	0.42635	-0.26642	0.17207	0.17075	0.26482	0.47046	-0.73876	0.4883	-0.30528	-0.38336	-0.21656	-0.40474	0.047007	-0.10489	0.38159	0.28356	0.3547
L_P_765.6846_9.951032	-0.07091	-0.53174	-0.49451	0.15287	0.15896	-0.10893	-0.14987	0.64065	0.42114	-0.010627	0.4013	0.47706	0.56331	-0.3057	0.0095883	-0.48157	0.045052	0.019402	-0.13615	0.3576	-0.35219	0.06818	0.15914	0.13664	0.13315	0.048373	0.1308	0.14262	-0.45566	-0.87995	0.36861	-0.41103	-0.4394	-0.47067	-0.45742	0.17422	0.54889	0.59353	0.054572
L_P_767.5464_7.165101	-0.31368	0.16279	-0.20237	-0.39423	-0.69276	0.44731	0.50317	0.19773	0.23495	0.24617	-0.42253	-0.56294	-0.34993	0.35462	0.29125	0.75661	-0.52108	-0.61499	-0.52598	-0.4133	-0.014687	0.092365	0.021291	0.13281	-0.15172	0.24042	0.14297	0.066602	-0.66371	0.48402	0.2907	-0.16538	-0.071283	-0.19922	-0.026577	0.2293	0.29936	0.33641	0.35183
L_P_767.5781_7.871171	-0.58578	-0.21382	0.18806	-0.43911	-0.62475	0.57228	0.65483	0.82177	0.33199	0.4743	0.23538	0.21884	0.42868	-0.12398	0.1967	0.71252	0.09446	0.27244	-0.19909	-0.12126	0.061602	0.73481	-0.24059	-0.45266	0.15014	0.22165	0.44188	-0.11687	-0.67061	-0.44429	0.48122	-0.26647	-0.29163	-0.36871	-0.26861	-0.2409	0.22941	0.1498	0.32259
L_P_767.7004_10.152	-0.14449	-0.49469	-0.47009	0.041695	-0.074843	0.060565	-0.12466	0.53962	0.66652	0.21086	0.12852	0.2199	0.36006	-0.20817	0.13526	-0.43144	-0.17679	-0.19642	-0.45078	0.142	-0.38971	0.56053	-0.17292	0.060777	-0.11148	-0.11512	0.24813	0.11985	-0.56124	-0.78567	0.068398	-0.20331	-0.23057	-0.33382	-0.20308	0.33985	0.47871	0.55342	0.072508
L_P_768.6243_9.747484	-0.25735	-0.74954	-0.60929	-0.026383	0.32135	-0.32593	-0.52063	0.75267	0.045863	0.25587	0.54651	0.41143	0.64641	0.061141	0.307	-0.56476	-0.0047552	0.071899	-0.24269	0.15024	-0.33802	0.28806	0.3075	0.61615	0.1021	0.1999	0.38809	0.46929	-0.70603	-0.84083	0.17373	-0.12978	-0.14453	-0.28492	-0.25208	0.48791	0.39137	0.3689	-0.42919
L_P_769.5621_7.331171	-0.10882	0.14825	0.041086	0.23907	0.50128	-0.26514	-0.4361	-0.042946	-0.23433	0.14025	-0.30227	-0.015203	-0.35232	-0.29728	-0.48701	0.21776	-0.059391	0.27811	0.039609	0.29841	0.035883	0.51938	-0.40147	-0.058122	-0.11573	-0.015559	-0.49442	-0.27273	0.19182	0.12222	0.27243	-0.50198	-0.45333	-0.50352	-0.51102	0.20898	0.63977	0.60525	0.13779
L_P_769.5979_8.025515	0.22537	-0.017987	-0.18378	0.53284	0.33866	0.23582	0.37209	0.5132	0.12303	0.067595	-0.027868	-0.48564	0.094745	0.70431	0.7799	0.45743	-0.2701	-0.4564	-0.11042	-0.21635	0.16293	0.30538	-0.22509	-0.29811	0.12497	0.12728	0.20686	-0.30063	-0.20563	0.13584	-0.098297	0.012507	0.062903	0.021614	0.096752	0.01399	-0.076717	-0.088937	-0.56838
L_P_771.5786_7.839617	-0.13728	0.047465	-0.21932	0.23314	0.27836	0.24114	0.15889	0.039378	0.14178	0.2977	-0.089302	0.14828	-0.064162	-0.30984	-0.25294	0.11685	-0.48148	-0.46189	-0.39109	-0.19584	0.41732	0.4006	0.07216	-0.12226	0.26101	-0.27137	-0.12992	-0.055449	-0.17417	0.06317	-0.10002	0.11256	0.18836	0.068304	0.1348	0.45331	0.08052	0.04615	0.058882
L_P_773.5361_7.574695	0.36565	-0.42705	-0.34461	-0.29999	-0.1934	-0.28693	0.32856	0.048365	-0.19137	-0.61753	0.51161	0.32387	0.49396	0.0030186	0.084113	-0.10926	-0.21148	-0.69828	-0.63289	-0.50781	0.4812	-0.10072	0.32102	0.31002	0.57778	0.67423	0.18239	-0.14566	0.47735	-0.3872	0.52669	-0.63987	-0.61524	-0.58262	-0.629	-0.20803	0.59273	0.60043	0.047301
L_P_773.5938_8.292474	-0.44236	-0.078669	-0.17913	-0.18072	0.24186	-0.40795	-0.42908	0.061329	-0.54458	-0.1193	-0.14534	0.019843	-0.088479	-0.15336	-0.16723	0.56258	0.20047	0.63332	0.15435	0.5167	0.18201	0.021268	-0.10621	-0.5701	0.17599	-0.10594	-0.31454	-0.097477	0.30474	-0.19456	0.17574	-0.33884	-0.30506	-0.3248	-0.39966	-0.055561	0.29772	0.14442	0.20684
L_P_775.2249_6.291937	-0.43561	-0.46729	-0.58801	-0.47821	0.52804	-0.63551	-0.50957	0.42428	-0.69446	-0.56084	-0.22325	-0.55473	0.12432	0.31828	0.55859	0.56809	0.64073	0.13983	0.57538	0.43392	-0.021108	-0.19845	0.34955	0.18724	0.42565	0.34018	0.45857	0.091234	-0.6496	-0.59761	0.17829	0.16208	0.0012303	0.20705	-0.00812	-0.50058	-0.41707	-0.39147	-0.11773
L_P_775.5397_6.865007	-0.62206	-0.50784	-0.6621	0.47458	0.40064	0.22018	-0.074446	0.8169	0.5441	0.40488	0.54804	-0.33689	0.42935	0.8631	0.73831	-0.17819	-0.3598	-0.43045	-0.33513	-0.12804	0.45735	-0.25777	0.62493	0.70079	0.63581	-0.16147	0.61679	0.3681	0.25906	0.48815	0.31956	-0.095855	0.015635	-0.087203	0.03365	0.16645	0.10563	0.042568	-0.26943
L_P_775.552_8.007615	0.039452	0.37272	0.23585	0.31675	-0.0034644	0.020059	0.1705	-0.066314	0.17034	-0.25256	-0.43577	0.026013	-0.50455	-0.51489	-0.57612	0.26329	0.14997	-0.5505	-0.22183	0.10159	0.6813	0.60516	0.51512	0.3449	0.56753	0.26939	-0.52195	-0.29405	0.1821	-0.067124	0.60802	-0.72047	-0.63752	-0.68861	-0.62033	-0.39325	0.70115	0.63389	0.43728
L_P_777.5665_8.145395	-0.35112	-0.62324	-0.069294	-0.58049	-0.62257	0.41018	0.26221	0.27302	0.73733	0.2274	-0.26485	-0.17492	-0.30295	-0.0056227	-0.2794	0.7499	-0.15486	0.038534	-0.059563	-0.1737	0.19802	-0.17651	0.4352	-0.75632	0.17419	-0.71784	0.6	0.65606	-0.2777	-0.35223	0.29919	-0.69242	-0.68576	-0.68606	-0.73803	-0.43825	0.66923	0.62228	0.45456
L_P_777.6824_9.874998	-0.1771	-0.37167	-0.44945	-0.16924	-0.17764	0.27347	-0.19839	0.55596	0.27505	0.52394	0.36561	0.62041	0.39754	-0.63016	-0.47499	-0.24045	-0.33651	0.020573	-0.41966	0.13148	0.0068465	0.53145	0.16049	-0.099152	0.020542	-0.35374	0.39612	0.55342	-0.63545	-0.57564	0.014994	-0.10063	-0.071964	-0.30205	-0.1261	0.63245	0.38942	0.31248	0.14321
L_P_779.5466_7.15759	-0.5819	-0.41953	-0.70338	0.16966	0.4285	0.3452	0.492	0.7919	-0.28219	-0.018853	0.52562	-0.0040111	0.46999	0.59106	0.53659	0.3134	-0.46863	-0.20882	-0.51717	-0.62901	0.2809	0.64597	0.076877	-0.57718	0.4696	-0.20927	0.61332	0.44655	-0.12594	-0.36069	-0.51788	0.23915	0.25624	0.15663	0.13293	0.35335	-0.22593	-0.27912	-0.25659
L_P_779.5819_8.43577	-0.14489	-0.62681	-0.49841	-0.56183	-0.6206	0.22917	0.51745	0.087602	0.022452	-0.10026	0.26027	-0.057069	0.29177	0.28764	0.35401	0.29858	-0.27847	-0.41963	-0.30858	-0.084027	0.31689	0.19195	0.12259	-0.02606	0.27555	0.39026	0.52311	0.1259	-0.40946	0.15583	-0.27016	-0.40102	-0.32441	-0.35618	-0.32136	-0.14087	0.29243	0.31072	0.37247
L_P_779.6998_10.05841	-0.63337	-0.35156	-0.24823	-0.024939	0.16765	0.33002	-0.12973	0.76604	0.63105	0.67085	-0.38325	0.10367	-0.34774	-0.58712	-0.55948	-0.42231	0.10028	0.15613	-0.042255	0.49836	0.15389	0.63637	0.43587	-0.18344	0.39286	-0.40801	-0.054965	0.46522	-0.64433	-0.28235	0.0090001	0.24501	0.26301	-0.081837	0.25081	0.51037	-0.029635	-0.1184	0.11446
L_P_779.7749_8.180626	-0.499	-0.62794	-0.42806	-0.63755	-0.092614	-0.23972	0.33577	0.45673	0.37179	-0.79794	-0.11217	-0.41049	-0.13747	0.36302	0.27672	-0.50305	-0.2401	0.17939	-0.028601	-0.58992	-0.59083	0.64595	-0.39455	0.51354	-0.56957	0.015847	0.63297	0.37988	-0.11517	0.46433	0.052854	0.31161	0.23201	0.27873	0.13171	0.0779	-0.31388	-0.35416	0.34772
L_P_781.5628_7.147868	-0.18447	-0.069552	-0.19781	0.63883	0.6437	-0.087847	-0.19973	0.5152	0.12572	0.23497	0.034643	-0.31056	0.01952	0.45775	0.35384	0.3497	-0.53349	-0.26377	-0.35456	-0.047452	0.65851	0.6582	0.62492	-0.14868	0.66945	0.34916	-0.16664	0.22766	0.43778	0.041203	0.012798	-0.30683	-0.099008	-0.21168	-0.0087655	0.029823	0.36035	0.15171	-0.72915
L_P_781.5634_7.412165	-0.14337	0.12625	0.021296	-0.063755	-0.20993	0.20674	0.28722	-0.0045751	0.2509	0.057218	0.052698	0.26719	0.10308	-0.30937	-0.22482	0.62291	0.067134	0.1083	-0.1069	0.37033	0.20973	0.072783	-0.087286	-0.46095	0.060108	0.22905	-0.088896	-0.096534	-0.034771	-0.16057	0.26758	-0.65532	-0.5978	-0.59461	-0.56115	-0.32329	0.58199	0.5469	-0.00014695
L_P_781.7157_10.23591	-0.79909	-0.65316	-0.51929	-0.49272	-0.36262	0.18561	0.11296	0.35074	-0.12735	0.13122	-0.33851	0.20306	-0.42174	-0.53623	-0.62793	0.2908	0.34511	0.45342	0.08032	0.49381	0.42802	0.032015	0.54287	0.45496	0.60465	0.012912	-0.12832	0.059976	-0.21052	-0.26951	0.59613	-0.19133	-0.14336	-0.26317	-0.10526	0.42341	0.31251	0.25873	0.38518
L_P_781.7309_9.617278	-0.14799	-0.011166	-0.29714	0.49807	0.75442	-0.47834	-0.65422	0.19271	-0.1298	0.28384	-0.15217	0.32285	-0.20157	-0.43241	-0.52742	-0.15691	0.69227	0.67699	0.74518	0.8364	0.8569	0.3347	0.64355	0.22289	0.85556	-0.29177	-0.49002	-0.64009	0.67727	-0.76685	0.52785	-0.71728	-0.68488	-0.64411	-0.71902	-0.54875	0.64911	0.57958	0.092867
L_P_783.5788_7.614405	-0.31289	-0.077571	-0.16039	-0.24602	0.65472	-0.29796	-0.25185	0.2854	-0.19054	-0.24647	-0.4129	-0.16958	-0.35822	-0.29283	-0.35357	0.47841	-0.48884	-0.43011	-0.38773	-0.40224	0.28023	0.088708	-0.1438	-0.45082	0.1721	-0.1008	0.54584	-0.098967	0.58633	-0.11075	0.17475	-0.6551	-0.61885	-0.58515	-0.65272	-0.58282	0.53692	0.48341	-0.038675
L_P_785.5949_8.149321	-0.17847	0.091181	-0.41555	0.084521	0.44538	0.22185	0.060092	0.75067	0.38876	0.455	0.66338	0.3625	0.74303	0.1836	0.44466	0.30506	-0.36224	-0.44878	-0.42463	-0.082986	0.37652	-0.50398	0.35339	-0.42761	0.36688	-0.011595	0.57183	0.40655	0.18884	-0.58524	0.18387	-0.41943	-0.31456	-0.32656	-0.28532	-0.20511	0.20094	0.1639	-0.66284
L_P_785.6674_7.720725	-0.43225	-0.041904	-0.056611	-0.56399	-0.41917	-0.25115	-0.19573	-0.253	-0.13908	-0.48555	-0.27538	-0.40154	-0.47274	0.20873	-0.077158	-0.36881	-0.020091	0.11419	0.14583	-0.27239	-0.50304	0.32079	0.36279	0.86397	-0.39538	0.42607	0.3757	0.46345	-0.29671	0.7157	0.09616	0.3842	0.25464	0.3215	0.20548	0.15218	-0.28738	-0.26441	0.45743
L_P_787.609_8.60058	-0.13452	-0.012667	-0.42498	0.1608	0.2691	0.29842	-0.11135	0.68548	0.030097	0.56428	0.45178	0.059402	0.48541	0.50009	0.55888	0.22142	-0.21136	-0.21716	-0.27739	0.4202	0.47082	0.033552	0.41634	-0.80906	0.40296	-0.40549	0.044359	0.50914	-0.13974	-0.2704	0.15589	-0.46271	-0.40162	-0.42963	-0.29557	-0.18422	0.37878	0.40426	-0.37947
L_P_787.6656_9.583972	-0.27809	-0.42066	-0.15121	-0.48367	-0.60995	0.1117	-0.19359	0.43766	0.56167	0.092406	0.027605	0.19057	0.16201	-0.26589	-0.1304	-0.1305	-0.22673	-0.36818	-0.53832	-0.19478	-0.38604	-0.40153	0.39737	0.5968	-0.39282	-0.11676	0.51597	0.65185	-0.52699	-0.62759	0.080016	-0.30734	-0.33929	-0.36606	-0.30814	-0.083729	0.39162	0.41782	0.41722
L_P_789.6847_9.799147	0.03049	-0.44631	-0.3653	0.16976	-0.11591	-0.32466	-0.48333	0.47606	0.26064	0.08685	0.43981	0.42778	0.54044	-0.2143	0.06523	-0.39379	0.016699	0.029056	-0.24032	0.21049	-0.36708	0.36674	-0.01391	0.32175	-0.11981	0.13669	0.097665	0.28097	-0.43815	-0.7769	-0.0033727	-0.36785	-0.36644	-0.44557	-0.38697	0.21302	0.54481	0.56994	-0.099249
L_P_790.7022_6.810744	-0.60324	-0.45108	-0.65227	-0.14456	0.024988	0.39495	-0.047807	0.60953	0.52412	0.56185	0.53252	-0.24309	0.42788	0.76629	0.60417	0.52719	-0.66519	-0.18193	-0.58642	0.050339	0.70705	-0.37019	0.71464	0.55891	0.70611	0.032487	0.62576	0.44033	0.39078	0.57861	-0.27021	0.61497	0.70624	0.53387	0.7096	0.71307	-0.39472	-0.54305	-0.65642
L_P_791.5467_7.014652	-0.25139	0.29516	0.043388	0.2035	0.057652	0.36298	0.14335	0.032112	-0.0029691	0.49819	0.55299	0.53327	0.3554	-0.1117	-0.35893	0.17966	-0.40513	-0.22579	-0.4687	-0.16954	0.73344	-0.32052	0.72969	0.16121	0.55852	-0.32546	-0.073582	0.56553	0.36717	0.15172	0.29374	0.14335	0.25968	0.094546	0.25927	0.47081	0.05894	-0.063778	-0.51533
L_P_791.598_9.167942	-0.4523	-0.50874	-0.81757	-0.5751	0.002442	0.33959	0.50867	0.47026	-0.059324	-0.12047	0.69959	0.30471	0.71062	0.59233	0.56268	-0.25909	-0.66123	-0.50908	-0.56324	-0.37393	-0.084729	-0.65512	0.72122	0.32901	-0.26196	0.04143	0.7051	0.81979	-0.04148	0.39809	0.11121	0.73062	0.70255	0.69381	0.68075	0.75632	-0.64102	-0.53042	-0.32469
L_P_791.6628_8.558148	-0.1323	-0.2913	-0.24958	-0.16831	-0.45283	0.25016	0.38011	0.23597	0.18613	-0.024999	0.50262	0.2015	0.57978	0.42335	0.74618	0.17895	-0.030752	0.026914	-0.038994	-0.14138	0.26723	0.24746	0.2135	-0.10767	0.43739	-0.15937	-0.24146	-0.17728	-0.48058	-0.45831	0.060307	-0.36017	-0.33918	-0.32287	-0.29474	-0.1415	0.28136	0.3579	0.065214
L_P_791.7011_9.983725	-0.14763	-0.56383	-0.60381	0.30969	-0.019089	-0.15154	-0.51733	0.59645	0.43073	0.38793	0.33802	0.22145	0.49223	-0.035455	0.25418	-0.46467	-0.14271	-0.13399	-0.38686	0.21451	-0.30223	0.59576	-0.03614	0.32541	-0.0062159	0.015204	0.14109	0.19207	-0.60982	-0.8586	0.031423	-0.37768	-0.38963	-0.48153	-0.44136	0.30764	0.60439	0.60913	-0.13931
L_P_791.7083_6.807501	-0.51895	-0.42377	-0.57236	-0.14989	0.023584	0.14654	0.054627	0.49888	0.21962	0.24213	0.46199	-0.43168	0.31134	0.86877	0.71519	0.42754	-0.51694	-0.23344	-0.45971	-0.1638	0.56217	-0.49656	0.66804	0.66091	0.58381	0.37104	0.65984	0.27008	0.55802	0.67457	-0.43537	0.6147	0.70077	0.58649	0.73277	0.56267	-0.52919	-0.62623	-0.65723
L_P_793.5976_7.881549	-0.30995	-0.59116	-0.64068	0.11693	-0.40168	0.37927	0.58326	0.61437	-0.34607	-0.090978	-0.35459	-0.67606	-0.2166	0.44298	0.566	0.78333	0.43379	0.02724	0.34663	0.016783	0.4388	0.7176	0.024369	-0.19724	0.72935	0.25333	0.21207	-0.66679	-0.54016	-0.060126	-0.1766	-0.40182	-0.33429	-0.30692	-0.25199	-0.52916	0.12543	0.024002	0.12835
L_P_793.6794_8.927351	-0.21458	-0.29659	-0.079883	-0.082273	-0.4428	0.36665	0.32693	0.57673	0.30997	0.19436	0.25565	-0.061838	0.37209	0.46188	0.66774	0.16596	0.0034142	-0.25548	-0.13202	-0.15013	0.33184	0.45962	0.3611	0.0011828	0.58097	-0.11431	-0.32567	-0.14823	-0.78678	-0.42979	0.1609	-0.3923	-0.38499	-0.35516	-0.38249	-0.23887	0.28721	0.32526	0.046818
L_P_793.7164_10.16156	-0.19829	-0.54957	-0.53789	0.081263	-0.073103	0.04332	-0.16262	0.58225	0.66149	0.21414	0.26324	0.31098	0.45972	-0.2053	0.12535	-0.44289	-0.18724	-0.16799	-0.46344	0.14576	-0.32439	0.33191	0.0041206	0.19997	-0.07828	-0.1298	0.29573	0.25918	-0.44875	-0.83033	0.086746	-0.26504	-0.27549	-0.38482	-0.28535	0.32477	0.53748	0.55986	0.047164
L_P_794.6399_9.794568	-0.18017	-0.54038	-0.41932	-0.095846	-0.026554	-0.24575	-0.39961	0.52632	0.25752	0.055027	0.25601	0.39004	0.48423	-0.38202	0.039862	-0.35508	0.092163	0.10532	-0.18304	0.14076	-0.49511	0.63585	-0.1459	0.40367	-0.24471	0.18358	0.059988	0.18614	-0.48738	-0.72422	0.33999	-0.38691	-0.41292	-0.51198	-0.45339	0.36661	0.63924	0.59009	-0.055072
L_P_795.5166_7.517249	-0.53921	0.0014116	0.16589	0.045159	-0.15459	0.41659	0.4617	0.61856	0.50333	-0.074295	-0.76351	-0.21036	-0.78192	-0.7752	-0.79643	0.63936	0.22722	0.18456	0.10094	0.34205	0.0034743	0.53778	-0.49791	-0.37074	-0.2071	-0.29531	0.50005	-0.21417	0.32845	-0.083784	0.25151	-0.32605	-0.21248	-0.35263	-0.16844	-0.23178	0.31605	-0.012912	0.70498
L_P_795.5784_7.731816	-0.13865	0.21143	0.24363	-0.11749	0.27647	-0.1287	-0.3722	0.052529	-0.19392	0.22559	-0.52308	-0.18876	-0.561	-0.43154	-0.60157	0.047377	-0.18277	0.29063	-0.23267	0.47924	0.14527	0.27517	0.33171	-0.044637	0.038008	0.17793	-0.1576	0.42678	0.52323	0.30548	0.38768	-0.2682	-0.23882	-0.3876	-0.27333	0.49251	0.47749	0.44748	0.55607
L_P_795.6138_8.465445	-0.32888	0.40462	0.23498	0.036746	-0.26425	0.19508	0.089606	0.078593	-0.045088	0.30621	0.19305	0.21296	0.15317	-0.037059	-0.074015	0.72907	-0.041655	0.31806	-0.025136	0.46112	0.31437	0.48614	-0.022846	-0.2938	0.27713	-0.0025887	-0.23598	-0.16843	-0.61608	-0.20655	0.1047	-0.4188	-0.26829	-0.34999	-0.19331	-0.23496	0.35119	0.21274	0.28223
L_P_795.7313_10.34704	-0.19491	-0.43474	-0.37191	-0.32845	-0.30118	0.31389	0.32157	0.30166	0.76462	0.12301	-0.0089625	0.14144	0.16913	-0.15308	0.076418	-0.15532	-0.26454	-0.18761	-0.48278	0.070052	-0.20016	0.52564	-0.16438	-0.31672	-0.13292	-0.33165	0.33805	0.054853	-0.50545	-0.46175	-0.073344	-0.1137	-0.12827	-0.19235	-0.047779	0.2487	0.33169	0.45718	0.23393
L_P_796.6559_9.978703	-0.50855	-0.65221	-0.71164	0.15058	-0.069144	0.14419	-0.20071	0.76214	0.55483	0.3997	0.34107	0.13107	0.50317	0.13166	0.40811	-0.46898	-0.31956	-0.29242	-0.59988	-0.22999	-0.42996	0.62465	0.049088	0.63274	-0.040352	0.007131	0.49772	0.35702	-0.69316	-0.77293	0.23513	-0.064091	-0.060996	-0.21609	-0.086224	0.62897	0.4204	0.42109	-0.3609
L_P_798.6712_10.15523	-0.52471	-0.54704	-0.62695	0.20585	0.18697	0.0465	-0.086214	0.67971	0.73348	0.12078	-0.12059	-0.093531	0.1902	-0.065988	0.3106	-0.32948	-0.085343	-0.13154	-0.31704	0.054494	-0.21641	0.2468	0.27354	0.69765	0.17161	-0.090242	0.28707	0.077721	-0.59396	-0.73654	0.46222	0.21254	0.20463	0.049988	0.2588	0.50995	0.07233	0.16536	-0.019484
L_P_798.6741_9.808937	-0.15027	-0.40226	-0.72692	0.25785	0.41544	0.090571	-0.48783	0.62179	0.22053	0.71239	0.50184	0.077752	0.35916	0.51937	0.31778	-0.56354	-0.273	0.072467	-0.27355	0.0060408	0.36187	-0.10008	0.66743	0.4463	0.60958	0.19547	0.44704	0.4646	-0.54898	-0.60706	-0.4477	-0.39331	-0.3303	-0.39885	-0.31416	-0.14461	0.33327	0.33605	0.16659
L_P_799.609_8.437341	0.13077	0.32057	0.26502	0.13233	0.34861	0.1548	-0.11366	0.28	-0.33474	0.35526	0.030959	0.17568	0.022677	-0.19373	-0.33837	0.19778	-0.65798	-0.2948	-0.48485	-0.30802	-0.06419	0.6684	-0.48102	-0.74082	-0.44004	-0.40459	0.51939	0.54207	0.58952	0.17657	-0.30323	-0.55711	-0.50884	-0.59745	-0.49636	-0.25935	0.60437	0.52626	-0.12425
L_P_801.5094_8.828464	-0.341	-0.18242	-0.43982	-0.61535	-0.14539	0.10936	0.37038	0.37915	-0.086256	-0.5352	0.12761	0.39545	0.11068	-0.29069	-0.28788	-0.029545	-0.1506	0.001116	-0.35189	-0.35136	-0.045247	0.33924	0.12503	-0.36546	-0.30643	-0.14035	0.61869	0.66996	0.5664	0.0084609	-0.14357	0.44355	0.12865	0.46004	0.14994	-0.11719	-0.45033	-0.46379	-0.2149
L_P_803.6991_9.908264	-0.26399	-0.42885	-0.4032	-0.19723	0.054671	0.23268	-0.34129	0.53373	0.55176	0.61496	0.43597	0.73098	0.53417	-0.72114	-0.49078	-0.30521	-0.033936	0.42543	-0.21738	0.53417	-0.23046	-0.36785	0.11147	-0.2098	-0.17658	-0.36288	0.39806	0.53066	-0.38101	-0.82646	-0.11367	-0.18324	-0.22786	-0.33497	-0.3509	0.1978	0.4239	0.31015	0.36741
L_P_805.5014_6.426127	-0.57842	-0.36229	-0.40036	-0.77614	-0.50342	-0.30369	0.072046	-0.29433	-0.23798	-0.56965	0.34273	0.45692	0.42692	-0.23471	-0.13896	0.26136	0.068891	-0.11419	-0.24451	-0.22898	0.196	-0.18063	0.59522	0.40357	0.30362	0.42816	0.10144	0.38889	0.30472	-0.56866	0.62762	-0.52609	-0.52883	-0.42257	-0.43921	-0.52623	0.3111	0.52228	0.25253
L_P_805.5619_7.044823	-0.31771	-0.14083	-0.18308	-0.31634	-0.29763	0.43234	0.5218	0.32965	-0.22899	0.21532	0.52139	0.3246	0.18957	0.40985	-0.10425	0.2528	-0.46054	-0.25781	-0.67575	-0.4244	0.42976	0.69426	0.42068	-0.33835	0.44165	0.25977	-0.069127	0.37636	0.3231	0.79779	-0.29771	-0.13616	0.037519	0.014427	0.14065	-0.17183	0.048335	-0.22572	-0.54337
L_P_805.5629_7.31663	-0.017118	0.25546	0.066019	0.088223	0.064741	0.29802	-0.13922	0.047747	0.2935	0.65418	-0.15482	0.063884	-0.0066941	-0.27853	-0.17356	0.2802	-0.035414	0.19899	-0.1388	0.73115	0.38859	0.54243	0.12677	-0.43401	0.31153	0.036598	-0.5084	0.12392	-0.52297	-0.1371	0.34815	0.25672	0.33307	0.20326	0.30417	0.25041	-0.20664	-0.36637	-0.33754
L_P_805.6142_9.200741	-0.48523	-0.60383	-0.51026	-0.19601	0.21406	-0.36011	-0.038516	0.49058	0.42301	-0.60269	-0.40387	-0.087074	-0.11593	-0.46766	-0.2375	0.3579	0.62461	0.14622	0.31672	0.28644	-0.048107	0.4729	-0.0057562	0.12031	0.16229	0.12972	-0.020128	0.0067135	-0.24052	-0.64535	0.55728	-0.34877	-0.48648	-0.41762	-0.63044	-0.25985	0.35149	0.38566	0.53969
L_P_805.7157_10.09472	-0.43665	-0.40847	-0.44512	-0.09535	0.013751	0.45794	0.19928	0.61229	0.56147	0.63245	0.20123	0.50661	0.2557	-0.54929	-0.43417	-0.14661	-0.21287	0.095835	-0.15498	0.48514	0.16109	0.33506	0.253	-0.1344	0.25886	-0.13541	0.11057	0.38192	-0.37293	-0.29624	-0.40915	-0.12503	-0.12845	-0.24869	-0.20376	0.42471	0.26919	0.2205	0.40797
L_P_806.4655_8.838244	-0.49453	-0.42045	-0.46154	-0.77039	-0.40998	0.1266	0.3869	-0.20257	0.36001	-0.53145	0.28704	0.30562	0.22549	-0.095517	-0.22724	0.37193	0.52734	0.83837	0.41998	0.33779	-0.50273	0.58834	0.21603	0.88177	-0.25829	0.66401	-0.069435	-0.048883	-0.12503	0.18231	0.15972	0.75134	0.71132	0.7695	0.68269	0.12397	-0.76187	-0.74515	0.62038
L_P_807.5787_7.511572	-0.61516	0.19201	-0.34011	-0.094982	0.45991	-0.6765	-0.58752	-0.13536	-0.14552	-0.54813	-0.050097	0.071974	-0.012219	-0.075591	-0.14085	0.39089	0.19641	0.40132	0.43956	0.14277	0.30192	0.077854	0.6111	0.43915	0.34822	0.26983	-0.059124	0.3903	-0.24449	0.47794	0.66007	-0.23151	-0.091661	-0.14268	0.0016933	0.47544	0.231	0.25752	-0.75972
L_P_807.7317_10.27025	-0.61796	-0.65412	-0.50219	-0.49131	-0.53984	0.45883	0.19085	0.39631	0.65765	0.58089	-0.46557	0.14061	-0.39913	-0.70397	-0.63184	0.063901	0.092671	0.18194	-0.36966	0.26132	0.10158	0.50045	0.1269	-0.21886	0.2078	-0.29919	-0.025214	0.31812	-0.32066	-0.40648	0.0056981	-0.1842	-0.22786	-0.23117	-0.2682	-0.066927	0.089632	0.028133	0.48371
L_P_809.5949_8.01695	-0.40645	-0.099549	-0.29211	-0.21975	-0.045475	-0.27489	-0.15926	0.23094	-0.42753	-0.11378	0.30014	0.067935	0.43534	0.13563	0.33318	0.33876	-0.03484	-0.028819	-0.19982	0.15814	0.37754	0.18246	0.46755	-0.21832	0.47261	0.22917	-0.30355	0.24484	-0.40119	-0.41369	0.68525	-0.80312	-0.76407	-0.77896	-0.69217	-0.53173	0.74658	0.74166	-0.12873
L_P_809.7469_10.43497	-0.72229	-0.65142	-0.45294	-0.58809	-0.23756	0.19752	0.25882	0.10119	0.48507	0.056544	-0.5597	-0.13998	-0.41753	-0.54892	-0.37373	0.29357	-0.062917	-0.0041523	-0.38255	-0.028909	0.32517	0.67417	0.0082265	-0.33495	0.40372	-0.3654	-0.043386	0.025592	-0.55109	0.16778	0.2675	-0.035422	0.099532	-0.14909	0.25116	0.52831	0.20575	0.11739	0.22496
L_P_810.6616_8.560102	-0.050566	-0.078562	-0.5684	0.16214	0.046813	-0.17825	0.17416	0.051084	0.16796	-0.45671	0.34136	-0.25217	0.35715	0.69889	0.68588	0.35335	-0.7063	-0.25081	-0.58943	-0.25066	0.61633	0.33763	0.40927	-0.14913	0.60869	0.052494	0.33405	0.09055	-0.025543	0.38262	0.10113	-0.3646	-0.23517	-0.3985	-0.19693	0.133	0.41722	0.35923	-0.13433
L_P_812.6771_9.047339	-0.029134	0.36753	-0.18528	0.19722	0.4542	0.13014	-0.095268	0.41194	0.10011	0.39693	0.61566	0.13699	0.59896	0.67652	0.64687	0.094758	-0.51887	-0.26305	-0.33925	0.33158	0.62653	-0.27096	0.61002	-0.26558	0.60119	-0.07233	0.035894	0.24031	0.088122	-0.098152	-0.33882	-0.19972	-0.13158	-0.11956	-0.14105	-0.21977	0.034495	-0.019491	-0.43916
L_P_813.6841_9.633159	-0.19044	-0.66258	-0.68887	0.57661	0.52382	-0.28069	-0.68862	0.73844	-0.088508	0.5955	0.32278	0.28418	0.44063	-0.021099	0.21771	0.027927	-0.042637	0.10249	-0.25635	0.21658	-0.099973	0.52311	0.23877	0.4592	0.074904	-0.077783	0.29302	0.49494	-0.55769	-0.82168	-0.02992	-0.10432	-0.12948	-0.3487	-0.32718	0.55705	0.46268	0.32219	-0.45206
L_P_815.7009_9.813333	-0.082664	-0.57091	-0.62978	0.51608	0.17259	-0.39725	-0.70319	0.56382	0.021045	0.4977	0.42715	0.21341	0.53099	0.043252	0.29547	-0.43939	-0.15276	-0.12838	-0.34449	0.21658	-0.068772	0.62862	0.14445	0.43722	0.26197	0.096814	-0.062057	0.10902	-0.63621	-0.87299	-0.1188	-0.33919	-0.34215	-0.44516	-0.41748	0.27669	0.55502	0.52372	-0.29971
L_P_817.595_7.728804	0.15086	0.089889	-0.2602	-0.077685	-0.0945	-0.32261	0.040685	0.15082	-0.46572	-0.42964	0.33537	-0.20537	0.18373	0.60779	0.45553	-0.21038	-0.28589	-0.24654	-0.24449	-0.34972	-0.10408	-0.22502	0.12766	0.59462	0.13516	0.76696	0.61756	-0.038421	-0.090235	0.21105	0.34693	-0.20285	-0.23282	-0.092534	-0.19605	-0.0093528	0.099239	0.16488	-0.058469
L_P_817.717_9.999645	-0.23786	-0.46646	-0.51039	0.29454	-0.11878	-0.18842	-0.57855	0.54316	0.42762	0.45317	0.30078	0.2573	0.43141	-0.07765	0.1765	-0.23666	-0.16342	-0.0070959	-0.43857	0.39031	-0.20187	0.45298	-0.072443	0.13408	0.069419	-0.044486	0.050782	0.1589	-0.52622	-0.82353	0.054603	-0.4243	-0.42061	-0.51332	-0.46698	0.20128	0.62445	0.60159	0.17713
L_P_818.64_9.632084	-0.62064	-0.18191	-0.25297	-0.088397	-0.04113	-0.20872	-0.19922	0.75526	-0.35784	0.1008	0.45411	0.49627	0.44879	-0.34801	-0.30245	-0.19784	-0.44683	-0.28166	-0.47144	-0.31729	-0.20475	-0.15038	0.46063	0.41651	-0.176	0.03994	0.57875	0.72643	-0.29822	-0.58308	0.7261	-0.31422	-0.22651	-0.36558	-0.25573	0.1831	0.40433	0.24478	0.0042935
L_P_819.5165_7.375516	-0.79321	-0.25204	-0.56393	0.050978	-0.18316	-0.065307	-0.048414	-0.029992	0.37746	-0.44928	-0.63806	-0.44531	-0.67186	-0.27644	-0.42557	0.64889	0.57944	0.32749	0.22231	-0.026152	0.41227	0.82878	-0.58874	-0.38333	0.38593	0.34161	-0.77169	-0.69301	0.56588	-0.32004	0.11743	-0.67191	-0.61834	-0.62167	-0.59316	-0.69858	0.53119	0.44963	0.34607
L_P_819.578_7.603246	-0.088502	0.20935	-0.18916	0.46792	0.19258	0.19518	-0.16157	0.081165	0.1607	0.58551	0.0036097	0.19764	-0.10148	-0.23555	-0.33833	0.47823	-0.20175	-0.155	-0.2888	0.42449	0.44435	0.63981	-0.031239	-0.47017	0.15811	-0.60656	-0.45842	0.13529	0.19008	0.073205	-0.15718	0.078683	0.21534	-0.0036521	0.1655	0.31268	0.054884	-0.14364	-0.29805
L_P_819.6292_9.303614	-0.60354	-0.41376	-0.61935	-0.51399	0.40905	-0.49992	-0.19522	0.33193	-0.20976	-0.75904	-0.45254	-0.37917	-0.35597	-0.34395	-0.24966	0.75174	0.64239	0.26911	0.40669	-0.047789	-0.14419	-0.30012	-0.071536	0.28947	-0.24962	0.37713	0.56212	0.27179	-0.046266	-0.39896	0.40228	0.35426	-0.042975	0.49785	-0.19141	-0.27877	-0.46126	-0.35707	0.57191
L_P_819.7326_10.18501	-0.34434	-0.58396	-0.52499	-0.171	-0.23541	0.097816	-0.1259	0.509	0.6234	0.29885	0.26128	0.37616	0.43643	-0.31569	0.02454	-0.15517	-0.043944	0.043787	-0.27531	0.39127	-0.2369	0.31069	0.077931	-0.13615	0.052883	-0.16288	0.29463	0.30025	-0.53071	-0.80457	0.03561	-0.49267	-0.4845	-0.56159	-0.50487	0.1831	0.64153	0.6179	0.32286
L_P_82.0789_10.96111	-0.59728	-0.51877	-0.89706	-0.30981	0.21533	-0.12653	-0.016928	0.50315	0.48652	-0.51239	0.82364	0.48568	0.81951	0.59207	0.56332	0.68327	0.039505	0.42093	0.40683	0.54751	0.59618	-0.72862	0.81649	0.52718	0.50653	0.19288	-0.048996	0.67056	-0.29021	-0.77705	0.56556	-0.65824	-0.68477	-0.69779	-0.69007	-0.083767	0.67858	0.7393	0.23475
L_P_82.0791_10.78193	-0.060435	0.12119	-0.53892	-0.54065	0.22214	-0.36565	-0.29454	0.14777	-0.22722	-0.53624	0.071068	-0.065856	0.13537	-0.0033556	0.10644	0.42136	-0.39012	-0.10467	0.070011	-0.28594	-0.032005	-0.030855	-0.13566	-0.19654	-0.30025	-0.086806	0.64871	0.54182	0.0046365	-0.32724	0.25997	-0.095136	-0.063545	-0.10213	0.025621	0.029362	-0.018866	0.11291	-0.13996
L_P_821.4747_6.425284	-0.43346	-0.53735	-0.30492	-0.70765	-0.16255	-0.57482	-0.24799	-0.33774	-0.32551	-0.6596	0.16318	0.2894	0.32522	-0.28217	-0.10915	-0.1903	0.27042	-0.16227	-0.049963	-0.22952	0.010744	0.18021	0.3933	0.52784	0.32697	0.5986	-0.14585	-0.021659	0.25006	-0.61695	0.6176	-0.36846	-0.43659	-0.26275	-0.37917	-0.39753	0.062429	0.45607	0.2245
L_P_821.5314_7.572708	-0.40086	-0.56221	-0.41652	0.22505	0.49498	-0.60196	-0.36312	0.28889	-0.52919	-0.6573	0.16273	0.33358	0.27119	-0.36673	-0.23265	-0.76037	0.33319	-0.13327	0.54247	-0.53567	-0.012658	0.78558	0.35472	0.19657	0.20716	-0.035228	0.15223	0.48724	-0.067459	-0.17888	-0.35614	-0.089925	-0.055979	-0.12688	-0.018535	-0.32993	-0.097352	-0.29423	-0.5758
L_P_821.5932_7.784788	-0.17609	0.63499	0.025282	0.65487	0.6088	-0.19892	-0.44653	0.36229	-0.071244	0.1719	-0.27979	-0.22973	-0.33816	0.10155	-0.036785	0.53819	-0.32681	-0.23024	0.038215	-0.029677	0.38117	0.64867	0.29352	-0.18255	0.11829	-0.46844	-0.21693	0.58816	0.3541	0.51386	-0.000335	0.081922	0.16833	-0.0015156	0.18498	0.23517	0.090911	-0.08411	-0.5798
L_P_821.7477_10.35477	-0.26753	-0.5374	-0.37707	-0.65181	-0.44112	0.19884	0.19472	0.18436	0.64071	0.079988	0.24812	0.45794	0.4362	-0.40747	-0.060283	0.11956	-0.11093	-0.030044	-0.36072	0.22235	-0.20269	-0.14457	-0.079006	-0.42353	-0.12887	-0.27669	0.38831	0.22519	-0.42151	-0.64199	-0.20569	-0.43319	-0.4476	-0.46597	-0.44397	-0.045995	0.51228	0.52652	0.48126
L_P_822.6715_9.992932	-0.3581	-0.66686	-0.77898	-0.10422	0.062893	-0.28751	-0.43023	0.39878	0.22577	0.14811	0.55626	0.2997	0.64109	0.25665	0.46015	-0.43987	-0.67525	-0.066857	-0.72507	-0.28711	-0.22773	0.24386	0.29838	0.30236	-0.1552	-0.19982	0.57045	0.65012	-0.43143	-0.64699	0.4706	-0.17952	-0.11253	-0.35412	-0.12246	0.73272	0.60401	0.60452	-0.42277
L_P_823.7632_10.52899	-0.051234	-0.33193	-0.2249	-0.4297	-0.10913	0.18017	0.18274	0.10597	0.53381	0.085948	-0.19167	0.075847	0.033854	-0.2928	-0.02265	-0.028447	-0.15099	-0.33188	-0.41104	0.22365	-0.1905	0.61779	-0.50196	-0.53032	-0.1906	-0.33514	0.22063	-0.15628	-0.53722	-0.41391	-0.077212	-0.16679	-0.20474	-0.22002	-0.14015	0.1435	0.34661	0.48707	0.36064
L_P_824.6869_10.17374	-0.63403	-0.71409	-0.61203	-0.48874	-0.39001	0.19166	0.17857	0.55538	0.681	0.067375	0.13542	0.30368	0.42483	-0.35994	0.12722	-0.01373	-0.063111	0.13959	-0.51494	-0.037521	-0.32969	0.52998	0.13707	0.49178	-0.070497	0.047929	0.42555	0.34688	-0.62576	-0.67391	0.41924	-0.10688	-0.081549	-0.23193	0.0068409	0.59858	0.36277	0.37438	-0.028288
L_P_826.7013_10.34255	-0.52352	-0.60588	-0.42463	-0.78821	-0.60724	0.37271	0.54439	0.23033	0.5256	-0.1965	0.078284	0.23958	0.35988	-0.30942	0.10871	0.58488	-0.011594	-0.12422	-0.40595	-0.41993	-0.3319	-0.58881	0.34414	0.17994	-0.24465	-0.32585	0.63904	0.40024	-0.43342	-0.18401	0.091601	-0.12162	-0.14869	-0.15901	0.096574	0.11918	0.07172	0.28547	0.33244
L_P_828.7175_10.53169	-0.2067	-0.55774	-0.34787	-0.62071	-0.2065	0.26125	0.36431	-0.029173	0.6145	0.02724	-0.45245	-0.20532	-0.16632	-0.22105	0.10703	0.026555	-0.26023	-0.3098	-0.50922	-0.14163	-0.18561	0.66453	-0.35476	-0.17554	-0.12344	-0.14739	0.1247	-0.24479	-0.58113	-0.098573	0.16222	0.14711	0.14085	0.029334	0.26027	0.46217	0.082678	0.20965	0.35724
L_P_828.7205_10.21666	-0.12612	-0.083329	-0.16997	-0.49529	-0.34062	0.33658	0.43465	0.23965	-0.23804	-0.14697	-0.17853	0.56303	-0.048417	-0.79997	-0.64116	0.7814	-0.41241	-0.48504	-0.48681	-0.10166	-0.42485	-0.18279	-0.12654	-0.39377	-0.71248	0.20669	0.7048	0.70208	-0.63665	-0.24451	-0.33292	0.5105	0.56572	0.4618	0.63436	0.29691	-0.35123	-0.51054	-0.016777
L_P_828.7938_10.52249	-0.51494	-0.32051	-0.52512	-0.093022	0.66284	-0.33071	0.15228	0.45065	-0.64546	-0.6611	0.18952	-0.047412	0.26847	0.098198	0.21969	0.090156	0.45807	0.63239	0.63308	0.11634	-0.052936	-0.42268	0.64785	0.77082	0.089387	0.42813	-0.19284	0.48443	0.14674	0.072209	0.64087	0.34127	0.2835	0.32901	0.18432	0.17824	-0.31694	-0.30391	-0.56908
L_P_829.5593_7.444961	0.0052074	-0.44481	-0.76106	-0.61295	-0.42553	-0.39673	-0.1317	0.30364	-0.080309	-0.80989	0.59326	0.43711	0.63988	0.28601	0.37952	-0.48584	0.18189	-0.3075	0.14031	0.0045661	0.11026	-0.60581	0.43093	-0.070999	0.1488	-0.21909	0.74288	0.58287	0.17792	-0.73743	0.10389	-0.31767	-0.40662	-0.23049	-0.35573	-0.19414	0.22833	0.38419	-0.38837
L_P_829.5616_6.920692	-0.2254	-0.011198	0.29557	0.35425	0.39569	-0.55398	-0.51147	0.1599	-0.60434	-0.23584	-0.10331	0.29614	-0.01369	-0.54592	-0.43963	-0.0019337	0.21064	0.33322	-0.19029	0.2052	0.15603	0.75932	-0.14809	0.12349	0.19488	0.095852	-0.64101	-0.27283	0.11825	0.38288	0.024576	-0.15699	-0.1448	-0.12584	-0.29235	-0.16599	0.1053	-0.10539	-0.52135
L_P_829.6565_6.803085	-0.54133	-0.28356	-0.56534	0.2306	0.44548	0.33233	0.080684	0.76022	0.43461	0.42367	0.363	-0.3211	0.17775	0.65825	0.45146	0.36806	-0.42907	-0.14582	-0.30677	0.20037	0.51027	-0.44499	0.591	0.74643	0.55938	0.23279	0.73448	0.22017	0.6066	0.60992	-0.38411	0.65995	0.73363	0.59133	0.73162	0.69198	-0.46757	-0.59148	-0.48239
L_P_829.7154_9.954986	0.030079	-0.25739	-0.10585	-0.37386	0.086655	-0.050678	-0.33379	0.21378	0.14424	0.32868	0.37064	0.72222	0.37508	-0.7536	-0.63571	0.019328	0.049816	0.31301	0.021938	0.51636	-0.017352	-0.31458	0.049035	-0.1719	-0.02885	-0.13836	0.18825	0.44643	-0.06865	-0.62506	-0.19598	-0.23978	-0.28785	-0.29166	-0.46461	0.0013259	0.32879	0.23602	0.62733
L_P_830.6341_10.05227	-0.76094	-0.4145	-0.63064	-0.62553	0.50387	-0.52952	-0.33341	0.45424	-0.21571	-0.58062	0.31761	0.44467	0.6058	-0.13203	0.039535	0.49369	0.38365	0.22927	-0.055193	0.02798	0.14247	-0.67026	0.68368	0.6219	0.31411	0.092338	0.46928	0.68255	-0.13207	-0.55283	0.75779	0.70786	0.71896	0.70142	0.68417	0.63032	-0.57249	-0.58928	-0.60727
L_P_831.2333_9.238267	-0.635	-0.25286	-0.61608	-0.75536	0.080407	0.43198	0.623	0.54678	-0.34983	0.14662	0.80223	0.30277	0.79508	0.73458	0.69813	-0.10453	-0.42171	0.27121	-0.34175	-0.33878	0.14671	0.24663	0.567	0.26959	0.081232	-0.010918	0.3822	0.6794	-0.41447	0.14805	0.061597	0.78923	0.80421	0.7923	0.82592	0.71328	-0.76753	-0.72648	-0.61944
L_P_831.7315_10.13069	-0.099165	-0.20887	-0.0070111	-0.34601	0.077297	0.38932	0.066192	0.33167	0.52152	0.54978	-0.057172	0.5078	-0.024442	-0.7702	-0.71299	0.28109	-0.024682	0.18682	-0.04525	0.57642	0.032289	-0.38548	0.05279	-0.28516	-0.047595	-0.40714	0.32976	0.46628	-0.12623	-0.21834	-0.25285	0.014312	0.018305	-0.079406	-0.10184	0.14343	0.12003	-0.0028912	0.69018
L_P_833.5942_7.884346	0.078206	-0.15045	-0.21131	0.32471	0.13032	-0.41985	-0.51665	-0.081397	-0.71306	0.11513	0.016131	-0.010581	0.10937	-0.063925	0.088978	-0.089839	0.0012907	-0.068694	-0.19738	0.46264	0.54476	0.34927	0.46903	-0.10886	0.71724	0.19447	-0.57178	0.064264	-0.47386	-0.3104	0.36011	-0.51743	-0.50281	-0.4589	-0.43485	-0.36167	0.34726	0.39505	-0.32586
L_P_833.7473_10.29215	-0.16167	-0.066154	0.039778	-0.51711	-0.32592	0.40126	0.30407	0.17626	0.29384	0.45244	0.12753	0.42245	0.16144	-0.49647	-0.4024	0.47343	-0.20776	0.068689	-0.34474	0.065778	-0.23519	0.39986	-0.47053	-0.57641	-0.33265	-0.21732	0.19005	0.14583	-0.095677	-0.029547	-0.39451	-0.082973	-0.077114	-0.13289	-0.13673	0.042969	0.13931	0.070606	0.064174
L_P_833.7487_9.990858	0.42246	-0.36017	-0.16075	0.42097	0.16541	-0.17698	-0.63555	0.1868	0.17083	0.57475	-0.24422	-0.11123	-0.016964	-0.15698	0.061499	-0.31778	0.096182	0.33783	-0.12335	0.48565	-0.15565	0.87248	-0.69656	-0.50263	0.16188	0.042278	-0.39264	-0.59604	-0.3649	-0.81165	-0.35865	-0.065855	-0.082703	-0.19947	-0.17777	0.21129	0.23196	0.14319	0.23454
L_P_834.2323_9.238518	-0.57649	-0.17763	-0.61585	-0.68825	0.21357	0.41181	0.56318	0.47732	-0.31972	0.25307	0.76376	0.18252	0.7773	0.74604	0.74867	0.29581	-0.32076	0.47736	-0.15203	-0.15834	0.14309	0.44519	0.46199	0.20418	0.049085	0.065159	0.24617	0.60229	-0.40978	0.18319	-0.26744	0.80949	0.82414	0.80426	0.84914	0.70268	-0.79061	-0.76942	-0.75918
L_P_835.5394_7.583003	-0.4292	-0.21546	-0.54824	-0.06118	0.5228	0.36423	0.58906	0.44775	-0.18929	-0.13753	0.40528	0.2	0.39791	0.14697	0.15625	0.14179	0.30193	0.60742	0.24212	0.50063	0.50756	0.32028	0.44961	0.28724	0.4984	0.44482	-0.22918	0.059237	0.10179	0.55117	-0.2709	0.02939	0.21528	0.21484	0.14458	-0.10427	-0.27112	-0.45845	-0.33516
L_P_835.609_8.071864	-0.48567	0.21964	-0.37233	0.58139	0.57015	-0.36692	-0.62184	0.57565	-0.36341	0.42119	0.046654	-0.32103	0.051152	0.46786	0.39299	0.42406	0.3206	0.29552	0.20485	0.17389	0.78037	0.36601	0.74269	-0.1241	0.7999	-0.10628	-0.6472	0.27647	-0.2571	-0.43222	0.18494	-0.090523	-0.038849	0.031213	0.075758	-0.21514	-0.20348	-0.12785	-0.69687
L_P_835.7626_10.45076	-0.51325	-0.38701	-0.28651	-0.46892	0.054513	0.23556	0.22371	0.14673	0.28662	0.068344	-0.12203	0.39373	0.099547	-0.6414	-0.39056	0.43875	-0.092021	0.059834	-0.22224	0.40331	0.16252	0.0028708	0.088171	-0.51196	0.087882	-0.43571	-0.058479	0.32343	-0.1936	-0.21932	-0.10136	-0.1244	-0.083418	-0.1882	-0.085816	0.18986	0.33708	0.20567	0.23084
L_P_837.6241_8.435287	-0.4027	-0.025366	0.15491	-0.20719	-0.21193	0.15901	-0.055991	0.18534	-0.55049	0.47289	0.30598	0.22111	0.24993	0.17619	0.076999	0.62639	-0.046376	0.57081	-0.21547	0.58541	-0.096934	0.26742	0.013948	-0.50535	-0.053381	0.28425	-0.20662	0.29907	-0.23404	0.46075	-0.21141	-0.11155	0.0068466	-0.058791	0.13727	-0.32862	-0.10573	-0.18757	-0.18851
L_P_837.682_9.579606	0.041775	-0.52686	-0.21636	-0.19371	-0.52124	0.010783	-0.23553	0.2872	-0.083945	0.31418	0.51262	0.5941	0.51023	-0.31412	-0.20595	0.15145	0.17221	0.39159	0.081343	0.42587	-0.15644	-0.27808	0.34595	0.62886	-0.017769	0.34587	-0.22318	0.29641	-0.46522	-0.66026	-0.18146	-0.29142	-0.2836	-0.40748	-0.36554	-0.0042419	0.49734	0.31684	0.047207
L_P_837.778_10.60687	-0.16941	-0.14667	-0.069635	-0.38414	-0.0085524	0.28081	-0.13855	0.29607	0.28805	0.59319	-0.32376	0.073419	-0.051668	-0.31116	-0.091271	0.47224	-0.36294	-0.070161	-0.40933	0.21007	-0.05719	0.12549	-0.46682	-0.62226	-0.13414	-0.42719	0.58068	0.058778	-0.55044	-0.1586	-0.34416	0.19333	0.13209	0.065391	0.1042	0.2022	-0.067866	-0.02326	0.263
L_P_838.6448_9.989747	-0.34666	-0.21494	-0.36057	-0.19168	0.70863	-0.74014	-0.65318	0.37572	-0.34751	-0.66528	-0.027563	0.19713	0.43555	-0.32353	0.23751	-0.055466	-0.34975	0.15822	0.13161	-0.33784	-0.41581	0.77964	-0.29844	0.28963	-0.54493	0.012781	0.31927	0.54766	-0.26138	-0.11301	0.32921	0.20523	0.022431	-0.084046	-0.063287	0.60465	0.10072	0.13563	-0.77914
L_P_839.7_9.752948	0.088844	-0.43851	-0.22587	-0.12378	-0.32097	-0.32817	-0.4943	0.09917	0.1008	0.10795	0.5938	0.564	0.59952	-0.17362	0.019274	-0.23437	0.11536	0.21822	-0.015534	0.35333	0.10411	-0.21974	0.28201	0.31748	0.12265	0.30729	-0.26047	0.25614	-0.33428	-0.70216	-0.13038	-0.40962	-0.41701	-0.45223	-0.43203	-0.15318	0.46769	0.42792	0.1199
L_P_841.7157_9.886955	-0.026084	-0.567	-0.45353	-0.052524	-0.044642	-0.32764	-0.54141	0.3257	-0.15066	0.22129	0.61227	0.62744	0.63576	-0.28977	-0.074974	0.004117	0.24893	0.32797	0.15558	0.53884	0.26645	-0.44425	0.53989	0.26498	0.44847	0.32329	-0.17484	0.34702	-0.49062	-0.83192	-0.18919	-0.46943	-0.45399	-0.49652	-0.55423	-0.14131	0.53662	0.36234	0.28124
L_P_842.8087_10.61177	-0.58735	-0.53333	-0.61321	-0.18314	0.52852	-0.74521	-0.56215	0.31518	-0.56292	-0.77317	0.087075	0.4562	0.15734	-0.55815	-0.386	0.25243	0.17292	0.65044	0.46966	0.55725	0.080988	-0.6925	0.57348	0.59737	0.28141	-0.11324	0.4579	0.65635	0.25665	-0.81136	0.82769	-0.39739	-0.43967	-0.47228	-0.55953	0.026431	0.52676	0.45668	0.37041
L_P_843.517_7.30332	-0.22697	-0.39601	-0.12066	0.073409	-0.060965	-0.41351	-0.45537	0.36251	-0.36304	-0.010443	-0.29372	-0.13958	-0.29783	-0.48954	-0.43738	0.19507	0.70558	0.41384	0.24367	0.35624	0.48167	0.41424	0.67281	-0.2004	0.74457	-0.098788	-0.50747	0.34621	-0.53243	-0.69948	0.65805	-0.63792	-0.65718	-0.66637	-0.64375	-0.61211	0.55994	0.54041	0.40186
L_P_843.732_10.03851	-0.28766	-0.57226	-0.38685	0.28348	-0.065794	-0.03964	-0.54034	0.52771	0.024743	0.56769	0.2507	0.397	0.36755	-0.41943	-0.15711	0.20091	0.29575	0.44944	0.18322	0.58943	0.25325	0.62448	0.30953	0.01587	0.6206	0.10455	-0.30424	-0.047667	-0.65558	-0.88439	-0.4241	-0.31939	-0.26397	-0.42074	-0.29578	-0.19526	0.38175	0.17138	0.41238
L_P_844.6559_9.746312	-0.24279	-0.64913	-0.43159	-0.59242	-0.35451	0.24519	-0.0075906	0.56912	0.13938	0.45836	0.66682	0.76876	0.70876	-0.49503	-0.23689	0.062942	0.19871	0.35166	0.13153	0.43215	-0.1583	-0.51808	0.36628	0.56176	-0.12764	0.17162	0.028063	0.56868	-0.59283	-0.82359	0.018595	-0.28861	-0.35736	-0.38727	-0.43546	0.027263	0.4805	0.45228	0.47208
L_P_845.748_10.21004	-0.42347	-0.58827	-0.37971	-0.64377	-0.52628	0.00039895	-0.040072	0.090512	0.29236	0.0063057	0.19942	0.46408	0.37776	-0.49228	-0.16628	0.3277	0.094607	-0.042108	-0.22511	0.20195	-0.14598	0.2793	0.054762	-0.4243	0.099533	-0.091629	0.011466	0.17764	-0.52891	-0.67476	-0.13981	-0.62131	-0.61507	-0.62726	-0.60695	-0.29233	0.6426	0.59273	0.49676
L_P_846.6708_9.881832	-0.35163	-0.63522	-0.4987	-0.28177	-0.31509	-0.29559	-0.57332	0.068435	0.53605	0.28046	0.28688	0.40331	0.45231	-0.33988	0.0073641	-0.22319	0.32205	0.42049	0.080764	0.50207	0.2554	-0.0098149	0.30613	0.34004	0.41066	0.064201	-0.083207	-0.041019	-0.68111	-0.76314	-0.13499	-0.46088	-0.44748	-0.46234	-0.49147	-0.25596	0.4347	0.37309	0.32386
L_P_847.5474_8.019421	-0.19547	0.25603	-0.11816	-0.0011397	-0.5909	0.49736	0.49289	0.03987	0.076592	0.36974	-0.57075	-0.68511	-0.57616	0.3163	0.19283	0.70405	-0.13327	0.37156	0.12144	0.50238	0.23817	0.66037	0.74404	0.12851	0.28517	0.25428	-0.3136	0.61209	-0.3974	0.76648	0.24348	-0.012187	0.13558	-0.048039	0.45501	0.057225	-0.035909	-0.084105	0.011004
L_P_847.7642_10.38012	-0.0711	-0.42439	-0.27559	-0.6047	-0.35432	0.21809	0.15198	0.19794	0.53088	0.21939	0.076002	0.29885	0.29989	-0.33122	-0.005782	0.20859	0.049075	0.051548	-0.18685	0.39471	-0.33391	0.48525	-0.43461	-0.51619	-0.23436	-0.3051	0.25778	0.097093	-0.65651	-0.60228	-0.18318	-0.28129	-0.32727	-0.32683	-0.2838	0.1208	0.41088	0.43664	0.51324
L_P_848.6869_10.03021	0.0096711	-0.065544	-0.37864	-0.52805	0.058777	0.064806	0.08267	0.24208	-0.075461	0.23189	0.79052	0.65894	0.76492	0.14877	0.11485	0.22282	0.06995	0.39427	0.1611	0.47811	0.26484	-0.73613	0.41133	-0.54133	0.46711	-0.045505	0.31294	0.43314	0.10369	-0.57153	0.092886	-0.026031	-0.010622	0.002646	-0.046371	0.13184	-0.012943	0.0042853	0.073414
L_P_848.8384_7.720989	-0.19532	-0.17493	0.51283	-0.19475	-0.19751	-0.7549	-0.74526	-0.39428	-0.48515	-0.66062	-0.51912	0.24803	-0.61336	-0.81029	-0.82538	0.098845	0.38806	0.22077	0.27113	0.3119	-0.090747	0.22007	0.30238	0.28465	0.17194	0.30481	0.058185	0.0124	0.084833	-0.29495	-0.041668	-0.64244	-0.71419	-0.63708	-0.82205	-0.60543	0.61515	0.57998	0.50267
L_P_849.2433_6.841306	-0.73098	-0.46693	-0.78011	-0.44555	0.13867	0.069885	0.20747	0.57602	-0.14174	-0.16532	-0.013654	-0.58563	0.097574	0.62222	0.70984	0.36005	0.2231	0.049538	0.025	-0.3432	-0.0001945	0.45307	-0.11011	-0.0033702	0.056672	-0.14121	0.76537	0.027002	-0.37746	-0.12265	0.24549	0.6094	0.69542	0.6502	0.70978	0.551	-0.54774	-0.65735	-0.64459
L_P_849.7794_10.53286	-0.15292	-0.42505	-0.31799	-0.68649	-0.29511	0.17895	0.2018	0.096048	0.59368	0.039023	0.10837	0.33752	0.31567	-0.36365	-0.036135	0.19069	0.06056	-0.07032	-0.14412	0.36244	-0.22998	0.34425	-0.23389	-0.27468	-0.19483	-0.1689	0.23729	0.1001	-0.48998	-0.58778	-0.12173	-0.19549	-0.22798	-0.20632	-0.20665	0.065376	0.36125	0.41575	0.50693
L_P_851.794_10.69385	-0.094157	-0.25941	-0.18666	-0.41354	-0.21472	0.17563	0.22841	0.037288	0.47815	-0.011909	-0.093697	0.14616	0.078136	-0.28617	-0.066516	-0.030072	-0.21718	-0.42231	-0.47681	0.15478	-0.12848	0.50882	-0.31768	-0.47058	-0.17064	-0.32032	0.20329	-0.00021538	-0.42366	-0.30691	-0.1195	-0.14177	-0.179	-0.16871	-0.0961	0.037783	0.24576	0.40202	0.33982
L_P_852.7185_10.37809	-0.032431	-0.79714	-0.46556	-0.46941	-0.15145	-0.73651	-0.5048	-0.29835	-0.26378	-0.80654	-0.55616	-0.59566	-0.279	0.075342	0.53309	-0.51414	0.094781	-0.41019	0.29147	-0.44318	-0.11847	0.71896	0.26974	0.27436	0.39533	0.24812	-0.1433	-0.09013	-0.11742	0.16583	-0.41265	0.090865	0.10769	0.21669	0.13289	-0.14415	-0.2044	-0.14465	-0.33227
L_P_852.7205_9.278334	0.39418	-0.43251	-0.011706	-0.56277	-0.32688	0.17481	0.072733	0.054157	0.11464	0.29386	-0.06324	0.23448	0.10603	-0.43002	-0.16511	-0.088798	-0.39216	-0.37041	-0.47377	-0.104	-0.41961	0.66585	-0.62474	-0.27409	-0.44253	-0.15583	0.51568	-0.061104	-0.60464	-0.22277	-0.19955	-0.4199	-0.44233	-0.53036	-0.40775	0.36883	0.65069	0.67608	0.47918
L_P_852.7211_10.08443	-0.10426	-0.22905	-0.55603	0.51919	0.5769	-0.40872	-0.58766	-0.048274	-0.17459	0.20726	-0.15868	-0.43466	-0.36021	0.47197	0.13975	-0.52696	-0.26488	0.054951	-0.061501	0.69754	0.58358	0.16106	0.68273	0.59355	0.45375	-0.06261	0.19821	0.37047	0.50076	0.054818	-0.020681	0.68897	0.69974	0.67809	0.65793	0.68364	-0.57204	-0.58164	-0.3989
L_P_854.7338_10.53816	0.039855	-0.4872	-0.39329	-0.027053	0.55582	-0.55888	-0.58554	-0.17268	-0.18837	-0.10812	-0.42637	-0.71838	-0.27654	0.47706	0.57629	-0.31063	-0.55813	-0.59104	-0.51016	-0.24436	0.24985	0.83131	0.23387	-0.21078	0.32793	0.1298	-0.22643	0.38049	-0.20028	0.055343	0.24368	-0.21453	-0.15552	-0.26069	-0.087071	0.30343	0.35905	0.35103	-0.60966
L_P_854.7358_9.433493	-0.18323	-0.52897	-0.3298	-0.054239	0.21374	-0.068156	0.1724	0.45443	-0.62082	0.090964	0.38522	0.45648	0.56036	-0.38337	0.044007	-0.24041	-0.53291	-0.55608	-0.41352	-0.049109	-0.0039732	0.69785	0.28111	0.14194	0.39384	0.26182	0.091372	0.18632	-0.67748	-0.61279	0.75053	-0.70636	-0.67038	-0.7624	-0.63907	0.2405	0.82489	0.80682	-0.51391
L_P_854.7368_10.23748	-0.016325	-0.68018	-0.10732	-0.42538	0.29973	-0.65366	-0.54877	0.21589	-0.41379	-0.6031	0.05296	0.39798	-0.019383	-0.30671	-0.46863	-0.60249	0.22643	0.13878	0.19608	0.24138	0.054358	0.070279	0.55334	-0.13139	0.097676	-0.27086	0.23038	0.56471	-0.20306	-0.30978	0.48368	-0.62978	-0.73101	-0.66312	-0.75363	-0.44231	0.57361	0.64824	0.44022
L_P_855.5309_7.525848	-0.19287	0.089429	-0.099714	0.20078	0.087867	0.42029	0.49045	0.30028	0.61732	0.0722	-0.24401	0.04825	-0.13759	-0.28635	-0.11102	0.74783	-0.16887	-0.18087	-0.27937	0.011488	0.52796	0.21115	-0.058174	-0.27952	0.089573	-0.32533	0.12925	-0.010632	0.11135	0.3309	-0.023132	0.11764	0.24638	0.15398	0.18475	0.40823	-0.072238	-0.19726	-0.52744
L_P_856.75_9.573409	0.4691	-0.48328	0.031654	-0.068343	-0.28344	-0.23304	-0.46492	-0.12407	-0.2204	0.19865	0.22722	0.23217	0.23305	-0.11938	-0.067183	-0.46071	-0.42386	-0.33096	-0.26828	-0.074582	-0.031719	0.45751	0.21509	0.26888	0.068758	0.22607	-0.078359	0.15384	-0.3315	-0.50491	-0.18074	-0.32696	-0.40719	-0.50748	-0.34351	0.13765	0.57495	0.65337	0.64469
L_P_856.7523_10.39101	-0.58269	-0.62683	-0.62095	-0.58968	-0.38337	0.14916	-0.1396	0.47304	0.48207	0.32683	-0.035445	0.37849	0.35933	-0.39989	-0.092118	0.43349	0.31843	0.28025	0.017602	0.40653	0.088053	0.55429	-0.26065	-0.344	0.11455	-0.37978	0.42624	0.28004	-0.7587	-0.63694	0.22119	-0.39875	-0.39714	-0.40572	-0.40746	-0.029299	0.43136	0.41101	0.33544
L_P_856.8267_10.68815	-0.63501	-0.72611	-0.72486	-0.57685	0.15379	0.18975	0.61891	0.11696	0.36664	-0.60132	0.18691	-0.38253	0.29799	0.62874	0.68931	-0.16495	0.0042759	0.098097	0.20308	-0.458	-0.084281	0.029858	0.24108	0.49445	-0.22335	-0.048403	0.30798	0.5271	-0.073823	0.36326	0.22715	0.57747	0.55313	0.54913	0.54842	0.36189	-0.48585	-0.45959	-0.19824
L_P_857.5929_7.423082	0.054009	0.14173	-0.099831	0.50354	0.36888	-0.24628	-0.23885	-0.18662	-0.44944	0.097001	0.30584	0.023183	0.11356	0.22963	0.088743	0.0053864	-0.26179	-0.17604	-0.10718	0.20194	0.19629	0.39927	-0.15119	-0.40684	0.3118	-0.15075	0.040945	-0.35344	0.29369	0.09588	-0.047501	-0.26218	-0.2556	-0.22528	-0.23711	-0.17129	0.1712	0.179	-0.32408
L_P_857.7466_9.810432	-0.27346	-0.40399	-0.74332	0.77729	0.59285	-0.54487	-0.70635	0.54024	-0.22068	0.2515	0.182	0.029767	0.39565	-0.0081278	0.36749	0.14203	0.13148	0.26821	0.27315	0.29336	0.2164	0.58581	0.26071	-0.036042	0.56884	-0.028279	-0.10738	-0.019919	-0.47341	-0.88054	-0.3862	-0.15339	-0.19776	-0.26032	-0.34538	0.021992	0.31353	0.13386	-0.49078
L_P_857.7472_10.14695	-0.088036	0.05343	-0.33562	-0.36702	0.41202	-0.17144	-0.40767	-0.091458	-0.16935	0.3328	0.50291	0.69766	0.49086	-0.6014	-0.48293	0.17863	-0.16529	0.36087	0.080844	0.40704	0.3715	0.20014	0.063877	-0.46894	0.089614	-0.4565	0.30087	0.50103	-0.18523	-0.20575	-0.35673	0.25774	0.33856	0.14015	0.20043	0.4792	-0.0039084	-0.30163	-0.0077086
L_P_858.7681_10.54901	-0.58534	-0.39037	-0.60607	-0.67623	-0.31667	0.51509	0.68039	0.47708	0.56144	-0.030806	0.40554	0.26554	0.58275	0.25704	0.55189	0.73687	-0.097939	-0.31139	-0.24273	0.19328	-0.2136	0.12838	0.098894	0.015574	-0.11316	-0.11828	0.57753	0.32561	-0.78914	0.11337	0.2162	0.20366	0.26016	0.1734	0.35542	0.59524	-0.16835	0.013387	-0.21527
L_P_859.7631_10.3048	-0.060764	-0.015567	0.024271	-0.18859	-0.069052	0.26907	0.13347	0.09705	0.28972	0.27829	0.030384	0.30193	0.05233	-0.40211	-0.35377	0.31357	-0.10269	0.029744	-0.16756	0.34483	0.0063896	0.094983	-0.14568	-0.46448	-0.080626	-0.31911	0.021588	0.23133	-0.09278	-0.35722	-0.067946	-0.10327	-0.067398	-0.14558	-0.092231	0.069813	0.2043	0.14366	0.35672
L_P_861.5027_7.156678	-0.55744	-0.045817	-0.38447	-0.18197	0.10214	-0.40292	-0.44962	-0.20857	0.29124	-0.32384	-0.70833	-0.42254	-0.73572	-0.54166	-0.62284	0.31519	0.57697	0.45246	0.62646	0.40289	0.52671	0.7587	0.47613	0.25586	0.57399	0.19894	-0.80637	-0.039094	0.26226	0.33407	0.44583	-0.47028	-0.42642	-0.33244	-0.32332	-0.4259	0.34023	0.40601	0.48125
L_P_861.7788_10.46362	-0.25812	-0.19863	-0.1313	-0.37544	0.094767	0.35573	0.13077	0.29421	0.19108	0.50857	0.18612	0.37971	0.24718	-0.33193	-0.20072	0.44238	-0.22279	0.061091	-0.2941	0.41881	-0.15753	0.037542	-0.15284	-0.54737	-0.12773	-0.39523	0.036157	0.27224	-0.12145	-0.23274	-0.18169	-0.027016	-0.010515	-0.062061	-0.041055	0.20352	0.17943	0.13037	0.094136
L_P_861.7816_10.69537	-0.3821	0.069175	-0.19607	0.03345	0.1897	-0.08658	0.19583	0.08655	-0.35985	-0.34247	-0.012922	-0.41102	-0.067702	0.46423	0.38761	0.029827	0.15551	0.17773	0.37721	-0.30292	0.12242	0.27573	0.11684	0.38546	0.05945	0.22577	-0.065016	0.02326	0.2118	0.50877	0.050157	0.40944	0.44271	0.41304	0.41303	0.06408	-0.47215	-0.51499	-0.24561
L_P_862.6326_3.185153	-0.58771	-0.68877	-0.67623	-0.59807	-0.14412	0.45318	0.64126	0.62367	0.50158	-0.1813	0.48873	-0.033781	0.67747	0.42299	0.62303	-0.16776	-0.66543	-0.44834	-0.61423	-0.67543	0.012173	-0.089385	0.60424	0.30981	-0.063319	0.13718	0.64668	0.71291	-0.40277	-0.058237	0.40153	0.52893	0.52992	0.31774	0.58767	0.6309	-0.29073	-0.33524	-0.34804
L_P_862.6976_10.11159	-0.41139	-0.60708	-0.62417	-0.58479	-0.1275	0.44028	0.52582	0.52158	0.755	-0.060526	0.38951	0.49026	0.51586	-0.28019	-0.13979	-0.024082	-0.039037	0.41643	-0.43635	0.48225	0.011364	-0.35968	0.46981	-0.27542	-0.2469	-0.029147	0.56188	0.7133	-0.044518	-0.72545	0.41984	-0.54363	-0.5419	-0.50494	-0.48005	-0.38801	0.49132	0.52788	0.44275
L_P_863.6997_9.661613	-0.051117	-0.53725	-0.28111	-0.20337	-0.5217	-0.2667	-0.50761	0.046027	-0.056959	0.27085	0.60623	0.58124	0.56722	-0.22642	-0.13763	0.0067747	0.15143	0.36826	-0.058768	0.47807	0.088599	-0.43068	0.30192	0.34726	0.16811	0.38262	-0.35304	0.17214	-0.3643	-0.58955	-0.24042	-0.34138	-0.38737	-0.36074	-0.49019	-0.29608	0.34233	0.28342	-0.01836
L_P_864.7182_10.30512	-0.25483	0.34397	0.011447	-0.70582	-0.15592	0.46669	0.40689	0.23664	0.59229	0.46114	-0.10599	0.35626	-0.060139	-0.67479	-0.60783	0.82743	-0.068	0.42078	0.07598	0.47236	-0.1121	-0.042574	-0.23092	-0.23256	-0.13816	0.012719	0.16609	0.13511	0.29771	0.12714	0.16901	-0.17709	-0.17773	-0.15206	-0.26781	0.030195	0.23329	0.13649	0.52414
L_P_865.7156_9.789299	0.077684	-0.36953	-0.2043	-0.24241	-0.34414	-0.3937	-0.46223	-0.012046	0.065484	-0.12731	0.62898	0.61266	0.6	-0.24594	-0.10057	-0.11887	0.34303	0.40748	0.21529	0.43873	0.15355	-0.35604	0.39793	0.32565	0.13207	0.27523	-0.29367	0.4285	-0.21653	-0.69055	-0.17269	-0.35434	-0.37855	-0.37802	-0.37599	-0.21546	0.3758	0.34344	0.22195
L_P_866.7347_10.46565	-0.48955	-0.055276	0.066158	-0.62342	0.21698	0.30168	0.13833	0.3645	0.23108	0.426	0.26481	0.50354	0.36619	-0.46326	-0.21878	0.68918	-0.15618	-0.00067507	-0.24499	0.16322	-0.17308	-0.093746	-0.098022	-0.32123	-0.22365	-0.37156	0.2576	0.52393	-0.066348	-0.00084573	-0.13951	0.092195	0.13454	0.063174	0.082367	0.17348	-0.010302	-0.12128	-0.069414
L_P_867.7317_9.927222	-0.26862	-0.49404	-0.56996	-0.29575	-0.18181	-0.1573	-0.4798	0.17991	0.35415	0.32602	0.58855	0.64684	0.61645	-0.37274	-0.17629	0.45083	0.17405	0.34584	0.3291	0.60182	0.47491	-0.57269	0.71325	0.53862	0.57399	0.2292	-0.21095	0.40721	-0.048666	-0.80306	-0.12672	-0.53835	-0.54847	-0.5446	-0.58552	-0.27488	0.54585	0.46349	0.14944
L_P_868.7141_9.443647	0.29613	-0.64019	-0.45399	-0.64393	0.13846	-0.24335	-0.31555	-0.015268	0.25768	0.026589	0.13818	0.23994	0.36364	-0.24255	0.14648	-0.31749	-0.29225	-0.20989	-0.239	-0.2236	-0.44572	0.62992	-0.76755	-0.47785	-0.41707	-0.28418	0.64026	-0.31771	-0.41278	-0.61855	-0.43951	0.070664	0.0023123	0.063556	-0.19152	0.41816	0.059209	0.087503	0.06137
L_P_869.7484_10.08237	0.082199	-0.30631	-0.0031815	-0.4516	-0.39229	0.13523	-0.024236	0.31595	-0.040626	0.20114	0.44722	0.61106	0.50132	-0.47521	-0.24844	0.18656	0.37357	0.42951	0.20054	0.39315	0.018883	-0.31038	0.0019944	-0.21645	0.15185	-0.10849	-0.11855	0.11404	-0.45999	-0.72307	-0.025045	-0.5591	-0.58767	-0.52609	-0.59151	-0.3846	0.48383	0.47667	0.53855
L_P_870.6716_9.781795	-0.38157	-0.64471	-0.48027	-0.46036	-0.22626	0.015425	-0.37268	0.46215	0.19577	0.25661	0.61055	0.75063	0.62637	-0.54428	-0.39538	0.24284	0.63113	0.48052	0.4955	0.5799	0.25339	-0.62864	0.72014	0.52049	0.41928	0.25953	-0.19685	0.61902	-0.38965	-0.85596	-0.025653	-0.40921	-0.49119	-0.46005	-0.52866	-0.31145	0.46993	0.41033	0.56169
L_P_870.7304_9.610454	-0.050326	-0.70326	-0.5638	-0.38729	0.48849	-0.33363	-0.28124	0.39082	-0.15387	-0.47642	-0.10894	0.345	0.07437	-0.49913	-0.14839	-0.11658	-0.41117	-0.25597	-0.45389	0.13798	-0.010074	0.60361	-0.33102	-0.066656	0.0068309	-0.38281	0.63377	0.2798	-0.53087	-0.81008	0.39845	-0.095068	-0.13918	-0.21089	-0.24942	0.73284	0.41671	0.45178	0.25102
L_P_871.5539_10.79648	-0.37471	-0.084334	-0.19467	-0.26163	0.041733	0.35139	0.50324	0.50803	-0.45951	0.18338	0.15786	-0.34622	0.16903	0.50391	0.43505	0.45343	-0.1768	-0.32941	0.18059	-0.63243	-0.096724	-0.46986	0.62046	0.78018	-0.15005	0.70735	0.52227	0.57825	-0.40227	0.5393	-0.56433	0.81597	0.82395	0.81851	0.83737	0.55015	-0.82491	-0.81174	-0.58261
L_P_871.7646_10.23797	-0.42025	-0.73798	-0.57649	-0.2045	0.24928	-0.092257	-0.4102	0.42438	0.36864	0.40536	0.40668	0.58318	0.58802	-0.54613	-0.093692	-0.17714	0.16504	0.23782	0.052165	0.58958	0.27495	-0.17857	0.27826	0.24679	0.4972	-0.23606	0.25144	0.26339	-0.81102	-0.92957	0.090708	-0.1931	-0.19628	-0.27043	-0.26826	0.44478	0.34148	0.2744	0.44634
L_P_872.2596_9.237829	-0.26828	-0.0064458	-0.52878	-0.83244	-0.60652	0.58047	0.76046	0.68913	-0.1587	-0.1445	0.7994	0.57641	0.76168	0.41313	0.13282	0.0598	-0.20634	0.12514	-0.15563	-0.29427	-0.036329	-0.26273	0.446	-0.4837	-0.47111	-0.37879	0.67113	0.79627	-0.15655	-0.61413	0.45386	0.56814	0.60359	0.60821	0.61986	0.64526	-0.47388	-0.41446	-0.17527
L_P_872.6866_9.920592	-0.2234	-0.38293	-0.27472	-0.44885	-0.29944	-0.082291	-0.17455	0.23974	-0.0048611	0.14579	0.52159	0.61011	0.59631	-0.39208	-0.1337	0.12196	0.32656	0.50835	0.36274	0.50736	-0.0015204	-0.22366	0.31537	0.3173	0.18262	0.25421	-0.11029	0.26837	-0.51413	-0.68322	0.092186	-0.46234	-0.47593	-0.46075	-0.48014	-0.18459	0.46396	0.44075	0.41409
L_P_873.5692_10.96946	-0.42026	-0.18255	-0.65038	-0.069193	-0.3417	-0.19341	-0.3786	0.27773	-0.14319	0.41136	-0.26491	-0.21318	-0.26952	-0.27758	-0.242	0.63301	0.25634	0.49212	0.17397	0.7741	0.57014	-0.20364	0.77105	0.52414	0.80859	0.14034	-0.34064	0.37638	-0.19295	-0.4896	0.50814	-0.37473	-0.28013	-0.43024	0.21276	0.1396	0.4402	0.49977	0.38201
L_P_873.7799_10.39206	-0.17973	-0.40842	-0.32036	-0.44032	-0.40365	0.0631	-0.11615	0.15385	0.36684	0.24352	0.18901	0.30739	0.33027	-0.25767	-0.0066499	0.061273	0.18344	0.15606	-0.085389	0.3195	-0.11558	0.42892	-0.23387	-0.40621	-0.021717	-0.20075	-0.02086	0.050683	-0.63051	-0.69272	-0.067554	-0.44515	-0.45199	-0.44182	-0.44824	0.029348	0.4967	0.51658	0.36468
L_P_875.7955_10.54494	-0.14183	-0.28073	-0.23376	-0.43896	-0.23445	0.2748	0.19309	0.30987	0.5049	0.18583	0.0066459	0.21783	0.23888	-0.27482	0.025205	0.2432	0.14249	-0.046781	-0.13909	0.38854	-0.29417	0.57505	-0.40674	-0.62894	-0.17599	-0.2348	0.11075	-0.050315	-0.66713	-0.5606	-0.21127	-0.29672	-0.30579	-0.26678	-0.21406	-0.10593	0.26533	0.28736	0.51868
L_P_876.7207_9.095909	0.2846	-0.60885	-0.44165	-0.49999	0.22662	0.088188	-0.071813	-0.042884	0.18446	0.40102	0.20432	0.34424	0.36054	-0.35459	-0.031064	-0.27817	-0.30782	-0.08887	-0.38719	0.027027	-0.3083	0.75577	-0.74756	-0.57285	-0.33612	-0.23028	0.36405	-0.097398	-0.70358	-0.68193	-0.34445	-0.11602	-0.17177	-0.22863	-0.26923	0.45724	0.41917	0.42571	0.52666
L_P_877.81_10.69502	-0.22827	-0.20443	-0.16857	-0.58969	-0.47838	0.31613	0.2522	0.12816	0.64216	0.16716	-0.088644	0.19585	0.064149	-0.28544	-0.16909	0.37964	0.18652	-0.012911	-0.19076	0.39785	-0.12486	0.26864	0.021775	-0.25056	-0.074372	-0.083257	0.34274	0.14941	-0.43831	-0.37355	-0.1402	-0.44195	-0.45569	-0.40426	-0.40158	-0.24642	0.37943	0.42935	0.56228
L_P_878.7361_9.26785	0.12852	-0.2429	-0.098782	-0.11924	0.53219	-0.50818	-0.51632	0.37066	-0.54539	0.26906	-0.10335	0.12196	0.10705	-0.2322	0.071678	-0.50961	-0.64121	-0.49999	-0.34607	0.27636	-0.24414	0.79653	0.031502	0.14836	-0.071495	0.069573	0.24712	0.54368	-0.5923	-0.4191	0.55819	-0.62105	-0.6358	-0.73024	-0.5647	0.52902	0.78641	0.81181	-0.17476
L_P_878.7368_10.09112	0.0065735	-0.63062	-0.64908	-0.12605	0.40168	-0.23366	-0.43122	0.42756	0.50305	0.40787	0.056241	-0.0024681	0.147	0.15932	0.16061	-0.31256	0.036856	-0.078002	9.9263e-06	0.10254	0.53447	0.61654	0.29296	-0.13342	0.66746	-0.46552	0.35063	0.34932	-0.7373	-0.80887	-0.4563	0.10248	0.11433	-0.012958	-0.050526	0.12083	-0.094257	-0.18049	0.21116
L_P_879.5301_7.392076	-0.31528	0.026998	-0.24517	-0.2239	0.1792	0.052683	0.25812	-0.19702	0.29754	-0.29671	-0.13677	0.2518	0.090311	-0.43809	-0.1653	0.50908	0.043867	-0.3584	-0.43944	0.023111	0.33336	0.2201	0.18662	-0.44869	0.22836	-0.10997	-0.12882	0.1221	-0.36543	-0.1551	0.46999	-0.62693	-0.55433	-0.5251	-0.47934	-0.17607	0.56626	0.57126	-0.035877
L_P_879.8243_10.84559	-0.30873	-0.35527	-0.20623	-0.47421	-0.24139	-0.14527	-0.11548	0.0014132	0.23751	-0.066718	-0.41373	-0.13356	-0.21815	-0.29922	-0.089043	-0.018103	-0.11187	-0.69657	-0.54274	-0.25974	-0.12573	0.51619	-0.338	-0.27458	-0.07561	-0.15401	0.35011	-0.18977	-0.28765	-0.20493	0.079482	-0.31952	-0.36353	-0.27703	-0.25433	-0.011746	0.29052	0.50561	0.0078592
L_P_880.6135_10.95404	-0.55166	-0.73402	-0.64248	-0.77616	-0.062997	-0.50238	0.037811	-0.13208	-0.55155	-0.77147	0.45314	0.31214	0.4144	0.022316	0.051934	-0.62939	0.026808	0.53243	-0.15476	-0.72312	-0.39376	0.60279	0.15805	0.75156	-0.26966	0.43616	0.017503	0.38658	-0.1368	0.33852	0.15769	0.74147	0.7223	0.75064	0.69764	0.63226	-0.69329	-0.67206	-0.42033
L_P_880.7515_9.429129	-0.026713	-0.64184	-0.47372	-0.2738	-0.056159	-0.57237	-0.58068	0.34429	-0.68888	0.12683	0.0889	-0.31245	0.1842	0.32096	0.37849	-0.68403	-0.37745	0.15488	-0.06811	-0.080932	-0.31459	0.68382	0.044819	0.41669	-0.074302	0.67778	0.37774	0.16329	-0.27133	-0.61508	0.22613	-0.099289	-0.13741	-0.14356	-0.27202	0.41128	0.26243	0.26954	0.10171
L_P_880.7524_10.25316	-0.083663	-0.71702	-0.63358	-0.20035	0.38902	-0.77899	-0.73009	-0.036968	-0.47995	-0.69909	0.28996	0.49566	0.46411	-0.44259	-0.14676	-0.6727	0.50953	-0.00033109	0.36174	0.21455	0.20851	0.39752	0.41614	0.50337	0.61277	0.041086	-0.152	-0.084863	-0.73957	-0.87769	0.42901	-0.23713	-0.30948	-0.30819	-0.29802	0.50265	0.34787	0.49767	-0.0075411
L_P_882.7666_9.59838	0.5668	-0.42994	-0.045594	-0.20127	-0.31281	-0.31042	-0.55517	-0.24237	-0.3162	0.24605	0.35941	0.25567	0.32554	-0.044804	0.0075981	-0.52606	-0.59631	-0.33706	-0.50806	-0.20415	-0.028838	0.66832	0.09531	0.23145	-0.028789	0.039243	0.056611	0.39999	-0.32733	-0.41529	-0.21278	-0.11123	-0.17856	-0.31258	-0.10812	0.30207	0.46947	0.59946	0.54598
L_P_882.7682_10.4118	-0.21785	-0.54402	-0.42575	-0.067675	0.40331	0.46753	0.35107	0.77187	0.6468	0.50019	0.12127	-0.24385	0.55934	0.49732	0.67677	-0.3612	-0.38221	-0.50642	-0.35602	-0.143	-0.051947	0.87974	-0.26537	-0.2513	0.31762	-0.025255	0.37803	0.23875	-0.80719	-0.28654	0.31046	-0.24673	-0.20473	-0.35721	-0.1055	0.45367	0.44954	0.41886	-0.2872
L_P_883.5611_8.203073	-0.67048	-0.15623	-0.1964	-0.29109	0.28211	0.40555	0.040807	0.52173	0.69974	0.41621	-0.13399	-0.092886	0.047407	-0.031822	0.15195	-0.39626	-0.35539	-0.00082209	0.11864	-0.43768	0.48557	0.82275	0.15057	-0.30078	0.67545	-0.6496	-0.062471	0.0192	-0.57771	-0.51274	-0.5357	0.6449	0.65147	0.646	0.56056	0.33251	-0.68252	-0.68115	-0.30329
L_P_883.5996_6.933201	-0.3893	0.14116	-0.26939	-0.14941	-0.38178	0.56104	0.52456	0.49068	0.67378	0.47334	0.24274	-0.14292	0.14605	0.49278	0.32019	0.68807	-0.36791	-0.60304	-0.59032	-0.68399	0.40525	0.57948	-0.18152	-0.34583	0.019536	-0.081287	0.068496	-0.16303	0.21546	0.40399	-0.1239	-0.041788	0.088236	0.065508	0.16713	0.17307	-0.042341	-0.039312	-0.5065
L_P_883.763_10.16848	0.1292	-0.054587	-0.096432	-0.14728	-0.028486	0.38692	0.18813	0.45071	0.48815	0.47357	0.5679	0.5742	0.51356	-0.1895	-0.14342	-0.29	-0.29032	-0.20912	-0.33245	0.10482	0.025804	0.42073	0.12402	-0.60818	-0.052349	-0.011694	-0.26782	0.59985	0.11191	-0.38318	-0.16162	-0.37042	-0.37494	-0.41224	-0.44713	-0.0094368	0.46324	0.45078	0.23261
L_P_884.7796_10.84753	-0.32756	-0.2325	0.1697	-0.76196	-0.6298	0.27278	0.40255	0.21288	0.61945	-0.14115	-0.21125	0.24139	-0.15692	-0.57696	-0.53489	0.26445	-0.061076	-0.33667	-0.65599	0.060232	0.010373	-0.16346	0.044873	0.0056084	-0.1251	-0.034421	0.50504	0.12761	-0.13972	-0.015403	0.33298	-0.33312	-0.31513	-0.29303	-0.25406	-0.06722	0.29093	0.32106	0.36075
L_P_884.7835_10.56555	0.031008	-0.63664	-0.58226	-0.72332	-0.23578	-0.26116	-0.04305	0.2612	-0.53995	-0.46142	0.50533	0.25248	0.47808	0.36499	0.33292	-0.57516	-0.4133	-0.17969	-0.63093	-0.11006	-0.26779	-0.079217	-0.10481	-0.25497	-0.46517	-0.20976	0.62735	0.62673	-0.32753	-0.67876	-0.10435	-0.26936	-0.37624	-0.39125	-0.4056	0.30121	0.37063	0.48094	0.36365
L_P_885.7788_10.32362	0.033847	-0.081025	-0.020106	-0.046789	0.19537	0.17716	-0.01057	-0.041018	0.1826	0.32327	0.14957	0.36398	0.1363	-0.34462	-0.32107	-0.063938	-0.2127	-0.080223	-0.2495	0.19109	0.19874	0.29735	-0.032278	-0.47918	0.13707	-0.3903	-0.079514	0.13298	-0.17476	-0.35438	-0.12275	-0.16521	-0.11815	-0.19156	-0.16473	0.10336	0.29801	0.20708	0.25031
L_P_887.7945_10.47592	-0.14008	-0.0073818	-0.22742	0.097258	0.16645	0.23392	-0.1329	0.19803	0.11886	0.57169	0.10286	0.23465	0.1206	-0.19154	-0.15327	0.09202	-0.15813	-0.055938	-0.19531	0.42023	-0.10633	0.36564	-0.16621	-0.5159	-0.056071	-0.46629	-0.17052	0.19439	-0.029139	-0.28877	-0.24451	-0.064584	-0.034919	-0.089324	-0.047384	0.11693	0.16929	0.11207	0.077314
L_P_888.7183_10.16151	-0.25752	-0.029586	0.17736	-0.13587	0.15496	0.46524	0.3455	0.25043	0.33754	0.56378	-0.10159	0.15476	-0.13797	-0.34956	-0.39206	0.13575	-0.32938	0.089506	-0.26568	-0.014995	-0.10256	0.55745	-0.42144	-0.39425	-0.099902	-0.13311	-0.027367	-0.068485	-0.13494	0.17152	0.20011	-0.06764	0.013929	-0.14243	-0.01157	0.36063	0.37342	0.23092	0.49495
L_P_889.7158_9.662786	-0.095137	-0.27554	-0.14211	-0.44815	-0.59611	-0.034911	-0.17427	0.1925	-0.074123	0.15882	0.52718	0.68942	0.43314	-0.51722	-0.52472	0.39378	0.59872	0.66534	0.54681	0.56722	0.04573	-0.49806	0.54575	0.6121	0.13535	0.41648	-0.11385	0.49027	-0.22392	-0.44164	-0.32957	-0.35998	-0.45324	-0.30387	-0.55774	-0.60302	0.15797	0.07812	0.521
L_P_889.8098_10.61964	-0.042816	0.10234	0.10427	0.010381	0.183	0.21831	-0.02785	0.35566	-0.1455	0.42125	0.13398	0.32071	0.20877	-0.24765	-0.1652	0.49586	-0.18219	-0.12242	-0.34288	0.070232	-0.12038	0.47055	-0.45153	-0.61092	-0.17949	-0.39468	0.087787	-0.0065724	-0.16855	-0.21864	-0.22871	0.0023162	-0.034308	-0.057702	-0.075665	0.047458	0.072467	0.07996	-0.081961
L_P_891.7316_9.793043	0.16488	-0.54417	-0.46402	0.061881	-0.090124	-0.50814	-0.70156	0.10071	-0.18935	0.21599	0.61387	0.49857	0.58254	-0.081509	0.017384	-0.25353	0.32013	0.30059	0.33618	0.54246	0.32063	0.091564	0.53943	0.57521	0.44086	0.4062	-0.48387	0.29387	-0.43223	-0.8206	-0.29858	-0.36116	-0.37188	-0.40992	-0.44493	-0.10215	0.43683	0.35863	0.18826
L_P_891.8243_10.76494	-0.34255	-0.48846	-0.29052	-0.50967	0.11493	0.37572	0.33599	0.28587	0.2834	0.29895	-0.22243	0.084306	0.059442	-0.23312	0.019117	0.35452	-0.345	-0.57579	-0.63762	0.0097983	-0.12985	-0.0081098	-0.059334	-0.43374	-0.15394	-0.44433	0.18299	0.39702	-0.41355	-0.45018	0.057106	-0.19789	-0.19213	-0.27185	-0.17596	0.21948	0.38485	0.42474	0.17928
L_P_892.7135_9.275016	0.057547	-0.53507	-0.42087	-0.26277	0.40276	-0.12548	-0.35945	0.22185	0.27694	0.44231	-0.12074	0.30439	0.2738	-0.47555	-0.086333	-0.38456	-0.61071	-0.31861	-0.48258	-0.038273	-0.035548	0.77126	-0.7366	-0.42714	-0.09448	-0.32353	0.51547	-0.03105	-0.73828	-0.74169	-0.39233	-0.12525	-0.17189	-0.30986	-0.24333	0.61629	0.4197	0.44432	0.21475
L_P_892.7492_10.47978	-0.036725	-0.47815	-0.34934	-0.61767	-0.25164	-0.57964	-0.32138	-0.28975	-0.53062	-0.77649	-0.36361	0.20789	-0.22332	-0.68468	-0.50744	0.17126	0.22839	0.63099	0.51032	0.58793	-0.00019416	0.6156	0.5554	-0.16031	0.26451	0.093993	-0.63699	0.52137	-0.6068	-0.3266	0.5951	0.00051627	0.01996	-0.077732	0.3978	0.55549	0.23667	0.21836	-0.14168
L_P_893.536_10.81734	-0.78314	-0.4011	-0.78102	-0.50468	0.076714	-0.18385	0.24037	0.39606	-0.25476	-0.64361	0.6587	0.35087	0.75743	0.52861	0.64562	0.081844	-0.48929	0.38126	-0.41916	-0.38549	0.23117	0.78478	0.61179	0.16486	0.18129	-0.1599	0.12394	0.69196	-0.33844	0.48864	0.71181	-0.21626	0.086295	-0.30293	0.414	0.56676	0.42249	0.38255	-0.60052
L_P_893.7483_9.937471	-0.15759	-0.69673	-0.68401	-0.17438	0.26978	-0.7609	-0.75194	-0.13332	-0.71833	-0.2637	0.6834	0.41992	0.71185	0.13652	0.36099	-0.30326	0.028477	0.22503	0.2371	0.14026	0.037131	0.57152	0.17446	0.61672	0.2292	0.39511	-0.29782	0.16512	-0.57607	-0.71698	-0.23353	-0.18077	-0.21098	-0.25387	-0.27738	0.16883	0.35288	0.34658	-0.27135
L_P_894.729_9.434602	-0.21949	-0.30056	-0.42728	-0.47671	0.18851	-0.338	-0.13643	0.20052	-0.013485	-0.41048	0.025775	0.21575	0.36483	-0.33762	0.044457	-0.20722	-0.50237	-0.60373	-0.53033	-0.63221	-0.14515	0.81384	-0.71025	-0.22463	-0.058078	-0.30651	0.50284	-0.2309	-0.4317	-0.43711	0.28492	-0.066693	-0.035721	-0.089187	0.068719	0.54954	0.27511	0.36092	-0.63918
L_P_894.7647_10.62801	-0.037919	0.21423	0.051425	0.16892	0.2293	0.24675	-0.077076	0.26972	0.03274	0.53866	-0.030401	0.13646	0.026518	-0.1726	-0.14118	0.50677	-0.11325	0.059995	-0.23519	0.32221	0.057754	0.46143	-0.28368	-0.36901	-0.066544	-0.2656	-0.18183	-0.098252	-0.2042	-0.15093	-0.11369	0.044395	0.028389	-0.0082519	0.030666	0.090619	0.023214	0.054181	0.047603
L_P_895.7646_10.09209	-0.0017917	-0.63318	-0.51416	-0.073281	0.41917	-0.65109	-0.77052	0.17166	-0.19174	0.26311	0.33873	0.19938	0.43911	0.06368	0.27933	-0.461	-0.076608	-0.12144	0.053305	0.38391	0.19354	0.71973	0.009612	0.0087563	0.42952	-0.037621	-0.085286	0.1323	-0.7529	-0.85037	-0.30478	-0.36509	-0.38185	-0.45106	-0.44554	0.2266	0.49824	0.48564	0.20474
L_P_896.687_9.786056	-0.2637	-0.75184	-0.71364	-0.023314	0.32919	-0.7248	-0.79657	0.10113	-0.55164	0.022741	0.5881	0.49692	0.62271	-0.041141	0.1232	-0.16978	0.42864	0.45675	0.51038	0.58716	0.40371	-0.14834	0.65885	0.76385	0.6841	0.53163	-0.44951	0.29517	-0.45832	-0.81903	-0.28931	-0.26376	-0.28802	-0.31025	-0.42347	-0.086948	0.33458	0.22411	-0.15941
L_P_896.7441_9.598817	-0.051547	-0.64047	-0.23432	-0.45742	0.21911	0.15937	0.22483	0.31852	-0.25662	0.058692	-0.048572	-0.069439	0.017924	0.038547	0.12084	-0.47754	-0.035311	-0.36587	-0.27184	-0.53284	-0.22847	0.81678	-0.79649	-0.28941	-0.30867	-0.40394	0.39008	-0.23572	-0.25156	-0.10024	-0.13136	0.20901	0.19991	0.094953	0.22066	0.58982	0.11561	0.14161	0.077398
L_P_897.7798_10.25243	0.24265	-0.55495	-0.34815	-0.21379	0.16541	-0.06391	-0.49534	0.52505	0.23586	0.43613	0.10218	0.15724	0.35417	-0.20264	0.18539	-0.10525	0.11115	0.16969	0.14282	0.48577	-0.20644	0.76305	-0.58495	-0.58209	-0.016912	-0.3811	0.18555	0.25521	-0.80576	-0.84387	-0.30493	-0.56083	-0.59205	-0.62	-0.6305	-0.092557	0.6161	0.62511	0.37719
L_P_898.8725_10.69027	-0.23689	-0.5706	-0.36082	0.0063585	-0.076573	-0.71878	-0.53947	-0.11592	-0.13794	-0.80458	-0.58204	-0.13337	-0.58059	-0.61377	-0.59872	-0.29335	0.68746	0.050024	0.68473	0.13231	0.026594	0.61405	-0.053077	0.064313	0.25349	-0.37349	0.32968	-0.14269	0.48711	-0.66853	0.4684	-0.66705	-0.74998	-0.66231	-0.83566	-0.58831	0.64484	0.65485	0.71517
L_P_899.7955_10.4088	0.2267	-0.41269	-0.41264	-0.43374	0.0031429	-0.054645	-0.41173	0.29908	0.4661	0.34254	0.34298	0.39916	0.43954	-0.25033	-0.042907	-0.31394	0.011343	0.18064	-0.013575	0.44472	-0.191	0.37038	-0.054352	-0.3417	-0.12088	-0.22724	0.29237	0.34752	-0.66834	-0.76256	-0.11207	-0.52802	-0.55558	-0.56629	-0.5672	-0.12369	0.57006	0.6113	0.56
L_P_90.0469_3.724517	-0.25474	-0.17056	-0.15184	-0.14086	0.44226	-0.43003	-0.50854	0.46691	-0.26254	0.40219	-0.13041	0.17677	-0.079387	-0.43324	-0.35529	0.68148	0.50802	0.14092	0.28416	0.39081	0.55335	-0.61374	0.66579	0.50266	0.75842	0.43307	-0.16156	-0.014051	-0.10616	-0.60367	0.7347	0.49482	0.55385	0.47506	0.51457	0.42483	-0.33349	-0.49496	0.32523
L_P_901.811_10.55817	0.058757	-0.23942	-0.067755	-0.61047	-0.41762	0.22443	0.20286	0.39794	0.21266	0.029106	0.27871	0.2982	0.38993	-0.084873	0.109	-0.095155	-0.10011	-0.37517	-0.22236	0.095507	-0.46012	0.41461	-0.18365	-0.4761	-0.33699	-0.37985	0.27362	0.42255	-0.67493	-0.35724	-0.065126	-0.39568	-0.4108	-0.41246	-0.31756	-0.071052	0.42684	0.52981	0.29288
L_P_903.8258_10.70274	-0.0019972	-0.17927	-0.016542	-0.60738	-0.48249	0.3323	0.32811	0.1463	0.3423	0.051628	0.092871	0.25721	0.26385	-0.23232	0.029665	-0.045267	-0.20062	-0.38744	-0.39862	0.063979	-0.30225	0.60816	-0.21203	-0.50098	-0.32578	-0.34794	0.1187	0.23324	-0.64686	-0.2371	-0.2688	-0.28343	-0.29844	-0.25293	-0.17995	-0.10411	0.30419	0.41388	0.38168
L_P_905.2518_9.481015	-0.41759	-0.34722	-0.70917	-0.63088	0.19153	0.44577	0.58572	0.52571	-0.33679	0.2893	0.7195	0.014604	0.81476	0.7755	0.83548	-0.013977	-0.69165	0.25163	-0.55958	-0.12054	0.11952	0.20821	0.64153	-0.11866	0.2113	-0.10731	0.28751	0.71153	-0.50405	-0.20446	0.49313	0.58071	0.61571	0.52603	0.67327	0.76675	-0.43134	-0.25478	-0.71875
L_P_905.7464_9.970378	-0.14884	0.065182	-0.12599	-0.35462	-0.22408	-0.19263	-0.28974	0.12343	-0.028092	0.051809	0.6412	0.73281	0.57072	-0.34113	-0.30801	0.29843	-0.15897	0.30463	-0.036669	0.28664	-0.012334	-0.21764	-0.02391	0.038098	0.0043827	0.28653	-0.04547	0.2721	0.24871	-0.585	-0.011629	-0.65152	-0.66169	-0.6329	-0.76011	-0.4511	0.63859	0.53301	0.54304
L_P_905.8399_10.84404	-0.020447	-0.31574	0.0034399	-0.68531	-0.30693	0.083412	0.030247	0.13731	0.51793	0.051068	-0.14566	0.16985	0.047106	-0.38372	-0.15273	0.14487	0.04632	-0.51143	-0.51713	-0.022114	-0.26273	0.50522	-0.47583	-0.46181	-0.36866	-0.3743	0.57752	0.01334	-0.30119	-0.30336	-0.00245	-0.3794	-0.43246	-0.36775	-0.41639	-0.077292	0.35763	0.4853	0.19419
L_P_907.5603_8.028546	-0.37614	0.12774	-0.34929	-0.57509	-0.71611	-0.21431	-0.33628	0.32737	-0.23467	0.23053	0.30808	0.16654	0.29498	0.18644	0.048146	0.54309	0.25026	0.2069	0.14753	-0.013532	-0.37344	0.72092	0.37139	0.3114	-0.54423	0.59661	-0.32183	0.68151	-0.34894	0.70983	0.67527	-0.61523	-0.65017	-0.58431	-0.58847	-0.34216	0.56854	0.62944	-0.23609
L_P_907.7626_10.11359	-0.1486	-0.13119	-0.16306	0.29843	0.16441	-0.30644	-0.3702	-0.11534	-0.19984	-0.1376	0.067733	0.23952	0.0052562	-0.26992	-0.35676	0.02775	0.39148	0.22422	0.31355	0.60911	0.24068	-0.16367	0.12864	-0.18199	0.20572	-0.025778	-0.4124	0.046433	0.12906	-0.52018	0.10358	-0.43233	-0.41519	-0.49826	-0.43556	-0.043361	0.61049	0.52111	-0.10529
L_P_908.2507_9.480886	-0.67926	-0.29632	-0.70455	-0.71163	0.40028	-0.11942	-0.068265	0.45195	-0.34423	0.32027	0.83428	0.58868	0.85575	0.50564	0.54558	-0.39373	-0.33259	0.61976	-0.23025	0.041582	0.063083	0.3197	0.32512	-0.0033779	-0.027501	-0.16945	0.40132	0.66228	-0.40178	-0.42641	0.46115	0.62178	0.64904	0.61501	0.6716	0.69437	-0.45542	-0.43399	-0.67014
L_P_908.7804_10.71032	-0.20945	-0.20424	-0.17965	-0.5849	-0.60165	-0.29549	-0.28712	-0.058651	-0.15705	-0.32526	-0.11779	0.34674	0.051925	-0.55685	-0.31728	-0.45318	-0.38476	-0.30616	-0.14587	-0.58964	-0.029698	0.84963	-0.71145	-0.5077	-0.21568	-0.24772	0.25203	0.22689	-0.53586	-0.29491	-0.63663	-0.15375	-0.064926	-0.10493	0.0485	-0.10861	-0.1938	-0.15017	0.22318
L_P_909.7784_10.26259	-0.24148	-0.079388	-0.26242	-0.052233	-0.11519	0.23951	0.17547	0.10992	0.37547	0.12801	-0.021851	0.109	-0.10653	-0.12028	-0.27488	0.35039	0.038886	0.15971	-0.03073	0.36789	0.22942	0.1392	0.1347	-0.089764	0.12343	0.11002	-0.20285	0.15637	0.11177	-0.19998	0.096432	-0.36688	-0.35113	-0.40109	-0.3858	-0.071133	0.43435	0.36496	0.39758
L_P_910.7954_10.8478	-0.18027	-0.41192	-0.10407	-0.7466	-0.36933	0.069742	-0.006246	0.18836	0.44951	0.056751	-0.19147	0.071397	0.0036401	-0.27329	-0.070998	0.14161	0.21868	-0.16998	-0.32031	0.01483	-0.44088	0.43844	-0.4131	-0.4346	-0.39823	-0.35471	0.53577	0.12544	-0.30606	-0.28925	0.092658	-0.3925	-0.4427	-0.38644	-0.36822	-0.15162	0.34847	0.47617	0.019311
L_P_911.757_9.465433	-0.15847	-0.80765	-0.16777	0.015725	0.2018	-0.56205	-0.68273	0.372	-0.42872	0.21491	-0.087211	0.26445	-0.092536	-0.39664	-0.38122	-0.58513	-0.093816	0.13688	0.31449	0.66582	0.25999	-0.23373	0.75489	0.50185	0.67581	0.48155	-0.092887	0.61176	-0.56288	-0.77769	0.43875	-0.13724	-0.17923	-0.34306	-0.29386	0.42401	0.42768	0.36614	0.50303
L_P_911.7927_10.08572	-0.12158	-0.44959	-0.13237	-0.62935	-0.53204	-0.43156	-0.44402	-0.16	0.07087	-0.34045	-0.32357	0.21882	-0.048155	-0.63708	-0.40204	0.46852	0.10729	0.0048934	0.14875	-0.33749	-0.089639	0.72668	-0.14506	-0.46041	0.18462	0.08614	-0.19113	-0.020635	-0.53328	-0.69027	-0.22798	-0.46618	-0.50356	-0.44513	-0.5093	-0.18387	0.44268	0.47878	0.54285
L_P_911.7935_10.37523	0.092617	0.065456	-0.056151	-0.034692	0.038964	-0.0050807	0.0077266	0.010484	-0.078234	-0.065463	0.30232	0.24955	0.21215	0.10196	-0.057134	0.16102	-0.10656	-0.097948	-0.12902	0.20493	-0.045918	-0.28669	0.087277	-0.44723	-0.083485	-0.16886	0.27607	0.4234	0.11237	-0.27479	0.01068	-0.37162	-0.40861	-0.39448	-0.46915	-0.11782	0.40527	0.40755	0.29201
L_P_912.888_10.97821	-0.15441	-0.65968	-0.47472	-0.67747	0.03025	-0.48742	-0.24179	0.28754	-0.25632	-0.7608	0.50685	0.74868	0.50621	-0.59443	-0.48681	-0.33696	0.10634	0.2172	-0.13518	0.26638	-0.027156	-0.66521	0.48441	-0.0040506	-0.24135	-0.38439	0.68777	0.72782	-0.16384	-0.81449	0.6859	-0.5309	-0.61179	-0.60286	-0.57467	-0.10092	0.61953	0.66665	0.40727
L_P_913.8092_10.49678	0.15801	0.045277	-0.10389	0.0082879	0.30471	0.053386	-0.17003	0.10772	0.048035	0.30067	-0.026487	0.065407	0.02056	-0.052742	-0.047666	-0.11523	-0.078745	0.17198	0.087701	0.39344	-0.13155	0.24716	-0.26098	-0.58767	-0.21966	-0.32923	-0.0076954	0.24531	0.081895	-0.012446	-0.24358	-0.10119	-0.083904	-0.12309	-0.10638	0.035913	0.17048	0.15355	0.26663
L_P_913.8094_10.24076	0.30764	-0.12787	0.020889	0.17851	-0.14567	-0.38162	-0.55149	-0.1437	0.020532	0.13523	-0.28011	0.17373	-0.18585	-0.6744	-0.51473	-0.057282	0.087836	0.12962	0.057576	0.52446	-0.25512	0.61765	-0.61094	-0.62904	-0.092556	-0.037915	0.28298	-0.016474	-0.25416	-0.82844	0.026342	-0.70294	-0.72623	-0.7328	-0.75289	-0.27771	0.73538	0.72594	0.76463
L_P_915.7317_9.729505	0.073007	-0.33155	-0.19643	-0.11953	-0.38415	-0.36699	-0.37335	-0.1599	-0.12331	-0.18501	0.68427	0.4902	0.52899	0.077346	-0.043377	0.0069716	0.30757	0.16751	0.37302	0.33107	0.3581	-0.57518	0.6413	0.70193	0.35341	0.63198	-0.36178	0.26424	0.0031672	-0.52406	-0.13762	-0.57703	-0.58856	-0.54386	-0.62748	-0.4675	0.51316	0.47676	0.26129
L_P_915.8246_10.40189	0.4858	0.25645	0.43495	0.28473	-0.10209	-0.18573	-0.5678	0.29485	0.12667	0.52999	-0.74385	-0.14645	-0.64632	-0.82236	-0.70151	0.41565	0.12348	-0.12642	-0.028687	0.62046	-0.12107	0.72416	-0.22206	-0.50321	0.030723	-0.071385	-0.10347	-0.0053154	-0.35754	-0.79658	0.43069	-0.8276	-0.84084	-0.84675	-0.86581	-0.4386	0.85008	0.83901	0.56664
L_P_915.8251_10.6321	0.10118	-0.1287	-0.035955	-0.14199	0.039653	0.24445	0.040504	0.26268	0.052979	0.37076	0.16355	0.19822	0.20059	-0.033832	0.010485	-0.091385	-0.21791	-0.32031	-0.27601	0.17256	-0.1544	0.42473	-0.19751	-0.60138	-0.1885	-0.35992	-0.064422	0.26065	-0.13424	-0.27985	-0.27543	-0.175	-0.15343	-0.24242	-0.12781	0.062541	0.32202	0.32203	-0.098986
L_P_916.7125_9.093894	0.083688	-0.44853	-0.27867	-0.57566	0.1569	0.24314	-0.091731	0.17759	0.34433	0.44601	0.42023	0.48828	0.52766	-0.30049	0.079607	-0.21872	-0.68373	-0.38524	-0.66825	-0.34037	-0.35035	0.66865	-0.77558	-0.41853	-0.61487	-0.34055	0.78957	0.31519	-0.58074	-0.5287	-0.48112	0.078195	0.069737	-0.11195	0.0095777	0.60926	0.25043	0.28258	0.27599
L_P_917.7471_9.889049	0.10266	-0.31773	-0.23641	-0.00055962	-0.23333	-0.42489	-0.52227	-0.14306	-0.034215	-0.1582	0.55254	0.35429	0.43625	0.10709	0.01843	-0.22018	0.37033	0.26616	0.36524	0.50674	0.41313	-0.17837	0.44703	0.47996	0.39409	0.4663	-0.54501	0.13685	-0.11656	-0.66689	-0.068197	-0.53578	-0.53351	-0.52525	-0.54884	-0.34533	0.50047	0.45731	0.1824
L_P_917.8401_10.55302	-0.29704	0.065732	-0.15964	-0.020618	0.069018	0.13175	0.12168	0.28949	0.38055	0.032166	-0.33231	0.01845	-0.17491	-0.42988	-0.24561	0.42282	0.24841	0.089437	0.016549	0.3675	-0.46123	0.48494	-0.68812	-0.34437	-0.30083	-0.16328	0.23418	-0.25414	-0.10064	-0.27856	0.28009	-0.44913	-0.52367	-0.42643	-0.57795	-0.063127	0.4812	0.55101	0.59708
L_P_917.8406_10.77565	0.064289	-0.020154	0.12771	-0.24396	-0.070427	0.11518	-0.097719	0.14886	-0.19814	0.36665	0.018228	0.29672	0.093588	-0.33998	-0.25656	0.21477	-0.17611	0.055438	-0.33671	0.38208	-0.24071	0.31277	-0.31012	-0.35699	-0.25547	-0.27772	-0.10201	0.1984	-0.33582	0.026535	-0.019749	-0.060266	-0.092306	-0.14367	-0.056354	0.16629	0.19536	0.2484	0.0050287
L_P_918.7281_9.263378	-0.084024	-0.68887	-0.37368	-0.24142	0.20937	-0.36122	-0.25177	0.3919	-0.49465	-0.41644	0.2196	0.46484	0.41152	-0.32882	-0.1061	-0.66077	-0.5413	-0.51974	-0.53463	-0.43781	-0.013202	0.61202	0.33278	0.44864	0.37702	0.0059387	0.5063	0.39501	-0.62403	-0.38897	0.50678	-0.55813	-0.60052	-0.60596	-0.52017	0.18211	0.63019	0.67745	0.078899
L_P_919.763_10.04899	0.039828	-0.12721	-0.14441	-0.018386	-0.42618	-0.083648	-0.20643	0.038769	0.15912	0.029099	0.33495	0.23752	0.23866	0.0061581	-0.07149	-0.0048928	0.18333	0.044591	0.10531	0.38975	0.37244	0.19139	0.27486	0.093602	0.26478	0.27794	-0.45402	0.15103	-0.22807	-0.4781	-0.08845	-0.53762	-0.51062	-0.54064	-0.50156	-0.24087	0.5408	0.47111	0.37489
L_P_920.7434_9.421	0.39924	-0.51106	-0.11143	-0.49828	0.013893	-0.52489	-0.43094	-0.03201	-0.66555	-0.16133	0.54531	0.34731	0.63185	-0.032466	0.22277	-0.49156	-0.54366	0.22746	-0.2843	-0.34234	-0.63005	0.40284	-0.13519	0.51091	-0.32582	0.56632	0.11387	-0.0018262	-0.17694	-0.50024	0.29263	-0.12249	-0.12859	-0.22963	-0.14184	0.34531	0.40931	0.43133	-0.28576
L_P_921.7789_10.19167	-0.094064	-0.13262	-0.17279	0.10419	-0.11279	-0.26147	-0.35246	-0.10317	0.19345	-0.093825	0.17732	0.14614	0.12441	-0.024797	-0.089069	-0.17835	0.23549	-0.077923	0.1634	0.46839	0.32594	0.274	0.23552	-0.085015	0.28469	0.1524	-0.38413	0.13086	-0.18182	-0.47867	0.039368	-0.57456	-0.56955	-0.57836	-0.56665	-0.33084	0.58701	0.53717	0.22889
L_P_922.7026_9.883086	-0.12175	-0.33816	-0.29755	-0.082933	-0.29634	-0.39463	-0.46682	-0.097843	-0.026855	-0.15016	0.61815	0.32954	0.47987	0.24095	0.10207	-0.0916	0.43062	0.3378	0.46283	0.43913	0.46671	-0.29135	0.6469	0.72633	0.51222	0.60633	-0.64008	0.13442	-0.12067	-0.52123	-0.086219	-0.57294	-0.56082	-0.5385	-0.56625	-0.41658	0.52633	0.47317	0.18369
L_P_922.7592_9.595767	0.53875	-0.69276	-0.29928	-0.28066	-0.32853	-0.064956	-0.21555	-0.014218	-0.23245	0.22882	0.44228	0.15779	0.45219	0.19737	0.26948	-0.51756	-0.72728	-0.61259	-0.62941	-0.2632	0.038279	0.55468	0.4823	0.39472	0.12988	0.16002	-0.087548	0.50039	-0.72623	-0.42316	0.0356	-0.41382	-0.4588	-0.594	-0.3221	0.42853	0.73156	0.82822	0.55528
L_P_923.262_7.306545	-0.30935	-0.26627	-0.47277	-0.071175	-0.26766	0.64415	0.6731	0.86561	0.48272	0.3951	0.20746	-0.60093	0.30581	0.76978	0.79561	0.73367	0.01249	-0.24014	0.24459	0.11056	-0.16639	-0.16876	0.5165	0.36074	0.20696	0.2163	0.78721	0.4721	-0.60124	-0.25819	-0.13699	0.52741	0.62834	0.47747	0.68549	0.062274	-0.59242	-0.6463	0.19383
L_P_923.7939_10.33621	0.020747	-0.082495	-0.13583	-0.19155	-0.18113	-0.07715	-0.12329	-0.022148	0.29247	-0.14188	0.35613	0.29346	0.29886	0.058723	-0.01948	-0.20677	0.12229	-0.011762	-0.050391	0.39629	0.19527	0.10128	0.19895	-0.35119	0.11201	0.0030263	-0.2892	0.27495	-0.14955	-0.45267	-0.0011312	-0.57174	-0.57468	-0.55301	-0.55774	-0.28522	0.58674	0.59549	0.16861
L_P_924.7181_10.04029	-0.20426	-0.18865	-0.19751	-0.19161	-0.46944	-0.063047	-0.16421	0.019882	0.13101	0.059202	0.50642	0.32546	0.3539	0.20124	-0.016425	0.042097	0.31468	0.23321	0.25287	0.50708	0.44132	-0.013902	0.54147	0.55143	0.33677	0.43868	-0.56652	0.21575	-0.15876	-0.32353	0.017346	-0.60988	-0.58395	-0.58262	-0.5975	-0.37006	0.59655	0.52005	0.34218
L_P_925.8092_10.44982	0.1676	-0.009713	-0.095636	0.10707	0.18792	-0.11392	-0.36515	0.25644	0.20516	0.13717	0.0040059	0.12052	0.10232	-0.095314	-0.026486	-0.1008	0.13114	0.21692	0.06592	0.67088	0.061396	0.52093	0.089289	-0.63091	0.043187	-0.25244	-0.30674	0.21278	-0.42554	-0.48702	0.007323	-0.5463	-0.56294	-0.58387	-0.53676	-0.20614	0.58709	0.58844	0.075091
L_P_926.2613_7.306925	-0.80044	-0.1318	-0.29055	-0.49846	-0.21938	0.096427	-0.237	0.61132	-0.19044	0.46365	-0.065679	-0.43118	-0.01488	0.39085	0.33733	0.68129	0.0039713	-0.0011894	-0.11314	-0.27163	0.16976	0.56951	0.59895	0.40002	0.55328	0.17283	0.32158	0.41108	-0.586	-0.24382	-0.15335	0.53216	0.57175	0.57644	0.6185	-0.12772	-0.62531	-0.6348	0.23012
L_P_926.7338_10.18652	-0.12954	-0.034584	-0.12541	-0.066371	-0.10435	0.093418	-0.035624	0.14934	0.44324	0.11115	0.32479	0.19378	0.1981	0.10689	-0.055086	-0.18527	0.16095	0.01966	0.071156	0.40975	0.43414	0.006642	0.28949	-0.2253	0.29238	0.19567	-0.39593	0.23475	-0.080446	-0.41588	-0.0088962	-0.49218	-0.46949	-0.46798	-0.42072	-0.27297	0.49963	0.44269	0.29341
L_P_927.8248_10.57276	0.21434	-0.19755	-0.157	-0.025421	0.056198	0.024334	-0.18053	0.19487	0.14521	0.16015	0.25623	0.20713	0.32119	0.036847	0.1366	-0.2215	-0.15633	-0.26466	-0.18935	0.4418	-0.14947	0.5557	-0.12914	-0.57433	-0.083394	-0.26239	-0.01726	0.27054	-0.60796	-0.47818	-0.13651	-0.49761	-0.4956	-0.51238	-0.45359	0.019199	0.54272	0.62169	0.18378
L_P_928.749_10.33595	-0.052321	0.079819	-0.21236	-0.19138	-0.23263	0.22104	0.14492	0.15835	0.42655	-0.076751	0.28466	0.17527	0.19102	0.17479	0.010907	0.21245	0.23206	0.11988	0.099763	0.60528	0.3193	-0.2384	0.39298	-0.24227	0.16114	-0.027926	-0.21915	0.34528	-0.036334	-0.43899	0.19106	-0.66078	-0.63313	-0.66161	-0.5844	-0.3088	0.68453	0.66276	0.37356
L_P_929.8408_10.71224	0.3221	-0.19677	-0.07282	-0.33875	-0.21171	0.2862	0.063937	0.44418	0.36958	0.37522	0.13754	0.12842	0.25625	-0.0096187	0.14698	-0.15777	-0.36152	-0.50277	-0.43614	0.29646	-0.2972	0.59987	-0.22642	-0.50197	-0.20629	-0.27685	0.42143	0.37068	-0.65749	-0.49658	-0.089771	-0.57978	-0.57696	-0.60947	-0.52641	-0.041641	0.6363	0.6864	0.48648
L_P_930.242_3.687853	-0.10667	-0.52373	0.064434	-0.70025	-0.56497	-0.11365	0.11185	-0.13515	-0.25238	-0.33657	0.37998	0.58509	0.26411	-0.45798	-0.49797	-0.45462	0.32508	-0.10174	-0.13378	0.15189	-0.2431	-0.48858	0.25833	0.20782	-0.13098	-0.10291	0.51479	0.4621	0.5247	-0.75735	0.3855	-0.55671	-0.65002	-0.46198	-0.68607	-0.55982	0.34019	0.53414	0.56469
L_P_930.7641_10.45556	0.048848	-0.25692	-0.12143	-0.22087	-0.25284	0.42268	0.20168	0.38713	0.37278	0.41865	0.14654	0.18795	0.23402	-0.012363	0.094822	0.17989	0.064683	0.18682	-0.082385	0.6298	0.14369	0.18079	0.26975	-0.53211	0.083192	-0.27414	-0.445	0.25932	-0.62233	-0.29807	0.054582	-0.61964	-0.61968	-0.65338	-0.58486	-0.13017	0.68923	0.70648	0.1612
L_P_931.7565_10.04171	-0.18939	-0.41573	-0.67789	0.18681	0.15302	-0.027586	-0.014972	0.3883	-0.075915	-0.046402	0.72009	0.42162	0.63651	0.30558	0.19612	-0.19542	-0.045698	-0.10722	0.14675	0.11488	0.019335	-0.81816	0.56688	0.35205	0.28418	0.36744	0.42781	0.53818	0.22919	-0.83038	-0.17334	-0.31367	-0.43263	-0.31273	-0.48678	0.054795	0.25423	0.42699	0.60054
L_P_931.856_10.85368	0.045938	-0.21329	0.098867	-0.53779	-0.48697	0.21104	0.0049162	0.38552	0.22486	0.34035	-0.1759	0.17942	0.0061019	-0.42456	-0.22345	0.1671	-0.01361	-0.37756	-0.45985	0.10968	-0.49781	0.64307	-0.566	-0.25408	-0.38187	-0.24254	0.44066	0.22169	-0.49701	-0.55509	0.15088	-0.49283	-0.49893	-0.49741	-0.4458	0.026115	0.55594	0.59185	0.34695
L_P_932.7801_10.58879	-0.060825	0.26238	0.14453	-0.63001	-0.48963	0.17573	-0.033663	0.33046	-0.16672	0.13398	0.11852	0.32597	0.21989	-0.29707	-0.22902	0.53289	-0.086559	-0.092032	-0.29024	-0.21158	-0.55573	0.56372	-0.45687	-0.59608	-0.75826	-0.55886	0.66373	0.74612	-0.58033	0.25411	-0.054197	-0.428	-0.45692	-0.49639	-0.42165	-0.19321	0.49924	0.4542	-0.10464
L_P_933.7759_10.15327	-0.21163	-0.10146	-0.23109	-0.087802	-0.01493	0.18834	0.07219	0.31727	0.39118	0.19097	0.43864	0.35797	0.30848	0.12825	-0.13132	-0.18324	-0.014196	-0.20882	-0.27077	0.31896	0.18598	0.059453	0.067956	0.2097	-0.024266	0.074759	-0.17886	0.38004	0.26948	-0.30195	0.1657	-0.15481	-0.08795	-0.19901	-0.076751	-0.049932	0.31744	0.11172	0.20592
L_P_933.8712_10.98014	-0.37232	-0.23958	-0.23028	-0.51109	-0.39103	0.64738	0.50746	0.63769	0.91369	0.59058	0.31306	0.47274	0.42817	-0.38151	-0.1186	-0.44068	-0.40749	-0.4299	-0.67573	0.25508	0.13758	0.48537	-0.051164	-0.25004	0.13644	-0.66571	0.44353	0.26391	-0.5811	-0.64936	0.34249	-0.21174	-0.13926	-0.14148	-0.060894	0.13769	0.21627	0.235	0.5017
L_P_934.7958_10.71749	-0.051145	-0.57377	-0.36734	-0.090658	-0.14926	0.28563	-0.3063	0.2756	0.28473	0.59313	0.012017	0.22842	0.17503	-0.094853	0.020464	0.057762	-0.38315	-0.27893	-0.19932	0.64326	0.18622	0.17826	0.46715	-0.10431	0.40955	-0.32289	0.012952	0.50198	-0.86379	-0.61143	0.31497	-0.38781	-0.41781	-0.54999	-0.34192	0.64087	0.64054	0.71407	0.28669
L_P_935.7913_9.932582	-0.0053707	-0.65207	-0.70411	0.43346	0.5705	-0.70696	-0.80908	0.23846	-0.635	0.14928	0.02915	0.10988	0.25956	-0.21349	0.15107	-0.30141	0.19841	-0.12889	0.27547	0.19121	0.1607	0.79015	0.014471	-0.073188	0.5458	0.15898	-0.27752	-0.054754	-0.55841	-0.8218	-0.63528	-0.23879	-0.33549	-0.29036	-0.45541	-0.35521	0.21053	0.025333	-0.35515
L_P_935.7939_10.29485	0.052914	0.14957	0.033923	0.11929	0.12176	0.16167	-0.0098219	0.18228	0.053646	0.27421	-0.15174	0.11735	-0.21908	-0.32394	-0.47439	0.20387	-0.053105	0.10938	-0.054389	0.42307	0.1195	0.045359	-0.047498	-0.38822	0.063106	-0.15587	-0.15872	0.067779	0.10935	-0.3001	0.019554	-0.37387	-0.37142	-0.40194	-0.46746	-0.16577	0.42044	0.33042	0.39652
L_P_936.8114_10.85587	0.17126	-0.3526	0.15453	-0.58019	-0.50202	0.032859	-0.033454	0.31884	0.1248	0.081456	-0.0087413	0.15175	0.16389	-0.27447	-0.042695	0.15482	-0.063736	-0.3712	-0.46935	0.019971	-0.54302	0.58073	-0.58293	-0.11412	-0.44011	-0.18523	0.53092	0.21731	-0.60608	-0.47967	0.38357	-0.35482	-0.36691	-0.39453	-0.29436	0.31403	0.42736	0.54243	0.28959
L_P_937.8093_10.09248	0.21244	-0.32809	-0.16603	0.47801	0.26115	-0.732	-0.81402	-0.32346	-0.26427	-0.19101	-0.29944	-0.008354	-0.12539	-0.46389	-0.19414	-0.41172	0.16807	0.048791	0.36448	0.50968	-0.066832	0.82574	-0.32944	-0.33479	0.20897	-0.11303	-0.39096	-0.26904	-0.51431	-0.8538	0.030246	-0.57417	-0.62991	-0.61769	-0.70337	0.016918	0.67592	0.68158	0.51689
L_P_938.588_5.998584	-0.41471	-0.75805	-0.78718	-0.37883	0.74818	-0.38196	-0.20175	0.64117	0.0076805	-0.6589	0.37341	0.42064	0.62982	-0.12922	0.34076	-0.65545	0.35545	0.13542	0.44121	0.094402	0.097485	0.045143	0.18995	-0.15714	0.12181	-0.42659	0.61424	0.60144	-0.27643	-0.8137	0.26873	0.51113	0.41336	0.44893	0.11698	0.34652	-0.41477	-0.38172	-0.46368
L_P_939.8247_10.25742	0.41646	-0.20723	0.15937	0.35564	-0.0042914	-0.5967	-0.72044	-0.20488	0.14731	-0.13433	-0.50054	0.029429	-0.45393	-0.71869	-0.65191	-0.12695	0.36984	-0.075077	0.33968	0.53906	0.11534	0.71525	-0.48865	-0.65941	0.30181	-0.094659	-0.17831	-0.35582	-0.041294	-0.90377	-0.095984	-0.77911	-0.81466	-0.76911	-0.86202	-0.60159	0.75465	0.76078	0.76767
L_P_94.0789_10.96309	-0.23861	0.33932	-0.36292	0.48138	0.53428	-0.11053	-0.39392	0.68927	0.52875	0.41774	-0.13037	-0.20687	0.097305	0.12214	0.24905	0.85977	0.090142	0.016256	0.26064	0.68476	0.5763	-0.49645	0.66263	0.13092	0.67222	0.2584	-0.14134	0.08789	-0.31703	-0.39892	0.43506	-0.59528	-0.53756	-0.61126	-0.44505	-0.20019	0.60796	0.58029	-0.26515
L_P_94.079_10.78068	0.19675	0.62152	-0.16412	0.28325	0.31618	0.0049929	0.0010161	0.28515	-0.013969	0.1037	0.42922	0.14738	0.41928	0.28295	0.25372	0.4586	0.23276	0.55246	0.48382	0.63621	0.4624	0.30134	0.5014	0.075634	0.5164	0.55557	-0.7102	-0.12646	0.014601	-0.17655	0.35252	-0.5364	-0.50132	-0.48441	-0.41342	-0.23254	0.45389	0.5203	-0.37731
L_P_940.6922_10.03354	-0.25544	-0.32635	-0.014126	-0.58687	-0.15941	-0.32097	-0.33329	-0.15084	-0.39341	-0.26007	0.52923	0.69968	0.48001	-0.52203	-0.52092	0.13851	0.61249	0.70142	0.49385	0.73693	0.51926	-0.53566	0.59051	0.39504	0.6052	-0.014874	-0.47676	0.16347	-0.21091	-0.69816	0.28075	-0.60165	-0.65185	-0.53572	-0.69107	-0.49262	0.43764	0.54112	0.66735
L_P_941.0215_5.642073	-0.59453	-0.65622	-0.60489	-0.49366	-0.091618	0.062172	-0.18161	0.24736	0.72673	-0.086514	-0.21003	-0.12032	-0.25508	0.020088	-0.27673	-0.51947	0.53206	0.42241	0.5934	0.62452	0.4644	0.11158	0.77179	0.60729	0.73539	-0.3663	-0.026342	0.32886	0.25385	-0.45299	0.62181	-0.76058	-0.77157	-0.69019	-0.72857	-0.7275	0.59557	0.60822	0.6083
L_P_941.7472_9.815349	0.079326	-0.17561	-0.1302	0.074059	-0.27617	-0.14049	-0.33737	0.26358	0.19855	0.094746	0.47419	0.20397	0.303	0.20668	0.041902	-0.088394	0.50289	0.47539	0.47616	0.55259	0.44698	-0.31296	0.50091	0.60344	0.31375	0.58958	-0.47918	0.1203	0.12435	-0.54976	-0.022516	-0.65682	-0.65017	-0.64904	-0.69697	-0.44102	0.66186	0.60126	0.11003
L_P_941.8403_10.41658	0.57039	-0.28939	-0.087477	-0.054737	0.026673	-0.67129	-0.72006	0.0032698	-0.15373	-0.54238	-0.14729	0.31232	0.057032	-0.6702	-0.47563	-0.4668	0.37418	0.079265	0.43511	0.54354	-0.012817	0.75344	0.07813	-0.28399	0.25383	-0.19202	-0.096756	0.1984	-0.53687	-0.83732	0.28303	-0.69297	-0.74857	-0.72118	-0.76624	-0.31042	0.70931	0.75515	0.68154
L_P_942.5281_10.85418	-0.52581	-0.26139	-0.019095	-0.49349	0.13512	-0.095981	0.25254	0.38726	-0.61883	-0.52804	-0.059452	-0.19762	-0.19989	0.18045	0.00026587	-0.15517	0.16975	0.48939	-0.052772	-0.56154	-0.39779	0.72477	-0.41405	0.33483	-0.48025	-0.2378	0.44274	0.42276	0.43678	0.77364	-0.12524	0.77742	0.77875	0.7581	0.75544	0.28354	-0.73572	-0.80884	-0.44919
L_P_942.7924_10.48575	-0.65137	-0.47184	-0.5809	-0.28711	-0.28093	0.10968	0.50256	0.34342	0.12582	-0.44957	0.56014	0.069311	0.48225	0.54652	0.45767	0.11269	-0.18899	0.035909	0.058957	-0.47435	0.31179	-0.056087	0.65959	0.73247	0.15948	0.040203	0.043688	0.38477	0.054485	0.36887	0.1272	0.58216	0.58156	0.54884	0.60385	0.31317	-0.47889	-0.58378	-0.39778
L_P_943.7627_9.966079	0.096046	-0.30996	-0.20597	-0.002235	-0.23675	-0.23626	-0.37132	0.0041373	0.20536	0.063609	0.42751	0.23074	0.3139	0.14952	0.038881	-0.30363	0.28311	0.33815	0.16719	0.5668	0.39995	0.024903	0.31845	0.2236	0.29199	0.32948	-0.46667	0.22212	-0.074729	-0.57712	-0.053748	-0.47949	-0.47003	-0.49063	-0.47695	-0.22092	0.51434	0.4624	0.21384
L_P_943.8553_10.56114	0.28309	-0.23094	-0.097165	-0.036262	-0.13501	-0.4243	-0.39804	-0.064512	-0.061192	-0.30141	-0.11006	0.14114	0.030991	-0.3898	-0.16909	-0.39519	0.13691	-0.3229	0.1046	0.31587	-0.31353	0.67804	-0.46437	-0.54044	-0.14455	-0.39554	-0.011804	-0.1125	-0.51133	-0.63831	-0.004877	-0.59302	-0.65941	-0.62176	-0.6814	-0.2738	0.6318	0.71654	0.64079
L_P_945.7783_10.11966	0.033451	-0.27087	-0.16942	0.065559	-0.15384	-0.28583	-0.37373	-0.17012	0.23375	-0.025474	0.27835	0.127	0.18312	0.064271	0.001793	-0.3855	0.074322	0.12223	0.02251	0.45082	0.35471	0.40214	0.1191	-0.084543	0.23695	0.23916	-0.40053	-0.056564	-0.23214	-0.55696	-0.13126	-0.51738	-0.5027	-0.52899	-0.50241	-0.22399	0.59146	0.53566	0.21535
L_P_946.2778_9.479965	-0.041928	-0.45982	-0.21828	-0.083633	0.74686	-0.134	-0.28752	0.46783	-0.15767	0.49838	0.39563	0.32991	0.56214	0.14196	0.19289	-0.26753	-0.68392	-0.093837	-0.5306	0.096377	0.30055	-0.087737	0.65879	-0.095172	0.56211	-0.18484	0.37141	0.69544	-0.048357	-0.67054	0.54179	0.14031	0.39309	-0.018651	0.33478	0.76759	0.19276	0.21932	-0.45213
L_P_946.7021_9.812361	-0.33513	-0.43746	-0.45137	-0.095564	-0.23012	-0.02388	-0.37067	0.3158	-0.049886	0.26429	0.65271	0.55369	0.54896	0.07429	-0.068177	0.42762	0.65235	0.62227	0.55809	0.6198	0.66083	-0.60125	0.76597	0.60669	0.66131	0.37087	-0.58631	0.42696	0.019342	-0.60722	0.03706	-0.69921	-0.6987	-0.69428	-0.72105	-0.55188	0.65662	0.59269	0.086073
L_P_947.7937_10.24808	-0.053299	0.17758	0.12032	0.45964	-0.28101	0.14472	-0.27132	0.10035	0.025977	0.54511	-0.166	-0.0012053	-0.37757	-0.15017	-0.44731	0.1116	0.40565	0.064596	0.40426	0.77289	0.56063	0.10443	0.47143	-0.072651	0.56947	0.19377	-0.60264	0.10878	0.062607	-0.015566	0.13484	-0.65691	-0.6594	-0.62839	-0.68516	-0.40691	0.64149	0.61643	0.10124
L_P_948.7182_9.966626	0.1134	-0.18249	-0.23812	-0.046592	-0.32302	0.17109	-0.21381	0.22468	0.54623	0.51566	0.42376	0.29108	0.307	0.11254	-0.012656	-0.23382	0.079647	0.26501	0.024626	0.57821	0.32304	-0.032853	0.33716	0.11723	0.092049	0.21585	-0.2685	0.44109	0.010075	-0.56239	-0.13819	-0.51697	-0.49924	-0.54898	-0.49441	-0.30087	0.55317	0.44873	0.26629
L_P_949.8085_10.35621	0.014504	-0.020313	-0.034195	0.074142	-0.01867	-0.055866	-0.15422	0.1363	0.18694	-0.029539	0.20658	0.17303	0.17643	0.059959	0.0078029	-0.17395	0.10075	-0.031984	-0.057573	0.47987	0.19396	0.29851	0.20414	-0.19414	0.22782	0.16236	-0.42512	0.24301	-0.23862	-0.28927	0.1634	-0.48957	-0.46898	-0.51123	-0.42393	-0.14739	0.53554	0.522	0.10026
L_P_950.7332_10.12217	-0.2115	-0.36789	-0.33468	0.25165	-0.11207	-0.18163	-0.42597	0.16466	0.179	0.23382	0.25094	-0.044323	0.15575	0.2954	0.17631	-0.42619	0.53591	0.1538	0.21272	0.48517	0.74304	0.36513	0.6036	0.097588	0.71456	0.10893	-0.63847	-0.076003	-0.46344	-0.65557	0.42617	-0.78523	-0.77558	-0.79665	-0.78384	-0.31748	0.81835	0.80601	0.28435
L_P_951.8244_10.48688	0.10845	-0.035129	-0.024842	-0.093945	0.065575	0.094808	0.0061491	0.15656	0.12432	-0.011736	0.24584	0.28971	0.22983	-0.066572	-0.080437	-0.07038	-0.0045591	-0.0028927	-0.10146	0.52816	0.087242	0.253	0.057694	-0.55543	0.073827	-0.28018	-0.22419	0.25336	-0.29387	-0.21497	0.0173	-0.41547	-0.40904	-0.46313	-0.35235	-0.094937	0.49952	0.49288	0.069169
L_P_952.7477_10.24203	-0.40352	-0.21743	-0.26474	-0.08375	-0.25245	0.13103	-0.089839	0.32952	0.093123	0.32349	-0.043026	-0.0081342	-0.0056967	-0.046907	-0.028275	0.51283	0.21094	0.32673	0.28591	0.59068	0.11554	-0.61917	0.65179	0.29536	0.44726	0.34306	0.045482	0.49751	-0.031292	0.10903	0.37766	-0.48194	-0.47724	-0.46589	-0.5328	-0.26063	0.4441	0.37596	0.078191
L_P_952.7835_9.081701	0.63618	-0.52537	-0.45588	-0.43789	-0.29524	0.039441	-0.37485	-0.0050071	0.16108	0.50902	0.37666	0.52058	0.41402	-0.42779	-0.22484	-0.31561	-0.34688	-0.16339	-0.43311	0.27814	0.17473	0.37395	0.012317	-0.36087	0.13342	-0.26519	0.39172	0.33922	-0.46176	-0.70406	-0.48101	-0.5597	-0.62075	-0.59658	-0.67125	0.1478	0.64071	0.7111	0.62718
L_P_953.8397_10.59973	0.22147	-0.14206	-0.058928	0.27855	0.038136	-0.108	-0.4197	0.30394	-0.20933	0.42768	-0.17883	-0.13371	-0.045791	0.12202	0.13029	0.067822	0.10566	-0.051595	-0.076469	0.46693	-0.12065	0.72537	-0.27325	-0.52635	-0.053978	0.047518	-0.27934	0.099833	-0.717	-0.48918	0.069615	-0.67274	-0.68935	-0.73043	-0.67527	-0.31099	0.70963	0.70647	0.1555
L_P_954.7626_10.35329	0.095051	0.22682	0.093122	0.20874	0.070386	0.16449	-0.14492	0.31083	0.16044	0.25711	0.15267	0.28633	0.097514	-0.21638	-0.30979	0.21685	0.27407	0.19726	0.11499	0.63461	0.54781	0.58274	0.39411	-0.33402	0.48062	0.10753	-0.65504	0.3506	-0.33565	-0.26352	0.19349	-0.25883	-0.28694	-0.31111	-0.24448	0.10686	0.39612	0.32286	-0.11984
L_P_955.856_10.73408	-0.070211	-0.23974	-0.33197	0.061999	0.087389	-0.010338	-0.49607	0.53483	0.24538	0.54699	0.12116	0.3123	0.15186	-0.3304	-0.29544	0.037258	-0.33907	-0.22714	-0.23266	0.66539	0.23034	0.4154	0.39778	0.061118	0.56072	-0.10659	-0.055625	0.33652	-0.55162	-0.73804	0.32803	-0.44494	-0.3949	-0.50931	-0.34604	0.29876	0.54451	0.54376	0.4233
L_P_956.778_10.48657	0.0040426	0.045676	-0.083453	-0.0706	0.17165	-0.023215	-0.072787	0.15163	-0.29637	-0.00025071	0.30361	0.45246	0.28705	-0.25979	-0.25644	0.47192	0.086236	0.08842	-0.14195	0.5752	0.37272	-0.12109	0.24948	-0.33379	0.33855	-0.25957	-0.17192	0.20764	-0.41779	-0.14811	0.26655	-0.52104	-0.51438	-0.56403	-0.42185	-0.062097	0.57831	0.57501	0.065692
L_P_957.8718_10.8619	0.36322	-0.18081	0.34162	-0.55028	-0.60875	0.52168	0.3188	0.5246	0.71725	0.58638	-0.22631	0.13786	-0.19509	-0.44219	-0.42308	-0.14791	-0.3772	-0.55505	-0.71377	-0.19645	-0.37877	0.71459	-0.76726	-0.51388	-0.58719	-0.45549	0.66512	0.25797	-0.43852	-0.63298	-0.081649	-0.24414	-0.2172	-0.24969	-0.2017	0.14398	0.27951	0.26497	0.57644
L_P_958.6764_10.09369	0.1741	-0.56518	-0.27323	-0.11388	0.48784	-0.78553	-0.78974	-0.26523	-0.68654	-0.40301	-0.13392	-0.21494	0.036638	0.029936	0.19461	-0.71574	-0.14589	-0.28839	0.034496	-0.1716	0.37385	0.85173	-0.34905	0.013605	0.61723	0.063237	-0.29291	-0.77103	-0.65984	-0.727	0.25958	-0.14236	-0.13157	-0.12372	-0.27775	0.53613	0.31274	0.32463	-0.01254
L_P_959.8189_10.8623	-0.32975	-0.27536	-0.68314	-0.15808	0.30975	0.6084	0.67954	0.39032	0.45387	0.25448	0.61049	0.0084994	0.55771	0.72026	0.67253	-0.17697	-0.34753	0.34934	-0.018992	0.11035	0.51941	0.021642	0.77943	0.35831	0.36371	-0.20258	0.0062838	0.6572	0.2049	0.42812	-0.30679	0.59248	0.63459	0.6028	0.71655	0.43596	-0.58756	-0.56653	-0.5929
L_P_959.8864_10.99232	0.022025	-0.0007201	0.27021	-0.48423	-0.41159	0.43974	0.16194	0.34703	0.43935	0.61783	-0.09358	0.45212	0.047015	-0.72035	-0.5925	0.090733	-0.40296	-0.36543	-0.60434	0.33553	-0.22274	0.40353	-0.27862	-0.15592	-0.28664	-0.49388	0.43527	0.46248	-0.44765	-0.45873	0.15965	-0.25708	-0.26879	-0.32569	-0.2889	0.25498	0.41812	0.40982	0.50722
L_P_96.0943_10.96391	-0.52122	-0.17113	-0.3654	0.092048	-0.31506	0.78133	0.5769	0.85696	0.60659	0.80302	-0.32647	-0.49657	-0.25682	0.25482	0.23251	0.86241	0.19277	-0.22049	0.38267	0.32953	0.2009	-0.33027	0.65365	-0.0010457	0.55744	-0.14907	0.47076	0.48629	-0.56527	-0.42104	0.22337	-0.24731	-0.2282	-0.3176	-0.19457	-0.063016	0.27549	0.20425	0.23119
L_P_96.0952_10.78168	-0.44507	-0.15371	-0.59328	-0.61657	0.18297	0.28281	0.20178	0.078221	-0.1648	-0.1483	-0.33607	0.13459	-0.23523	-0.52681	-0.39931	0.56719	0.73959	0.63143	0.7422	0.37924	0.46392	0.22911	0.039759	-0.42467	0.65747	-0.30938	-0.015666	-0.19572	-0.12463	-0.65445	0.51733	-0.16123	-0.025539	0.14614	0.059691	0.57042	0.080725	0.30941	0.58725
L_P_960.6919_10.25546	-0.24678	-0.34811	-0.041679	-0.23586	-0.086706	-0.0011903	0.14393	0.49195	0.37728	-0.37246	-0.25061	0.16337	-0.27739	-0.53238	-0.46476	-0.2513	-0.44794	-0.66513	-0.44604	-0.77345	-0.088294	0.82375	-0.78813	-0.41004	-0.39902	-0.42558	0.7161	0.25009	0.16513	-0.61125	-0.3534	-0.52355	-0.5354	-0.55425	-0.62966	-0.23639	0.57269	0.47854	-0.025416
L_P_962.824_10.86328	0.029201	0.06239	0.053444	-0.33238	-0.19045	-0.15275	-0.21504	0.44559	0.26138	0.10068	0.19719	0.47565	0.35167	-0.38146	-0.27771	0.44433	-0.43463	-0.34803	-0.47474	0.083885	-0.11998	0.58332	-0.31281	-0.006734	-0.22145	0.077952	0.37878	0.39126	-0.44928	-0.47865	0.49489	-0.30412	-0.21267	-0.3843	-0.11297	0.52008	0.48974	0.44956	0.16915
L_P_964.7744_10.86719	-0.40144	-0.35878	-0.57629	-0.42378	0.41161	0.38092	0.62232	0.1781	-0.18689	-0.28425	0.55789	0.049648	0.49507	0.64023	0.56064	-0.2029	-0.1776	0.44158	0.047553	-0.15877	0.19622	-0.09893	0.66405	0.6468	-0.03914	0.082774	0.23591	0.62404	0.25121	0.71419	-0.43956	0.82633	0.83074	0.82925	0.84453	0.60892	-0.83207	-0.82103	-0.57264
L_P_967.7626_9.90185	0.18136	-0.32347	-0.24213	0.12099	-0.25824	-0.059246	-0.27208	-0.1375	0.51021	0.12335	0.39741	0.26051	0.14677	0.050199	-0.23712	-0.24432	0.15804	0.36723	0.30244	0.7501	0.52917	-0.66648	0.59307	0.033982	0.38833	0.25035	-0.28249	0.24759	0.061168	-0.61033	0.15964	-0.49788	-0.49269	-0.53751	-0.53713	-0.10399	0.60856	0.5569	0.39269
L_P_969.7775_10.01447	0.003358	0.033812	0.0025714	0.10017	-0.10685	0.021788	-0.03861	0.35525	-0.10686	0.0034414	0.45989	0.32511	0.4178	0.017494	0.041224	0.0013674	0.24042	0.18468	0.16657	0.43894	0.36488	0.15408	0.35536	0.30101	0.32655	0.23382	-0.52513	0.23554	-0.10673	-0.27876	0.045694	-0.50256	-0.4861	-0.49753	-0.45498	-0.41759	0.44254	0.38617	-0.21731
L_P_971.793_10.13334	-0.0087909	-0.046742	-0.29712	0.41165	-0.034471	-0.19663	-0.19949	-0.14712	0.086395	-0.20473	0.0039391	0.064915	-0.14067	-0.10708	-0.2919	-0.14159	0.46189	0.23482	0.2884	0.65676	0.46509	0.25549	0.28729	0.13891	0.30625	0.33031	-0.61247	0.002661	0.04041	-0.41537	0.32109	-0.61052	-0.56399	-0.62585	-0.56425	-0.29981	0.65917	0.54069	0.15405
L_P_973.8087_10.26093	0.19541	0.072473	0.048674	0.04478	0.11564	0.35059	0.22538	0.049862	0.1013	0.35731	0.16495	0.12122	0.0013049	0.038678	-0.16844	-0.3463	0.015186	0.032904	-0.042832	0.49327	0.13855	0.42319	0.021257	0.012337	0.11303	0.33305	-0.36206	0.013496	-0.3473	0.10996	0.12179	-0.33325	-0.31008	-0.31269	-0.25033	-0.12942	0.34169	0.34845	0.36959
L_P_975.8239_10.38773	0.24461	0.1237	0.089308	0.089408	0.20379	0.1118	0.076136	-0.0063496	-0.17188	0.13369	0.051912	0.14309	0.044856	-0.13831	-0.12964	-0.33106	-0.062264	-0.079844	-0.16581	0.31233	-0.047269	0.69195	-0.2202	-0.14733	0.0089528	0.22017	-0.24229	-0.073632	-0.4844	-0.026563	0.080069	-0.23036	-0.2347	-0.25427	-0.19963	-0.10209	0.27085	0.28199	0.10288
L_P_977.8335_10.49448	0.16471	0.14943	0.11324	-0.090201	0.16746	0.22679	0.028355	0.17431	-0.15013	0.4151	0.20354	0.24409	0.10288	-0.13903	-0.19444	-0.14288	0.11226	0.27992	-0.12165	0.57088	0.10054	0.43542	-0.093209	0.41195	0.11638	0.0909	-0.38663	-0.14892	-0.37647	0.45921	-0.15068	0.068564	0.074592	0.072351	0.052265	0.085401	-0.10111	-0.064064	0.085706
L_P_979.2703_9.687229	-0.40395	-0.14621	-0.67247	-0.49458	0.48156	-0.18439	-0.094076	0.4751	-0.18578	-0.040742	0.77567	0.45421	0.85593	0.54492	0.69863	-0.5006	-0.5382	0.36177	-0.38061	-0.11794	-0.2287	0.29965	0.21644	-0.46083	-0.43727	-0.22497	0.62384	0.74737	-0.43454	-0.3763	0.32461	0.43489	0.46577	0.44125	0.58258	0.6028	-0.38127	-0.17351	-0.69056
L_P_982.2692_9.687181	-0.37925	-0.29872	-0.50438	-0.54543	0.37786	-0.29788	-0.09204	0.33023	-0.38041	-0.43287	0.71202	0.44359	0.82411	0.41973	0.59133	-0.070665	-0.085292	0.28275	-0.26153	-0.28338	0.25794	0.56887	0.70932	-0.032927	0.63281	0.057753	-0.36186	0.6239	-0.4522	-0.37918	0.51264	0.27023	0.27729	0.35101	0.53788	0.62394	-0.30516	0.0051435	-0.67329
L_P_982.7863_10.48603	-0.36794	-0.12234	-0.17752	-0.13361	0.2413	0.036357	0.17482	0.025875	-0.6353	-0.02459	0.36756	0.055433	0.24157	0.34241	0.14629	-0.019635	-0.43145	-0.030972	-0.42504	-0.51099	0.40692	0.17528	0.56341	0.60501	0.39293	0.19591	-0.2886	0.29016	-0.19189	0.41442	0.29342	0.66924	0.66385	0.6012	0.67646	0.56647	-0.57531	-0.55715	-0.55155
L_P_983.8874_10.8778	0.63372	0.020887	0.44096	-0.58289	-0.51426	0.32305	0.18568	0.1648	0.18845	0.32314	-0.30391	0.26618	-0.33575	-0.61029	-0.60679	0.59385	-0.52275	-0.32483	-0.62125	0.25772	-0.29356	0.16061	-0.26765	0.41374	-0.62503	-0.0768	0.80297	0.53867	-0.37553	-0.16578	-0.022299	-0.16035	-0.11527	-0.27122	-0.058712	0.35953	0.26602	0.23304	0.62259
L_P_985.903_10.99663	-0.21907	-0.21934	-0.2866	-0.5272	-0.39726	0.55261	0.35467	0.4391	0.7727	0.66468	-0.038	0.44049	0.23988	-0.62376	-0.39029	0.13636	-0.54459	-0.44294	-0.74317	0.28025	0.040449	0.67025	-0.25431	-0.048079	-0.22236	-0.52643	0.29447	0.36305	-0.58096	-0.54237	0.18935	-0.21013	-0.21005	-0.24966	-0.27925	0.35323	0.31146	0.35536	0.61836
L_P_997.2807_7.688596	0.021437	-0.4741	-0.19021	-0.28084	-0.23965	0.17333	-0.079238	0.47502	0.25941	0.12313	-0.094191	-0.43929	-0.08078	0.33115	0.29168	-0.026472	-0.17754	-0.56884	0.28393	-0.085472	-0.013519	0.13316	0.075362	0.019833	0.13984	0.024978	0.69977	0.32723	-0.56802	-0.36028	-0.56183	0.8541	0.85937	0.84753	0.84606	0.7041	-0.85458	-0.82125	0.009316

## Sheet: SupTabl6 PSD of rG
BLOOD LIPIDOME PROFILING REVEALS POTENTIAL BIOMARKERS LINKED TO HEALTH AND CARCASS QUALITY TRAITS IN PIGS
Carles Hernández-Banqué, Teodor Jové-Juncà, Manel Portero-Otin, Elia Obis, Olga González-Rodríguez, Maria Ballester*, Raquel Quintanilla*
Supplementary table 6'. Posterior standard deviation of the genetic correlation coefficients between the lipidome and the health, stress and production phenotypes.
Abbreviations: Ig = Immunoglobulin; HP = haptoglobin; CRP = C-reactive protein; CTL = Cytotoxic T cell; NK = Natural killer T cell; PBMC = Peripheral Blood Mononuclear Cells; gd_Tcells = gamma delta T cells; ERY = Erythrocytes; PLA = Platelets; LEU = Leucocytes; MON = Monocytes; LYM = Lymphocytes; EOS = Eosinophiles; NEU = Neutrophiles; HB = Haemoglobin; HTC = Haematocrit; MCH = Mean Corpuscular …
Lipidic feature	IgA	IgM	IgG	HP	CRP	LEU	LYM	MON	EOS	NEU	HTC	ERY	HB	MCV	MCH	PLA	LYM_PHAGO_%	MON_PHAGO_%	LYM_PHAGO_FITC	MON_PHAGO_FITC	γδ T cells	Bcells_PBMCs	Tcells_PBMCs	Memory_PBMCs	NaiveTcells_PBMCs	Thelper_PBMCs	NK_PBMCs	CTL_PBMCs	CORTplasma	CORThair	CW	LM	HLM	LLM	SLM	LD	BFT	HFT	pH24
L_N_1003.603_8.190829	0.62158	0.577	0.50987	0.665	0.58667	0.63099	0.66692	0.53245	0.71833	0.63291	0.48004	0.51343	0.54403	0.55342	0.57613	0.58004	0.51174	0.46359	0.44492	0.48262	0.58948	0.73132	0.57428	0.66793	0.57712	0.55515	0.47741	0.63749	0.37823	0.42799	0.39703	0.59442	0.61124	0.6187	0.61351	0.48102	0.51725	0.55235	0.57437
L_N_1006.764_10.56211	0.41889	0.47425	0.33702	0.50018	0.43841	0.4498	0.53216	0.54887	0.25505	0.41472	0.24074	0.22644	0.38479	0.42949	0.33186	0.37412	0.50765	0.47647	0.38197	0.61116	0.4568	0.2689	0.41966	0.35261	0.46985	0.44903	0.43981	0.45663	0.42635	0.45641	0.36355	0.40547	0.42891	0.39849	0.45	0.40329	0.3435	0.36736	0.48715
L_N_1006.808_10.90127	0.55861	0.44318	0.58977	0.57777	0.49766	0.44302	0.51796	0.70802	0.4039	0.39888	0.54306	0.42748	0.47848	0.51442	0.53993	0.40774	0.28778	0.25712	0.38079	0.28292	0.55998	0.55667	0.49105	0.45896	0.49057	0.48433	0.51045	0.59178	0.49657	0.37004	0.4546	0.32558	0.31899	0.33404	0.29943	0.40072	0.32119	0.33891	0.53081
L_N_1013.779_8.817435	0.45475	0.38082	0.53948	0.4165	0.41663	0.43356	0.51246	0.46646	0.37373	0.38484	0.31626	0.31133	0.27027	0.40538	0.41406	0.35615	0.35909	0.40091	0.37537	0.45665	0.37216	0.43029	0.2767	0.42486	0.355	0.40096	0.49547	0.42053	0.43283	0.44461	0.29486	0.39348	0.39491	0.38537	0.37972	0.33536	0.39335	0.4124	0.24135
L_N_1014.831_11.13502	0.39883	0.73043	0.48983	0.69202	0.56725	0.58162	0.58246	0.54212	0.65542	0.58393	0.56275	0.44641	0.52785	0.47921	0.50643	0.46796	0.33366	0.41344	0.29431	0.35765	0.64929	0.54585	0.57849	0.47308	0.55554	0.50021	0.5818	0.65412	0.47874	0.54481	0.34083	0.58305	0.60245	0.5948	0.61354	0.32746	0.51561	0.47422	0.55323
L_N_1015.797_8.988076	0.50247	0.41385	0.40768	0.57252	0.55136	0.61211	0.67601	0.61266	0.75363	0.59648	0.62909	0.4328	0.54076	0.4365	0.35487	0.29858	0.36393	0.59383	0.49387	0.58488	0.35751	0.68998	0.32196	0.63759	0.29157	0.49376	0.61423	0.5488	0.26297	0.48592	0.35577	0.5807	0.50899	0.59595	0.49341	0.27757	0.55529	0.56597	0.53282
L_N_1020.769_10.31907	0.62957	0.52757	0.66574	0.74153	0.57068	0.67394	0.69058	0.59403	0.59209	0.60555	0.45752	0.36273	0.5253	0.64237	0.65635	0.66853	0.54438	0.56387	0.56813	0.50151	0.56889	0.27724	0.6218	0.67994	0.50606	0.5667	0.60812	0.64921	0.60785	0.65125	0.53479	0.51198	0.51795	0.43799	0.58673	0.57719	0.50659	0.51097	0.39903
L_N_1020.769_10.56157	0.49056	0.62889	0.29683	0.72328	0.48333	0.43622	0.53047	0.47198	0.47847	0.3853	0.53508	0.52503	0.61777	0.44293	0.5463	0.51441	0.35477	0.65054	0.44784	0.64318	0.52094	0.58316	0.53877	0.61928	0.54575	0.37163	0.33896	0.53406	0.47845	0.62586	0.26282	0.22388	0.21786	0.23772	0.22983	0.45202	0.22495	0.22567	0.53678
L_N_1024.795_10.5333	0.41004	0.41552	0.45059	0.63645	0.39733	0.60246	0.65621	0.52995	0.61176	0.43661	0.56591	0.54491	0.60876	0.46415	0.55093	0.47809	0.47885	0.34974	0.4704	0.56352	0.49808	0.35428	0.5439	0.62866	0.44061	0.35894	0.60339	0.60099	0.54987	0.57027	0.56522	0.40399	0.41741	0.41967	0.45365	0.42395	0.42134	0.40028	0.50611
L_N_1024.795_10.90495	0.44582	0.4478	0.56273	0.46908	0.44316	0.51512	0.55272	0.57536	0.53311	0.36226	0.51486	0.42478	0.45057	0.35438	0.34542	0.26935	0.31345	0.47692	0.38947	0.40977	0.27288	0.53117	0.40751	0.52417	0.27976	0.35743	0.2312	0.42428	0.47236	0.46771	0.37993	0.21359	0.24146	0.24557	0.27159	0.31148	0.24955	0.25142	0.43946
L_N_1024.795_9.124822	0.50634	0.51485	0.51784	0.50463	0.50974	0.54019	0.61152	0.45816	0.62872	0.39915	0.53881	0.44222	0.50745	0.41656	0.43737	0.44373	0.34133	0.38233	0.35579	0.53701	0.44431	0.56576	0.5425	0.39236	0.43635	0.45592	0.52207	0.58238	0.39067	0.51532	0.42099	0.32106	0.36848	0.33848	0.42774	0.40567	0.31344	0.32642	0.46338
L_N_1027.602_8.042421	0.56135	0.36068	0.31619	0.58147	0.49186	0.27263	0.28588	0.73751	0.37196	0.40872	0.63814	0.51582	0.61237	0.56184	0.48452	0.54694	0.42083	0.59211	0.40865	0.56465	0.26894	0.59723	0.33941	0.29523	0.26241	0.53647	0.62918	0.63245	0.52922	0.34843	0.52829	0.24003	0.25241	0.25123	0.26013	0.33175	0.31974	0.30182	0.53282
L_N_1044.805_10.72932	0.69625	0.70659	0.71137	0.56489	0.58619	0.67193	0.6775	0.62028	0.72683	0.65925	0.61363	0.54195	0.61424	0.37738	0.40443	0.57924	0.49765	0.56625	0.55867	0.62979	0.68649	0.66199	0.29768	0.59659	0.29141	0.54749	0.48924	0.56241	0.56829	0.53375	0.61391	0.61456	0.5825	0.6014	0.58767	0.47209	0.62087	0.59172	0.48679
L_N_1048.801_10.66797	0.54838	0.48971	0.36682	0.41231	0.45708	0.52399	0.57764	0.46074	0.60146	0.4707	0.30229	0.23964	0.25165	0.40793	0.47468	0.47884	0.43242	0.37799	0.43371	0.53492	0.45232	0.34447	0.52106	0.55088	0.40229	0.47508	0.36325	0.46208	0.50598	0.37034	0.48502	0.50635	0.5057	0.48957	0.52411	0.46058	0.45709	0.4702	0.45031
L_N_1056.877_11.20548	0.65155	0.71832	0.66595	0.55127	0.53798	0.67513	0.6962	0.66104	0.63639	0.67923	0.33471	0.41667	0.3476	0.58961	0.67397	0.4938	0.44196	0.56391	0.51094	0.31664	0.65199	0.4521	0.67069	0.71178	0.64281	0.57626	0.55932	0.66341	0.61727	0.52188	0.63675	0.49933	0.46995	0.48568	0.43307	0.5412	0.52521	0.54301	0.46006
L_N_1059.747_10.56444	0.55403	0.52396	0.52717	0.35586	0.43895	0.44252	0.56094	0.66559	0.22709	0.36397	0.44233	0.44076	0.48006	0.4636	0.46856	0.37609	0.33259	0.34015	0.35286	0.50734	0.44374	0.5197	0.46661	0.24671	0.40303	0.25079	0.53705	0.54316	0.40813	0.20039	0.43311	0.209	0.18984	0.18084	0.19993	0.32028	0.18609	0.1652	0.3819
L_N_1062.725_10.52357	0.42441	0.44073	0.45262	0.46391	0.52786	0.52346	0.64891	0.51806	0.65873	0.25683	0.47343	0.47876	0.46977	0.53029	0.53129	0.53423	0.36148	0.46989	0.43912	0.46743	0.58767	0.44171	0.57722	0.5165	0.43144	0.52858	0.45717	0.49909	0.5243	0.40953	0.46191	0.4704	0.44667	0.43154	0.43426	0.46555	0.43445	0.4493	0.38296
L_N_1062.816_10.69319	0.42719	0.2445	0.3346	0.33573	0.41684	0.48225	0.67535	0.69338	0.78045	0.2851	0.45524	0.52847	0.50004	0.5289	0.55475	0.61253	0.51189	0.54348	0.48547	0.21534	0.32003	0.70177	0.34323	0.4656	0.28485	0.54599	0.61368	0.63377	0.45837	0.33124	0.50952	0.62327	0.62181	0.59657	0.62211	0.56466	0.5821	0.58636	0.53541
L_N_1062.816_10.86312	0.39667	0.49055	0.46969	0.48421	0.46586	0.48407	0.62069	0.61266	0.57461	0.27384	0.54209	0.44797	0.49308	0.47699	0.46976	0.37764	0.34267	0.52846	0.45911	0.45539	0.43255	0.46947	0.23631	0.47682	0.34739	0.42474	0.43989	0.59942	0.4888	0.44599	0.38692	0.32839	0.35727	0.32386	0.34208	0.3704	0.27862	0.34396	0.4961
L_N_1074.796_10.53526	0.35225	0.35934	0.3562	0.40344	0.38331	0.37879	0.40569	0.56691	0.35187	0.39738	0.42272	0.34578	0.36628	0.35937	0.32863	0.32182	0.34512	0.36274	0.34833	0.38489	0.30928	0.43457	0.34741	0.23611	0.30901	0.30232	0.39593	0.37267	0.28855	0.40264	0.32677	0.31217	0.31244	0.30691	0.33663	0.31228	0.28364	0.24428	0.39518
L_N_1080.735_10.49104	0.6734	0.73002	0.30614	0.60394	0.52377	0.67823	0.682	0.45776	0.73067	0.57698	0.49331	0.59449	0.50244	0.38881	0.40087	0.51276	0.53934	0.44396	0.48503	0.55114	0.61277	0.46412	0.57065	0.64867	0.59672	0.54011	0.61462	0.5977	0.52023	0.55857	0.52504	0.59834	0.59799	0.57868	0.58289	0.52047	0.57339	0.55642	0.56201
L_N_1122.691_10.44311	0.67422	0.71136	0.67563	0.70842	0.4905	0.65935	0.68533	0.62417	0.73252	0.54959	0.68801	0.6281	0.64829	0.64685	0.6039	0.4746	0.4329	0.6017	0.60192	0.56068	0.64363	0.74386	0.56044	0.71084	0.64787	0.51391	0.53041	0.53745	0.67869	0.49081	0.5548	0.23639	0.2375	0.25312	0.21384	0.30575	0.26298	0.33529	0.52036
L_N_1122.779_10.55837	0.48352	0.38369	0.56025	0.51696	0.44616	0.48189	0.62058	0.5147	0.65198	0.45221	0.62823	0.56567	0.61692	0.52936	0.51353	0.4904	0.2879	0.50752	0.44535	0.62521	0.654	0.68421	0.64075	0.59652	0.62237	0.53649	0.56384	0.63114	0.45543	0.46184	0.57212	0.29749	0.37365	0.36346	0.47096	0.53823	0.33482	0.35038	0.59512
L_N_1140.703_10.40811	0.56795	0.43251	0.52455	0.46041	0.59347	0.61237	0.57722	0.43687	0.66849	0.64377	0.63394	0.54671	0.55961	0.6	0.63069	0.54071	0.50577	0.40379	0.5088	0.6125	0.66207	0.61201	0.6104	0.49279	0.3699	0.56344	0.49099	0.53581	0.60458	0.62505	0.54526	0.35841	0.38258	0.43314	0.39987	0.33759	0.43912	0.44494	0.55828
L_N_1176.783_7.609482	0.48917	0.43316	0.53599	0.42706	0.45292	0.39344	0.46571	0.35931	0.48639	0.36059	0.4215	0.27563	0.44773	0.45145	0.39472	0.3654	0.41956	0.51961	0.42915	0.40874	0.29548	0.34612	0.31424	0.53236	0.33745	0.42772	0.54466	0.55443	0.29317	0.45853	0.40625	0.40177	0.40582	0.39052	0.41984	0.34911	0.4123	0.42776	0.46695
L_N_1200.669_10.36577	0.43345	0.46809	0.62898	0.59171	0.59281	0.65144	0.67225	0.38033	0.70777	0.64185	0.65934	0.5499	0.65058	0.53779	0.57365	0.37855	0.37256	0.51936	0.36005	0.62026	0.62577	0.57921	0.56685	0.31075	0.52975	0.56029	0.62734	0.65785	0.58865	0.57971	0.57205	0.32066	0.35443	0.39176	0.41517	0.44214	0.35389	0.35504	0.56464
L_N_1206.895_11.18327	0.72464	0.46344	0.66719	0.52539	0.46093	0.36558	0.41997	0.70189	0.67546	0.3526	0.67176	0.27716	0.6544	0.29076	0.36302	0.41258	0.26815	0.37173	0.3955	0.61413	0.62558	0.42026	0.61187	0.66294	0.56419	0.53806	0.62252	0.61895	0.65828	0.37073	0.56202	0.60255	0.57756	0.57688	0.56878	0.59412	0.55723	0.55749	0.57268
L_N_1248.941_11.25881	0.69913	0.48914	0.6617	0.5088	0.54762	0.63629	0.60622	0.56586	0.75642	0.52857	0.65257	0.46881	0.64859	0.38935	0.44627	0.54392	0.50349	0.5927	0.52737	0.57233	0.66926	0.47105	0.63924	0.63292	0.59085	0.54764	0.61577	0.64538	0.50852	0.40408	0.41733	0.50059	0.47022	0.46373	0.50772	0.53945	0.48003	0.45705	0.47813
L_N_1257.055_11.24365	0.73651	0.55801	0.62965	0.55435	0.48816	0.47933	0.5765	0.68354	0.70316	0.49468	0.55616	0.34777	0.54231	0.45197	0.48099	0.35613	0.44788	0.58808	0.51477	0.51855	0.6486	0.65198	0.46427	0.61536	0.45891	0.52752	0.50283	0.65027	0.59676	0.3436	0.53448	0.50763	0.51872	0.5021	0.53112	0.51693	0.52196	0.5718	0.55226
L_N_1260.636_10.40241	0.42517	0.38405	0.19895	0.47517	0.45943	0.49591	0.52402	0.53701	0.44397	0.47254	0.49122	0.35897	0.45841	0.29332	0.28619	0.36832	0.306	0.50293	0.45004	0.50404	0.39639	0.33757	0.40878	0.52846	0.37451	0.36398	0.27287	0.34986	0.40665	0.50551	0.41829	0.22455	0.23626	0.26783	0.23168	0.28481	0.25631	0.31213	0.4221
L_N_1317.022_11.27477	0.5738	0.47736	0.57973	0.59785	0.4904	0.47508	0.50722	0.45087	0.55833	0.45304	0.51829	0.49899	0.51623	0.48572	0.52289	0.52804	0.37825	0.45147	0.44712	0.52995	0.53688	0.41157	0.53078	0.47361	0.37051	0.48423	0.57305	0.61938	0.40921	0.35525	0.48615	0.46837	0.47938	0.47476	0.49664	0.43262	0.456	0.46935	0.44244
L_N_1371.009_11.26128	0.71586	0.63991	0.63512	0.47016	0.60061	0.5987	0.65829	0.59819	0.70277	0.4866	0.50099	0.23051	0.44642	0.36091	0.44041	0.55487	0.43403	0.60927	0.53397	0.60763	0.67135	0.68859	0.61984	0.55496	0.62476	0.50952	0.57215	0.6586	0.63652	0.17044	0.58632	0.48788	0.41804	0.50167	0.37904	0.3613	0.56424	0.53939	0.49792
L_N_1376.989_11.2861	0.67966	0.57481	0.60578	0.57126	0.61661	0.65733	0.68723	0.54333	0.78199	0.47602	0.59613	0.49133	0.61481	0.60824	0.60316	0.66969	0.37582	0.64201	0.54396	0.63605	0.68817	0.69802	0.54803	0.6845	0.65508	0.59557	0.5595	0.5884	0.62298	0.52381	0.61753	0.56331	0.59014	0.55857	0.57768	0.61298	0.57418	0.59569	0.56836
L_N_1436.955_11.24689	0.62114	0.45583	0.46659	0.50772	0.55946	0.59046	0.66458	0.54205	0.71784	0.46177	0.43967	0.23101	0.35094	0.41615	0.50078	0.63064	0.38185	0.52515	0.49344	0.5924	0.62468	0.45635	0.53481	0.64656	0.57584	0.50072	0.58574	0.58185	0.5453	0.1505	0.40555	0.39619	0.35178	0.37255	0.31409	0.38726	0.42973	0.47249	0.47024
L_N_1496.922_11.19385	0.70459	0.40248	0.52968	0.52029	0.59187	0.46275	0.59436	0.63598	0.69967	0.46438	0.65278	0.35349	0.63739	0.32758	0.39811	0.53957	0.25743	0.40328	0.44133	0.4955	0.64682	0.66816	0.63931	0.59962	0.59956	0.5491	0.63797	0.64347	0.64516	0.16284	0.37007	0.58996	0.55781	0.56207	0.57549	0.50534	0.54756	0.52738	0.42068
L_N_1505.279_7.763437	0.52538	0.50713	0.63813	0.63186	0.5728	0.67748	0.71661	0.5823	0.78158	0.44734	0.61641	0.63612	0.63621	0.5245	0.57716	0.45746	0.3915	0.62758	0.4825	0.63239	0.64543	0.70399	0.576	0.68574	0.59871	0.50429	0.58509	0.61381	0.6389	0.5734	0.36107	0.50916	0.49599	0.50614	0.49665	0.39137	0.56482	0.60514	0.49886
L_N_246.1979_3.371717	0.57622	0.23403	0.47128	0.63323	0.54665	0.25445	0.36209	0.68031	0.27531	0.20463	0.52589	0.35606	0.5819	0.55913	0.48773	0.50043	0.47247	0.51376	0.48363	0.59098	0.40493	0.62908	0.28184	0.64287	0.19654	0.51913	0.60714	0.601	0.44647	0.47533	0.28423	0.47903	0.51158	0.43702	0.56053	0.4575	0.42078	0.45464	0.32985
L_N_254.2243_7.867106	0.55491	0.53269	0.54762	0.55902	0.27971	0.4481	0.43267	0.65659	0.39794	0.45042	0.4361	0.46649	0.3902	0.38833	0.33434	0.39858	0.33021	0.44374	0.38432	0.42024	0.51421	0.45701	0.32751	0.55804	0.39463	0.43947	0.58817	0.48481	0.47386	0.40111	0.30668	0.24572	0.23794	0.24096	0.21483	0.40437	0.24135	0.20502	0.2591
L_N_256.2398_3.55071	0.45496	0.5441	0.45954	0.60151	0.59629	0.4146	0.45223	0.66431	0.68325	0.40441	0.67969	0.45858	0.66695	0.58453	0.55367	0.5421	0.49514	0.56929	0.54042	0.52682	0.20402	0.4506	0.32659	0.67358	0.25819	0.57577	0.644	0.65281	0.46414	0.27554	0.52476	0.36169	0.36818	0.40388	0.35448	0.28612	0.48026	0.53699	0.62231
L_N_280.2399_3.067893	0.58361	0.38253	0.35499	0.60095	0.48119	0.4228	0.47415	0.61895	0.64773	0.35269	0.5356	0.47551	0.47056	0.49289	0.46198	0.52976	0.49552	0.6007	0.35474	0.56272	0.25808	0.19503	0.13271	0.25264	0.33213	0.50358	0.5697	0.4006	0.44841	0.29802	0.51572	0.43032	0.44723	0.40242	0.45224	0.34166	0.46717	0.47059	0.51116
L_N_282.2556_3.784948	0.53924	0.56764	0.48999	0.56671	0.47968	0.57104	0.57801	0.27769	0.59763	0.55046	0.51609	0.44817	0.48712	0.47259	0.47895	0.31252	0.45243	0.59437	0.47157	0.37852	0.50587	0.2345	0.27144	0.43956	0.49962	0.4837	0.54966	0.23966	0.47985	0.40637	0.4857	0.45456	0.47894	0.45836	0.49514	0.36627	0.49623	0.47645	0.49414
L_N_284.2714_4.64012	0.39058	0.46336	0.34854	0.56552	0.50822	0.53087	0.59312	0.44572	0.62905	0.44073	0.49486	0.50437	0.45284	0.51208	0.49048	0.50395	0.34311	0.55988	0.34668	0.39207	0.28145	0.16842	0.18459	0.53442	0.30801	0.43279	0.58274	0.43751	0.47048	0.20032	0.49884	0.29785	0.29987	0.31426	0.29367	0.28938	0.3913	0.43764	0.45305
L_N_286.2833_4.63242	0.47511	0.5302	0.5044	0.49684	0.43381	0.49985	0.52187	0.21898	0.51913	0.50256	0.42378	0.38509	0.45201	0.40112	0.42543	0.31507	0.36574	0.52645	0.42018	0.48782	0.45499	0.57841	0.51648	0.53001	0.4689	0.4381	0.43903	0.57807	0.24486	0.30834	0.40263	0.41089	0.41751	0.40149	0.43218	0.36692	0.45103	0.47217	0.47973
L_N_302.2243_3.426004	0.47378	0.50188	0.5271	0.51214	0.47189	0.52382	0.52785	0.61139	0.46545	0.52498	0.5422	0.33759	0.49379	0.29026	0.35499	0.31315	0.27563	0.42043	0.34755	0.46857	0.28346	0.61296	0.37813	0.53668	0.32298	0.45721	0.57924	0.56192	0.52166	0.22963	0.38892	0.38066	0.39602	0.39571	0.36074	0.37398	0.43499	0.49085	0.46103
L_N_302.2607_4.926622	0.45923	0.3019	0.45744	0.5897	0.4513	0.67469	0.70636	0.6499	0.7345	0.61618	0.65454	0.3093	0.65764	0.4584	0.39082	0.32902	0.49663	0.46959	0.47503	0.37906	0.47722	0.34647	0.52327	0.67893	0.30084	0.47206	0.64326	0.65849	0.49871	0.64115	0.59353	0.5088	0.54808	0.52374	0.57449	0.5496	0.55448	0.58418	0.56359
L_N_304.2398_4.181857	0.29845	0.47257	0.50099	0.5644	0.47913	0.66314	0.67104	0.73381	0.68893	0.64922	0.66799	0.63048	0.63425	0.67079	0.6157	0.26609	0.5698	0.5936	0.51327	0.65766	0.3473	0.43001	0.51888	0.67187	0.36048	0.58881	0.63194	0.67375	0.68687	0.66581	0.51858	0.63606	0.64463	0.63466	0.64598	0.52822	0.61265	0.55273	0.61025
L_N_308.2711_4.037069	0.36878	0.4429	0.36231	0.4255	0.3935	0.4137	0.48064	0.52133	0.51585	0.32308	0.31365	0.35514	0.306	0.41522	0.40054	0.45384	0.36424	0.4002	0.38193	0.43627	0.30993	0.39028	0.2393	0.47271	0.32039	0.44062	0.42992	0.35272	0.43283	0.39607	0.42551	0.40856	0.41609	0.41615	0.41321	0.33304	0.45166	0.47824	0.43158
L_N_314.0851_7.341741	0.39477	0.38877	0.43714	0.44884	0.43049	0.41408	0.40333	0.17003	0.47355	0.48111	0.45582	0.3472	0.42232	0.20293	0.22101	0.344	0.28408	0.35349	0.36365	0.43964	0.40092	0.50841	0.46574	0.47027	0.46095	0.41813	0.31804	0.40174	0.43025	0.45974	0.36922	0.20985	0.18457	0.21892	0.19093	0.25709	0.23112	0.2141	0.35093
L_N_338.3182_5.743591	0.46291	0.70659	0.62685	0.35113	0.55109	0.61983	0.60402	0.44198	0.36584	0.56214	0.64038	0.5276	0.62371	0.55998	0.54457	0.44482	0.51898	0.59184	0.56191	0.65221	0.47711	0.66672	0.56339	0.61359	0.4511	0.53271	0.61616	0.57219	0.62104	0.34477	0.39369	0.28669	0.31628	0.27619	0.33904	0.33892	0.32757	0.39792	0.55969
L_N_340.3338_6.584711	0.36845	0.38373	0.38404	0.39005	0.41611	0.47817	0.35977	0.36411	0.47794	0.43317	0.44819	0.34716	0.41116	0.35569	0.36229	0.27806	0.4211	0.52754	0.43938	0.52788	0.26384	0.33273	0.26227	0.47495	0.31132	0.22482	0.46516	0.35296	0.43652	0.33265	0.20766	0.31528	0.34218	0.28178	0.37971	0.32123	0.31912	0.36095	0.35372
L_N_364.3335_5.94239	0.33486	0.16125	0.31462	0.21646	0.34187	0.4459	0.43624	0.50531	0.32992	0.42376	0.34879	0.30765	0.31482	0.34584	0.31969	0.22082	0.48881	0.47572	0.43984	0.56344	0.35675	0.3174	0.29911	0.19795	0.32908	0.27624	0.4274	0.47034	0.40141	0.42078	0.35098	0.36338	0.36734	0.36171	0.37984	0.32185	0.37144	0.4216	0.37295
L_N_366.3493_6.597988	0.27284	0.22551	0.29614	0.32363	0.34233	0.35812	0.33837	0.38924	0.24997	0.34997	0.35218	0.28655	0.33393	0.31564	0.3198	0.23873	0.38108	0.39223	0.40547	0.35597	0.27733	0.42114	0.3299	0.38631	0.3045	0.31672	0.36077	0.28757	0.32699	0.35314	0.20246	0.26406	0.27636	0.25294	0.29274	0.27519	0.27798	0.30078	0.29952
L_N_368.3647_7.368065	0.48771	0.70553	0.49005	0.71617	0.42359	0.67842	0.64003	0.62023	0.75556	0.61764	0.65501	0.51039	0.63962	0.59612	0.6664	0.43999	0.40965	0.63952	0.50555	0.59576	0.59131	0.71542	0.54801	0.68612	0.57285	0.52998	0.48084	0.51492	0.33877	0.48071	0.44025	0.52252	0.47502	0.51827	0.44325	0.49626	0.58645	0.51599	0.22299
L_N_380.271_3.972273	0.60782	0.48493	0.62032	0.64848	0.48994	0.43623	0.5142	0.55906	0.70934	0.27015	0.59249	0.47897	0.5703	0.54016	0.57258	0.56195	0.33539	0.55055	0.44568	0.59295	0.50659	0.67206	0.414	0.60848	0.42993	0.4693	0.59589	0.49965	0.51789	0.53405	0.43021	0.35377	0.33511	0.33163	0.32375	0.46065	0.36663	0.33002	0.52273
L_N_396.3962_8.04637	0.43707	0.52471	0.33648	0.68088	0.35265	0.48428	0.43809	0.62936	0.60123	0.65679	0.63945	0.58807	0.52279	0.43366	0.41875	0.56906	0.44486	0.65096	0.58999	0.571	0.60501	0.72551	0.46701	0.56967	0.51343	0.55761	0.51581	0.48738	0.39511	0.52498	0.52052	0.54271	0.49678	0.53131	0.46525	0.52838	0.57374	0.56066	0.11936
L_N_402.1374_7.347132	0.55372	0.51185	0.58812	0.52073	0.51608	0.60455	0.65324	0.72306	0.636	0.56785	0.54008	0.31144	0.55317	0.4989	0.48496	0.55476	0.49973	0.62298	0.45064	0.63486	0.50552	0.32172	0.5824	0.52713	0.42298	0.35103	0.62953	0.64447	0.38	0.57592	0.54868	0.23	0.23133	0.24021	0.26374	0.25307	0.33935	0.29562	0.34629
L_N_404.3646_7.199771	0.25083	0.26916	0.26396	0.34241	0.32739	0.42179	0.38803	0.52729	0.33429	0.33292	0.31384	0.21944	0.30582	0.1527	0.18698	0.25527	0.29181	0.44151	0.2369	0.43169	0.24374	0.46952	0.28376	0.39007	0.26169	0.28976	0.34392	0.33663	0.27513	0.28562	0.23637	0.24751	0.2536	0.24059	0.25378	0.23918	0.23837	0.25593	0.31677
L_N_406.2289_3.653818	0.6404	0.5489	0.42145	0.56954	0.57783	0.60133	0.59556	0.52651	0.61195	0.62007	0.61991	0.5489	0.53646	0.58826	0.61707	0.6099	0.49973	0.59554	0.55263	0.60293	0.65387	0.57908	0.54904	0.57299	0.62596	0.5407	0.58226	0.488	0.57367	0.44358	0.60927	0.47188	0.41696	0.42014	0.42971	0.49168	0.46146	0.44958	0.55254
L_N_420.3037_5.038562	0.52015	0.46017	0.50811	0.65998	0.56782	0.4872	0.39811	0.73206	0.74462	0.67251	0.4935	0.46353	0.5953	0.6264	0.67044	0.47883	0.5974	0.52206	0.65042	0.66528	0.4182	0.46228	0.49044	0.60657	0.26079	0.54818	0.65046	0.69725	0.37263	0.61041	0.59573	0.6392	0.6434	0.64145	0.6511	0.61982	0.59225	0.61005	0.63757
L_N_454.2048_3.079863	0.53587	0.50044	0.34627	0.47574	0.56479	0.68405	0.67274	0.65548	0.59401	0.58458	0.67306	0.60659	0.64626	0.57442	0.62953	0.40971	0.4684	0.62146	0.50177	0.47106	0.30574	0.35764	0.17499	0.35225	0.39956	0.55741	0.64124	0.4978	0.55517	0.58143	0.55749	0.63388	0.59898	0.62486	0.55868	0.61345	0.57712	0.57721	0.5513
L_N_458.2362_4.640051	0.42905	0.3133	0.29324	0.53004	0.48349	0.49354	0.56506	0.32069	0.47446	0.45322	0.45536	0.47618	0.38732	0.49423	0.45964	0.46325	0.41985	0.52524	0.44302	0.49766	0.40728	0.61815	0.33744	0.56355	0.27541	0.40365	0.55195	0.54346	0.36498	0.16828	0.42809	0.40756	0.42775	0.39009	0.44841	0.38396	0.4338	0.44411	0.46974
L_N_466.312_4.349639	0.44732	0.43077	0.3401	0.47967	0.42589	0.55032	0.4817	0.54723	0.34745	0.40832	0.32795	0.2688	0.33953	0.4123	0.39083	0.34777	0.2804	0.36798	0.28722	0.42974	0.33468	0.57247	0.38286	0.46148	0.38779	0.16118	0.30861	0.33035	0.43611	0.29677	0.38392	0.376	0.38813	0.35032	0.40812	0.37367	0.3779	0.42939	0.26196
L_N_479.3005_3.153671	0.51255	0.45622	0.61295	0.53777	0.39871	0.58717	0.57951	0.33137	0.4549	0.58249	0.45277	0.44991	0.46295	0.54591	0.57027	0.54643	0.4919	0.4799	0.39419	0.47659	0.52996	0.66985	0.51607	0.49179	0.51845	0.52294	0.40625	0.57965	0.57889	0.53454	0.5403	0.54303	0.56365	0.53602	0.57577	0.50029	0.53711	0.54792	0.58248
L_N_480.3959_7.265694	0.3775	0.42354	0.46292	0.63611	0.45603	0.48886	0.64124	0.6512	0.61812	0.38315	0.59857	0.42969	0.54239	0.51228	0.47116	0.27205	0.4075	0.46469	0.41172	0.42443	0.5273	0.5476	0.36638	0.32454	0.34297	0.25641	0.61534	0.61739	0.57739	0.50247	0.40258	0.55034	0.53173	0.53787	0.48976	0.44238	0.53415	0.55361	0.37733
L_N_481.3161_3.948257	0.53629	0.52076	0.46085	0.59048	0.50807	0.62969	0.67838	0.58453	0.58211	0.64882	0.62987	0.58076	0.66046	0.49708	0.55985	0.62749	0.39044	0.54618	0.30245	0.65811	0.51112	0.70827	0.41915	0.64567	0.43454	0.56133	0.49232	0.55128	0.62009	0.60505	0.57909	0.56491	0.5158	0.61243	0.50597	0.41985	0.55019	0.56253	0.59266
L_N_488.3738_3.76237	0.33673	0.34443	0.30325	0.3895	0.36207	0.41749	0.40806	0.50778	0.36589	0.34052	0.30762	0.28775	0.33471	0.32619	0.33444	0.30344	0.33971	0.40768	0.3322	0.38124	0.30244	0.35988	0.34595	0.39184	0.30497	0.37587	0.3929	0.40377	0.26546	0.34315	0.32718	0.33519	0.3381	0.3182	0.34361	0.3017	0.32509	0.3491	0.4181
L_N_492.3657_7.348433	0.47995	0.53686	0.59945	0.62447	0.43661	0.55091	0.59243	0.58808	0.5849	0.5522	0.42407	0.50657	0.34735	0.41088	0.31476	0.53945	0.36938	0.49323	0.32978	0.55297	0.48994	0.61191	0.48353	0.5833	0.43026	0.42839	0.60226	0.60643	0.44954	0.55184	0.27825	0.3548	0.37297	0.34823	0.43625	0.45025	0.36267	0.35507	0.31638
L_N_506.3817_7.37145	0.40862	0.33472	0.43643	0.32216	0.38677	0.45543	0.3936	0.40824	0.41755	0.44873	0.41218	0.34034	0.38	0.36214	0.34993	0.32507	0.2808	0.38098	0.29684	0.31548	0.40538	0.53375	0.42866	0.48166	0.36165	0.37155	0.51601	0.50675	0.3856	0.35148	0.3302	0.32167	0.34343	0.32802	0.378	0.32836	0.34353	0.35979	0.41899
L_N_508.4962_7.506979	0.68108	0.41537	0.56961	0.70558	0.45617	0.25807	0.26161	0.74576	0.39944	0.32725	0.63604	0.51976	0.63732	0.47409	0.62417	0.56918	0.49978	0.59457	0.53346	0.5305	0.26913	0.68539	0.39558	0.56456	0.23978	0.54682	0.56141	0.68113	0.44495	0.44466	0.44081	0.62614	0.62381	0.62277	0.63389	0.38936	0.62862	0.55805	0.47351
L_N_508.521_7.867657	0.4315	0.7091	0.59735	0.74895	0.60647	0.68544	0.63596	0.56706	0.77333	0.58617	0.36298	0.22266	0.39016	0.68639	0.68376	0.6973	0.42554	0.67446	0.31913	0.63927	0.57243	0.34701	0.72183	0.71842	0.38712	0.60146	0.65789	0.71763	0.57558	0.56247	0.54482	0.56127	0.56074	0.55422	0.60227	0.41732	0.5424	0.46581	0.5851
L_N_509.3842_7.36974	0.31498	0.42388	0.34461	0.44645	0.38374	0.43563	0.42009	0.58531	0.43973	0.40668	0.42145	0.3082	0.39724	0.38676	0.36127	0.36094	0.32983	0.49613	0.36379	0.4572	0.33109	0.53148	0.26932	0.46539	0.34863	0.31413	0.3934	0.48797	0.36958	0.4282	0.32256	0.39579	0.39824	0.41524	0.39531	0.35534	0.42914	0.42591	0.39976
L_N_509.5273_9.68306	0.42311	0.15688	0.38227	0.56603	0.32394	0.4782	0.56439	0.70254	0.61149	0.50771	0.5916	0.33383	0.59717	0.53513	0.49766	0.50782	0.4998	0.59776	0.56139	0.63919	0.57418	0.48652	0.41686	0.3538	0.31826	0.49743	0.6477	0.63537	0.39175	0.54535	0.55813	0.50249	0.52153	0.48134	0.54787	0.53734	0.49369	0.50374	0.55585
L_N_530.4689_8.782653	0.65691	0.4298	0.57877	0.70038	0.60853	0.38672	0.61979	0.72688	0.63037	0.30459	0.56185	0.29989	0.61709	0.65544	0.63153	0.49475	0.37051	0.57269	0.49262	0.62724	0.61952	0.53292	0.52828	0.62528	0.52658	0.59344	0.62692	0.60565	0.62234	0.67037	0.58274	0.5908	0.61493	0.57992	0.61267	0.52853	0.56461	0.58016	0.55568
L_N_534.6364_7.199585	0.34331	0.60407	0.62012	0.6034	0.48543	0.48707	0.5279	0.68767	0.6206	0.49711	0.59728	0.47163	0.58469	0.50547	0.54277	0.45271	0.36532	0.21787	0.31505	0.22371	0.30326	0.32464	0.48323	0.52409	0.30112	0.46072	0.58681	0.60989	0.33041	0.47144	0.46149	0.30099	0.35882	0.34825	0.38235	0.34699	0.36005	0.46824	0.31979
L_N_535.6423_7.204255	0.45303	0.59613	0.70056	0.68467	0.58574	0.6834	0.69802	0.63622	0.68115	0.61943	0.37337	0.54305	0.475	0.40746	0.47499	0.39351	0.50835	0.54454	0.37712	0.61366	0.59287	0.50927	0.48084	0.67012	0.45951	0.54914	0.63173	0.55598	0.60685	0.65065	0.41561	0.44327	0.50338	0.43152	0.53126	0.5164	0.46985	0.5232	0.58281
L_N_536.5274_8.023574	0.63739	0.36818	0.58051	0.49227	0.52847	0.24322	0.25527	0.69361	0.35039	0.33167	0.6103	0.51027	0.5782	0.53285	0.57265	0.52159	0.45928	0.48925	0.4385	0.58365	0.36963	0.67021	0.399	0.63849	0.27199	0.51531	0.61193	0.6456	0.58932	0.2787	0.34261	0.40761	0.37848	0.45473	0.3964	0.4527	0.51744	0.43573	0.53135
L_N_539.5275_7.986835	0.40252	0.34084	0.42839	0.5336	0.43649	0.36442	0.34813	0.57314	0.41076	0.40858	0.45961	0.38114	0.41426	0.39055	0.36385	0.36458	0.30461	0.47015	0.27577	0.4519	0.36822	0.58798	0.47102	0.48825	0.38605	0.42278	0.49947	0.55432	0.43008	0.2257	0.335	0.32242	0.28037	0.32453	0.24678	0.29868	0.37883	0.3739	0.42082
L_N_550.5427_8.236829	0.39343	0.61245	0.68213	0.7161	0.60887	0.61651	0.67043	0.60789	0.62172	0.4995	0.46918	0.18082	0.43783	0.50001	0.55864	0.6631	0.52818	0.61911	0.57833	0.48757	0.59262	0.2799	0.58159	0.68045	0.49068	0.57926	0.63551	0.63657	0.58119	0.43851	0.44027	0.53299	0.46033	0.56084	0.44758	0.3949	0.62047	0.53648	0.3956
L_N_550.6651_7.466922	0.56001	0.58503	0.4897	0.64493	0.5849	0.38054	0.62628	0.73311	0.56212	0.31136	0.67488	0.60599	0.66649	0.60085	0.65984	0.66829	0.40478	0.65981	0.30557	0.43616	0.45306	0.32997	0.53475	0.67566	0.37203	0.55906	0.66204	0.68205	0.57728	0.65493	0.50367	0.64875	0.55309	0.63258	0.51419	0.53429	0.63441	0.61749	0.34852
L_N_551.6705_7.462968	0.52361	0.53327	0.62444	0.61887	0.53479	0.67048	0.71239	0.60608	0.81266	0.4492	0.46796	0.40697	0.58447	0.61619	0.66164	0.67889	0.44128	0.66232	0.37855	0.63011	0.60571	0.5573	0.50169	0.68966	0.42977	0.57023	0.62893	0.51635	0.62836	0.67266	0.2055	0.56038	0.52641	0.64683	0.49877	0.28247	0.61539	0.60874	0.57955
L_N_552.3654_4.39708	0.31098	0.3292	0.30966	0.38081	0.34664	0.45625	0.44	0.5226	0.27096	0.43689	0.27591	0.21174	0.25619	0.32944	0.31891	0.30066	0.30789	0.52791	0.27088	0.4275	0.25402	0.41793	0.29359	0.44522	0.30985	0.35332	0.38996	0.34934	0.31536	0.37072	0.26261	0.27452	0.29249	0.27534	0.28847	0.31587	0.28123	0.30254	0.2796
L_N_563.6741_7.728643	0.43229	0.43379	0.42006	0.52476	0.44007	0.50891	0.52851	0.66225	0.54486	0.54795	0.52832	0.44291	0.5052	0.48927	0.51898	0.44768	0.40006	0.44641	0.39129	0.46819	0.45511	0.5845	0.48591	0.35887	0.31601	0.42637	0.59615	0.61957	0.49248	0.50035	0.45933	0.39065	0.42392	0.42898	0.41478	0.45359	0.45026	0.48159	0.43705
L_N_564.5587_8.475375	0.62432	0.43865	0.58655	0.51867	0.50926	0.27979	0.2869	0.68803	0.28806	0.36218	0.56916	0.45204	0.57158	0.49918	0.48712	0.56151	0.3785	0.44935	0.38321	0.54997	0.37198	0.59681	0.42685	0.60052	0.3151	0.4994	0.59602	0.62037	0.55034	0.39437	0.37081	0.47008	0.44978	0.50235	0.49575	0.4671	0.50727	0.46674	0.50525
L_N_564.6804_7.72965	0.59265	0.38722	0.34669	0.61321	0.56058	0.56539	0.64659	0.56222	0.72643	0.47545	0.63527	0.51588	0.50816	0.56515	0.50118	0.39454	0.37935	0.56716	0.44018	0.55916	0.43108	0.49488	0.43648	0.4182	0.27427	0.43332	0.6258	0.63227	0.38831	0.22206	0.48202	0.39762	0.41018	0.395	0.41021	0.4542	0.45461	0.44965	0.52748
L_N_565.3505_6.465521	0.40175	0.50019	0.50423	0.46518	0.38418	0.42337	0.5123	0.44622	0.43625	0.3709	0.44123	0.3732	0.41223	0.40026	0.39348	0.43906	0.42655	0.49835	0.44902	0.47342	0.42853	0.48592	0.43084	0.49397	0.39295	0.27606	0.53712	0.56229	0.42492	0.48706	0.38414	0.41538	0.41656	0.41268	0.44363	0.34418	0.41683	0.48822	0.43378
L_N_565.6871_7.726455	0.53365	0.54007	0.44095	0.66202	0.56599	0.48038	0.53313	0.34757	0.50633	0.46075	0.52429	0.50959	0.40179	0.53523	0.42074	0.53231	0.42174	0.52543	0.4155	0.52517	0.56211	0.47725	0.54529	0.56849	0.36991	0.51786	0.63486	0.6214	0.39943	0.31116	0.51231	0.4901	0.49454	0.47475	0.50771	0.52046	0.50168	0.48812	0.48667
L_N_566.3844_7.370727	0.69866	0.70296	0.57341	0.71389	0.57045	0.41411	0.42004	0.75634	0.63513	0.50003	0.67396	0.60382	0.65604	0.61014	0.61882	0.49324	0.4245	0.51197	0.55137	0.63736	0.60362	0.50289	0.52893	0.68107	0.58651	0.58685	0.63939	0.59761	0.55044	0.46775	0.48067	0.515	0.51156	0.49583	0.61615	0.62979	0.49417	0.4413	0.54481
L_N_566.6936_7.722545	0.61071	0.53758	0.63893	0.64957	0.51407	0.62998	0.67094	0.44317	0.59165	0.42522	0.62739	0.51317	0.53838	0.56974	0.51338	0.29936	0.46537	0.53247	0.52813	0.58933	0.64641	0.64399	0.53267	0.64728	0.5308	0.51547	0.61363	0.58839	0.31446	0.54871	0.4438	0.5365	0.54614	0.52181	0.58428	0.53032	0.52494	0.49266	0.54638
L_N_567.6994_7.716656	0.64058	0.65291	0.64282	0.69843	0.5658	0.65482	0.70155	0.69015	0.60984	0.39703	0.66572	0.59528	0.65594	0.56069	0.5812	0.52271	0.51453	0.49139	0.54563	0.53827	0.67727	0.46485	0.63638	0.68402	0.57566	0.58444	0.57185	0.67898	0.65965	0.47474	0.62583	0.62899	0.6296	0.63369	0.64006	0.61967	0.62519	0.62331	0.58272
L_N_580.3968_5.214464	0.33569	0.36266	0.3422	0.42857	0.39593	0.48184	0.47736	0.51227	0.21731	0.47652	0.41449	0.2881	0.35916	0.36365	0.38667	0.32809	0.33332	0.47307	0.27304	0.50978	0.33254	0.50934	0.39529	0.47139	0.3704	0.38242	0.36716	0.46357	0.38166	0.395	0.33858	0.29768	0.30531	0.30883	0.29862	0.3249	0.3104	0.33121	0.31588
L_N_581.3684_3.149755	0.44121	0.45536	0.4649	0.48165	0.39096	0.49683	0.51361	0.4952	0.46875	0.48194	0.40657	0.39439	0.40099	0.42346	0.41454	0.40144	0.3425	0.46702	0.34063	0.4907	0.25068	0.38605	0.35157	0.48399	0.36445	0.44584	0.44242	0.48889	0.34024	0.4442	0.47746	0.43592	0.39199	0.41858	0.39285	0.37698	0.40588	0.41038	0.22055
L_N_582.5327_8.023652	0.59629	0.39497	0.59264	0.54673	0.50791	0.20664	0.22831	0.63214	0.30281	0.2783	0.54902	0.49457	0.58159	0.46086	0.53761	0.54825	0.44151	0.46619	0.45555	0.54519	0.28177	0.65244	0.32414	0.61638	0.2263	0.48206	0.35969	0.63112	0.57789	0.25566	0.27625	0.33363	0.31788	0.37923	0.35506	0.40103	0.44229	0.35243	0.51955
L_N_583.384_3.949072	0.52883	0.55535	0.48885	0.57207	0.38885	0.50501	0.48096	0.49237	0.53021	0.57335	0.39028	0.46488	0.39453	0.40602	0.40505	0.46827	0.32961	0.55927	0.36972	0.5653	0.31272	0.43052	0.27957	0.46725	0.32994	0.51856	0.53777	0.43681	0.38747	0.56401	0.46501	0.47446	0.42301	0.47289	0.42512	0.40362	0.48773	0.49102	0.16848
L_N_591.5303_9.68061	0.35199	0.30847	0.45679	0.59416	0.42236	0.60666	0.68021	0.60036	0.66015	0.34618	0.60195	0.23331	0.60319	0.38185	0.27414	0.34475	0.47138	0.5612	0.4881	0.5152	0.60783	0.43293	0.57486	0.6446	0.52013	0.50843	0.55583	0.57478	0.56403	0.52266	0.47018	0.49695	0.47137	0.51218	0.47247	0.39386	0.53059	0.52668	0.53639
L_N_592.5898_8.872804	0.56156	0.35126	0.55402	0.47329	0.46112	0.26827	0.30175	0.37748	0.31626	0.30662	0.50829	0.45003	0.48403	0.43192	0.4876	0.50529	0.40754	0.47192	0.39232	0.54237	0.32896	0.61922	0.33207	0.56295	0.27594	0.46758	0.46802	0.58824	0.52336	0.31381	0.2705	0.35661	0.34326	0.39413	0.3601	0.40752	0.44372	0.37747	0.5067
L_N_598.7492_8.19311	0.32635	0.39228	0.40099	0.39384	0.37477	0.52144	0.61001	0.69936	0.39036	0.53734	0.52206	0.41541	0.48025	0.37527	0.31256	0.28905	0.26431	0.32584	0.25611	0.36395	0.48594	0.58616	0.45735	0.51907	0.35341	0.30278	0.54789	0.57757	0.55379	0.50434	0.4036	0.5232	0.49803	0.49646	0.43597	0.41946	0.46104	0.4774	0.42105
L_N_599.5235_8.027692	0.44824	0.45328	0.53511	0.51029	0.42645	0.2279	0.26142	0.25129	0.30972	0.26646	0.42795	0.38702	0.4241	0.38521	0.4339	0.47544	0.4187	0.51688	0.42207	0.52405	0.38683	0.56827	0.37555	0.51637	0.32694	0.44342	0.43128	0.57318	0.45045	0.38046	0.23554	0.40737	0.38406	0.41479	0.39635	0.38133	0.46733	0.40008	0.48218
L_N_599.7547_8.191481	0.44818	0.65607	0.64333	0.26635	0.53214	0.5672	0.53178	0.59678	0.39845	0.5651	0.59923	0.45234	0.48502	0.54392	0.56729	0.53194	0.45592	0.6156	0.53501	0.42138	0.48122	0.59172	0.358	0.44561	0.33798	0.51141	0.60087	0.62486	0.48846	0.42781	0.53025	0.50969	0.47549	0.47935	0.45385	0.51329	0.51518	0.45982	0.52931
L_N_603.5361_8.476083	0.3553	0.37753	0.4357	0.44901	0.37836	0.17611	0.20666	0.19078	0.30549	0.23944	0.38444	0.31219	0.36087	0.31778	0.33992	0.42809	0.32793	0.46624	0.3545	0.41167	0.32025	0.52966	0.34585	0.44497	0.28583	0.36317	0.29402	0.41135	0.36756	0.24744	0.23472	0.31779	0.31128	0.32695	0.30751	0.32186	0.4003	0.34902	0.42643
L_N_610.5639_8.473312	0.64903	0.364	0.57824	0.50195	0.52276	0.30008	0.34304	0.70427	0.34962	0.352	0.5979	0.49008	0.54329	0.52553	0.55944	0.47785	0.41421	0.45221	0.47309	0.57467	0.43849	0.69034	0.38346	0.58345	0.35155	0.45238	0.60685	0.61251	0.574	0.29372	0.42364	0.44046	0.42567	0.46722	0.46102	0.44283	0.51998	0.47157	0.52586
L_N_613.5392_8.238665	0.40347	0.52729	0.61397	0.68698	0.54442	0.59612	0.58096	0.54167	0.60061	0.49422	0.49425	0.32409	0.43425	0.52219	0.52424	0.52269	0.46271	0.56677	0.48809	0.39905	0.40458	0.23987	0.54	0.62708	0.44316	0.52531	0.63686	0.63652	0.58869	0.24335	0.48783	0.36307	0.29777	0.39403	0.2796	0.37937	0.41629	0.30989	0.37823
L_N_613.7047_7.716289	0.42606	0.34317	0.37431	0.59624	0.48781	0.50492	0.62282	0.64941	0.55937	0.3731	0.54138	0.43038	0.49969	0.4975	0.39652	0.41332	0.41172	0.32669	0.41988	0.39718	0.37765	0.5163	0.38576	0.57135	0.25246	0.43505	0.59141	0.6197	0.51478	0.53885	0.43996	0.40625	0.48112	0.45185	0.50693	0.42596	0.47502	0.51492	0.45646
L_N_614.55_8.661667	0.40696	0.5689	0.55618	0.70883	0.4892	0.34519	0.29099	0.71302	0.60124	0.49062	0.6218	0.4841	0.55985	0.54003	0.58015	0.3762	0.46032	0.49612	0.43394	0.42199	0.24811	0.40173	0.43644	0.60798	0.19205	0.48318	0.59667	0.46744	0.49292	0.55863	0.35348	0.53084	0.44787	0.46984	0.44053	0.31632	0.5481	0.56867	0.54278
L_N_616.545_4.657047	0.32439	0.58866	0.44417	0.68732	0.45401	0.64938	0.65271	0.30829	0.69601	0.61907	0.47322	0.42797	0.33373	0.5961	0.62181	0.37914	0.52128	0.54957	0.48621	0.49613	0.24782	0.53853	0.17673	0.46001	0.30042	0.44238	0.60675	0.40603	0.66113	0.367	0.50269	0.55244	0.5884	0.53362	0.60257	0.4602	0.52454	0.57648	0.57516
L_N_617.4775_7.205133	0.31125	0.32698	0.39345	0.41767	0.38033	0.4314	0.40952	0.4688	0.42991	0.39571	0.32976	0.32644	0.32224	0.23654	0.26724	0.29359	0.25974	0.43695	0.32624	0.42807	0.29377	0.46985	0.24983	0.39995	0.34306	0.37415	0.40494	0.38001	0.35714	0.38918	0.34677	0.35875	0.36459	0.35137	0.36796	0.31774	0.35814	0.38128	0.20345
L_N_618.5066_8.785359	0.43913	0.6539	0.45547	0.69358	0.60221	0.59858	0.57239	0.48676	0.6196	0.61552	0.66031	0.56934	0.65481	0.62084	0.64751	0.6545	0.46535	0.67298	0.54016	0.51996	0.38694	0.47194	0.54614	0.68918	0.48353	0.57286	0.62625	0.58103	0.66249	0.65312	0.60023	0.48221	0.48053	0.52543	0.47672	0.50849	0.58541	0.52063	0.54457
L_N_621.6055_9.044209	0.37259	0.39897	0.56275	0.35131	0.42254	0.57599	0.37891	0.46077	0.53883	0.41457	0.47495	0.38456	0.49302	0.44403	0.35825	0.39231	0.419	0.53471	0.42081	0.28681	0.23273	0.58875	0.27993	0.46565	0.24775	0.48101	0.56173	0.57137	0.40558	0.21884	0.43222	0.30775	0.31968	0.31238	0.38408	0.37037	0.34436	0.3152	0.4338
L_N_625.4971_7.50472	0.50899	0.2097	0.52464	0.53064	0.53742	0.65586	0.68567	0.52303	0.73057	0.53543	0.65546	0.55888	0.55635	0.48689	0.41944	0.64545	0.39045	0.51738	0.42374	0.28698	0.62923	0.59517	0.58147	0.67181	0.62829	0.54591	0.45703	0.61607	0.64857	0.6299	0.60689	0.59475	0.60613	0.5602	0.62755	0.4735	0.55089	0.56357	0.55085
L_N_627.5545_8.474291	0.56479	0.41646	0.56425	0.4874	0.46876	0.22959	0.27936	0.35805	0.363	0.23273	0.46928	0.42367	0.49472	0.41288	0.4844	0.47945	0.41916	0.47373	0.42726	0.52784	0.43451	0.58322	0.399	0.55953	0.34066	0.45505	0.57357	0.59658	0.5151	0.3325	0.2432	0.38446	0.3704	0.41498	0.39548	0.41019	0.46363	0.38265	0.50094
L_N_629.5269_7.845031	0.49274	0.41339	0.62799	0.68072	0.5458	0.61807	0.66536	0.56194	0.66216	0.60093	0.49682	0.25326	0.49956	0.51574	0.51086	0.26202	0.4374	0.4015	0.43202	0.53139	0.48075	0.42307	0.5276	0.62601	0.29782	0.49763	0.62746	0.63937	0.55146	0.53557	0.52851	0.58922	0.60351	0.59746	0.61261	0.54623	0.57402	0.57965	0.53259
L_N_630.6948_7.700608	0.41072	0.49769	0.54374	0.43279	0.29082	0.55059	0.53857	0.6332	0.49746	0.50656	0.40053	0.39443	0.33489	0.37763	0.33905	0.28575	0.33812	0.47023	0.40121	0.44742	0.43452	0.36099	0.33896	0.46208	0.38833	0.40906	0.49426	0.56878	0.45113	0.43456	0.36273	0.48254	0.51594	0.47314	0.51675	0.39454	0.41778	0.43293	0.49042
L_N_631.5672_8.867708	0.5662	0.44272	0.54704	0.5103	0.43065	0.20352	0.25342	0.6113	0.30621	0.2356	0.48149	0.42227	0.46281	0.34541	0.42424	0.43613	0.415	0.50474	0.4593	0.473	0.39325	0.61033	0.37838	0.52443	0.30309	0.46575	0.58612	0.58355	0.46608	0.23455	0.18795	0.37904	0.34912	0.39792	0.35485	0.40215	0.44017	0.36061	0.49012
L_N_635.6206_9.228914	0.25308	0.30436	0.30636	0.33628	0.35459	0.46132	0.36706	0.50913	0.34644	0.42227	0.40737	0.29125	0.38227	0.32373	0.32335	0.29689	0.31044	0.41226	0.29442	0.36614	0.24396	0.35308	0.25255	0.40797	0.26438	0.32476	0.37203	0.33348	0.32456	0.28573	0.30258	0.29288	0.30629	0.29097	0.32127	0.28489	0.31419	0.33124	0.36603
L_N_638.595_8.869277	0.6589	0.41418	0.61806	0.56077	0.52751	0.34151	0.36443	0.72836	0.34668	0.38847	0.49083	0.45976	0.51876	0.51024	0.54642	0.57363	0.40868	0.43718	0.45464	0.5773	0.28475	0.62756	0.33123	0.60475	0.2617	0.51762	0.61381	0.62217	0.55936	0.35587	0.35444	0.39118	0.38485	0.42818	0.43189	0.44692	0.48805	0.42572	0.53358
L_N_644.5218_8.875065	0.7304	0.56119	0.68715	0.62262	0.58472	0.68094	0.6965	0.66682	0.75222	0.66213	0.70297	0.53936	0.69008	0.65101	0.65143	0.43911	0.472	0.50358	0.61975	0.5858	0.39034	0.41578	0.6935	0.68599	0.39912	0.59385	0.67364	0.70175	0.52435	0.3712	0.56008	0.60101	0.60456	0.60463	0.6164	0.3753	0.62237	0.66471	0.62158
L_N_645.605_8.745976	0.28072	0.31923	0.32763	0.29238	0.33528	0.35246	0.36167	0.27693	0.3198	0.3513	0.2529	0.26955	0.22665	0.3079	0.29818	0.29442	0.31585	0.41822	0.29741	0.29138	0.29397	0.47242	0.31766	0.42875	0.32167	0.35725	0.37993	0.38599	0.3166	0.30391	0.32175	0.27325	0.28952	0.28637	0.30547	0.25835	0.33435	0.3455	0.29053
L_N_646.5385_9.12432	0.67052	0.56602	0.39569	0.60523	0.58517	0.62088	0.68689	0.6854	0.64205	0.59998	0.38786	0.18853	0.49458	0.42819	0.35889	0.24233	0.45477	0.31915	0.4905	0.33519	0.24834	0.64241	0.49184	0.68528	0.35803	0.5191	0.62059	0.63522	0.46738	0.42013	0.50929	0.52498	0.53291	0.55875	0.5187	0.4794	0.56147	0.55433	0.41533
L_N_647.6206_9.028528	0.28918	0.32189	0.32589	0.29103	0.35737	0.41719	0.37951	0.30171	0.33313	0.41149	0.3475	0.29259	0.28405	0.3475	0.33335	0.26732	0.24141	0.40744	0.31699	0.26384	0.31235	0.41643	0.27286	0.46174	0.29532	0.382	0.47775	0.43274	0.35161	0.30552	0.33257	0.28319	0.3054	0.29082	0.33947	0.29295	0.34003	0.34773	0.38679
L_N_649.6362_9.379333	0.25298	0.28942	0.27691	0.32677	0.36593	0.31823	0.25836	0.56246	0.35036	0.43517	0.33974	0.24698	0.2838	0.27493	0.30292	0.28266	0.2342	0.39226	0.25767	0.28153	0.23934	0.49915	0.22774	0.39361	0.25418	0.3279	0.30303	0.35084	0.31809	0.29538	0.2848	0.23555	0.24599	0.24471	0.2779	0.23748	0.29058	0.29424	0.34442
L_N_655.5855_8.871786	0.58566	0.4099	0.58453	0.52631	0.52504	0.22356	0.28657	0.61549	0.31997	0.21784	0.53371	0.50068	0.56358	0.45574	0.5279	0.53634	0.47123	0.49983	0.47453	0.56689	0.4401	0.63969	0.40698	0.60074	0.3062	0.49655	0.62984	0.63149	0.58173	0.35652	0.25909	0.42495	0.4104	0.46839	0.44523	0.46855	0.51752	0.43531	0.54304
L_N_660.5196_7.128117	0.30443	0.27841	0.29863	0.35735	0.36496	0.41675	0.41775	0.43775	0.36708	0.36456	0.3466	0.30266	0.32429	0.27079	0.28873	0.26705	0.24303	0.29142	0.23637	0.32631	0.28057	0.46651	0.32174	0.42249	0.32104	0.34793	0.39194	0.42431	0.34171	0.36508	0.34012	0.3434	0.34202	0.33764	0.33565	0.30094	0.34171	0.35246	0.21006
L_N_667.646_9.203154	0.3066	0.32866	0.31244	0.35101	0.33525	0.38733	0.28033	0.5766	0.37296	0.47012	0.33136	0.33493	0.37846	0.28486	0.33186	0.29864	0.27664	0.31819	0.28364	0.23166	0.32255	0.37142	0.28657	0.48031	0.34135	0.37842	0.48947	0.35099	0.34477	0.37066	0.30029	0.31787	0.32027	0.316	0.3356	0.27975	0.32143	0.34148	0.35017
L_N_672.2738_3.710141	0.55551	0.40853	0.53903	0.44336	0.44274	0.40767	0.45261	0.66425	0.5571	0.38829	0.49758	0.33356	0.45777	0.27553	0.29872	0.4839	0.3223	0.47526	0.38984	0.4177	0.41827	0.60448	0.39529	0.51293	0.35861	0.44796	0.5696	0.58221	0.46366	0.15662	0.35872	0.25869	0.22155	0.291	0.20055	0.29791	0.36925	0.30029	0.29706
L_N_672.4721_7.540639	0.48908	0.47639	0.58281	0.67718	0.54094	0.50246	0.49697	0.49744	0.45155	0.57	0.67264	0.56952	0.65027	0.59984	0.63778	0.52677	0.48095	0.56831	0.49975	0.56255	0.32801	0.41096	0.34935	0.62708	0.37621	0.4622	0.65672	0.51368	0.58238	0.632	0.53857	0.58785	0.51259	0.56066	0.46604	0.33642	0.55056	0.56771	0.37286
L_N_674.5693_9.378987	0.65024	0.58438	0.55458	0.48806	0.468	0.61519	0.56354	0.6488	0.66682	0.52688	0.49347	0.2008	0.51339	0.2697	0.2883	0.56406	0.39815	0.45034	0.40425	0.55374	0.627	0.64746	0.59767	0.63091	0.37303	0.51411	0.56395	0.51926	0.55757	0.30586	0.54813	0.54911	0.52759	0.52805	0.4838	0.50816	0.52151	0.5566	0.38862
L_N_678.5511_8.473781	0.64888	0.48613	0.57178	0.65867	0.34861	0.16135	0.12677	0.72332	0.26857	0.38335	0.39895	0.44258	0.49008	0.4408	0.49746	0.59457	0.33959	0.58228	0.3508	0.38399	0.45031	0.7406	0.48426	0.38794	0.37866	0.48076	0.48034	0.65335	0.51695	0.28917	0.41812	0.56226	0.53666	0.53663	0.51816	0.46279	0.48639	0.54693	0.55887
L_N_687.5429_4.804956	0.27704	0.30973	0.33159	0.2859	0.23787	0.21024	0.19787	0.52789	0.31448	0.31518	0.3497	0.27172	0.34461	0.2935	0.31586	0.22641	0.30642	0.32863	0.34671	0.41577	0.27456	0.45472	0.32858	0.15766	0.29454	0.33714	0.34411	0.37412	0.27999	0.28191	0.29947	0.27788	0.2876	0.26124	0.3013	0.27087	0.28179	0.29032	0.31788
L_N_688.551_7.210104	0.44158	0.42866	0.52613	0.41015	0.40643	0.46577	0.46784	0.49341	0.45094	0.49868	0.40879	0.40023	0.38361	0.34614	0.35004	0.35899	0.36498	0.48701	0.38929	0.47743	0.28276	0.52561	0.22198	0.39501	0.30019	0.43414	0.51661	0.48441	0.44797	0.52689	0.44575	0.39263	0.38621	0.38048	0.3344	0.36997	0.3712	0.36684	0.20676
L_N_688.5851_9.541472	0.56357	0.44723	0.39532	0.59062	0.4292	0.53197	0.47164	0.64822	0.49769	0.46611	0.3538	0.24399	0.39314	0.38724	0.31377	0.29269	0.36081	0.3775	0.39986	0.3855	0.4469	0.54121	0.46495	0.54302	0.43402	0.44357	0.55053	0.4718	0.44079	0.41576	0.28548	0.45871	0.46758	0.45225	0.51088	0.37857	0.41879	0.46128	0.47816
L_N_689.7353_7.706467	0.33906	0.47786	0.39714	0.45222	0.36275	0.44104	0.48646	0.5922	0.38113	0.38572	0.42126	0.31307	0.3859	0.36231	0.35448	0.34888	0.30555	0.39684	0.33396	0.41369	0.28257	0.2378	0.3568	0.43348	0.35278	0.33394	0.44438	0.49348	0.3823	0.37742	0.33704	0.3361	0.34217	0.3424	0.35223	0.27437	0.37257	0.39717	0.41628
L_N_692.5433_9.124555	0.72386	0.6688	0.49334	0.6919	0.53192	0.46912	0.5815	0.56386	0.51246	0.38857	0.40868	0.21783	0.43009	0.47782	0.4687	0.52604	0.53915	0.58549	0.55954	0.50226	0.2805	0.54079	0.52498	0.53626	0.44458	0.43212	0.63445	0.58487	0.61707	0.24583	0.61788	0.54718	0.54952	0.51233	0.5734	0.5034	0.5343	0.57951	0.46716
L_N_693.6258_9.053021	0.31824	0.29237	0.3805	0.31576	0.39755	0.44412	0.44627	0.34372	0.36907	0.38247	0.29076	0.27097	0.24559	0.36954	0.37177	0.29607	0.32762	0.43045	0.34581	0.39446	0.31469	0.50677	0.29825	0.43882	0.30061	0.36026	0.42869	0.39857	0.3526	0.2697	0.3467	0.31036	0.32841	0.30745	0.36416	0.30051	0.34665	0.35385	0.39459
L_N_694.4588_5.36958	0.57308	0.44124	0.51115	0.63923	0.5132	0.43874	0.5999	0.72092	0.76354	0.41231	0.66585	0.5128	0.65171	0.62385	0.65563	0.48338	0.52813	0.56487	0.60979	0.65233	0.32176	0.53932	0.42243	0.66607	0.30485	0.5929	0.64101	0.63081	0.64179	0.5765	0.59433	0.63164	0.65053	0.55056	0.65801	0.63201	0.63844	0.64098	0.50706
L_N_696.3183_3.710125	0.46526	0.35903	0.45799	0.41494	0.41366	0.3452	0.41983	0.59019	0.44533	0.2777	0.44995	0.31979	0.414	0.26842	0.32903	0.44043	0.2623	0.44249	0.33555	0.39474	0.36209	0.56561	0.36417	0.44281	0.3317	0.40395	0.54596	0.5513	0.43403	0.1612	0.38258	0.31671	0.28291	0.34242	0.2547	0.25859	0.42998	0.40369	0.31584
L_N_699.5337_7.576467	0.51546	0.44077	0.57038	0.41062	0.44084	0.49979	0.45666	0.38901	0.65814	0.54204	0.53374	0.47834	0.41018	0.49323	0.44794	0.43051	0.46904	0.59041	0.43459	0.52056	0.5157	0.37828	0.56708	0.45443	0.50691	0.47686	0.42081	0.58192	0.4663	0.5312	0.4995	0.43645	0.4405	0.43855	0.43373	0.3947	0.43954	0.44662	0.47131
[truncated: 847 more rows]

## Sheet: SupTab6 Probability of rG>|0.2|
BLOOD LIPIDOME PROFILING REVEALS POTENTIAL BIOMARKERS LINKED TO HEALTH AND CARCASS QUALITY TRAITS IN PIGS
[truncated: 986 more rows]
